# Supplementary material for: Dynamically evolving novel overlapping gene as a factor in the SARS-CoV-2 pandemic
Source: eLife. 2020 Oct 1;9:e59633. doi: 10.7554/eLife.59633 (PMC7655111; doi:10.7554/eLife.59633)
Supplement: Figure 1—source data 1. — Whole-genome multiple sequence alignment of 21 genomes of the species Severe acute respiratory syndrome-related coronavirus. Note that the pangolin-CoV GD/1 sequence has been masked as N (license constraint), but can be acquired with GISAID registration. [file elife-59633-fig1-data1.fasta.txt]

>AY502924.1
ATATTAGGTTTTTACCTACCCAG----GAAAAGCCAACCAAC-CTCGATCTCTTGTAGATCTGTTCTCTAAACGAACTTTAAAATCTGTGTAGCTGTCGCTCGGCTGCATGCCTAGTGCACCTACGCAGTATAAACAATAATAAATTTTACTGTCGTTGACAAGAAACGAGTAACTCGTCCCTCTTCTGCAGACTGCTTACGGTTTCGTCCGTGTTGCAGTCGATCATCAGCATACCTAGGTTTCGTCCGGGTGTGACCGAAAGGTAAGATGGAGAGCCTTGTTCTTGGTGTCAACGAGAAAACACACGTCCAACTCAGTTTGCCTGTCCTTCAGGTTAGAGACGTGCTAGTGCGTGGCTTCGGGGACTCTGTGGAAGAGGCCCTATCGGAGGCACGTGAACACCTCAAAAATGGCACTTGTGGTCTAGTAGAGCTGGAAAAAGGCGTACTGCCCCAGCTTGAACAGCCCTATGTGTTCATTAAACGTTCTGATGCCTTAAGCACCAATCACGGCCACAAGGTCGTTGAGCTGGTTGCAGAAATGGACGGCATTCAGTACGGTCGTAGCGGTATAACACTGGGAGTACTCGTGCCACATGTGGGCGAAACCCCAATTGCATACCGCAATGTTCTTCTTCGTAAGAACGGTAATAAGGGAGCCGGTGGTCATAGCTATGGCATCGATCTAAAGTCTTATGACTTAGGTGACGAGCTTGGCACTGATCCCATTGAAGATTATGAACAAAACTGGAACACTAAGCATGGCAGTGGTGCACTCCGTGAACTCACTCGTGAGCTCAATGGAGGTGCAGTCACTCGCTATGTCGACAACAATTTCTGTGGCCCAGATGGGTACCCTCTTGATTGCATCAAAGATTTTCTCGCACGCGCGGGCAAGTCAATGTGCACTCTTTCCGAACAACTTGATTACATCGAGTCGAAGAGAGGTGTCTACTGCTGCCGTGACCATGAGCATGAAATTGCCTGGTTCACTGAGCGCTCTGATAAGAGCTACGAGCACCAGACACCCTTCGAAATTAAGAGTGCCAAGAAATTTGACACTTTCAAAGGGGAATGCCCAAAGTTTGTGTTTCCTCTTAACTCAAAAGTCAAAGTCATTCAACCACGTGTTGAAAAGAAAAAGACTGAGGGTTTCATGGGGCGTATACGCTCTGTGTACCCTGTTGCATCTCCACAGGAGTGTAACAATATGCACTTGTCTACCTTGATGAAATGTAATCATTGCGATGAAGTTTCATGGCAGACGTGCGACTTTCTGAAAGCCACTTGTGAACATTGTGGCACTGAAAATTTAGTTATTGAAGGACCTACTACATGTGGGTACCTACCTACTAATGCTGTAGTGAAAATGCCATGTCCTGCCTGTCAAGACCCAGAGATTGGACCTGAGCATAGTGTTGCAGATTATCACAACCACTCAAACATTGAAACTCGACTCCGCAAGGGAGGTAGGACTAGATGTTTTGGAGGCTGTGTGTTTGCCTATGTTGGCTGCTATAATAAGCGTGCCTACTGGGTTCCTCGTGCTAGTGCTGATATTGGCTCAGGCCATACTGGCATTACTGGTGACAATGTGGAGACCTTGAATGAGGATCTCCTTGAGATACTGAGTCGTGAACGTGTTAACATTAACATTGTTGGCGATTTTCATTTGAATGAAGAGGTTGCCATCATTTTGGCATCTTTCTCTGCTTCTACAAGTGCCTTTATTGACACTATAAAGAGTCTTGATTACAAGTCTTTCAAAACCATTGTTGAGTCCTGCGGTAACTATAAAGTTACCAAGGGAAAGCCCGTAAAAGGTGCTTGGAACATTGGACAACAGAGATCAGTTTTAACACCACTGTGTGGTTTTCCCTCACAGGCTGCTGGTGTTATCAGATCAATTTTTGCGCGCACACTTGATGCAGCAAACCACTCAATTCCTGATTTGCAAAGAGCAGCTGTCACCATACTTGATGGTATTTCTGAACAGTCATTACGTCTTGTCGACGCCATGGTTTATACTTCAGACCTGCTCACCAACAGTGTCATTATTATGGCATATGTAACTGGTGGTCTTGTACAACAGACTTCTCAGTGGTTGTCTAATCTTTTGGGCACTACTGTTGAAAAACTCAGGCCTATCTTTGAATGGATTGAGGCGAAACTTAGTGCAGGAGTTGAATTTCTCAAGGATGCTTGGGAGATTCTCAAATTTCTCATTACAGGTGTTTTTGACATCGTCAAGGGTCAAATACAGGTTGCTTCAGATAACATCAAGGATTGTGTAAAATGCTTCATTGATGTTGTTAACAAGGCACTCGAAATGTGCATTGATCAAGTCACTATCGCTGGCGCAAAGTTGCGATCACTCAACTTAGGTGAAGTCTTCATCGCTCAAAGCAAGGGACTTTACCGTCAGTGTATACGTGGCAAGGAGCAGCTGCAACTACTCATGCCTCTTAAGGCACCAAAAGAAGTAACCTTTCTTGAAGGTGATTCACATGACACAGTACTTACCTCTGAGGAGGTTGTTCTCAAGAACGGTGAACTCGAAGCACTCGAGACGCCCGTTGATAGCTTCACAAATGGAGCTATCGTTGGCACACCAGTCTGTGTAAATGGCCTCATGCTCTTAGAGATTAAGGACAAAGAACAATACTGCGCATTGTCTCCTGGTTTACTGGCTACAAACAATGTCTTTCGCTTAAAAGGGGGTGCACCAATTAAAGGTGTAACCTTTGGAGAAGATACTGTTTGGGAAGTTCAAGGTTACAAGAATGTGAGAATCACATTTGAGCTTGATGAACGTGTTGACAAAGTGCTTAATGAAAAGTGCTCTGTCTACACTGTTGAATCCGGTACCGAAGTTACTGAGTTTGCATGTGTTGTAGCAGAGGCTGTTGTGAAGACTTTACAACCAGTTTCTGATCTCCTTACCAACATGGGTATTGATCTTGATGAGTGGAGTGTAGCTACATTCTACTTATTTGATGATGCTGGTGAAGAAAACTTTTCATCACGTATGTATTGTTCCTTTTACCCTCCAGATGAGGAAGAAGAGGACGATGCAGAG---TGTGAG------GAAGAAGAAATTGATGAAACCTGTGAACATGAGTACGGTACAGAGGATGATTATCAAGGTCTCCCTCTGGAATTTGGTGCCTCAGCTGAAACAGTT---CGAGTTGAG------------------------------GAAGAAGAAGAGGAAGACTGGCTGGATGATACTACTGAGCAATCAGAGATT------------------------------------------------------------------------------------GAGCCAGAA------------------------------------------------------------------CCAGAACCTACA---------CCT---GAAGAACCAGTTAATCAGTTTACTGGTTATTTAAAACTTACTGACAATGTTGCCATTAAATGTGTTGACATCGTTAAGGAGGCACAAAGTGCTAATCCTATGGTGATTGTAAATGCTGCTAACATACACCTGAAACATGGTGGTGGTGTAGCAGGTGCACTCAACAAGGCAACCAATGGTGCCATGCAAAAGGAGAGTGATGATTACATTAAGCTAAATGGCCCTCTTACAGTAGGAGGGTCTTGTTTGCTTTCTGGACATAATCTTGCTAAGAAGTGTCTGCATGTTGTTGGACCTAACCTAAATGCAGGTGAGGACATCCAGCTTCTTAAGGCAGCATATGAAAATTTCAATTCACAGGACATCTTACTTGCACCATTGTTGTCAGCAGGCATATTTGGTGCTAAACCACTTCAGTCTTTACAAGTGTGCGTGCAGACGGTTCGTACACAGGTTTATATTGCAGTCAATGACAAAGCTCTTTATGAGCAGGTTGTCATGGATTATCTTGATAACCTGAAGCCTAGA---GTGGAAGCACCTAAACAAGAG---GAGCCACCAAACACAGAA------GATTCCAAAACT---------GAGGAG------------AAATCCGTCGTACAGAAGCCT---GTCGATGTGAAG---CCAAAAATTAAGGCCTGCATTGATGAGGTTACCACAGCACTGGAAGAAACTAAGTTTCTTACCAATAAGTTACTCTTGTTTGCTGATATCAATGGTAAGCTTTACCATGATTCTCAGAACATGCTTAGAGGTGAAGATATGTCTTTCCTTGAGAAGGATGCACCTTACATGGTAGGTGATGTTATCACTAGTGGTGATATCACTTGTGTTGTAATACCCTCCAAAAAGGCTGGTGGCACTACTGAGATGCTCTCAAGAGCTTTGAAGAAAGTGCCAGTTGATGAGTATATAACCACGTACCCTGGACAAGGATGTGCTGGTTATACACTTGAGGAAGCTAAGACTGCTCTTAAGAAATGCAAATCTGCATTTTATGTACTACCTTCAGAAGCACCTAATGCTAAGGAAGAGATTCTAGGAACTGTATCCTGGAATTTGAGAGAAATGCTTGCTCATGCTGAAGAGACAAGAAAATTAATGCCTATATGCATGGATGTTAGAGCCATAATGGCAACCATCCAACGTAAGTATAAAGGAATTAAAATTCAAGAGGGCATCGTTGACTATGGTGTCCGATTCTTCTTTTATACTAGTAAAGAGCCTGTAGCTTCTATTATTACGAAGCTGAACTCTCTAAATGAGCCGCTTGTCACAATGCCAATTGGTTATGTGACACATGGTTTTAATCTTGAAGAGGCTGCGCGCTGTATGCGTTCTCTTAAAGCTCCTGCCGTAGTGTCAGTATCATCACCAGATGCTGTTACTACATATAATGGATACCTCACTTCGTCATCAAAGACATCTGAGGAGCACTTTGTAGAAACAGTTTCTTTGGCTGGCTCTTACAGAGATTGGTCCTATTCAGGACAGCGTACAGAGTTAGGTGTTGAATTTCTTAAGCGTGGTGACAAAATTGTGTACCACACTCTGGAGAGCCCCGTCGAGTTTCATCTTGACGGTGAGGTTCTTTCACTTGACAAACTAAAGAGTCTCTTATCCCTGCGGGAGGTTAAGACTATAAAAGTGTTCACAACTGTGGACAACACTAATCTCCACACACAGCTTGTGGATATGTCTATGACATATGGACAGCAGTTTGGTCCAACATACTTGGATGGTGCTGATGTTACAAAAATTAAACCTCATGTAAATCATGAGGGTAAGACTTTCTTTGTACTACCTAGTGATGACACACTACGTAGTGAAGCTTTCGAGTACTACCATACTCTTGATGAGAGTTTTCTTGGTAGGTACATGTCTGCTTTAAACCACACAAAGAAATGGAAATTTCCTCAAGTTGGTGGTTTAACTTCAATTAAATGGGCTGATAACAATTGTTATTTGTCTAGTGTTTTATTAGCACTTCAACAGCTTGAAGTCAAATTCAATGCACCAGCACTTCAAGAGGCTTATTATAGAGCCCGTGCTGGTGATGCTGCTAACTTTTGTGCACTCATACTCGCTTACAGTAATAAAACTGTTGGCGAGCTTGGTGATGTCAGAGAAACTATGACCCATCTTCTACAGCATGCTAATTTGGAATCTGCAAAGCGAGTTCTTAATGTGGTGTGTAAACATTGTGGTCAGAAAACTACTACCTTAACGGGTGTAGAAGCTGTGATGTATATGGGTACTCTATCTTATGATAATCTTAAGACAGGTGTTTCCATTCCATGTGTGTGTGGTCGTGATGCTACACAATATCTAGTACAACAAGAGTCTTCTTTTGTTATGATGTCTGCACCACCTGCTGAGTATAAATTACAGCAAGGTACATTCTTATGTGCGAATGAGTACACTGGTAACTATCAGTGTGGTCATTACACTCATATAACTGCTAAGGAGACCCTCTATCGTATTGACGGAGCTCACCTTACAAAGATGTCAGAGTACAAAGGACCAGTGACTGATGTTTTCTACAAGGAAACATCTTACACTACAACCATCAAGCCTGTGTCGTATAAACTCGATGGAGTTACTTACACAGAGATTGAACCAAAATTGGATGGGTATTATAAAAAGGATAATGCTTACTATACAGAGCAGCCTATAGACCTTGTACCAACTCAACCATTACCAAATGCGAGTTTTGATAATTTCAAACTCACATGTTCTAACACAAAATTTGCTGATGATTTAAATCAAATGACAGGCTTCACAAAGCCAGCTTCACGAGAGCTATCTGTCACATTCTTCCCAGACTTGAATGGCGATGTAGTGGCTATTGACTATAGACACTATTCAGCGAGTTTCAAGAAAGGTGCTAAATTACTGCATAAGCCAATTGTTTGGYACATTAACCAGGCTACAACCAAGACAACGTTCAAACCAAACACTTGGTGTTTACGTTGTCTTTGGAGTACAAAGCCAGTAGATACTTCAAATTCATTTGAAGTTCTGGCAGTAGAAGACACACAAGGAATGGACAATCTTGCTTGTGAAAGTCAACAACCCACCTCTGAAGAAGTAGTGGAAAATCCTACCATACAGAAGGAAGTCATAGAGTGTGACGTGAAAACTACCGAAGTTGTAGGCAATGTCATACTTAAACCATCAGATGAAGGTGTTAAAGTAACACAAGAGTTAGGTCATGAGGATCTTATGGCTGCTTATGTGGAAAACACAAGCATTACCATTAAGAAACCTAATGAGCTTTCACTAGCCTTAGGTTTAAAAACAATTGCCACTCATGGTATTGCTGCAATTAATAGTGTTCCTTGGAGTAAAATTTTGGCTTATGTCAAACCATTCTTAGGACAAGCAGCAATTACAACATCAAATTGCGCTAAGAGATTAGCACAACGTGTGTTTAACAATTATATGCCTTATGTGTTTACATTATTGTTCCAATTGTGTACTTTTACTAAAAGTACCAATTCTAGAATTAGAGCTTCACTACCTACAACTATTGCTAAAAATAGTGTTAAGAGTGTTGCTAAATTATGTTTGGATGCCGGCATTAATTATGTGAAGTCACCCAAATTTTCTAAATTGTTCACAATCGCTATGTGGCTATTGTTGTTAAGTATTTGCTTAGGTTCTCTAATCTGTGTAACTGCTGCTTTTGGTGTACTCTTATCTAATTTTGGTGCTCCTTCTTATTGTAATGGCGTTAGAGAATTGTATCTTAATTCGTCTAACGTTACTACTATGGATTTCTGTGAAGGTTCTTTTCCTTGCAGCATTTGTTTAAGTGGATTAGACTCCCTTGATTCTTATCCAGCTCTTGAAACCATTCAGGTGACGATTTCATCGTACAAGCTAGACTTGACAATTTTAGGTCTGGCCGCTGAGTGGGTTTTGGCATATATGTTGTTCACAAAATTCTTTTATTTATTAGGTCTTTCAGCTATAATGCAGGTGTTCTTTGGCTATTTTGCTAGTCATTTCATCAGCAATTCTTGGCTCATGTGGTTTATCATTAGTATTGTACAAATGGCACCCGTTTCTGCAATGGTTAGGATGTACATCTTCTTTGCTTCTTTCTACTACATATGGAAGAGCTATGTTCATATCATGGATGGTTGCACCTCTTCGACTTGCATGATGTGCTATAAGCGCAATCGTGCCACACGCGTTGAGTGTACAACTATTGTTAATGGCATGAAGAGATCTTTCTATGTCTATGCAAATGGAGGCCGTGGCTTCTGCAAGACTCACAATTGGAATTGTCTCAATTGTGACACATTTTGCACTGGTAGTACATTCATTAGTGATGAAGTTGCTCGTGATTTGTCACTCCAGTTTAAAAGACCAATCAACCCTACTGACCAGTCATCGTATATTGTTGATAGTGTTGCTGTGAAAAATGGCGCGCTTCACCTCTACTTTGACAAGGCTGGTCAAAAGACCTATGAGAGACATCCGCTCTCCCATTTTGTCAATTTAGACAATTTGAGAGCTAACAACACTAAAGGTTCACTGCCTATTAATGTCATAGTTTTTGATGGCAAGTCCAAATGCGACGAGTCTGCTTCTAAGTCTGCTTCTGTGTACTACAGTCAGCTGATGTGCCAACCTATTCTGTTGCTTGACCAAGCTCTTGTATCAGACGTTGGAGATAGTACTGAAGTTTCCGTTAAGATGTTTGATGCTTATGTCGACACCTTTTCAGCAACTTTTAGTGTTCCTATGGAAAAACTTAAGGCACTTGTTGCTACAGCTCACAGCGAGTTAGCAAAGGGTGTAGCTTTAGATGGTGTCCTTTCTACATTCGTGTCAGCTGCCCGACAAGGTGTTGTTGATACCGATGTTGACACAAAGGATGTTATTGAATGTCTCAAACTTTCACATCACTCTGACTTAGAAGTGACAGGTGACAGTTGTAACAATTTCATGCTCACCTATAATAAGGTTGAAAACATGACGCCCAGAGATCTTGGCGCATGTATTGACTGTAATGCAAGGCATATCAATGCCCAAGTAGCAAAAAGTCACAATGTTTCACTCATCTGGAATGTAAAAGACTACATGTCTTTATCTGAACAGCTGCGTAAACAAATTCGTAGTGCTGCCAAGAAGAACAACATACCTTTTAGACTAACTTGTGCTACAACTAGACAGGTTGTCAATGTCATAACTACTAAAATCTCACTCAAGGGTGGTAAGATTGTTAGT---ACTTGTTTTAAACTTATGCTTAAGGCCACATTATTGTGCGTTCTTGCTGCATTGGTTTGTTATATCGTTATGCCAGTACATACATTGTCAATCCATGATGGTTACACAAATGAAATCATTGGTTACAAAGCCATTCAGGATGGTGTCACTCGTGACATCATTTCTACTGATGATTGTTTTGCAAATAAACATGCTGGTTTTGACGCATGGTTTAGCCAGCGTGGTGGTTCATACAAAAATGACAAAAGCTGCCCTGTAGTAGCTGCTATCATTACAAGAGAGATTGGTTTCATAGTGCCTGGCTTACCGGGTACTGTGCTGAGAGCAATCAATGGTGACTTCTTGCATTTTCTACCTCGTGTTTTTAGTGCTGTTGGCAACATTTGCTACACACCTTCCAAACTCATTGAGTATAGTGATTTTGCTACCTCTGCTTGCGTTCTTGCTGCTGAGTGTACAATTTTTAAGGATGCTATGGGCAAACCTGTGCCATATTGTTATGACACTAATTTGCTAGAGGGTTCTATTTCTTATAGTGAGCTTCGTCCAGACACTCGTTATGTGCTTATGGATGGTTCCATCATACAGTTTCCTAACACTTACCTGGAGGGTTCTGTTAGAGTAGTAACAACTTTTGATGCTGAGTACTGTAGACATGGTACATGCGAAAGGTCAGAAGTAGGTATTTGCCTATCTACCAGTGGTAGATGGGTTCTTAATAATGAGCATTACAGAGCTCTATCAGGAGTTTTCTGTGGTGTTGATGCGATGAATCTCATAGCTAACATCTTTACTCCTCTTGTGCAACCTGTGGGTGCTTTAGATGTGTCTGCTTCAGTAGTGGCTGGTGGTATTATTGCCATATTGGTGACTTGTGCTGCCTACTACTTTATGAAATTCAGACGTGTTTTTGGTGAGTACAACCATGTTGTTGCTGCTAATGCACTTTTGTTTTTGATGTCTTTCACTATACTCTGTCTGGTACCAGCTTACAGCTTTCTGCCGGGAGTCTACTCAGTCTTTTACTTGTACTTGACATTCTATTTCACCAATGATGTTTCATTCTTGGCTCACCTTCAATGGTTTGCCATGTTTTCTCCTATTGTGCCTTTTTGGATAACAGCAATCTATGTATTCTGTATTTCTCTGAAGCACTGCCATTGGTTCTTTAACAACTATCTTAGGAAAAGAGTCATGTTTAATGGAGTTACATTTAGTACCTTCGAGGAGGCTGCTTTGTGTACCTTTTTGCTCAACAAGGAAATGTACCTAAAATTGCGTAGCGAGACACTGTTGCCACTTACACAGTATAACAGGTATCTTGCTCTATATAACAAGTACAAGTATTTCAGTGGAGCCTTAGATACTACCAGCTATCGTGAAGCAGCTTGCTGCCACTTAGCAAAGGCTCTAAATGACTTTAGCAACTCAGGTGCTGATGTTCTCTACCAACCACCACAGACATCAATCACTTCTGCTGTTCTGCAGAGTGGTTTTAGGAAAATGGCATTCCCGTCAGGCAAAGTTGAAGGGTGCATGGTACAAGTAACCTGTGGAACTACAACTCTTAATGGATTGTGGTTGGATGACACAGTATACTGTCCAAGACATGTCATTTGCACAGCAGAAGACATGCTTAATCCTAACTATGAAGATCTGCTCATTCGCAAATCCAACCATAGCTTTCTTGTTCAGGCTGGCAATGTTCAACTTCGTGTTATTGGCCATTCTATGCAAAATTGTCTGCTTAGGCTTAAAGTTGATACTTCTAACCCTAAGACACCCAAGTATAAATTTGTCCGTATCCAACCTGGTCAAACATTTTCAGTTCTAGCATGCTACAATGGTTCACCATCTGGTGTTTATCAGTGTGCCATGAGACCTAATCATACCATTAAAGGTTCTTTCCTTAATGGATCATGTGGTAGTGTTGGTTTTAACATTGATTATGATTGCGTGTCTTTCTGCTATATGCATCATATGGAGCTTCCAACAGGAGTACACGCTGGTACTGACTTAGAAGGTAAATTCTATGGTCCATTTGTTGACAGACAAACTGCACAGGCTGCAGGTACAGACACAACCATAACATTAAATGTTTTGGCATGGCTGTATGCTGCTGTTATCAATGGTGATAGGTGGTTTCTTAATAGATTCACCACTACTTTGAATGACTTTAACCTTGTGGCAATGAAGTACAACTATGAACCTTTGACACAAGATCATGTTGACATATTGGGACCTCTTTCTGCTCAAACAGGAATTGCCGTCTTAGATATGTGTGCTGCTTTGAAAGAGCTGCTGCAGAATGGTATGAATGGTCGTACTATCCTTGGTAGCACTATTTTAGAAGATGAGTTTACACCATTTGATGTTGTTAGACAATGCTCTGGTGTTACCTTCCAAGGTAAGTTCAAGAAAATTGTTAAGGGCACTCATCATTGGATGCTTTTAACTTTCTTGACATCACTATTGATTCTTGTTCAAAGTACACAGTGGTCACTGTTTTTCTTTGTTTACGAGAATGCTTTCTTGCCATTTACTCTTGGTATTATGGCAATTGCTGCATGTGCTATGCTGCTTGTTAAGCATAAGCACGCATTCTTGTGCTTGTTTCTGTTACCTTCTCTTGCAACAGTTGCTTACTTTAATATGGTCTACATGCCTGCTAGCTGGGTGATGCGTATCATGACATGGCTTGAATTGGCTGACACTAGCTTGTCTGGTTATAGGCTTAAGGATTGTGTTATGTATGCTTCAGCTTTAGTTTTGCTTATTCTCATGACAGCTCGCACTGTTTATGATGATGCTGCTAGACGTGTTTGGACACTGATGAATGTCATTACACTTGTTTACAAAGTCTACTATGGTAATGCTTTAGATCAAGCTATTTCCATGTGGGCCTTAGTTATTTCTGTAACCTCTAACTATTCTGGTGTCGTTACGACTATCATGTTTTTAGCTAGAGCTATAGTGTTTGTGTGTGTTGAGTATTATCCATTGTTATTTATTACTGGCAACACCTTACAGTGTATCATGCTTGTTTATTGTTTCTTAGGCTATTGTTGCTGCTGCTACTTTGGCCTTTTCTGTTTACTCAACCGTTACTTCAGGCTTACTCTTGGTGTTTATGACTACTTGGTCTCTACACAAGAATTTAGGTATATGAACTCCCAGGGGCTTTTGCCTCCTAAGAGTAGTATTGATGCTTTCAAGCTTAACATTAAGTTGTTGGGTATTGGAGGTAAACCATGTATCAAGGTTGCTACTGTACAGTCTAAAATGTCTGACGTAAAGTGCACATCTGTGGTACTGCTCTCGGTTCTTCAACAACTTAGAGTAGAGTCATCTTCTAAATTGTGGGCACAATGTGTACAACTCCACAATGATATTCTTCTTGCAAAAGACACAACTGAAGCTTTCGAGAAGATGGTTTCTCTTTTGTCTGTTTTGCTATCCATGCAGGGTGCTGTAGACATTAATAGGTTGTGCGAGGAAATGCTCGATAACCGTGCTACTCTTCAGGCTATTGCTTCAGAATTTAGTTCTTTACCATCATATGCCGCTTATGCCACTGCCCAGGAGGCCTATGAGCAGGCTGTAGCTAATGGTGATTCTGAAGTCGTTCTCAAAAAGTTAAAGAAATCTTTGAATGTGGCTAAATCTGAGTTTGACCGTGATGCTGCCATGCAACGCAAGTTGGAAAAGATGGCAGATCAGGCTATGACCCAAATGTACAAACAGGCAAGATCTGAGGACAAGAGGGCAAAAGTAACTAGTGCTATGCAAACAATGCTCTTCACTATGCTTAGGAAGCTTGATAATGATGCACTTAACAACATTATCAACAATGCGCGTGATGGTTGTGTTCCACTCAACATCATACCATTGACTACAGCAGCCAAACTCATGGTTGTTGTCCCTGATTATGGTACCTACAAGAACACTTGTGATGGTAACACCTTTACATATGCATCTGCACTCTGGGAAATCCAGCAAGTTGTTGATGCGGATAGCAAGATTGTTCAACTTAGTGAAATTAACATGGACAATTCACCAAATTTGGCTTGGCCTCTTATTGTTACAGCTCTAAGAGCCAACTCAGCTGTTAAACTACAGAATAATGAACTGAGTCCAGTAGCACTACGACAGATGTCCTGTGCGGCTGGTACCACACAAACAGCTTGTACTGATGACAATGCACTTGCCTACTATAACAATTCGAAGGGAGGTAGGTTTGTGCTGGCATTACTATCAGACCACCAAGATCTCAAATGGGCTAGATTCCCTAAGAGTGATGGTACAGGTACAATTTACACAGAACTGGAACCACCTTGTAGGTTTGTTACAGACACACCAAAAGGGCCTAAAGTGAAATACTTGTACTTCATCAAAGGCTTAAACAACCTAAATAGAGGTATGGTGCTGGGCAGTTTAGCTGCTACAGTACGTCTTCAGGCTGGAAATGCTACAGAAGTACCTGCCAATTCAACTGTGCTTTCCTTCTGTGCTTTTGCAGTAGACCCTGCTAAAGCATATAAGGATTACCTAGCAAGTGGAGGACAACCAATCACCAACTGTGTGAAGATGTTGTGTACACACACTGGTACAGGACAGGCAATTACTGTAACACCAGAAGCTAACATGGACCAAGAGTCCTTTGGTGGTGCTTCATGTTGTCTGTATTGTAGATGCCACATTGACCATCCAAATCCTAAAGGATTCTGTGACTTGAAAGGTAAGTACGTCCAAATACCTACCACTTGTGCTAATGACCCAGTGGGTTTTACACTTAGAAACACAGTCTGTACCGTCTGCGGAATGTGGAAAGGTTATGGCTGTAGTTGTGACCAACTCCGCGAACCCTTGATGCAGTCTGCGGATGCATCAACGTTTTTAAACGGGTTTGCGGTGTAAGTGCAGCCCGTCTTACACCGTGCGGCACAGGCACTAGTACTGATGTCGTCTACAGGGCTTTTGATATTTACAACGAAAAAGTTGCTGGTTTTGCAAAGTTCCTAAAAACTAATTGCTGTCGCTTCCAGGAGAAGGATGAGGAAGGCAATTTATTAGACTCTTACTTTGTAGTTAAGAGGCATACTATGTCTAACTACCAACATGAAGAGACTATTTATAACTTGGTTAAAGATTGTCCAGCGGTTGCTGTCCATGACTTTTTCAAGTTTAGAGTAGATGGTGACATGGTACCACATATATCACGTCAGCGTCTAACTAAATACACAATGGCTGATTTAGTCTATGCTCTACGTCATTTTGATGAGGGTAATTGTGATACATTAAAAGAAATACTCGTCACATACAATTGCTGTGATGATGATTATTTCAATAAGAAGGATTGGTATGACTTCGTAGAGAATCCTGACATCTTACGCGTATATGCTAACTTAGGTGAGCGTGTACGCCAATCATTATTAAAGACTGTACAATTCTGCGATGCTATGCGTGATGCAGGCATTGTAGGCGTACTGACATTAGATAATCAGGATCTTAATGGGAACTGGTACGATTTCGGTGATTTCGTACAAGTAGCACCAGGCTGCGGAGTTCCTATTGTGGATTCATATTACTCATTGCTGATGCCCATCCTCACTTTGACTAGGGCATTGGCTGCTGAGTCCCATATGGATGCTGATCTCGCAAAACCACTTATTAAGTGGGATTTGCTGAAATATGATTTTACGGAAGAGAGACTTTGTCTCTTCGACCGTTATTTTAAATATTGGGACCAGACATACCATCCCAATTGTATTAACTGTTTGGATGATAGGTGTATCCTTCATTGTGCAAACTTTAATGTGTTATTTTCTACTGTGTTTCCACCTACAAGTTTTGGACCACTAGTAAGAAAAATATTTGTAGATGGTGTTCCTTTTGTTGTTTCAACTGGATACCATTTTCGTGAGTTAGGAGTCGTACATAATCAGGATGTAAACTTACATAGCTCGCGTCTCAGTTTCAAGGAACTTTTAGTGTATGCTGCTGATCCAGCTATGCATGCAGCTTCTGGCAATTTATTGCTAGATAAACGCACTACATGCTTTTCAGTAGCTGCACTAACAAACAATGTTGCTTTTCAAACTGTCAAACCCGGTAATTTTAATAAAGACTTTTATGACTTTGCTGTGTCTAAAGGTTTCTTTAAGGAAGGAAGTTCTGTTGAACTAAAACACTTCTTCTTTGCTCAGGATGGCAACGCTGCTATCAGTGATTATGACTATTATCGTTATAATCTGCCAACAATGTGTGATATCAGACAACTCCTATTCGTAGTTGAAGTTGTTGATAAATACTTTGATTGTTACGATGGTGGCTGTATTAATGCCAACCAAGTAATCGTTAACAATCTGGATAAATCAGCTGGTTTCCCATTTAATAAATGGGGTAAGGCTAGACTTTATTATGACTCAATGAGTTATGAGGATCAAGATGCACTTTTCGCGTATACTAAGCGTAATGTCATCCCTACTATAACTCAAATGAATCTTAAGTATGCCATTAGTGCAAAGAATAGAGCTCGCACCGTAGCTGGTGTCTCTATCTGTAGTACTATGACAAATAGACAGTTTCATCAGAAATTATTGAAGTCAATAGCCGCCACTAGAGGAGCTACTGTGGTAATTGGAACAAGCAAGTTTTACGGTGGCTGGCATAATATGTTAAAAACTGTTTACAGTGATGTAGAAACTCCACACCTTATGGGTTGGGATTATCCAAAATTTGACAGAGCCATGCCTAACATGCTTAGGATAATGGCCTCTCTTGTTCTTGCTCGCAAACATAACACTTGCTGTAACTTATCACACCGTTTCTACAGGTTAGCTAACGAGTGTGCGCAAGTATTAAGTGAGATGGTCATGTGTGGCGGCTCACTATATGTTAAACCAGGTGGAACATCATCCGGTGATGCTACAACTGCTTATGCTAATAGTGTCTTTAACATTTGTCAAGCTGTTACAGCCAATGTAAATGCACTTCTTTCAACTGATGGTAATAAGATAGCTGACAAGTATGTCCGCAATCTACAACACAGGCTCTATGAGTGTCTCTATAGAAATAGGGATGTTGATCATGAATTCGTGGATGAGTTTTACGCTTACCTGCGTAAACATTTCTCCATGATGATTCTTTCTGATGATGCCGTTGTGTGCTATAACAGTAACTATGCGGCTCAAGGTTTAGTAGCTAGCATTAAGAACTTTAAGGCAGTTCTTTATTATCAAAATAATGTGTTCATGTCTGAGGCAAAATGTTGGACTGAGACTGACCTTACTAAAGGACCTCACGAATTTTGCTCACAGCATACAATGCTAGTTAAACAAGGAGATGATTACGTGTACCTGCCTTACCCAGATCCATCAAGAATATTAGGCGCAGGCTGTTTTGTCGATGATATTGTCAAAACAGATGGTACACTTATGATTGAAAGGTTCGTGTCACTGGCTATTGATGCTTACCCACTTACAAAACATCCTAATCAGGAGTATGCTGATGTCTTTCACTTGTATTTACAATACATTAGAAAGTTACATGATGAGCTTACTGGCCACATGTTGGACATGTATTCCGTAATGCTAACTAATGATAACACCTCACGGTACTGGGAACCTGAGTTTTATGAGGCTATGTACACACCACATACAGTCTTGCAGGCTGTAGGTGCTTGTGTATTGTGCAATTCACAGACTTCACTTCGTTGCGGTGCCTGTATTAGGAGACCATTCCTATGTTGCAAGTGCTGCTATGACCATGTCATTTCAACATCACACAAATTAGTGTTGTCTGTTAATCCCTATGTTTGCAATGCCCCAGGTTGTGATGTCACTGATGTGACACAACTGTATCTAGGAGGTATGAGCTATTATTGCAAGTCACATAAGCCTCCCATTAGTTTTCCATTATGTGCTAATGGTCAGGTTTTTGGTTTATACAAAAACACATGTGTAGGCAGTGACAATGTCACTGACTTCAATGCGATAGCAACATGTGATTGGACTAATGCTGGCGATTACATACTTGCCAACACTTGTACTGAGAGACTCAAGCTTTTCGCAGCAGAAACGCTCAAAGCCACTGAGGAAACATTTAAGCTGTCATATGGTATTGCCACTGTACGCGAAGTACTCTCTGACAGAGAATTGCATCTTTCATGGGAGGTTGGAAAACCTAGACCACCATTGAACAGAAACTATGTCTTTACTGGTTACCGTGTAACTAAAAATAGTAAAGTACAGATTGGAGAGTACACCTTTGAAAAAGGTGACTATGGTGATGCTGTTGTGTACAGAGGTACTACGACATACAAGTTGAATGTTGGTGATTACTTTGTGTTGACATCTCACACTGTAATGCCACTTAGTGCACCTACTCTAGTGCCACAAGAGCACTATGTGAGAATTACTGGCTTGTACCCAACACTCAACATCTCAGATGAGTTTTCTAGCAATGTTGCAAATTATCAAAAGGTCGGCATGCAAAAGTACTCTACACTCCAAGGACCACCTGGTACTGGTAAGAGTCATTTTGCCATCGGACTTGCTCTCTATTACCCATCTGCTCGCATAGTGTATACGGCATGCTCTCATGCAGCTGTTGATGCCCTATGTGAAAAGGCATTAAAATATTTGCCCATAGATAAATGTAGTAGAATCATACCTGCGCGTGCGCGCGTAGAGTGTTTTGATAAATTCAAAGTGAATTCAACACTAGAACAGTATGTTTTCTGCACTGTAAATGCATTGCCAGAAACAACTGCTGACATTGTAGTCTTTGATGAAATCTCTATGGCTACTAATTATGACTTGAGTGTTGTCAATGCTAGACTTCGTGCAAAACACTACGTCTATATTGGCGATCCTGCTCAATTACCAGCCCCCCGCACATTGCTGACTAAAGGCACACTAGAACCAGAATATTTTAATTCAGTGTGCAGACTTATGAAAACAATAGGTCCAGACATGTTCCTTGGAACTTGTCGCCGTTGTCCTGCTGAAATTGTTGACACTGTGAGTGCTTTAGTTTATGACAATAAGCTAAAAGCACACAAGGATAAGTCAGCTCAATGCTTCAAAATGTTCTACAAAGGTGTTATTACACATGATGTTTCATCTGCAATCAACAGACCTCAAATAGGCGTTGTAAGAGAATTTCTTACACGCAATCCTGCTTGGAGAAAAGCTGTTTTTATCTCACCTTATAATTCACAGAACGCTGTAGCTTCAAAAATCTTAGGATTGCCTACGCAGACTGTTGATTCATCACAGGGTTCTGAATATGACTATGTCATATTCACACAAACTACTGAAACAGCACACTCTTGTAATGTCAACCGCTTCAATGTGGCTATCACAAGGGCAAAAATTGGCATTTTGTGCATAATGTCTGATAGAGATCTTTATGACAAACTGCAATTTACAAGTCTAGAAATACCACGTCGCAATGTGGCTACATTACAAGCAGAAAATGTAACTGGACTTTTTAAGGACTGTAGTAAGATCATTACTGGTCTTCATCCTACACAGGCACCTACACACCTCAGCGTTGATATAAAGTTCAAGACTGAAGGATTATGTGTTGACATACCAGGCATACCAAAGGACATGACCTACCGTAGACTCATCTCTATGATGGGTTTCAAAATGAATTACCAAGTCAATGGTTACCCTAATATGTTTATCACCCGCGAAGAAGCTATTCGTCACGTTCGTGCGTGGATTGGCTTTGATGTAGAGGGCTGTCATGCAACTAGAGATGCTGTGGGTACTAACCTACCTCTCCAGCTAGGATTTTCTACAGGTGTTAACTTAGTAGCTGTACCGACTGGTTATGTTGACACTGAAAATAACACAGAATTCACCAGAGTTAATGCAAAACCTCCACCAGGTGACCAGTTTAAACATCTTATACCACTCATGTATAAAGGCTTGCCCTGGAATGTAGTGCGTATTAAGATAGTACAAATGCTCAGTGATACACTGAAAGGATTGTCAGACAGAGTCGTGTTCGTCCTTTGGGCGCATGGCTTTGAGCTTACATCAATGAAGTACTTTGTCAAGATTGGACCTGAAAGAACGTGTTGTCTGTGTGACAAACGTGCAACTTGCTTTTCTACTTCATCAGATACTTATGCCTGCTGGAATCATTCTGTGGGTTTTGACTATGTCTATAACCCATTTATGATTGATGTTCAGCAGTGGGGCTTTACGGGTAACCTTCAGAGTAACCATGACCAACATTGCCAGGTACATGGAAATGCACATGTGGCTAGTTGTGATGCTATCATGACTAGATGTTTAGCAGTCCATGAGTGCTTTGTTAAGCGCGTTGATTGGTCTGTTGAATACCCTATTATAGGAGATGAACTGAGGGTTAATTCTGCTTGCAGAAAAGTACAACACATGGTTGTGAAGTCTGCATTGCTTGCTGATAAGTTTCCAGTTCTTCATGACATTGGAAATCCAAAGGCTATCAAGTGTGTGCCTCAGGCTGAAGTAGAATGGAAGTTCTACGATGCTCAGCCATGTAGTGACAAAGCTTACAAAATAGAGGAACTCTTCTATTCTTATGCTACACATCACGATAAATTCACTGATGGTGTTTGTTTGTTTTGGAATTGTAACGTTGATCGTTACCCAGCCAATGCAATTGTGTGTAGGTTTGACACAAGAGTCTTGTCAAACTTGAACTTACCAGGCTGTGATGGTGGTAGTTTGTATGTGAATAAGCATGCATTCCACACTCCAGCTTTCGATAAAAGTGCATTTACTAATTTAAAGCAATTGCCTTTCTTTTACTATTCTGATAGTCCTTGTGAGTCTCATGGCAAACAAGTAGTGTCGGATATTGATTATGTTCCACTCAAATCTGCTACGTGTATTACACGATGCAATTTAGGTGGTGCTGTTTGCAGACWCCATGCAAATGAGTACCGACAGTACTTGGATGCATATAATATGATGATTTCTGCTGGATTTAGCCTATGGATTTACAAACAATTTGATACTTATAACCTGTGGAATACATTTACCAGGTTACAGAGTTTAGAAAATGTGGCTTATAATGTTGTTAATAAAGGACACTTTGATGGACACGCCGGCGAAGCACCTGTTTCCATCATTAATAATGCTGTTTACACAAAGGTAGATGGTATTGATGTGGAGATCTTTGAAAATAAGACAACACTTCCTGTTAATGTTGCATTTGAGCTTTGGGCTAAGCGTAACATTAAACCAGTGCCAGAGATTAAGATACTCAATAATTTGGGTGTTGATATCGCTGCTAATACTGTAATCTGGGACTACAAAAGAGAAGCCCCAGCACATGTATCTACAATAGGTGTCTGCACAATGACTGACATTGCCAAGAAACCTACTGAGAGTGCTTGTTCTTCACTTACTGTCTTGTTTGATGGTAGAGTGGAAGGACAGGTAGACCTTTTTAGAAACGCCCGTAATGGTGTTTTAATAACAGAAGGTTCAGTCAAAGGTCTAACACCTTCAAAGGGACCAGCACAAGCTAGCGTCAATGGAGTCACATTAATTGGAGAATCAGTAAAAACACAGTTTAACTACTTTAAGAAAGTAGACGGCATTATTCAACAGTTGCCTGAAACCTACTTTACTCAGAGCAGAGACTTAGAGGATTTTAAGCCCAGATCACAAATGGAAACTGACTTTCTCGAGCTCGCTATGGATGAATTCATACAGCGATATAAGCTCGAGGGCTATGCCTTCGAACACATCGTTTATGGAGATTTCAGTCATGGACAACTTGGCGGTCTTCATTTAATGATAGGCTTAGCCAAGCGCTCACAAGATTCACCACTTAAATTAGAGGATTTTATCCCTATGGACAGCACAGTGAAAAATTACTTCATAACAGATGCGCAAACAGGTTCATCAAAATGTGTGTGTTCTGTGATTGATCTTTTACTTGATGACTTTGTCGAGATAATAAAGTCACAAGATTTGTCAGTGATTTCAAAAGTGGTCAAGGTTACAATTGACTATGCTGAAATTTCATTCATGCTTTGGTGTAAGGATGGACATGTTGAAACCTTCTACCCAAAACTACAAGCAAGTCAAGCGTGGCAACCAGGTGTTGCGATGCCTAACTTGTACAAGATGCAAAGAATGCTTCTTGAAAAGTGTGACCTTCAGAATTATGGTGAAAATGCTGTTATACCAAAAGGAATAATGATGAATGTCGCAAAGTATACTCAACTGTGTCAATACTTAAATACACTTACTTTAGCTGTACCCTACAACATGAGAGTTATTCACTTTGGTGCTGGCTCTGATAAAGGAGTTGCACCAGGTACAGCTGTGCTCAGACAATGGTTGCCAACTGGCACACTACTTGTCGATTCAGATCTTAATGACTTCGTCTCCGACGCAGATTCTACTTTAATTGGAGACTGTGCAACAGTACATACGGCTAATAAATGGGACCTTATTATTAGCGATATGTATGACCCTAGGACCAAACATGTGACAAAAGAGAATGACTCTAAAGAAGGGTTTTTCACTTATCTGTGTGGATTTATAAAGCAAAAACTAGCCCTGGGTGGTTCTATAGCTGTAAAGATAACAGAGCATTCTTGGAATGCTGACCTTTACAAGCTTATGGGCCATTTCTCATGGTGGACAGCTTTTGTTACAAATGTAAATGCATCATCATCGGAAGCATTTTTAATTGGGGCTAACTATCTTGGCAAGCCGAAGGAACAAATTGATGGCTATACCATGCATGCTAACTACATTTTCTGGAGGAACACAAATCCTATCCAGTTGTCTTCCTATTCACTCTTTGACATGAGCAAATTTCCTCTTAAATTAAGAGGAACTGCTGTAATGTCTCTTAAGGAGAATCAAATCAATGATATGATTTATTCTCTTCTGGAAAAAGGTAGGCTTATCATTAGAGAAAACAACAGAGTTGTGGTTTCAAGTGATATTCTTGTTAACAACTAA-ACGAAC-ATGTTTATTTTCTTATTA---TTT------CTTACTCTCACTAGTGGTAGTGACCTTGACCGG---TGCACCACTTTTGATGATGTTCAAGCTCCTAATTACACTCAACATACTTCATCTATGAGGGGGGTTTACTATCCTGATGAAATTTTTAGATCAGACACTCTTTATTTAACTCAGGATTTATTTCTTCCATTTTATTCTAATGTTACAGGGTTTCATACTATTAATCAT---------------------ACGTTTGGCAACCCTGTCATACCTTTTAAGGATGGTATTTATTTTGCTGCCACAGAGAAATCAAATGTTGTCCGTGGTTGGGTTTTTGGTTCTACCATGAACAACAAGTCACAGTCGGTGATTATTATTAACAATTCTACTAATGTTGTTATACGAGCATGTAACTTTGAATTGTGTGACAACCCTTTCTTTGCTGTTTCT------AAACCCATGGGTACACAGACACATACTATG------------------ATATTCGATAATGCATTTAATTGCACTTTCGAGTACATATCTGATGCCTTTTCGCTTGATGTTTCAGAAAAGTCA---GGTAATTTTAAACACTTACGAGAGTTTGTGTTTAAAAATAAAGATGGGTTTCTCTATGTTTATAAGGGCTATCAACCTATAGATGTAGTT------------CGTGATCTACCTTCTGGTTTTAACACTTTGAAACCTATTTTTAAGTTGCCTCTTGGTATTAACATTACAAATTTTAGAGCCATTCTTACAGCCTTTTCACCT------------------GCTCAAGACATTTGGGGCACGTCAGCTGCAGCCTATTTTGTTGGCTATTTAAAGCCAACTACATTTATGCTCAAGTATGATGAAAATGGTACAATCACAGATGCTGTTGATTGTTCTCAAAATCCACTTGCTGAACTCAAATGCTCTGTTAAGAGCTTTGAGATTGACAAAGGAATTTACCAGACCTCTAATTTCAGGGTTGTTCCCTCAGGAGATGTTGTGAGATTCCCTAATATTACAAACTTGTGTCCTTTTGGAGAGGTTTTTAATGCTACTAAATTCCCTTCTGTCTATGCATGGGAGAGAAAAAAAATTTCTAATTGTGTTGCTGATTACTCTGTGCTCTACAACTCA---ACATTTTTTTCAACCTTTAAGTGCTATGGCGTTTCTGCCACTAAGTTGAATGATCTTTGCTTCTCCAATGTCTATGCAGATTCTTTTGTAGTCAAGGGAGATGATGTAAGACAAATAGCGCCAGGACAAACTGGTGTTATTGCTGATTATAATTATAAATTGCCAGATGATTTCATGGGTTGTGTCCTTGCTTGGAATACTAGGAACATTGATGCTACTTCAACTGGTAATTATAATTATAAATATAGGTATCTTAGACATGGCAAGCTTAGGCCCTTTGAGAGAGACATATCTAATGTGCCTTTCTCCCCTGATGGCAAACCTTGCACCCCA---CCTGCTCTTAATTGTTATTGGCCATTAAATGATTATGGTTTTTACACCACTACTGGCATTGGCTACCAACCTTACAGAGTTGTAGTACTTTCTTTTGAACTTTTAAATGCACCGGCCACGGTTTGTGGACCAAAATTATCCACTGACCTTATTAAGAACCAGTGTGTCAATTTTAATTTTAATGGACTCACTGGTACTGGTGTGTTAACTCCTTCTTCAAAGAGATTTCAACCATTTCAACAATTTGGCCGTGATGTTTCTGATTTCACTGATTCCGTTCGAGATCCTAAAACATCTGAAATATTAGACATTTCACCTTGCTCTTTTGGGGGTGTAAGTGTAATTACACCTGGAACAAATGCTTCATCTGAAGTTGCTGTTCTATATCAAGATGTTAACTGCACTGATGTTTCTACAGCAATTCATGCAGATCAACTCACACCAGCTTGGCGCATATATTCTACT------GGAAACAATGTATTCCAGACTCAAGCAGGCTGTCTTATAGGAGCTGAGCATGTCGACACTTCTTATGAGTGCGACATTCCTATTGGAGCTGGCATTTGTGCTAGTTACCATACA---GTTTCTTTA------------TTACGTAGTACTAGCCAAAAATCTATTGTGGCTTATACTATGTCTTTAGGTGCTGATAGTTCAATTGCTTACTCTAATAACACCATTGCTATACCTACTAACTTTTCAATTAGCATTACTACAGAAGTAATGCCTGTTTCTATGGCTAAAACCTCCGTAGATTGTAATATGTACATCTGCGGAGATTCTACTGAATGTGCTAATTTGCTTCTCCAATATGGTAGCTTTTGCACACAACTAAATCGTGCACTCTCAGGTATTGCTGCTGAACAGGATCGCAACACACGTGAAGTGTTCGCTCAAGTCAAACAAATGTACAAAACCCCAACTTTGAAATATTTTGGTGGTTTTAATTTTTCACAAATATTACCTGACCCTCTAAAGCCAACTAAGAGGTCTTTTATTGAGGACTTGCTCTTTAATAAGGTGACACTCGCTGATGCTGGCTTCATGAAGCAATATGGCGAATGCCTAGGTGATATTAATGCTAGAGATCTCATTTGTGCGCAGAAGTTCAATGGACTTACAGTGTTGCCACCTCTGCTCACTGATGATATGATTGCTGCCTACACTGCTGCTCTAGTTAGTGGTACTGCCACTGCTGGATGGACATTTGGTGCTGGCGCTGCTCTTCAAATACCTTTTGCTATGCAAATGGCATATAGGTTCAATGGCATTGGAGTTACCCAAAATGTTCTCTATGAGAACCAAAAACAAATCGCCAACCAATTTAACAAGGCGATTAGTCAAATTCAAGAATCACTTACAACAACATCAACTGCATTGGGCAAGCTGCAAGACGTTGTTAACCAGAATGCTCAAGCATTAAACACACTTGTTAAACAACTTAGCTCTAATTTTGGTGCAATTTCAAGTGTGCTAAATGATATCCTTTCGCGACTTGATAAAGTCGAGGCGGAGGTACAAATTGACAGGTTAATTACAGGCAGACTTCAAAGCCTTCAAACCTATGTAACACAACAACTAATCAGGGCTGCTGAAATCAGGGCTTCTGCTAATCTTGCTGCTACTAAAATGTCTGAGTGTGTTCTTGGACAATCAAAAAGAGTTGACTTTTGTGGAAAGGGCTACCACCTTATGTCCTTCCCACAAGCAGCCCCGCATGGTGTTGTCTTCCTACATGTCACGTATGTGCCATCCCAGGAGAGGAACTTCACCACAGCGCCAGCAATTTGTCATGAAGGCAAAGCATACTTCCCTCGTGAAGGTGTTTTTGTGTTTAATGGCACTTCTTGGTTTATTACACAGAGGAACTTCTTTTCTCCACAAATAATTACTACAGACAATACATTTGTCTCAGGAAATTGTGATGTCGTTATTGGCATCATTAACAACACAGTTTATGATCCTCTGCAACCTGAGCTTGACTCATTCAAAGAAGAGCTGGACAAGTACTTCAAAAATCATACATCACCAGATGTTGATCTTGGCGACATTTCAGGCATTAACGCTTCTGTCGTCAACATTCAAAAAGAAATTGACCGCCTCAATGAGGTCGCTAAAAATTTAAATGAATCACTCATTGACCTTCAAGAATTGGGAAAATATGAGCAATATATTAAATGGCCTTGGTATGTTTGGCTCGGCTTCATTGCTGGACTAATTGCCATCGTCATGGTTACAATCTTGCTTTGTTGCATGACTAGTTGTTGCAGTTGCCTCAAGGGTGCATGCTCTTGTGGTTCTTGCTGCAAGTTTGATGAGGATGACTCTGAGCCAGTTCTCAAGGGTGTCAAATTACATTACACATAAACGAACTT-ATGGATTTGTTTATGAGATTTTTTACTCTTGGATCAATTACTGCACAGCCAGTAAAAATTGACAATGCTTCTCCTGCAAGTACTGTTCATGCTACAGCAACGATACCGCTACAAGCCTCACTCCCTTTCGGATGGCTTGTTATTGGCGTTGCATTTCTTGCTGTTTTTCAGAGCGCTACCAAAATAATTGCGCTCAATAAAAGATGGCAGCTAGCCCTTTATAAGGGCTTCCAGTTCATTTGCAATTTACTGCTGCTATTTGTTACCATCTATTCACATCTTTTGCTTGTCGCTGCAGGTATGGAGGCGCAATTTTTGTACCTCTATGCCTTGATATATTTTCTACAATGCATCAACGCATGTAGAATTATTATGAGATGTTGGCTTTGTTGGAAGTGCAAATCCAAGAACCCATTACTTTATGATGCCAACTACTTTGTTTGCTGGCACACACATAACTATGACTACTGTATACCATATAACAGTGTCACAGATACAATTGTCGTTACTGAAGGTGACGGCATTTCAACACCAAAACTCAAAGAAGACTACCAAATTGGTGGTTATTCTGAGGATAGGCACTCAGGTGTTAAAGACTATGTCGTTGTACATGGCTATTTCACCGAAGTTTACTACCAGCTTGAGTCTACACAAATTACTACAGACACTGGTATTGAAAATGCTACATTCTTCATCTTTAACAAGCTTGTTAAAGACCCA---CCGAATGTGCAAATACACACAATCGACGGCTCTTCAGGAGTTGCTAATCCAGCAATGGATCCAATTTATGATGAGCCGACGACGACTACTAGCGTGCCTTTGTAAGCACAAGAAAGTGAGTACGAACTTATGTACTCATTCGTTTCGGAAGAAACAGGTACGTTAATAGTTAATAGCGTACTTCTTTTTCTTGCTTTCGTGGTATTCTTGCTAGTTACACTAGCCATCCTTACTGCGCTTCGATTGTGTGCGTACTGCTGCAATATTGTTAACGTGAGTTTAGTAAAACCAACGGTTTACGTCTACTCGCGTGTTAAAAATCTGAACTCTTCTGAAGGAGTTCCTGATCTTCTGGTCTAAACGAACTAACTATTA---TTATTATTCTGTTTGGAACTTTAACATTGCTTATCATGGCA------------------GACAACGGTACTATTACCGTTGAGGAGCTTAAACAACTCCTGGAACAATGGAACCTAGTAATAGGTTTCCTATGCCTAGCCTGGATTATGTTACTACAATTTGCCTATTCTAATCGGAACAGGTTTTTGTACATAATAAAGCTTGTTTTCCTCTGGCTCTTGTGGCCAGTAACACTTGCTTGTTTTGTGCTTGCTGCTGTCTACAGAATTAATTGGGTGACTGGCGGGATTGCGATTGCAATGGCTTGTATTGTAGGCTTGATGTGGCTTAGCTACTTCGTTGCTTCCTTCAGGCTGTTTGCTCGTACCCGCTCAATGTGGTCATTCAACTCAGAAACAAACATTCTTCTCAATGTGCCTCTCCGGGGGACAATTGTGACCAGACCGCTCATGGAAAGTGAACTTGTCATTGGTGCTGTGATCATTCGTGGTCACTTGCGAATGGCCGGACACTCCCTAGGGCGCTGTGACATTAAGGACCTGCCAAAAGAGATCACTGTGGCTACATCACGAACGCTTTCTTATTACAAATTAGGAGCGTCGCAGCGTGTAGGCACTGATTCAGGTTTTGCTGCATACAACCGCTACCGTATTGGAAACTATAAATTAAATACAGACCACGCCGGTAGCAACGACAATATTGCTTTGCTAGTACAGTAAGTG--AACAGATGTTTCATCTTGTTGACTTCCAGGTTACAATAGCAGAGATATTGATTATCATTATGAGGACTTTCAGGATTGCTATTTGGAATCTTGACGTTATAATAAGTTCAATAGTGAGACAATTATTTAAGCCTCTAACTAAGAAGAATTATTCGGAGTTAGATGATGAAGAACCTATGGAGTTAGATTATCCATAA------------------------------------------------------------------------------------------------------------------------------------------------------------------------------------------------------------------------------------------------------------------------------------------------------------------------------------------------------------------------------------------------------------------------------------------------------------------------------------------------------------------------------------------AACGAACATGAAAATTATTCTCTTCCTGACATTGATTGTATTTACATCTTGCGAGCTATATCACTATCAGGAGTGTGTTAGAGGTACGACTGTACTACTAAAAGAACCTTGCCCATCAGGAACATACGAGGGCAATTCACCATTTCACCCTCTTGCTGACAATAAATTTGCACTAACTTGCACTAGCACACACTTTGCTTTTGCTTGTGCTGACGGTACTCGACATACCTATCAGCTGCGTGCAAGATCAGTTTCACCAAAACTTTTCATCAGACAAGAGGAGGTTCAACAAGAGCTCTACTCGCCACTTTTTCTCATTGTTGCTGCTCTAGTATTTTTAATACTTTGCTTCACCATTAAGAGAAAGACAGAATG---AATGAGCTCACTTTAATTGACTTCTATTTGTGCTTTTTAGCCTTTCTGCTATTCCTTGTTTTAATAATGCTTATTATATTTTGGTTTTCACTCGAAATCCAGGATCTAGAAGAACCTTGTACCAAAGTC------------------------TAAACGAACATGAAACTTCTCATTGTTTTGACTTGTATTTCTTTATGCAGTTGCATATGC------ACTGTAGTACAGCGCTGTGCATCTAATAAACCTCATGTGCTTGAAGATCCTTGTAAGGTACAACACTAGGGGTAATACTTATAGCACTGCTTGGCTTTGTGCTCTAGGAAAGGTTTTACCTTTTCATAGATGGCACACTATGGTTCAAACATGCACACCTAATGTTACTATCAACTGTCAAGATCCAGCTGGTGGTGCGCTTATAGC------------------------------------------------------------------------------------------------------------------------------------------------------TAGGTGTTGGTACCTTCATGAAGGTCACCAAACTGCTGCATTTAGAGACGTACTTGTTGTTTTAAATAAACGAACAAATTAAAATGTCTGATAATGGACCCCAATCAAACCAACGTAGTGCCCCCCGCATTACATTTGGTGGACCCACAGATTCAACTGACAATAACCAGAATGGAGGACGCAATGGGGCAAGGCCAAAACAGCGCCGACCCCAAGGTTTACCCAATAATACTGCGTCTTGGTTCACAGCTCTCACTCAGCATGGCAAGGAGGAACTTAGATTCCCTCGAGGCCAGGGCGTTCCAATCAACACCAATAGTGGTCCAGATGACCAAATTGGCTACTACCGAAGAGCTACCCGACGAGTTCGTGGTGGTGACGGCAAAATGAAAGAGCTCAGCCCCAGATGGTACTTCTATTACCTAGGAACTGGCCCAGAAGCTTCACTTCCCTACGGCGCTAACAAAGAAGGCATCATATGGGTTGCAACTGAGGGAGCCTTGAATACACCCAAAGACCACATTGGCACCCGCAATCCTAATAACAATGCTGCCACCGTGCTACAACTTCCTCAAGGAACAACATTGCCAAAAGGCTTCTACGCAGAGGGAAGCAGAGGCGGCAGTCAAGCCTCTTCTCGCTCCTCATCACGTAGTCGCGGTAATTCAAGAAATTCAACTCCTGGCAGCAGTAGGGGAAATTCTCCTGCTCGAATGGCTAGCGGAGGTGGTGAAACTGCCCTCGCGCTATTGCTGCTAGACAGATTGAACCAGCTTGAGAGCAAAGTTTCTGGTAAAGGCCAACAACAACAAGGCCAAACTGTCACTAAGAAATCTGCTGCTGAGGCATCTAAAAAGCCTCGCCAAAAACGTACTGCCACAAAACAGTACAACGTCACTCAAGCATTTGGGAGACGTGGTCCAGAACAAACCCAAGGAAATTTCGGGGACCAAGACCTAATCAGACAAGGAACTGATTACAAACATTGGCCGCAAATTGCACAATTTGCTCCAAGTGCCTCTGCATTCTTTGGAATGTCACGCATTGGCATGGAAGTCACACCTTCGGGAACATGGCTGACTTATCATGGAGCCATTAAATTGGATGACAAAGATCCACAATTCAAAGACAACGTCATACTGCTGAACAAGCACATTGACGCATACAAAACATTCCCACCAACAGAGCCTAAAAAGGACAAAAAGAAAAAGACTGATGAAGCTCAGCCTTTGCCGCAGAGACAAAAGAAGCAGCCCACTGTGACTCTTCTTCCTGCGGCTGACATGGATGATTTCTCCAGACAACTTCAAAATTCCATGAGTGGAGCTTCTGCTGATTCAACTCAGGCATAAACACTyATGATGACCACACAAGGCAGATGGGCTATGTAAACGTTTTCGCAATTCCGTTTACGATACATAGTCTACTCTTGTGCAGAATGAATTCTCGTAAC---------------------------------------TAAACAGCACAAGTAGGTTTAGTTAACTTTAATCTCACATAGCAATCTTTAATCAATGTGTAACATTAGGGAGGACTTGAAAGAGCCACCACATTTTCATCGAGGCCACGCGGAGTACGATCGAGGGTACAGTGAATAATGCTAGGGAGAGCTGCCTATATGGAAGAGCCCTAATGTGTAAAATTAATTTTAGTAGTGCTATCCCCATGTGATTTTAATAGCTTCT---------TAGGAGAATGACAA-------------------------------
>MT040335.1
GCTTTAACTTTTTACAAATCCCAGGTAGCAAAACCAACCAACTCTCGATCTCTTGTAGATCTGTTCTCTAAACGAACTTTAAAATCTGTGTGGCTGTCACTTGGCTGCATGCCTAGTGCACTCACGCAGTATAA-TAATAAT--TAATTACTGTCGTTGACAGGAAACGAGTAACTCGTCCGTCTTCTGCAGACTGCTTACGGTTTCGTCCGTGTTGCAGTCGATCATCAGCATACCTAGGTTTTGTCCGGGTGTGACCGAAAGGTAAGATGGAGAGCCTTGTCCCTGGTTTCAACGAGAAAACACACGTCCAACTCAGTTTGCCTGTTCTTCAGGTTCGCGACGTGCTAGTACGTGGCTTTGGAGACTCCGTGGAGGAGGCTCTATCAGAGGCACGTCAACATCTTCTTGACGGCACTTGTGGCATAATCGATGTTGAAAAGGGAGTACTCCCCCAACTCGAACAGCCCTATGTGTTTGTCAAACGTTCTGATGCCCGAACTGCTCCTCACGGCCATGTAATGGTTGAATTGGTGGCAGAACTCGATGGTGTTCAGTACGGTCGTAGCGGTGAGACTCTTGGTGTTCTTGTACCACATGTTGGTGAAACACCTGTTGCTTATCGCAAAATTCTTCTCCGTAAGAATGGTAATAAGGGAGCCGGTGGTCATAGTTTCGGCATCGATCTAAAGTCTTATGACTTAGGTGACGAGCTTGGCACTGATCCCATTGATGACTTTCAAGTCAACTGGAACACTAAACATGGCAGTGGTGTAACTCGTGAGCTCATGCGTGAGCTTAATGGGGGCGCATACACTCGCTATGTAGACAATAACTTCTGTGGCCCTGACGGCTACCCTCTTGAGTGCATCAAAGACTTATTAGCTCGTGCTGGAAAGTCTTCTTGCTCTTTGTCCGAACAACTGGACTTTATTGACACTAAAAGAGGTGTGTACTGCTGCCGTGAACATGAACATGAAATTGTTTGGTACACGGAACGCTCCGACAAGAGCTACGAATTACAGACACCTTTTGAAATCAAATTGGCAAAGAAATTTGACAATTTCACAGGGGAATGTCCAAACTTTGTCTTCCCACTAAATTCTACAATCAAGACCATTCAACCACGTGTTGAAAAGAAAAAGCTTGAGGGTTTTATGGGTAGAATTCGATCTGTCTATCCTGTTGCATCACCAAATGAATGCAACCCAATGCACCTTTCGACGCTTATGAAGTGTGAACATTGTAGTGAAACTTCATGGCAAACTGGTGACTTCCTTAAAGCCACTTGTGAATTTTGTGGTACTGAAAATCAAGTCAAAGAAGGACCTACCACTTGTGGTTACCTTCCTCAAAATGCTGTAGTAAAAATTTTTTGTCCAGCATGTCATAATCCAGAAATGGGACCTGAGCACAGTCTCGCAGAATACCATAATGAATCTGGTATTAAAACCACTCTTCGTAAAGGTGGTCGTACCAAAGCATTTGGAGGATGTGTGTTCTCTTATGTGGGCTGTCACAACAAGTGTGCCTATTGGGTGCCTCGTGCTGCTGCTAACGTAGGATGTAACCACACAGGAGTTGTGGGAGAAGGTTCTGAAAGTCTCAATGATAACCTTCTTGAAATACTTACTAAGGAGAAAGTCAACATTAACATTGTTGGTGACTTTAAACTGACTGAAGAGATCGCCATAATCTTGGCATCTTTTTCTGCATCCACGAGTGCTTTCGTGGAAACTGTGAAGGGCTTGGATTACAAGTCTTTCAAACAAATTGTTGAATCCTGTGGTAACTTTAAAGTAACCAAGGGAAAATTCAAGAAGAATGCTTGGAATATTGGTGAACCAAAGTCCATACTGAGCCCTCTGTATGCATTTCCCTCAGAAGCTGCTCGTGTGGTACGTTCCATTTTTTCACGCACTCTTGAAACTGCTCAACACTCTGTGCGTGTCTTGCAAAAGGCCGCTATTACAATTCTGGACGGAATTTCACAGTACTCACTCAGATTGATTGATGCTATGTTGTTCACGTCTGAACTTACAACAGACAGTATCGTAGTGATGGCATACGTCACAGGTGGTGTTGTACAAATGACTACACAATGGCTTACCAATATTTTTGGTACTGTGTATGAAAAATTGAAACCTATTCTTGACTGGCTTGAAGAGAAGTTCAAGGAAGGGATAGAGTTTCTTAAGGACGGTTGGGAGATTGTAAAATTCATCACAACCTGTTCTTGTGAAATCATTGGTGGACAGCTTGTAGCATTCACCACTGAACTTAAAGACAGTGTGAAGAAATTTTTCAAACTGGTTAACAAATTTCTTGCTCTTTGTGCTGATTCCATCGTCATTGGTGGTGCAAAACTTAAAGCTTTGAATTTGGGAGAAACCTTTGTCGCACACTCCAGAGGACTCTACAAAAAGTGTGTGAAATCCAGAGGAGACTCTGGTTTACTCATGCCTCTAAAAGCACCAAAAGAAGTTATCTTCCTTGATGGAGAAACTTTGCCTACAGAGGTACTTTCAGAAGAAGTAATACTAAAAACTGGTGAATTACAACCACTTGAGGAACCAACTGCACAGGCAGTTGAAGTACCACTCGTAGGTACACCAGTTTGCATTAATGGATTAATGCTGCTTGAAATTAAAGATACTGAAAAGTATTGTGCTCTTGCACCTAACATGATGGTCACTAATAATACCTTCACTCTAAAAGGTGGTGCACCAACCAAA---GTCACATTTGGTGATGACACAGTCATTGAAGTCCAAGGCTACAAGAATGTGAATATCACATTTGAATTGGATGAACGAGTAGATAAAGTACTCAACGAAAAGTGCTCTAACTACACTGTAGAACTTGGAACCAACATAGATGAATTGGCTTGTGTTGTAGCTGAGGCAGTAATAAAGACTTTGCAACCTGTTTCAGAATTACTTACACCGCTAGGCATTGACTTAGACGAGTGGGGTGTTGCAACCTATTACTTGTTTGACGAGTCTGGTGAGTATACTTTGTCTTCACGTATGTATTGTTCATTCTATCCTCCAGATGAGGATTATGAAGAAGAA---TAC---AGC------GAAGAGGAACAACCTGAACAACCAACTCAATATGAGTATGGTACTGAATCTGATTACAAAGGTTTGCCTTTGGAATTTGGTGCATCTTCTGTA---------CAACAACAG------------------------------GAAGAACAAGAAGAAGATTGGTTAGAAACTGAAGCTGAAGTGGTGGAACAAGAAGTT------------------------ACACCAACTGAGCAAGAGGAAGAGCTACCAATCACTGAAATTGTTCCT------GCAGTGGAA------------------------------------------------------------------CAAACTACAATT---------GTA---GAGCTAGAATGTGATAATTTCACTGGTTATTTAAAACTCACTGATAATGTTTCCATTAAAAATGTGGATATTGTAAGTGAGGCTAAAAATGTAAAACCTACAATAGTGGTTAATGCTGCTAATGTACACCTAAAACATGGTGGTGGTGTTGCTGGTGCTCTTAACAAAGCTACTAACAACGCTATGCAAATTGAGTCTGATGACTACATTGCCAGAAATGGACCACTAAACGTGGGTGGTAGTTGTCTTCTAAATGGACACAATTTGGCTAAAAACTGCCTTCATGTTGTTGGTCCTAATCTCAACAAGGGTGAAGACATTCAATTACTTAAAGTTGCCTATGAAAATTTCAATCATCATGAAAAATTACTTGCACCACTTCTCTCAGCAGGCATCTTTGGTGCACAACCAATACAGTCTTTGAAGGTGTGTATTGAAACAGTACGCACACAAGTCTTTTTAGCTGTCTTTGACAAGGACCTCTATGAAGAACTTGTAGCTAGCTTTTTAGAAATGAAAAGTGAGACT---AAAGTACAAGATCACTTTGACGTCGTTGAGACTAAGGTTGAA---ATTACA------CCT---------GAAGAA------------TCTGCTTCAAGTGAGAAACCT---ACCAAGGAAGAGCCTAAAAAGGTGAAACCTTGTATTGAAGAAGTTACAACTACTCTAGAAGAAACTAAGTTTCTTACAGAAAACTTGTTACTGTATGCAGACATTAATGGTAATCTGTATCCAGATTCAACCAGTCTTGTGGAAAATGTTGATGTCACCTTCCTTAAAAAGGATGCTCCTTATATAGTAGGTGACATAATTACTAGTGGTAATTTAACAACCGTTGTCATACCAACAAAGAAAGCAGGTGGTACTACAGAAATGCTTGCAAAGGCATTGCGTAAAGTACCTACTGACCATTATATAACCACCTACCCCGGACAGGGTTGCGTTGGTTATACAATTGAGGAAGCAAAAACAGCTCTTAAGAAGAGTAAGAGTGCTTATTATGTATTACCCTCTATAATTCCAAATAAGAAAGAAGAAATTCTTGGTACTGTTTCTTGGAACTTGCGTGAAATGCTTACGCATGCTGAAGAAACACGTAAATTAATGCCTATTTGCATGGATACAAAGGCTATAATGTCTACTGTGCAAAGGAAGTATAAGGGTATTAAGATACAGGAGGGAGTCGTGGACTACGGTGTAAGGTTTTACTTCTATACTAGTAAAACACCTGTAGCTACACTTATTGCAACTCTTAATTCATTAGGAGAAACCTTGGTCACAATGCCTTTGGGTTATGTGACACATGGTTTAAATTTAGAAGAGGCTGCTAGGTATATGAGATCACTCAAAGTACCCGCAACCGTTTCTGTTTCTTCACCAGATGCTGTTACAGCATATAATGGTTACCTTACTTCCTCTTCAAAGACTCCTGAAGAGCATTTCATAGAAACCATCTCACTAGCTGGTTCATATAAAGACTGGTCCTATTCAGGACAGGCTACTGAATTAGGTATTGAATTTCTTAAAAGAGGTGACAAAGTTGTCTACCACACAACTAGTAAACCAATCACTTTCCACATGGATGGTGAGGTTATCAACATTGACAGTCTTAAGACACTCCTAGCTCTTAGGGAAGTTAAGACCATTAAGGTGTTTACCACAGTTGACAACATTAATCTTCACACTCAAGTTGTGGACATGTCTATGACTTATGGACAACAGTTTGGTCCAACCTACTTGGACGGAGCTGACGTTACAAAGATTAAACCTCATGCATCTCATGACAGCAAGACATTTTATGTGTTGCCTAATGATGATACACTACGCAGTGAGGCTTTTGAGTACTATCACACAACTGATGAAAGTTTTCTAGGTAGATACATGTCAGCATTAAATCATACTAAGAAATGGAAATTTCCACAGGTTAATGGTTTAACATCCATTAAATGGGCAGATAACAATTGTTACCTAGCCACAGCCTTATTAACTCTTCAACAGATAGAATTGAAGTTTAATCCACCAGCATTGCAAGACGCCTACTACAGGGCTAGAGTTGGTGATGCTGCAAATTTCTGTGCACTTATACTTGCTTACTGTAATAAAACAGTGGGTGAGCTAGGTGATGTAAGAGAAACAATGAGTCATTTGTTTCAACATGCCAACTTGGATTCTTGTAAAAGAGTCCTAAATGTGGTGTGTAAAACTTGTGGACAGCAACAAACTACCTTAAAGGGTGTAGAGGCTGTAATGTATATGGGTACACTTTCTTATGAACAACTTAAGAGAGGTGTAACTGTACCGTGTGTTTGTGGAAGACAAGCTACACAGTATTTAGTACAACAAGAGTCATCTTTTGTTATGATGTCTGCACCACCTGCTGAATATAAACTAAAGCATGGTACTTTCTTGTGTGCTAGTGAGTATACTGGTAATTACCAGTGTGGTCATTATAAACACATCACTTCAAAGGAAACCTTGTATGTCATAGATGGTGCATTGCTCAGCAAAACCTCAGAGTACAAAGGCCCTGTTACAGATGTTTTCTATAAAGAAAACAGCTACACAACAACCATAAAACCAATTGTTTATAAACTAGACGGTGTTGTGTGTACAGAAATTGATCCTAAATTGGATGGTTACTATAAAAAGGATAATGCCTATTTTACTGAACAGCCAATTGATTTAGTGCCAACTCAACCTTACCCAAACTCAAACTTTGACAATTTCAAGTTTGTTTGTGACAACACCAAATTTGCTGATGACTTAAACCAGATGTCTGGTTATAAGAAGCCTGCTTCTCGTGAGCTTAAGATTACTTTTTTTCCTGACTTGAATGGTGATGTAGTGGCTATTGATTATAAACATTACACACCTTCATTCAAGAAAGGTGCTAAGTTGTTGCACAAGCCTATTGTATGGCATGTGAATAACACAATTAACAAAGCAACGTTTAAACCAAATACTTGGTGCTTACGTTGTCTTTGGAGTACTAAACCAGTTGAAACGTCAAATATTTTTGATGTTCTGCAATCAGAGGACACACAGGGAATGGAAACTCTTGCCTGTGAGGACACTAAACTTGTCACTGAAGAAGTAGTGGAAACTCCTACCATACAGAAAGACATAGTAGAGTGTGATGTGAAAACTACCGAAGTTGTAGGTGACGTCATACTTAAACCAGCACAAGACGGTGTAAAAATAACAGAAGAAGTTGGTCATGAAGATCTAATGGCTGCTTATGTAGACAATACTAGTCTAACAATTAAGAAACCCAATGAATTATCAGTAATGTTGGGTCTAAAAACTTTAAAAACTCACGGTTTGGCTGCTGTTAATAGTGTCCCTTGGGATACTATTGTTACTTATGCCAAACCGTTTCTTAATAAGGTAACTAGTGTTGCTGCAAGTGGAGTTGCGCGTTGTTTAAACCGCATCTGTGTTAACTATATGCCTTATGTTTTAACTTTGTTGCTGCAATTCTGTACTTTTACTAGAAGTACTAATTCTAGAATCAAAGCATCTATGCCAACTACTATAGCTAAAAATACGGTTAAGAGTGTTGGTAAGTTCTGTTTAGAAGCCTCATTTAATTATTTGAAGTCTCCTAATTTTTCTAAACTCATAACTATTATAGTATGGTTTCTTTTGTTAAGTGTTTGTCTAGGTTCTTTAATCTATTCAAGTGCTGCTTTAGGTGTTTTGATGTCTAATCTAGGTATGCCGTCATACTGTACAAGTTACAGAGATGGTTATCTAAACTCTACTAATGTCACAACAACAGCTTACTGTACGGGTTCTATACCGTGTAGTGTCTGTCTTAGTGGTATGGATTCTTTAGATGCTTATCCTGCTCTAGAAACTATTCAAGTTACCATTTCTTCTTTTAAATGGGATTTAACTGCTTTTGGCATTATTGCAGAGTGGTGTTTGGCATATATTCTCTTTACTAGGTTCTTTTATGTACTAGGTTTAGCCGCAATTATGCAATTGTTCTTTGGCTATTTCGCTGTACATTTTATTAGTAATTCTTGGCTTATGTGGCTCATAATTAATCTTGTACAAATGGCCCCTATTTCAGCTATGGTTAGAATGTATATCTTTTTCGCATCATTTTATTATGTGTGGAAGAGCTATATACATGTTGTTGACGGTTGTACCTCATCTACTTGTATGATGTGTTACAAACGTAATAGAGCTACAAGGGTTGAATGCACAACCATTGTAAATGGTGTAAGAAGATCATTTTATGTCTATGCTAATGGAGGTAAAGGATTTTGTAAACTACATAACTGGAATTGTGTCAATTGTGATACTTTCTGTGCAGGTAGTACTTTTATTAGTGATGAAGTCGCAAGAGACTTGTCCCTACAATTTAAGAGACCCATTAATCCTACAGACCAGTCATCTTATGTAGTGGATAGTGTAGCTGTGAAAAATGGTTCGCTGCACCTCTACTTTGACAAGGCTGGCCAGAAAACCTATGAAAGACATTCTCTTTCTCACTTTGTCAATTTAGACAACTTGAGAGCTAATAACACTAAAGGATCAATACCCATTAATGTCATTGTGTTTGATGGTAAGTCTAAGTGTGATGAATCATCAGCTAGAGCAGCTTCTGTTTATTACAGTCAGCTTATGTGTCAACCTATATTGTTACTTGACCAGGCGTTAGTGTCTGATGTTGGTGACAGTGCAGAAGTAGCTGTTAAAATGTTTGATGCTTATGTTAATACATTCTCATCAACTTTTAACGTGCCTATGGATAAGTTAAAAACTCTCATTGCAACAGCTGAGACTGAACTTGCTAAGAATGTGTCTTTAGATAATGTCCTTTCAACATTTATCTCAGCAGCTCGTCAAGGGTTTGTTGATTCTGATGTTGATACTAAGGACGTTGTGGAATGTCTAAAAATTTCTCATCAATCAGACATTGAAGTTACAGGTGACAGTTGTAATAACTATATGCTCACCTATAACAAAGTGGAAAACATGACGCCTAGAGATCTAGGTGCTTGTATTGATTGCAGTGCACGTCATATTAATGCACAAGTAGCAAAAAGTCACAACATTTCTTTGATTTGGAACATTAAAGATTTCATGTCGCTGTCTGAACAACTGCGTAAACAAATACGTAGTGCTGCTAAGAAGAATAACTTGCCTTTTAAGTTGACATGTGCAACTACTAGACAAGTTGTTAATGTAGTAACAACAAAGATAGCACTTAAAGGTGGTAAATTTGTTACA---AATTGGTTTAAGTACTTGCTTAAAGCCACATTAGTTTGTGTTGTTATAGCTTGTGTCTTTTACTTTATTACACCTGTACACGTGCTTACTAAGCATGGTGATTTTGCAGATGAAATCATTGGTTACAAAGCTATTGAAGATGGTGTCACACGTGACATTTCATCTAACGACAATTGCTTTGCTAATAAACACGTTGGATTTGACTCATGGTTTAGTCAACGTGGTGGTTCTTATACTAATGATAAGACTTGTCCAATTGTGGCTGCCGTCATAACTCGTGATGTAGGATTTGTAGTTCCTGGTTTACCAGGAACAATTTTCCGTACATTAAGTGGTGACTTTTTACATTTCTTACCTAGAGTGTTTAGTGCTGTTGGCAATATTTGCTATACACCATCCAAACTTATAGAGTACACTGACTTCGCAACATCAGCCTGTGTTTTAGCAGCTGAATGTACCATATTCAAAGATGCAGCTGGAAAGCCTGTGCCATATTGTTATGACACTAATGTGCTCGAAGGTTCTGTACCTTATGAATCACTCCGTCCAGACACACGTTATGTCTTGATGGATGGTTCTATTATACAATTCCCTAACACGTACCTTGAAGGTTCTGTTAGAGTTGTTACAACTTTTGACTCTGAGTACTGTAGACATGGTACTTGTGAAAAATCTGAAGCTGGCATCTGTGTTTCCACTAGTGGTAGATGGGTGCTTAATAATGATTATTATAGATCATTACCTGGTGTGTTTTGTGGTGTTGATTCTGTAAATCTCTTAACAAATATGTTTACACCTTTGATTCAACCTATTGGTGCTTTAGACATATCAGCTTCAATTGTTGCAGGTGGTTTAGTTGCTATATTTGTAACTTGTCTTGCATACTATTTTATGAGGTTCAGGAGAGCTTTTGGCGAATACAGTCATGTAGTTGCCTTTAATACTCTCTTGTTTTTGATGTCCTTTACTGTACTCTGTCTTACGCCTGTGTATAGTTTCTTACCAGGTGTTTATTCAGTTTTTTATTTGTACTTGACATTTTATCTTACTAATGATGTTTCATTTTTAGCTCATGTTCAATGGATGGTCATGTTCACTCCTTTAGTACCTTTCTGGATTACAATTGTTTATGTCATTTGTATATCTACTAAGCATTGTTACTGGTTCTTTAGTAATTACCTTAGACGTAGAGTTGTCTTTAATGGTACTTCCTTTAGCACTTTTGAAGAAGCAGCTTTGTGTACATTCTTGCTTAACAAGGAAATGTATCTTAAATTGCGTAGTGAAACTTTACTTCCACTGACGCAATATAATAGATACTTAGCGCTTTACAACAAGTACAAATACTTTAGTGGAGCCATGGACACAACTAGCTACAGAGAAGCAGCATGCTGTCATCTTGCTAAGGCTCTAAATGATTTCAGTAACTCAGGTTCTGATGTGCTCTACCAACCACCACAGACATCCATTACATCGGCTGTCCTTCAAAGTGGATTTAGAAAAATGGCTTTTCCATCTGGTAAGGTAGAAGGTTGTATGGTGCAAGTTACTTGTGGAACAACTACACTTAATGGTCTTTGGCTTGATGATGTGGTCTATTGTCCAAGACATGTGATCTGCACAGCTGAAGATATGCTTAATCCAAATTATGAGGATTTGCTTATTCGTAAATCTAACCATAATTTTCTGGTACAAGCTGGTAATGTTCATTTGAGAGTTATCGGACATTCTATGCAAAATTGTGTTCTTAAGTTGAAAGTTGACGCTGCCAACCCTAAGACACCAAAATATAAGTTTGTTCGAATTCAACCCGGACAGACTTTTTCAGTATTAGCTTGTTACAATGGTTCACCATCAGGTGTTTACCAGTGTGCTATGAGACCTAATTTTACTATTAAAGGATCATTCCTTAATGGTTCTTGTGGTAGTGTTGGTTTTAACATAGACTATGACTGTGTCTCTTTTTGCTACATGCATCACATGGAACTTCCAACAGGAGTACATGCGGGCACAGATTTAGAAGGTACCTTCTACGGACCTTTTGTTGACAGACAGACAGCTCAAGCAGCTGGTACAGACACAGTCATTACTATAAATGTTTTGGCTTGGTTGTATGCAGCTGTTATTAATGGAGATAGATGGTTTCTTAACAGATACACAACTACTCTTAATGATTTCAACTTAGTTGCTATGAAGTTCAACTATGAACCTCTCACACAAGATCATGTTGATATTCTAGGACCACTATCAGCTCAAACTGGTATTGCTGTCTTAGATATGTGTGCTTCATTAAAGGAATTGCTCCAAAATGGTATGAACGGTCGCACTATCTTAGGTAGTGCCATATTAGAAGATGAGTTTACACCATTTGACGTTGTTAGACAATGTTCAGGTGTAACTTTTCAAAGTGCTATTAAAAGAACTGTCAAAGGTACTCACCATTGGTTGTTGTTAACAATCTTGACATCTCTTCTTGTATTGGTTCAAAGTACTCAATGGTCTTTGTTCTTCTTTGTTTATGAAAATGCCTTCTTGCCTTTCGCTTTAGGTATAATTGCTATGTCTGCTTTTGCTATGATGTTTGTTAAGCATAAGCATGCATTCTTGTGTCTATTCCTGTTACCTTCCTTAGCTACTGTAGCTTACTTTAATATGGTCTACATGCCTGCTAGTTGGGTGATGCGTATCATGACTTGGTTGGACATGGTTGATACCAGCTTGTCTGGTTATAAACTTAAGGACTGTATCATGTATGCATCAGCTATTATCTTACTCATACTTATGACAGCAAGAACTGTTTATGATGATGGTGCTAGGCGTGTATGGACACTAATGAATGTTCTTACACTTGTTTATAAAGTCTATTATGGTAATGCTTTAGATCAAGCAATTTCTATGTGGGCTCTTATTATCTCTGTCACCTCTAACTATTCAGGCGTTGTTACAGCCGTCATGTTCTTGGCTAGAGGTATTGTCTTTATGTGCGTTGAGTATTGTCCAATTCTCTTTATTACAGGTAACACCTTACAGTGTATAATGTTGGTGTACTGCTTTTTAGGCTATTTTTGTACTTGTTATTTTGGCCTCTTTTGTTTACTCAATCGTTACTTTAGACTTACCCTTGGTGTTTACGATTATCTCGTTTCCACACAAGAGTTTAGATATATGAATTCACAAGGTCTTTTACCACCTAAGAACAGCATAGATGCCTTCAAACTAAATGTTAAGCCTTTAGGTATTGGTGGCAAACCCTGTATCAAAGTAGCAACTGTTCAATCAAAGATGTCAGATGTGAAATGTACTTCTGTAGTCCTTCTCTCAGTTTTACAACAACTTAGAGTTGAATCATCTTCAAAGTTGTGGGCACAGTGTGTGCAATTGCACAATGATATACTTCTTGCAAAGGACACCACTGAAGCATTTGAAAAAATGGTTTCATTACTGTCTGTGTTGCTATCCATGCAAGGTGCTGTAGACATAAACAAACTCTGTGAAGAAATGTTGGACAACAGAGCAACATTACAGGCTATTGCTTCAGAATTTAGTTCTTTACCATCCTATGCTGCCTTTGCTACAGCTCAAGAAGCTTATGAGCAAGCGGTGGCTAACGGTGATTCTGAAGTGGTTCTTAAAAAGTTAAAGAAATCTCTGAATGTGGCAAAGTCTGAATTTGACCGTGATGCGGCCATGCAGCGTAAGCTAGAAAAGATGGCTGATCAAGCTATGACCCAAATGTACAAACAGGCACGGTCTGAAGACAAGAGGGCAAAAGTCACTAGTGCAATGCAAACTATGCTTTTCACTATGCTTAGAAAACTTGATAATGATGCTCTAAACAACATTATCAATAATGCCAGAGACGGTTGTGTTCCACTGAACATAATCCCCCTTACTACTGCAGCCAAACTAATGGTTGTTGTACCTGACTATAACACCTATAAAAATACTTGTGAAGGTAGTACTTTTACTTATGCCTCAGCACTTTGGGAAATTCAACAAGTTGTTGATGCAGATAGCAAAATAGTCCAACTTAGTGAAATTACTATGGACAATTCTCCTAATATTGCTTGGCCTCTTATTGTAACAGCTTTAAGAGCCAATTCAGCTGTCAAACTTCAGAATAATGAACTGAGTCCCGTAGCACTTCGACAGATGTCATGTGCTGCAGGTACTACACAAACAGCTTGTAATGAGGATAATGCATTAGCCTACTATAACACATCAAAGGGAGGTAGGTTTGTTTTGGCATTACTATCTGATCTTCAAGATCTCAAGTGGGCCAGATTTCCTAAATCTGATGGTACTGGCACCATTTATACAGAGCTGGAACCACCTTGTAGGTTTGTTACAGACACACCAAAAGGACCTAAAGTAAAGTATTTGTACTTCATTAAGGGTTTGAATAATTTGAATAGAGGTATGGTACTGGGCAGCTTAGCTGCTACTGTACGTTTACAAGCTGGTAATGCAACAGAAGTGCCTGCCAACTCAACTGTTCTTTCTTTCTGTGCATTTGCTGTAGATGCATCAAAAGCTTACAGAGACTACCTAGCAAGTGGAGGACAACCAATAACAAATTGTGTTAAGATGTTGTGTACACATACAGGTACTGGTCAGGCAATAACTGTAACACCGGAAGCCAATATGGATCAAGAATCCTTTGGTGGTGCTTCTTGTTGCTTGTACTGTAGATGCCACATAGATCATCCTAACCCTAAAGGTTACTGTGAGCTTAAAGGTAAGTATGTACAAATACCTACCACTTGTGCTAATGACCCAGTGGGTTTTACACTTAAAAACACAGTCTGTACCGTCTGCGGCATGTGGAAAGGTTATGGCTGTAGTTGTGATCAACTCCGCGAACCTATGCTTCAGTCTGCTGATGCACAGTCGTTTTTAAACGGGTTTGCGGTGTAAGTGCAGCCCGTCTTACACCGTGCGGCACAGGCACAAGCACTGATGTCGTGTATAGGGCTTTTGACATCTACAATGAAAAAGTAGCTGGTTTTGCTAAGTTCCTTAAAACAAATTGTTGCCGTTTTCAAGAAAAAGACGAAGATGGTAACCTGATAGATTCCTACTTCATAGTTAAGAGACATACTTTCTCTAACTATCAACATGAAGAAGCTATTTATAACTTGCTTAAAGATTGTCCGGCTGTTGCTGTTCATGATTTTTTCAAGTTTAGAGTAGATGGTGACATGGTACCACACATATCACGTCAACGTCTAACTAAATACACAATGGCAGACTTAGTCTATGCCTTACGTCACTTTGACGAAGGTAATTGTGACACTCTTAAAGAAATACTTGTCACATACAATTGTTGTACTGATGACTATTTTAATAAGAAGGATTGGTATGATTTTGTAGAGAATCCTGACATTTTACGCGTATATGCTAACTTAGGTGAGCGTGTACGTCAAGCATTATTAAAGACTGTACAGTTTTGCGATGCTATGCGTGATGCAGGTATTGTAGGTGTACTAACTCTAGATAATCAAGATCTCAATGGGAACTGGTATGATTTCGGAGATTTCATACAGACTACACCAGGTAGTGGGGTTCCTATTGTTGATTCTTATTATTCATTGCTAATGCCTATTCTCACACTTACGAGGGCATTAGCTGCTGAGTCTCATCTAGACGCTGATTTGACAAAACCTTATGTAAAATGGGATTTGTTAAAATATGATTTCACGGAAGAAAGGTTAAACCTTTTTAACCGTTATTTCAAGTATTGGGATCAAACCTACCACCCAAATTGTGTTAACTGTTTGGATGACAGATGCATTCTGCATTGCGCAAACTTTAATGTGTTATTCTCTACTGTTTTTCCACCAACAAGTTTTGGTCCATTAGTGAGAAAAATTTTTGTTGATGGTGTACCTTTTGTAGTTTCAACAGGTTACCACTTCAGAGAGCTAGGTGTTGTACATAATCAAGATGTAAACATACATAGCTCGAGACTTAGTTTTAAGGAACTATTAGTGTATGCTGCTGATCCTGCTATGCATGCAGCTTCTGGTAATCTTTTGCTAGACAAACGCACTACATGCTTTTCAGTAGCAGCACTAACGAACAATGTTGCTTTTCAAACTGTCAAACCAGGTAATTTTAACAAAGACTTTTATGACTTTGCTGTCTCTAAAGGCTTCTTTAAAGAAGGGAGTTCTGTTGAACTCAAACATTTCTTCTTTGCCCAAGATGGTAATGCTGCTATTAGCGATTACGACTATTATCGGTACAATTTACCAACTATGTGTGATATCCGACAGCTACTATTTGTAGTAGAAGTTGTTGATAAATATTTTGATTGTTATGACGGTGGTTGTATTAATGCAAACCAAGTCATAGTAAACAATTTAGATAAATCTGCCGGATTTCCATTTAACAAATGGGGAAAAGCCAGACTTTATTATGATTCTATGAGCTATGAGGATCAAGATGCACTCTTCGCTTATACTAAGCGTAATGTCATCCCTACTATAACCCAAATGAATCTTAAGTATGCCATTAGTGCTAAAAATAGAGCTCGCACCGTTGCAGGTGTTTCTATTTGTAGTACTATGACTAATAGACAGTTTCATCAAAAACTTTTGAAATCCATAGCCGCCACAAGAGGTGCCACTGTTGTCATCGGAACTAGTAAATTCTATGGTGGCTGGAACAATATGTTAAAAACTGTTTACAGTGATGTAGAAAATCCACACCTTATGGGTTGGGATTATCCAAAATGTGATAGAGCCATGCCTAACATGCTTAGGATAATGGCTTCTCTTGTTCTTGCTCGCAAACATACTACTTGCTGTAGTTTGTCACATCGTTTCTATAGATTAGCTAACGAATGTGCACAAGTTTTAAGTGAAATGGTCATGTGTGGCGGTTCACTATATGTGAAACCAGGTGGTACATCTTCAGGAGATGCCACAACTGCTTATGCTAATAGTGTCTTCAACATTTGTCAGGCTGTTACTGCCAATGTGAATGCACTTCTATCAACTGATGGCAACAAGATTGGCGATAAGTATATTCGCAATCTTCAACACAGACTTTATGAATGTCTCTATAGGAATAGAGATGTTGATACAGACTTTGTCAATGAATTTTACGCTTACTTGCGTAAACATTTTTCAATGATGATACTTTCTGATGATGCTGTTGTTTGCTTTAATAGCACCTACGCATCACAGGGTCTTGTAGCTAGCATAAAGAATTTTAAATCAGTTCTTTATTATCAAAATAATGTTTTTATGTCTGAGGCAAAATGCTGGACTGAGACTGACCTTACAAAGGGACCTCATGAATTTTGCTCTCAACACACTATGCTAGTTAAACAAGGTGATGATTATGTGTACTTGCCCTATCCTGATCCATCACGCATTCTAGGCGCAGGTTGTTTTGTCGATGACATTGTCAAGACAGATGGTACACTAATGATTGAAAGATTTGTGTCATTGGCTATTGATGCTTATCCACTTACTAAACATCCTAATCAGGAGTATGCTGATGTCTTTCATTTGTATTTACAATACATACGAAAGTTACATGATGAACTCACAGGACACATGTTAGACATGTATTCTGTTATGCTTACTAATGATAGTACTTCAAGGTATTGGGAGCCAGAGTTCTATGAAGCAATGTACACACCTCATACAGTCTTACAGGCTGTGGGAGCTTGTGTTCTCTGCAATTCACAGACTTCCTTAAGATGTGGTGCGTGTATACGTAGACCCTTCTTATGCTGTAAATGTTGTTATGACCATGTCATATCAACATCTCATAAATTGGTTTTGTCTGTTAATCCGTATGTTTGCAATGCCACAGGTTGTGACGTCACAGACGTTACACAACTTTATTTAGGAGGTATGAGCTATTATTGCAAAGCACATAAACCGCCTATTAGCTTTCCTCTTTGTGCTAATGGACAGGTTTTTGGTTTGTACAAAAACACATGTGTTGGTAGCGATAATGTTACCGACTTTAATGCTATAGCTACATGTGATTGGACAAATGCTGGTGATTACATTCTTGCGAACACCTGCACAGAAAGACTTAAACTTTTTGCTGCTGAAACACTTAAAGCAACAGAGGAGACCTTCAAACTATCTTATGGTATTGCCACTGTACGTGAAGTACTGTCAGATAGAGAATTATATCTTTCTTGGGAAGTAGGAAAACCTAGACCACCTCTCAATAGAAATTATGTGTTTACTGGTTACAGAGTAACTAAGAATAGTAAAACACAAATTGGTGAATACACTTTTGAAAAAGGTGATTATGGTGATGCTGTTGTTTACCGTGGTACAACAACTTATAAATTAAACGTGGGTGACTATTTTGTGTTAACATCACACACAGTCATGCCACTGAGTGCACCAACATTAGTGCCACAGGAGCATTATGTTAGGATTACTGGCTTGTACCCTACACTCAACATTTCAGATGAGTTTTCTAGCAACGTAGCTAATTACCAGAAAGTTGGTATGCAAAAATACTCAACTTTACAAGGACCACCAGGTACTGGTAAAAGTCATTTTGCTATAGGATTAGCATTGTACTATCCTTCAGCACGCATTGTTTATACAGCATGTTCACATGCAGCTGTAGATGCACTGTGTGAAAAAGCATTAAAATATCTGCCCATTGATAAATGTAGCAGAATTATACCAGCACGTGCTCGTGTTGAATGCTTTGACAAATTCAAAGTTAATTCGACACTAGAGCAATATGTGTTCTGTACAGTGAATGCACTACCAGAAACAACAGCTGACATTGTGGTTTTTGATGAGATATCAATGGCCACTAATTATGATTTAAGTGTTGTTAATGCTAGGTTAAGGGCAAAACACTATGTATATATAGGTGACCCTGCACAATTGCCAGCACCACGCACGTTGCTCACTAAGGGTACTCTAGAACCTGAGTACTTTAATTCTGTTTGCAGATTAATGAAAACTATAGGTCCTGATATGTTTTTAGGTACTTGTAGAAGATGTCCTGCTGAAATAGTTGACACTGTAAGTGCTCTAGTTTATGATAATAAACTTAGAGCTCATAAAGATAAATCACAACAGTGCTTTAAAATGTTTTACAAGGGTGTTATAACACATGATGTCTCATCTGCTATTAACAGACCTCAAATTGGTGTAGTTAGAGAATTTCTAACACGCAACCCTACTTGGAGAAAGGCTGTTTTCATCTCTCCTTATAATTCACAGAATGCTGTTGCTGCCAAAATATTAGGTTTACCAACACAAACTGTGGATTCATCACAGGGTTCTGAGTATGACTATGTCATATTCACACAAACAACTGAAACTGCACACTCTTGTAATGTTAACCGCTTTAATGTGGCCATTACTAGAGCAAAAATTGGTATACTTTGCATAATGTCTGATAGAGACCTTTATGACAAATTACAATTTACAAGCCTTGAAGTTCCACGTCGAAACGTGGCAACCTTACAAGCTGAAAATGTAACAGGGCTTTTTAAGGATTGTAGTAAGGTTATTACAGGATTACACCCTACACAAGCACCAACTTACCTTAGTGTTGATACAAAATTCAAGACTGAAGGTTTGTGTGTCGACATACCAGGAATACCAAAAGACATGACCTATAGGAGACTCATCTCTATGATGGGTTTCAAAATGAATTATCAAGTTAATGGTTACCCTAACATGTTCATCACCCGCGAAGAAGCCATTAAACATGTTCGTGCATGGGTTGGTTTTGATGTCGAAGGGTGTCATGCTACAAGAGAAGCTGTTGGTACTAATTTACCATTACAGCTAGGCTTTTCAACAGGTGTCAATCTAGTAGCAGTTCCTACAGGCTACGTTGATACATCTAATGCAACAGAGTTTTCTAGGGTGAGTGCTAAACCACCACCTGGTGACCAATTTAAACATCTTATACCACTTATGTACAAAGGATTACCTTGGAACATTGTGCGTATAAAGATAGTTCAGATGTTAAGTGACACACTTAAAAACCTTTCAGACAGAGTCGTTTTTGTCCTTTGGGCACATGGCTTTGAGCTGACATCTATGAAATACTTTGTCAAAATAGGACCTGAACGCACTTGTTGCTTATGTGACAAACGTGCTACCTGTTTTTGCACAGCATCTGATACTTATGCGTGTTGGCATCACTCAGTTGGATTTGACTATGTCTACAACCCTTTCATGATTGATGTTCAACAATGGGGTTTTACTGGTAACCTTCAAAGTAACCATGACCAATACTGTCAAGTACACGGTAATGCACATGTTGCTAGTTGTGATGCTATCATGACTAGATGTTTAGCAGTCCATGAATGCTTTGTTAAGCGTGTTGACTGGACCATTGAATATCCTATTATAGGTGATGAGCTGAAGATAAATGCAGCATGCCGTAAAGTACAACATATGGTAGTAAAGGCTGCATTACTTGCTGATAAGTTTCCAGTTCTTCATGATATTGGTAATCCAAAAGCTATAAAATGTGTACCTCAAGCAGACACAGATTGGAAGTTTTATGATGCTCAACCTTGTAGTGATAAAGCTTATAAAATAGAGGAATTATTCTATTCCTATGCTACCCATTCTGATAAATTCAAGGATGGTGTTTGTCTTTTCTGGAACTGCAACGTTGACAGATACCCAGCAAATGCAATAGTCTGCAGATTTGACACAAGAGTTCTGTCCAATCTAAACTTACCAGGTTGTGATGGTGGTAGTTTGTATGTAAATAAACATGCTTTCCACACACCAGCTTTTGACAAGAGTGCTTTTGTAAATCTTAAGCAATTACCATTCTTTTACTACTCAGATAGCCCTTGTGAGTCTCATGGCAAACAAGTGGTGTCAGACATAGATTATGTACCTTTAAAGTCTGCAACGTGTATTACACGTTGTAACTTAGGTGGGGCTGTTTGCAGACATCATGCGAATGAATACAGATTGTATTTAGACGCCTATAATATGATGATTTCTGCTGGTTTTAGCCTTTGGATTTACAAACAATTTGATACCTACAATCTCTGGAACACTTTTACAAGACTCCAGAGTTTAGAAAATGTGGCTTTCAATGTTATTAATAAGGGACATTTCGATGGACAGCAAGGTGAAACACCTGTTTCTATCGTTAATAACACTGTCTACACAAAAGTAGATGGTGTTGATGTTGAATTGTTTGAGAACAAAACAACACTACCTGTTAATGTAGCGTTTGAGCTCTGGGCTAAGCGCAATATCAAACCTGTTCCAGAAGTGAAAATACTCAACAATTTGGGTGTTGACATTGCTGCTAATACGGTGATTTGGGACTACAAAAGAGAAGCCCCTGCACATGTTTCTACAATTGGAGTTTGTACTATGACTGACATAGCAAAGAAATCTACTGAAACTGCATGTTCACCACTCACTATCTTATTTGATGGTAGAGTTGAAGGACAAGTTGACTTATTCAGAAATGCCCGTAATGGTGTTTTAATAACTGAGGGTAATGTAAAAGGATTACAACCATCAGTAGGTCCAAAACAAGCTAGTCTTAATGGAGTCACATTAATTGGTGAAGCAGTGAAAACACAGTTTAACTATTATAAGAAGGTTGATGGTGTAGTACAACAACTACCTGAAACTTACTTTACTCAGAGTAGAAATTTGCAAGAATTCAAACCCAGGAGTCAAATGGAAATTGATTTCTTAGAATTAGCTATGGATGAGTTCATTGAACGATATAAACTAGAAGGCTACGCTTTCGAACATATCGTTTATGGAGATTTTAGTCATGGTCAGTTAGGTGGATTACATCTATTGATTGGACTTGCTAAGCGTTCTAAGGATTCACCACTAGAATTAGAGGATTTTATTCCTATGGACAGTACAGTTAAAAATTACTTTATTACAGATGCACAAACAGGGTCATCTAAGTGTGTGTGTTCTGTTATAGATTTATTACTTGATGATTTTGTTGAAATAATAAAATCACAGGATTTATCAGTAGTTTCTAAAGTGGTTAAAGTGACTATTGACTATGCAGAAATTGCTTTTATGCTTTGGTGTAAAGATGGCCATGTAGAGACATTTTACCCAAAATTACAATCTAGTCAAGCTTGGCAACCTGGTGTTGCTATGCCGAACCTTTACAAAATGCAGAGAATGCTACTTGATAAATGTGATCTTCAAAATTATGGTGAAGCAGCAACTCTACCTAAAGGCATAATGATGAATGTTGCAAAATATACTCAACTGTGTCAATATTTAAATACTTTGACTTTAGCTGTACCTTATAACATGAGAGTAATACACTTTGGTGCTGGTTCTGATAAAGGAGTTGCACCTGGTACAGCAGTTCTTAGACAGTGGTTGCCTACGGGTACACTACTTGTCGATTCTGATCTTAATGACTTCGTCTCTGACGCTGATTCTACTTTAATAGGTGACTGTGCAACCGTACACACTGCTAATAAATGGGATCTCATTATTAGTGATATGTACGATCCTAAAACCAAACATGTAACAAGAGAAAATGACTCTAAAGAGGGGTTTTTCACTTACATCTGTGGATTTATACAACAAAAGTTAGCCCTTGGAGGTTCTGTGGCCATAAAGATAACAGAGCATTCTTGGAATGCTGATCTTTATAAACTCATGGGACACTTTGCATGGTGGACTGCTTTTGTTACTAATGTAAATGCCTCTTCTTCAGAGGCATTTTTAATTGGATGTAATTATCTTGGCAAACCACGTGAACAAATAGATGGTTATGTCATGCATGCAAATTACATATTCTGGAGGAATACTAATCCAATTCAATTATCTTCCTATTCATTATTTGACATGAGTAAATTTCCTCTTAAATTAAGAGGGACAGCTGTCATGTCCTTAAAAGAAGGACAAATCAATGATATGATATTGTCTTTACTTAGTAAAGGCAGACTTATTATTAGAGAAAACAACAAGGTTGTGGTTTCTAGTGATGTTTTAGTTAATAACTAA-ACGAACTATGTTTGTTTTTCTTTTT---GTC------TTGCCTTTGGTTTCC------------AGTCAA---TGTGTCAATTTGACCACAAGAACTGGAATACCGCCAGGTTATACCAATTCATCTACTAGAGGTGTCTATTATCCAGACAAAGTTTTTAGGTCTTCAATTTTACATCTTACACAAGACCTTTTCTTACCTTTCTTTTCTAATGTTACTTGGTTTAACACCATAAATTATCAAGGA------GGCTTTAAGAAGTTTGACAATCCTGTTTTACCATTTAATGATGGTGTTTACTTTGCCTCCACGGAAAAGTCCAATATTATACGCGGTTGGATTTTTGGAACAACACTTGATGCCAGAACTCAATCTCTTCTAATAGTTAACAACGCAACCAATGTTGTTATCAAAGTATGTGAGTTTCAGTTTTGCACTGATCCATTTTTAGGTGTTTAC------TATCATAAC------AACAATAAAACATGGGTTGAAAATGAGTTTAGAGTTTATTCAAGTGCCAACAATTGCACTTTCGAATACATTTCTCAACCTTTTCTTATGGACCTTGAAGGAAAGCAA---GGTAATTTTAAGAACCTTAGAGAGTTTGTGTTTAAAAATGTTGATGGTTATTTCAAGATTTACTCTAAACACACACCTATTGATTTAGTG------------CGCGACCTCCCCAGAGGTTTTGCTGCATTGGAACCACTGGTGGACCTCCCTATAGGTATTAATATTACCAGATTCCAAACATTGCTTGCTTTACATAGAAGTTATCTTACACCTGGTAAGCTAGAAAGTGGCTGGACAACTGGAGCTGCTGCTTACTATGTAGGTTACCTACAACAGAGGACTTTTCTCTTAAGTTACAATCAAAATGGAACCATTACAGATGCTGTTGATTGTTCACTAGACCCTCTTTCAGAGACAAAGTGCACATTAAAATCCCTAACAGTTGAAAAAGGAATTTACCAGACTTCTAACTTCAGAGTTCAACCAACAATCAGTATAGTTAGATTTCCTAATATTACAAACTTATGTCCATTTGGAGAAGTGTTTAACGCATCCAAATTTGCATCAGTTTATGCTTGGAACAGGAAGAGAATTAGCAATTGTGTTGCTGATTACTCTGTACTTTATAACTCT---ACATCATTTTCCACTTTTAAATGTTATGGAGTTTCACCTACAAAACTCAATGACCTTTGCTTCACCAATGTGTATGCAGACTCATTTGTTGTTAAAGGTGACGAGGTTAGACAAATAGCACCCGGACAAACTGGTGTTATTGCTGATTATAACTATAAGCTGCCAGATGATTTTACTGGTTGTGTTATTGCTTGGAACTCAGTTAAGCAAGATGCTTTGACTGGTGGTAATTATGGTTATTTGTATAGATTATTTAGAAAGTCTAAGCTTAAACCATTTGAGAGAGATATTTCCACTGAAATATACCAAGCCGGCAGCACACCCTGTAACGGTCAAGTTGGTCTAAATTGTTATTATCCTCTTGAAAGGTATGGTTTTCACCCAACTACAGGTGTTAACTACCAACCTTTTAGAGTGGTTGTTTTATCATTTGAGTTACTTAATGGACCAGCTACTGTTTGTGGACCCAAATTGTCTACAACACTAGTTAAAGACAAATGTGTCAATTTCAACTTTAACGGTTTAACTGGCACAGGTGTTCTTACAACATCTAAGAAACAGTTTCTGCCTTTTCAACAATTTGGTAGAGACATCTCTGACACTACTGATGCTGTCCGTGACCCACAGACACTTGAAATACTTGACATTACCCCTTGCTCTTTTGGAGGAGTTAGTGTGATAACACCAGGTACAAACACTTCTAATCAAGTGGCTGTACTTTACCAAGATGTTAACTGTACTGAAGTGCCTATGGCCATTCATGCAGAACAACTTACACCTGCCTGGCGTGTTTACTCTGCA------GGAGCAAATGTGTTTCAAACAAGAGCAGGCTGTTTAGTAGGTGCTGAGCATGTCAACAATTCTTATGAATGTGACATTCCAGTCGGTGCTGGCATATGTGCAAGTTACCATTCC---ATGTCATCA------------TTTCGTAGTGTCAACCAGCGTTCAATCATTGCTTACACTATGTCTTTAGGTGCAGAAAATTCAGTTGCTTATTCTAATAATTCAATTGCCATACCTACTAATTTTACAATAAGTGTTACCACAGAAATTCTACCAGTGTCAATGACTAAGACTTCTGTAGATTGTACTATGTACATCTGTGGAGATTCAATTGAGTGTAGTAATTTATTGCTACAATATGGCAGTTTTTGCACACAATTAAACCGTGCTTTGACTGGGATTGCTGTTGAACAAGACAAAAACACACAAGAAGTTTTTGCCCAGGTTAAACAAATCTACAAAACACCACCTATTAAAGATTTTGGTGGCTTTAACTTTTCACAAATATTGCCAGATCCATCAAAACCAAGCAAGAGGTCATTTATTGAGGATTTACTCTTCAACAAAGTGACACTTGCTGATGCTGGCTTCATCAAACAATATGGTGATTGCCTTGGTGATATTGCTGCTAGAGATCTCATCTGTGCACAAAAGTTCAATGGACTCACGGTTCTACCGCCTTTGCTCACAGATGAAATGATTGCTCAATACACTTCTGCACTACTTGCTGGAACAATCACCTCAGGTTGGACCTTTGGTGCAGGAGCTGCTTTACAAATACCCTTTGCAATGCAAATGGCTTACAGGTTTAATGGCATTGGAGTCACTCAGAATGTTCTATATGAGAATCAGAAATTAATTGCCAATCAGTTCAACAGTGCTATTGGCAAAATACAGGATTCACTTTCATCTACGGCTAGTGCACTTGGTAAACTTCAAGACGTCGTAAATCAAAATGCACAGGCTTTAAACACACTTGTCAAACAACTTAGTTCCAATTTTGGAGCTATTTCGAGTGTGCTTAATGATATTCTTTCACGTCTTGACAAAGTTGAGGCTGAAGTGCAAATTGATAGGTTAATCACAGGAAGACTACAGAGTCTTCAAACTTATGTGACACAACAATTAATCAGAGCAGCAGAAATCAGAGCTTCTGCTAATCTTGCTGCAACAAAAATGTCTGAGTGCGTACTCGGACAATCTAAAAGAGTTGATTTTTGTGGAAAAGGCTACCATTTAATGTCTTTCCCTCAATCAGCACCGCATGGTGTTGTTTTCTTGCATGTTACTTATGTACCTGCACAAGAAAAGAACTTTACTACTGCTCCTGCTATTTGTCATGAAGGAAAAGCACACTTCCCTCGTGAAGGTGTCTTCGTTTCAAATGGCACTCATTGGTTTATTACACAAAGGAATTTTTATGAACCTCAAATTATTACCACTGACAACACATTCGTCTCTGGTAGCTGTGATGTTGTAATTGGAATAGTCAACAACACAGTTTATGATCCTTTGCAACCCGAGCTTGACTCATTTAAGGAGGAGTTAGACAAATACTTCAAAAATCACACATCACCAGATGTTGATCTTGGCGACATATCTGGCATAAATGCTTCGGTCGTCAACATACAAAAAGAAATTGACCGCCTCAATGAGGTTGCCAAAAATTTGAATGAATCACTCATTGACCTACAAGAGCTTGGAAAATATGAGCAATACATCAAATGGCCTTGGTACATTTGGCTTGGTTTTATAGCTGGGCTAATTGCTATCATTATGGTCACAATCATGCTATGTTGTATGACTAGTTGCTGTAGTTGCCTCAAGGGTTGTTGCTCTTGCGGTTCCTGCTGCAAATTTGATGAAGACGATTCAGAACCTGTTCTGAAAGGAGTCAAATTACATTACACATAAACGAACTTAATGGATTTGTTTATGAGAATTTTTAATCTTGGATCTGTAACATTCAAACCAGGAAAAATTGAAGATGCTACTCCTTCAGATTCTATTCGCGCTACTGCAACGATACCGATACAAGCCTCACTCCCTTTCGGATGGCTTATTGTTGGCGTTGCACTTCTTGCTGTTTTTCAGAGCGCTTCCAAAATAATTACACTCAAAAAGAGGTGGCAATTTGCTCTCTCCAAGGGTGTTCATTTTGCTTGCAACTTGCTTCTACTATTTGTTACAGTCTACTCTCACCTTTTGCTTGTTGCTGCTGGCCTTGAAGCCCAATTTCTCTATCTTTACGCTTTAGTTTATTTTCTGCAAAGTGTTAATGCTTGCAGAATTATTATGAGGCTTTGGCTGTGCTGGAAGTGCAGATCCAAAAATCCATTACTTTATGATGCCAATTACTTTCTTTGCTGGCATACTAATTGCTATGACTATTGTATACCATATAATAGCATAACTTCTTCAATTGTCATTACATCAGGTGATGGCACTACAAGTCCTATTACAGACCATGACTACCAAATTGGTGGTTATACGGAAAAGTGGGAATCTGGTGTTAAAGACTGTGTTACATTACATGGTTACTTTACATCAGAATGCTACCAGCTGTACTCTACACAACTTAGTACAGATACTGGTGTTGAACATACTACCTTCTTCATTTACAGTAGAATTGTGGATGAACCAGAAGACCATGTTCAAATTCACACAATCGACGGCTCATCAGGAGTTGTAAATCCAGCAATGGATCCTATCTATGATGAGCCGACGACGACTACTAGCGTGCCTTTGTAAGCACAAGCTGATGAGTACGAACTTATGTACTCATTCGTTTCGGAAGAGACAGGTACGTTAATAGTTAATAGCGTACTTCTTTTTCTTGCTTTCGTGGTATTCTTGCTAGTCACACTAGCCATCCTTACTGCGCTTCGATTGTGTGCGTACTGCTGCAATATTGTTAACGTGAGTTTAGTTAAACCTTCTTTTTACGTCTACTCACGTGTTAAAAATCTGAATTCTTCT---AGAGTTCCTGATCTTCTGGTCTAAACGAACTAAATATTT---TAGTTTTTCTGTTTGGAACTTTAATTTTAGCC---ATGTCAGCT---------------GACAACGGTACTATTACCGTTGAAGAGCTTAAAAAGCTCTTAGAACAATGGAACCTAGTAATAGGTTTCCTATTTCTAACATGGATTTGTCTTTTACAGTTCGCCTATGCTAACAGGAATAGGTTTCTGTACATAATTAAGTTAATTTTCCTCTGGCTACTTTGGCCAGTAACTTTAGCTTGCTTTGTGCTTGCTGCTGTTTACAGAATCAATTGGATTACCGGTGGAATCGCGATTGCAATGGCTTGTCTTGTGGGCTTGATGTGGCTTAGCTACTTCATTGCTTCATTCAGGCTTTTTGCGCGTACGCGTTCCATGTGGTCCTTCAATCCAGAAACAAACATACTGCTGAATGTGCCATTGCATGGTACAATTTTGACCAGACCACTCCTAGAAAGTGAACTTGTCATCGGTGCTGTGATCCTCAGAGGACACCTTCGCATTGCTGGACATCATCTAGGACGCTGTGACATCAAGGACCTGCCAAAAGAAATCACTGTAGCTACATCACGAACGCTTTCTTATTACAAATTGGGAGCTTCGCAGCGTGTAGCCGGTGACTCAGGTTTTGCTGCATACAGTCGCTATCGGATTGGCAACTACAAACTAAACACAGACCATTCCAATAGCAGTGACAATATTGCTTTGCTTGTACAGTAAGTGACAACAGATGTTTCATCTCGTTGACTTTCAGGTTACTATAGCAGAGATACTTATTATTATTATGAGAACTTTCAAGATTTCCATTTGGAACCTTGATTACATCATTAATCTCATAATTAAAAATTTATCTAAGCCTTTAACTGAAAATAAATATTCTCAGTTAGACGAAGAGCAACCAATGGAGATTGAT------TAA-------------------------------------------------------------------------------------------------------------------------------------------------------------------------------------------------------------------------------------------------------------------------------------------------------------------------------------------------------------------------------------------------------------------------------------------------------------------------------------------------------------------------------------------ACGAACATGAAAATTATTCTTCTCTTGGCATTAGTTACTTTTGCTACATGCGAACGTTACCACTACCAAGAGTGTGTTAGAGGTACAACTGTACTAATAAAGGAACCTTGCTCTTCTGGAACTTACGAGGGCAATTCACCATTTCATCCTCTTGCTGATAATAAATTTGCACTTGCTTGCTCAAGCCAACAATTTGCTTTTGCTTGCCCTGACGGTACTAAACATACCTTTCAGTTACGTGCGAGATCAGTTTCACCAAAACTTTTCATCAGACAAGAGGAAGTT---CAAGAACTTTACTCACCACTCTTTCTCATAATTGCTGCATTAGTGTTTATAACACTTTGCTTCACACTTAAGAGAAAGACAGAATG---AGTGAAATTACACTAATTGACTTCTATTTTTGCTTTTTAGCCTTTCTGCTATTCCTTGTTTTAATTATGCTCATGATATTTTGGTTTGCTTTGACACTCCAAGATGATGATGAGTGTTGCCAA---GTC------------------------TAAACGAACATGAAATTTCTTGTTTTACTTGGAATACTAACAACAGTACACACATTCCATCAGGAATGTAGTTTACAGTCATGTCAATTCAATTCACCTTATGTAGTTGATGATCCATGCCCTATACATTTC------------------------------------------------------------------------------------------------------------------TACTCGAAATGGTATATTAGGGTCGGTGCTAGAAAATCTGCACCATTGATTGAACTCTGTGTTGATGAAGTAGGTTCAAAAACACCTATTAAATACATCGACATTGGCAACTACACTGTTTCTTGTTCACCGTTTACTATAAACTGTCAAGAACCTAAATTAGGTAGTCTCGTAGTTCGTTGTTCGTTCTATGAAGACTTTGTTGATTACCATGACATT---CGTGTTGTTTTAGATTTCATCTAAACGAACAAAC-AAAATGTCTGATAATGGACCCCAA---AAT---CGT---GCACCCCGCATTACATTTGGTGGACCCTCAGATTCGACTGACAATAACCAGAATGGAGACCGCAGTGGAGCAAGGCCAAAACAACGAAGGCCCCAGGGATTACCCAATAATACTGCGTCTTGGTTCACCGCTCTCACTCAACATGGTAAGGAAGACCTTAGATTCCCTCGAGGACAAGGTGTTCCGATTAACACCAATAGTACCAAAGATGACCAAATTGGCTACTACCGAAGAGCTACCAGACGAGTTCGTGGTGGTGACGGTAAAATGAAAGATCTCAGTCCACGATGGTACTTCTATTACCTTGGAACTGGGCCAGAAGCTGGACTTCCCTATGGTGCTAACAAAGAAGGCATCATATGGGTTGCAACTGAGGGAGCCTTGAATACACCAAAAGATCACATTGGCACCCGCAATCCAAACAACAATGCTGCAATCGTGCTACAACTTCCTCAAGGAACAGCTTTGCCTAAAGGTTTCTACGCAGAAGGGAGCAGAGGCGGCAGTCAAGCTTCTTCACGCTCTTCATCACGTAGTCGCAATAGTTCCAGAAACTCAACTCCAGGCAGTAGTAGGGGAACTTCTCCTGCTCGAATTGCTGGCAATGGTGGTGATGCTGCCCTTGCTTTGCTACTGCTTGATCGGTTGAATGCACTTGAGAGCAAAATGTCTGGTAAAGGCTCACAAAAACAGAGCCAAACAGTCACTAAGAAATCTGCTGCTGAGGCTTCCAAGAAACCTCGCCAAAAACGTACTGCCACTAAACAATACAATGTCACTCAGGCATTTGGCAGACGTGGTCCTGAACAAACCCAAGGAAATTTTGGGGACCAAGAATTAATCAGACAAGGAACTGAGTACAAACATTGGCCGCAAATTGCACAATTTGCACCTAGCGCTTCTGCATTCTTCGGAATGTCGCGCATTGGCATGGAAGTCACACCTTCGGGAACATGGCTGACTTACACAGGTGCCATCAAGCTTGATGACAAAGATCCAAGCTTCAAAGACAACGTCATACTGCTGAACAAGCACATTGACGCATACAAAACATTCCCACCAACAGAGCCTAAAAAGGACAAAAAGAAAAAGACTGACGAAAGCCAGCCTTTACCGCAGAGACAGAAGAAACAACAAACTGTGACTCTTCTTCCTGCTGCAGATTTGGATGATTTCTCCAAACAATTGCAACAATCCATGAGC------AGTGCTGATTCAACTCAGGCTTAA--ACTCATGCAGACCACACAAGGCAGATGGGCTATGTAAACGTTTTCGCTTTTCCGTTTACGATACATAGTCTACTCTTGTGCAGAATGAATTCTCGTAGCTATACAGCACAAGTAGGTATAGTTAACTTTAATCTCACATAG---------------------------------------CAATCTTTAATCAGTGTGTAACATTAGGGAGGACTTGAAAGAGCCACCACATTTTCACCGAGGCCACGCGGAGTACGATCGAGGGTACAGTGAATAATGCTAGGGAGAGCTGCCTATATGGAAGAGCCCTAATGTGT-AAATTAATTTTAGTAGTGCTATCCCCATGTGATTTTAATAGCTTC-------------------------------------------------------
>EPI_ISL_410721
NNNNNNNNNNNNNNNNNNNNNNNNN--NNNNNNNNNNNNNNNNNNNNNNNNNNNNNNNNNNNNNNNNNNNNNNNNNNNNNNNNNNNNNNNNNNNNNNNNNNNNNNNNNNNNNNNNNNNNNNNNNNNNNNNNNNNNNNNNNNN--NNNNNNNNNNNNNNNNNNNNNNNNNNNNNNNNNNNNNNNNNNNNNNNNNNNNNNNNNNNNNNNNNNNNNNNNNNNNNNNNNNNNNNNNNNNNNNNNNNNNNNNNNNNNNNNNNNNNNNNNNNNNNNNNNNNNNNNNNNNNNNNNNNNNNNNNNNNNNNNNNNNNNNNNNNNNNNNNNNNNNNNNNNNNNNNNNNNNNNNNNNNNNNNNNNNNNNNNNNNNNNNNNNNNNNNNNNNNNNNNNNNNNNNNNNNNNNNNNNNNNNNNNNNNNNNNNNNNNNNNNNNNNNNNNNNNNNNNNNNNNNNNNNNNNNNNNNNNNNNNNNNNNNNNNNNNNNNNNNNNNNNNNNNNNNNNNNNNNNNNNNNNNNNNNNNNNNNNNNNNNNNNNNNNNNNNNNNNNNNNNNNNNNNNNNNNNNNNNNNNNNNNNNNNNNNNNNNNNNNNNNNNNNNNNNNNNNNNNNNNNNNNNNNNNNNNNNNNNNNNNNNNNNNNNNNNNNNNNNNNNNNNNNNNNNNNNNNNNNNNNNNNNNNNNNNNNNNNNNNNNNNNNNNNNNNNNNNNNNNNNNNNNNNNNNNNNNNNNNNNNNNNNNNNNNNNNNNNNNNNNNNNNNNNNNNNNNNNNNNNNNNNNNNNNNNNNNNNNNNNNNNNNNNNNNNNNNNNNNNNNNNNNNNNNNNNNNNNNNNNNNNNNNNNNNNNNNNNNNNNNNNNNNNNNNNNNNNNNNNNNNNNNNNNNNNNNNNNNNNNNNNNNNNNNNNNNNNNNNNNNNNNNNNNNNNNNNNNNNNNNNNNNNNNNNNNNNNNNNNNNNNNNNNNNNNNNNNNNNNNNNNNNNNNNNNNNNNNNNNNNNNNNNNNNNNNNNNNNNNNNNNNNNNNNNNNNNNNNNNNNNNNNNNNNNNNNNNNNNNNNNNNNNNNNNNNNNNNNNNNNNNNNNNNNNNNNNNNNNNNNNNNNNNNNNNNNNNNNNNNNNNNNNNNNNNNNNNNNNNNNNNNNNNNNNNNNNNNNNNNNNNNNNNNNNNNNNNNNNNNNNNNNNNNNNNNNNNNNNNNNNNNNNNNNNNNNNNNNNNNNNNNNNNNNNNNNNNNNNNNNNNNNNNNNNNNNNNNNNNNNNNNNNNNNNNNNNNNNNNNNNNNNNNNNNNNNNNNNNNNNNNNNNNNNNNNNNNNNNNNNNNNNNNNNNNNNNNNNNNNNNNNNNNNNNNNNNNNNNNNNNNNNNNNNNNNNNNNNNNNNNNNNNNNNNNNNNNNNNNNNNNNNNNNNNNNNNNNNNNNNNNNNNNNNNNNNNNNNNNNNNNNNNNNNNNNNNNNNNNNNNNNNNNNNNNNNNNNNNNNNNNNNNNNNNNNNNNNNNNNNNNNNNNNNNNNNNNNNNNNNNNNNNNNNNNNNNNNNNNNNNNNNNNNNNNNNNNNNNNNNNNNNNNNNNNNNNNNNNNNNNNNNNNNNNNNNNNNNNNNNNNNNNNNNNNNNNNNNNNNNNNNNNNNNNNNNNNNNNNNNNNNNNNNNNNNNNNNNNNNNNNNNNNNNNNNNNNNNNNNNNNNNNNNNNNNNNNNNNNNNNNNNNNNNNNNNNNNNNNNNNNNNNNNNNNNNNNNNNNNNNNNNNNNNNNNNNNNNNNNNNNNNNNNNNNNNNNNNNNNNNNNNNNNNNNNNNNNNNNNNNNNNNNNNNNNNNNNNNNNNNNNNNNNNNNNNNNNNNNNNNNNNNNNNNNNNNNNNNNNNNNNNNNNNNNNNNNNNNNNNNNNNNNNNNNNNNNNNNNNNNNNNNNNNNNNNNNNNNNNNNNNNNNNNNNNNNNNNNNNNNNNNNNNNNNNNNNNNNNNNNNNNNNNNNNNNNNNNNNNNNNNNNNNNNNNNNNNNNNNNNNNNNNNNNNNNNNNNNNNNNNNNNNNNNNNNNNNNNNNNNNNNNNNNNNNNNNNNNNNNNNNNNNNNNNNNNNNNNNNNNNNNNNNNNNNNNNNNNNNNNNNNNNNNNNNNNNNNNNNNNNNNNNNNNNNNNNNNNNNNNNNNNNNNNNNNNNNNNNNNNNNNNNNNNNNNNNNNNNNNNNNNNNNNNNNNNNNNNNNNNNNNNNNNNNNNNNNNNNNNNNNNNNNNNNNNNNNNNNNNNNNNNNNNNNNNNNNNNNNNNNNNNNNNNNNNNNNNNNNNNNNNNNNNNNNNNNNNNNNNNNNNNNNNNNNNNNNNNNNNNNNNNNNNNNNNNNNNNNNNNNNNNNNNNNNNNNNNNNNNNNNNNNNNNNNNNNNNNNNNNNNNNNNNNNNNNNNNNNNNNNNNNNNNNNNNNNNNNNNNNNNNNNNNNNNNNNNNNNNNNNNNNNNNNNNNNNNNNNNNNNNNNNNNNNNNNNNNNNNNNNNNNNNNNNNNNNNNNNNNNNNNNNNNNNNNNNNNNNNNNNNNNNNNNNNNNNNNNNNNNNNNNNNNNNNNNNNNNNNNNNNNNNNNNNNNNNNNNNNNNNNNNNNNNNNNNNNNNNNNNNNNNNNNNNNNNNNNNNNNNNNNNNNNNNNNNNNNNNNNNNNNNNNNNNNNNNNNNNNNNNNNNNNNNNNNNNNNNNNNNNNNNNNNNNNNNNNNNNNNNNNNNNNNNNNNNNNNNNNNNNNNNNNNNNNNNNNNNNNNNNNNNNNNNN---NNNNNNNNNNNNNNNNNNNNNNNNNNNNNNNNNNNNNNNNNNNNNNNNNNNNNNNNNNNNNNNNNNNNNNNNNNNNNNNNNNNNNNNNNNNNNNNNNNNNNNNNNNNNNNNNNNNNNNNNNNNNNNNNNNNNNNNNNNNNNNNNNNNNNNNNNNNNNNNNNNNNNNNNNNNNNNNNNNNNNNNNNNNNNNNNNNNNNNNNNNNNNNNNNNNNNNNNNNNNNNNNNNNNNNNNNNNNNNNNNNNNNNNNNNNNNNNNNNNNNNNNNNNNNNNNNNNNNNNNNNNNNNNNNNNNNNNNNNNNNNNNNNNNNNNNNNNNNNNNNNNNNNNNNNNNNNNN---NNN---NNN------NNNNNNNNNNNNNNNNNNNNNNNNNNNNNNNNNNNNNNNNNNNNNNNNNNNNNNNNNNNNNNNNNNNNNNNNNNNNNNNNNNNNNNNNNNNNNNNNNNN---NNNNNNNNN------------------------------NNNNNNNNNNNNNNNNNNNNNNNNNNNNNNNNNNNNNNNNNNNNNNNNNNNNNNNNN------------------------NNNNNNNNNNNNNNN---NNNNNN---------------NNNNNN---NNNNNNNNNNNNNNN------------------------------------------------------------------NNNNNNNNNNNNNNNNNNNNNNNN---NNNNNNNNNNNNNNNNNNNNNNNNNNNNNNNNNNNNNNNNNNNNNNNNNNNNNNNNNNNNNNNNNNNNNNNNNNNNNNNNNNNNNNNNNNNNNNNNNNNNNNNNNNNNNNNNNNNNNNNNNNNNNNNNNNNNNNNNNNNNNNNNNNNNNNNNNNNNNNNNNNNNNNNNNNNNNNNNNNNNNNNNNNNNNNNNNNNNNNNNNNNNNNNNNNNNNNNNNNNNNNNNNNNNNNNNNNNNNNNNNNNNNNNNNNNNNNNNNNNNNNNNNNNNNNNNNNNNNNNNNNNNNNNNNNNNNNNNNNNNNNNNNNNNNNNNNNNNNNNNNNNNNNNNNNNNNNNNNNNNNNNNNNNNNNNNNNNNNNNNNNNNNNNNNNNNNNNNNNNNNNNNNNNNNNNNNNNNNNNNNNNNNNNNNNNNNNNNNNNNNNNNNNNNNNNNNNNNNNNNNNNNNNNNNNNNNNNNNNNNNNNNNNNNNNNNNNNNNNNNNNNNNNNNNNNNNNNNNNNNNNNNNNNNNNNNNNNNNNNNNNNNNNNN---NNNNNNNNNNNNNNNNNNNNN---NNNNNNNNNNNNNNNNNN---NNNNNNNNNNNNNNN------NNNNNNNNN------------NNNNNNNNNNNNNNNNNNNNNNNNNNNNNNNNNNNN---NNNNNNNNNNNNNNNNNNNNNNNNNNNNNNNNNNNNNNNNNNNNNNNNNNNNNNNNNNNNNNNNNNNNNNNNNNNNNNNNNNNNNNNNNNNNNNNNNNNNNNNNNNNNNNNNNNNNNNNNNNNNNNNNNNNNNNNNNNNNNNNNNNNNNNNNNNNNNNNNNNNNNNNNNNNNNNNNNNNNNNNNNNNNNNNNNNNNNNNNNNNNNNNNNNNNNNNNNNNNNNNNNNNNNNNNNNNNNNNNNNNNNNNNNNNNNNNNNNNNNNNNNNNNNNNNNNNNNNNNNNNNNNNNNNNNNNNNNNNNNNNNNNNNNNNNNNNNNNNNNNNNNNNNNNNNNNNNNNNNNNNNNNNNNNNNNNNNNNNNNNNNNNNNNNNNNNNNNNNNNNNNNNNNNNNNNNNNNNNNNNNNNNNNNNNNNNNNNNNNNNNNNNNNNNNNNNNNNNNNNNNNNNNNNNNNNNNNNNNNNNNNNNNNNNNNNNNNNNNNNNNNNNNNNNNNNNNNNNNNNNNNNNNNNNNNNNNNNNNNNNNNNNNNNNNNNNNNNNNNNNNNNNNNNNNNNNNNNNNNNNNNNNNNNNNNNNNNNNNNNNNNNNNNNNNNNNNNNNNNNNNNNNNNNNNNNNNNNNNNNNNNNNNNNNNNNNNNNNNNNNNNNNNNNNNNNNNNNNNNNNNNNNNNNNNNNNNNNNNNNNNNNNNNNNNNNNNNNNNNNNNNNNNNNNNNNNNNNNNNNNNNNNNNNNNNNNNNNNNNNNNNNNNNNNNNNNNNNNNNNNNNNNNNNNNNNNNNNNNNNNNNNNNNNNNNNNNNNNNNNNNNNNNNNNNNNNNNNNNNNNNNNNNNNNNNNNNNNNNNNNNNNNNNNNNNNNNNNNNNNNNNNNNNNNNNNNNNNNNNNNNNNNNNNNNNNNNNNNNNNNNNNNNNNNNNNNNNNNNNNNNNNNNNNN---NNNNNNNNNNNNNNNNNNNNNNNNNNNNNNNNNNNNNNNNNNNNNNNNNNNNNNNNNNNNNNNNNNNNNNNNNNNNNNNNNNNNNNNNNNNNNNNNNNNNNNNNNNNNNNNNNNNNNNNNNNNNNNNNNNNNNNNNNNNNNNNNNNNNNNNNNNNNNNNNNNNNNNNNNNNNNNNNNNNNNNNNNNNNNNNNNNNNNNNNNNNNNNNNNNNNNNNNNNNNNNNNNNNNNNNNNNNNNNNNNNNNNNNNNNNNNNNNNNNNNNNNNNNNNNNNNNNNNNNNNNNNNNNNNNNNNNNNNNNNNNNNNNNNNNNNNNNNNNNNNNNNNNNNNNNNNNNNNNNNNNNNNNNNNNNNNNNNNNNNNNNNNNNNNNNNNNNNNNNNNNNNNNNNNNNNNNNNNNNNNNNNNNNNNNNNNNNNNNNNNNNNNNNNNNNNNNNNNNNNNNNNNNNNNNNNNNNNNNNNNNNNNNNNNNNNNNNNNNNNNNNNNNNNNNNNNNNNNNNNNNNNNNNNNNNNNNNNNNNNNNNNNNNNNNNNNNNNNNNNNNNNNNNNNNNNNNNNNNNNNNNNNNNNNNNNNNNNNNNNNNNNNNNNNNNNNNNNNNNNNNNNNNNNNNNNNNNNNNNNNNNNNNNNNNNNNNNNNNNNNNNNNNNNNNNNNNNNNNNNNNNNNNNNNNNNNNNNNNNNNNNNNNNNNNNNNNNNNNNNNNNNNNNNNNNNNNNNNNNNNNNNNNNNNNNNNNNNNNNNNNNNNNNNNNNNNNNNNNNNNNNNNNNNNNNNNNNNNNNNNNNNNNNNNNNNNNNNNNNNNNNNNNNNNNNNNNNNNNNNNNNNNNNNNNNNNNNNNNNNNNNNNNNNNNNNNNNNNNNNNNNNNNNNNNNNNNNNNNNNNNNNNNNNNNNNNNNNNNNNNNNNNNNNNNNNNNNNNNNNNNNNNNNNNNNNNNNNNNNNNNNNNNNNNNNNNNNNNNNNNNNNNNNNNNNNNNNNNNNNNNNNNNNNNNNNNNNNNNNNNNNNNNNNNNNNNNNNNNNNNNNNNNNNNNNNNNNNNNNNNNNNNNNNNNNNNNNNNNNNNNNNNNNNNNNNNNNNNNNNNNNNNNNNNNNNNNNNNNNNNNNNNNNNNNNNNNNNNNNNNNNNNNNNNNNNNNNNNNNNNNNNNNNNNNNNNNNNNNNNNNNNNNNNNNNNNNNNNNNNNNNNNNNNNNNNNNNNNNNNNNNNNNNNNNNNNNNNNNNNNNNNNNNNNNNNNNNNNNNNNNNNNNNNNNNNNNNNNNNNNNNNNNNNNNNNNNNNNNNNNNNNNNNNNNNNNNNNNNNNNNNNNNNNNNNNNNNNNNNNNNNNNNNNNNNNNNNNNNNNNNNNNNNNNNNNNNNNNNNNNNNNNNNNNNNNNNNNNNNNNNNNNNNNNNNNNNNNNNNNNNNNNNNNNNNNNNNNNNNNNNNNNNNNNNNNNNNNNNNNNNNNNNNNNNNNNNNNNNNNNNNNNNNNNNNNNNNNNNNNNNNNNNNNNNNNNNNNNNNNNNNNNNNNNNNNNNNNNNNNNNNNNNNNNNNNNNNNNNNNNNNNNNNNNNNNNNNNNNNNNNNNNNNNNNNNNNNNNNNNNNNNNNNNNNNNNNNNNNNNNNNNNNNNNNNNNNNNNNNNNNNNNNNNNNNNNNNNNNNNNNNNNNNNNNNNNNNNNNNNNNNNNNNNNNNNNNNNNNNNNNNNNNNNNNNNNNNNNNNNNNNNNNNNNNNNNNNNNNNNNNNNNNNNNNNNNNNNNNNNNNNNNNNNNNNNNNNNNNNNNNNNNNNNNNNNNNNNNNNNNNNNNNNNNNNNNNNNNNNNNNNNNNNNNNNNNNNNNNNNNNNNNNNNNNNNNNNNNNNNNNNNNNNNNNNNNNNNNNNNNNNNNNNNNNNNNNNNNNNNNNNNNNNNNNNNNNNNNNNNNNNNNNNNNNNNNNNNNNNNNNNNNNNNNNNNNNNNNNNNNNNNNNNNNNNNNNNNNNNNNNNNNNNNNNNNNNNNNNNNNNNNNNNNNNNNNNNNNNNNNNNNNNNNNNNNNNNNNNNNNNNNNNNNNNNNNNNNNNNNNNNNNNNNNNNNNNNNNNNNNNNNNNNNNNNNNNNNNNNNNNNNNNNNNNNNNNNNNNNNNNNNNNNNNNNNNNNNNNNNNNNNNNNNNNNNNNNNNNNNNNNNNNNNNNNNNNNNNNNNNNNNNNNNNNNNNNNNNNNNNNNNNNNNNNNNNNNNNNNNNNNNNNNNNNNNNNNNNNNNNNNNNNNNNNNNNNNNNNNNNNNNNNNNNNNNNNNNNNNNNNNNNNNNNNNNNNNNNNNNNNNNNNNNNNNNNNNNNNNNNNNNNNNNNNNNNNNNNNNNNNNNNNNNNNNNNNNNNNNNNNNNNNNNNNNNNNNNNNNNNNNNNNNNNNNNNNNNNNNNNNNNNNNNNNNNNNNNNNNNNNNNNNNNNNNNNNNNNNNNNNNNNNNNNNNNNNNNNNNNNNNNNNNNNNNNNNNNNNNNNNNNNNNNNNNNNNNNNNNNNNNNNNNNNNNNNNNNNNNNNNNNNNNNNNNNNNNNNNNNNNNNNNNNNNNNNNNNNNNNNNNNNNNNNNNNNNNNNNNNNNNNNNNNNNNNNNNNNNNNNNNNNNNNNNNNNNNNNNNNNNNNNNNNNNNNNNNNNNNNNNNNNNNNNNNNNNNNNNNNNNNNNNNNNNNNNNNNNNNNNNNNNNNNNNNNNNNNNNNNNNNNNNNNNNNNNNNNNNNNNNNNNNNNNNNNNNNNNNNNNNNNNNNNNNNNNNNNNNNNNNNNNNNNNNNNNNNNNNNNNNNNNNNNNNNNNNNNNNNNNNNNNNNNNNNNNNNNNNNNNNNNNNNNNNNNNNNNNNNNNNNNNNNNNNNNNNNNNNNNNNNNNNNNNNNNNNNNNNNNNNNNNNNNNNNNNNNNNNNNNNNNNNNNNNNNNNNNNNNNNNNNNNNNNNNNNNNNNNNNNNNNNNNNNNNNNNNNNNNNNNNNNNNNNNNNNNNNNNNNNNNNNNNNNNNNNNNNNNNNNNNNNNNNNNNNNNNNNNNNNNNNNNNNNNNNNNNNNNNNNNNNNNNNNNNNNNNNNNNNNNNNNNNNNNNNNNNNNNNNNNNNNNNNNNNNNNNNNNNNNNNNNNNNNNNNNNNNNNNNNNNNNNNNNNNNNNNNNNNNNNNNNNNNNNNNNNNNNNNNNNNNNNNNNNNNNNNNNNNNNNNNNNNNNNNNNNNNNNNNNNNNNNNNNNNNNNNNNNNNNNNNNNNNNNNNNNNNNNNNNNNNNNNNNNNNNNNNNNNNNNNNNNNNNNNNNNNNNNNNNNNNNNNNNNNNNNNNNNNNNNNNNNNNNNNNNNNNNNNNNNNNNNNNNNNNNNNNNNNNNNNNNNNNNNNNNNNNNNNNNNNNNNNNNNNNNNNNNNNNNNNNNNNNNNNNNNNNNNNNNNNNNNNNNNNNNNNNNNNNNNNNNNNNNNNNNNNNNNNNNNNNNNNNNNNNNNNNNNNNNNNNNNNNNNNNNNNNNNNNNNNNNNNNNNNNNNNNNNNNNNNNNNNNNNNNNNNNNNNNNNNNNNNNNNNNNNNNNNNNNNNNNNNNNNNNNNNNNNNNNNNNNNNNNNNNNNNNNNNNNNNNNNNNNNNNNNNNNNNNNNNNNNNNNNNNNNNNNNNNNNNNNNNNNNNNNNNNNNNNNNNNNNNNNNNNNNNNNNNNNNNNNNNNNNNNNNNNNNNNNNNNNNNNNNNNNNNNNNNNNNNN---NNNNNNNNNNNNNNNNNNNNNNNNNNNNNNNNNNNNNNNNNNNNNNNNNNNNNNNNNNNNNNNNNNNNNNNNNNNNNNNNNNNNNNNNNNNNNNNNNNNNNNNNNNNNNNNNNNNNNNNNNNNNNNNNNNNNNNNNNNNNNNNNNNNNNNNNNNNNNNNNNNNNNNNNNNNNNNNNNNNNNNNNNNNNNNNNNNNNNNNNNNNNNNNNNNNNNNNNNNNNNNNNNNNNNNNNNNNNNNNNNNNNNNNNNNNNNNNNNNNNNNNNNNNNNNNNNNNNNNNNNNNNNNNNNNNNNNNNNNNNNNNNNNNNNNNNNNNNNNNNNNNNNNNNNNNNNNNNNNNNNNNNNNNNNNNNNNNNNNNNNNNNNNNNNNNNNNNNNNNNNNNNNNNNNNNNNNNNNNNNNNNNNNNNNNNNNNNNNNNNNNNNNNNNNNNNNNNNNNNNNNNNNNNNNNNNNNNNNNNNNNNNNNNNNNNNNNNNNNNNNNNNNNNNNNNNNNNNNNNNNNNNNNNNNNNNNNNNNNNNNNNNNNNNNNNNNNNNNNNNNNNNNNNNNNNNNNNNNNNNNNNNNNNNNNNNNNNNNNNNNNNNNNNNNNNNNNNNNNNNNNNNNNNNNNNNNNNNNNNNNNNNNNNNNNNNNNNNNNNNNNNNNNNNNNNNNNNNNNNNNNNNNNNNNNNNNNNNNNNNNNNNNNNNNNNNNNNNNNNNNNNNNNNNNNNNNNNNNNNNNNNNNNNNNNNNNNNNNNNNNNNNNNNNNNNNNNNNNNNNNNNNNNNNNNNNNNNNNNNNNNNNNNNNNNNNNNNNNNNNNNNNNNNNNNNNNNNNNNNNNNNNNNNNNNNNNNNNNNNNNNNNNNNNNNNNNNNNNNNNNNNNNNNNNNNNNNNNNNNNNNNNNNNNNNNNNNNNNNNNNNNNNNNNNNNNNNNNNNNNNNNNNNNNNNNNNNNNNNNNNNNNNNNNNNNNNNNNNNNNNNNNNNNNNNNNNNNNNNNNNNNNNNNNNNNNNNNNNNNNNNNNNNNNNNNNNNNNNNNNNNNNNNNNNNNNNNNNNNNNNNNNNNNNNNNNNNNNNNNNNNNNNNNNNNNNNNNNNNNNNNNNNNNNNNNNNNNNNNNNNNNNNNNNNNNNNNNNNNNNNNNNNNNNNNNNNNNNNNNNNNNNNNNNNNNNNNNNNNNNNNNNNNNNNNNNNNNNNNNNNNNNNNNNNNNNNNNNNNNNNNNNNNNNNNNNNNNNNNNNNNNNNNNNNNNNNNNNNNNNNNNNNNNNNNNNNNNNNNNNNNNNNNNNNNNNNNNNNNNNNNNNNNNNNNNNNNNNNNNNNNNNNNNNNNNNNNNNNNNNNNNNNNNNNNNNNNNNNNNNNNNNNNNNNNNNNNNNNNNNNNNNNNNNNNNNNNNNNNNNNNNNNNNNNNNNNNNNNNNNNNNNNNNNNNNNNNNNNNNNNNNNNNNNNNNNNNNNNNNNNNNNNNNNNNNNNNNNNNNNNNNNNNNNNNNNNNNNNNNNNNNNNNNNNNNNNNNNNNNNNNNNNNNNNNNNNNNNNNNNNNNNNNNNNNNNNNNNNNNNNNNNNNNNNNNNNNNNNNNNNNNNNNNNNNNNNNNNNNNNNNNNNNNNNNNNNNNNNNNNNNNNNNNNNNNNNNNNNNNNNNNNNNNNNNNNNNNNNNNNNNNNNNNNNNNNNNNNNNNNNNNNNNNNNNNNNNNNNNNNNNNNNNNNNNNNNNNNNNNNNNNNNNNNNNNNNNNNNNNNNNNNNNNNNNNNNNNNNNNNNNNNNNNNNNNNNNNNNNNNNNNNNNNNNNNNNNNNNNNNNNNNNNNNNNNNNNNNNNNNNNNNNNNNNNNNNNNNNNNNNNNNNNNNNNNNNNNNNNNNNNNNNNNNNNNNNNNNNNNNNNNNNNNNNNNNNNNNNNNNNNNNNNNNNNNNNNNNNNNNNNNNNNNNNNNNNNNNNNNNNNNNNNNNNNNNNNNNNNNNNNNNNNNNNNNNNNNNNNNNNNNNNNNNNNNNNNNNNNNNNNNNNNNNNNNNNNNNNNNNNNNNNNNNNNNNNNNNNNNNNNNNNNNNNNNNNNNNNNNNNNNNNNNNNNNNNNNNNNNNNNNNNNNNNNNNNNNNNNNNNNNNNNNNNNNNNNNNNNNNNNNNNNNNNNNNNNNNNNNNNNNNNNNNNNNNNNNNNNNNNNNNNNNNNNNNNNNNNNNNNNNNNNNNNNNNNNNNNNNNNNNNNNNNNNNNNNNNNNNNNNNNNNNNNNNNNNNNNNNNNNNNNNNNNNNNNNNNNNNNNNNNNNNNNNNNNNNNNNNNNNNNNNNNNNNNNNNNNNNNNNNNNNNNNNNNNNNNNNNNNNNNNNNNNNNNNNNNNNNNNNNNNNNNNNNNNNNNNNNNNNNNNNNNNNNNNNNNNNNNNNNNNNNNNNNNNNNNNNNNNNNNNNNNNNNNNNNNNNNNNNNNNNNNNNNNNNNNNNNNNNNNNNNNNNNNNNNNNNNNNNNNNNNNNNNNNNNNNNNNNNNNNNNNNNNNNNNNNNNNNNNNNNNNNNNNNNNNNNNNNNNNNNNNNNNNNNNNNNNNNNNNNNNNNNNNNNNNNNNNNNNNNNNNNNNNNNNNNNNNNNNNNNNNNNNNNNNNNNNNNNNNNNNNNNNNNNNNNNNNNNNNNNNNNNNNNNNNNNNNNNNNNNNNNNNNNNNNNNNNNNNNNNNNNNNNNNNNNNNNNNNNNNNNNNNNNNNNNNNNNNNNNNNNNNNNNNNNNNNNNNNNNNNNNNNNNNNNNNNNNNNNNNNNNNNNNNNNNNNNNNNNNNNNNNNNNNNNNNNNNNNNNNNNNNNNNNNNNNNNNNNNNNNNNNNNNNNNNNNNNNNNNNNNNNNNNNNNNNNNNNNNNNNNNNNNNNNNNNNNNNNNNNNNNNNNNNNNNNNNNNNNNNNNNNNNNNNNNNNNNNNNNNNNNNNNNNNNNNNNNNNNNNNNNNNNNNNNNNNNNNNNNNNNNNNNNNNNNNNNNNNNNNNNNNNNNNNNNNNNNNNNNNNNNNNNNNNNNNNNNNNNNNNNNNNNNNNNNNNNNNNNNNNNNNNNNNNNNNNNNNNNNNNNNNNNNNNNNNNNNNNNNNNNNNNNNNNNNNNNNNNNNNNNNNNNNNNNNNNNNNNNNNNNNNNNNNNNNNNNNNNNNNNNNNNNNNNNNNNNNNNNNNNNNNNNNNNNNNNNNNNNNNNNNNNNNNNNNNNNNNNNNNNNNNNNNNNNNNNNNNNNNNNNNNNNNNNNNNNNNNNNNNNNNNNNNNNNNNNNNNNNNNNNNNNNNNNNNNNNNNNNNNNNNNNNNNNNNNNNNNNNNNNNNNNNNNNNNNNNNNNNNNNNNNNNNNNNNNNNNNNNNNNNNNNNNNNNNNNNNNNNNNNNNNNNNNNNNNNNNNNNNNNNNNNNNNNNNNNNNNNNNNNNNNNNNNNNNNNNNNNNNNNNNNNNNNNNNNNNNNNNNNNNNNNNNNNNNNNNNNNNNNNNNNNNNNNNNNNNNNNNNNNNNNNNNNNNNNNNNNNNNNNNNNNNNNNNNNNNNNNNNNNNNNNNNNNNNNNNNNNNNNNNNNNNNNNNNNNNNNNNNNNNNNNNNNNNNNNNNNNNNNNNNNNNNNNNNNNNNNNNNNNNNNNNNNNNNNNNNNNNNNNNNNNNNNNNNNNNNNNNNNNNNNNNNNNNNNNNNNNNNNNNNNNNNNNNNNNNNNNNNNNNNNNNNNNNNNNNNNNNNNNNNNNNNNNNNNNNNNNNNNNNNNNNNNNNNNNNNNNNNNNNNNNNNNNNNNNNNNNNNNNNNNNNNNNNNNNNNNNNNNNNNNNNNNNNNNNNNNNNNNNNNNNNNNNNNNNNNNNNNNNNNNNNNNNNNNNNNNNNNNNNNNNNNNNNNNNNNNNNNNNNNNNNNNNNNNNNNNNNNNNNNNNNNNNNNNNNNNNNNNNNNNNNNNNNNNNNNNNNNNNNNNNNNNNNNNNNNNNNNNNNNNNNNNNNNNNNNNNNNNNNNNNNNNNNNNNNNNNNNNNNNNNNNNNNNNNNNNNNNNNNNNNNNNNNNNNNNNNNNNNNNNNNNNNNNNNNNNNNNNNNNNNNNNNNNNNNNNNNNNNNNNNNNNNNNNNNNNNNNNNNNNNNNNNNNNNNNNNNNNNNNNNNNNNNNNNNNNNNNNNNNNNNNNNNNNNNNNNNNNNNNNNNNNNNNNNNNNNNNNNNNNNNNNNNNNNNNNNNNNNNNNNNNNNNNNNNNNNNNNNNNNNNNNNNNNNNNNNNNNNNNNNNNNNNNNNNNNNNNNNNNNNNNNNNNNNNNNNNNNNNNNNNNNNNNNNNNNNNNNNNNNNNNNNNNNNNNNNNNNNNNNNNNNNNNNNNNNNNNNNNNNNNNNNNNNNNNNNNNNNNNNNNNNNNNNNNNNNNNNNNNNNNNNNNNNNNNNNNNNNNNNNNNNNNNNNNNNNNNNNNNNNNNNNNNNNNNNNNNNNNNNNNNNNNNNNNNNNNNNNNNNNNNNNNNNNNNNNNNNNNNNNNNNNNNNNNNNNNNNNNNNNNNNNNNNNNNNNNNNNNNNNNNNNNNNNNNNNNNNNNNNNNNNNNNNNNNNNNNNNNNNNNNNNNNNNNNNNNNNNNNNNNNNNNNNNNNNNNNNNNNNNNNNNNNNNNNNNNNNNNNNNNNNNNNNNNNNNNNNNNNNNNNNNNNNNNNNNNNNNNNNNNNNNNNNNNNNNNNNNNNNNNNNNNNNNNNNNNNNNNNNNNNNNNNNNNNNNNNNNNNNNNNNNNNNNNNNNNNNNNNNNNNNNNNNNNNNNNNNNNNNNNNNNNNNNNNNNNNNNNNNNNNNNNNNNNNNNNNNNNNNNNNNNNNNNNNNNNNNNNNNNNNNNNNNNNNNNNNNNNNNNNNNNNNNNNNNNNNNNNNNNNNNNNNNNNNNNNNNNNNNNNNNNNNNNNNNNNNNNNNNNNNNNNNNNNNNNNNNNNNNNNNNNNNNNNNNNNNNNNNNNNNNNNNNNNNNNNNNNNNNNNNNNNNNNNNNNNNNNNNNNNNNNNNNNNNNNNNNNNNNNNNNNNNNNNNNNNNNNNNNNNNNNNNNNNNNNNNNNNNNNNNNNNNNNNNNNNNNNNNNNNNNNNNNNNNNNNNNNNNNNNNNNNNNNNNNNNNNNNNNNNNNNNNNNNNNNNNNNNNNNNNNNNNNNNNNNNNNNNNNNNNNNNNNNNNNNNNNNNNNNNNNNNNNNNNNNNNNNNNNNNNNNNNNNNNNNNNNNNNNNNNNNNNNNNNNNNNNNNNNNNNNNNNNNNNNNNNNNNNNNNNNNNNNNNNNNNNNNNNNNNNNNNNNNNNNNNNNNNNNNNNNNNNNNNNNNNNNNNNNNNNNNNNNNNNNNNNNNNNNNNNNNNNNNNNNNNNNNNNNNNNNNNNNNNNNNNNNNNNNNNNNNNNNNNNNNNNNNNNNNNNNNNNNNNNNNNNNNNNNNNNNNNNNNNNNNNNNNNNNNNNNNNNNNNNNNNNNNNNNNNNNNNNNNNNNNNNNNNNNNNNNNNNNNNNNNNNNNNNNNNNNNNNNNNNNNNNNNNNNNNNNNNNNNNNNNNNNNNNNNNNNNNNNNNNNNNNNNNNNNNNNNNNNNNNNNNNNNNNNNNNNNNNNNNNNNNNNNNNNNNNNNNNNNNNNNNNNNNNNNNNNNNNNNNNNNNNNNNNNNNNNNNNNNNNNNNNNNNNNNNNNNNNNNNNNNNNNNNNNNNNNNNNNNNNNNNNNNNNNNNNNNNNNNNNNNNNNNNNNNNNNNNNNNNNNNNNNNNNNNNNNNNNNNNNNNNNNNNNNNNNNNNNNNNNNNNNNNNNNNNNNNNNNNNNNNNNNNNNNNNNNNNNNNNNNNNNNNNNNNNNNNNNNNNNNNNNNNNNNNNNNNNNNNNNNNNNNNNNNNNNNNNNNNNNNNNNNNNNNNNNNNNNNNNNNNNNNNNNNNNNNNNNNNNNNNNNNNNNNNNNNNNNNNNNNNNNNNNNNNNNNNNNNNNNNNNNNNNNNNNNNNNNNNNNNNNNNNNNNNNNNNNNNNNNNNNNNNNNNNNNNNNNNNNNNNNNNNNNNNNNNNNNNNNNNNNNNNNNNNNNNNNNNNNNNNNNNNNNNNNNNNNNNNNNNNNNNNNNNNNNNNNNNNNNNNNNNNNNNNNNNNNNNNNNNNNNNNNNNNNNNNNNNNNNNNNNNNNNNNNNNNNNNNNNNNNNNNNNNNNNNNNNNNNNNNNNNNNNNNNNNNNNNNNNNNNNNNNNNNNNNNNNNNNNNNNNNNNNNNNNNNNNNNNNNNNNNNNNNNNNNNNNNNNNNNNNNNNNNNNNNNNNNNNNNNNNNNNNNNNNNNNNNNNNNNNNNNNNNNNNNNNNNNNNNNNNNNNNNNNNNNNNNNNNNNNNNNNNNNNNNNNNNNNNNNNNNNNNNNNNNNNNNNNNNNNNNNNNNNNNNNNNNNNNNNNNNNNNNNNNNNNNNNNNNNNNNNNNNNNNNNNNNNNNNNNNNNNNNNNNNNNNNNNNNNNNNNNNNNNNNNNNNNNNNNNNNNNNNNNNNNNNNNNNNNNNNNNNNNNNNNNNNNNNNNNNNNNNNNNNNNNNNNNNNNNNNNNNNNNNNNNNNNNNNNNNNNNNNNNNNNNNNNNNNNNNNNNNNNNNNNNNNNNNNNNNNNNNNNNNNNNNNNNNNNNNNNNNNNNNNNNNNNNNNNNNNNNNNNNNNNNNNNNNNNNNNNNNNNNNNNNNNNNNNNNNNNNNNNNNNNNNNNNNNNNNNNNNNNNNNNNNNNNNNNNNNNNNNNNNNNNNNNNNNNNNNNNNNNNNNNNNNNNNNNNNNNNNNNNNNNNNNNNNNNNNNNNNNNNNNNNNNNNNNNNNNNNNNNNNNNNNNNNNNNNNNNNNNNNNNNNNNNNNNNNNNNNNNNNNNNNNNNNNNNNNNNNNNNNNNNNNNNNNNNNNNNNNNNNNNNNNNNNNNNNNNNNNNNNNNNNNNNNNNNNNNNNNNNNNNNNNNNNNNNNNNNNNNNNNNNNNNNNNNNNNNNNNNNNNNNNNNNNNNNNNNNNNNNNNNNNNNNNNNNNNNNNNNNNNNNNNNNNNNNNNNNNNNNNNNNNNNNNNNNNNNNNNNNNNNNNNNNNNNNNNNNNNNNNNNNNNNNNNNNNNNNNNNNNNNNNNNNNNNNNNNNNNNNNNNNNNNNNNNNNNNNNNNNNNNNNNNNNNNNNNNNNNNNNNNNNNNNNNNNNNNNNNNNNNNNNNNNNNNNNNNNNNNNNNNNNNNNNNNNNNNNNNNNNNNNNNNNNNNNNNNNNNNNNNNNNNNNNNNNNNNNNNNNNNNNNNNNNNNNNNNNNNNNNNNNNNNNNNNNNNNNNNNNNNNNNNNNNNNNNNNNNNNNNNNNNNNNNNNNNNNNNNNNNNNNNNNNNNNNNNNNNNNNNNNNNNNNNNNNNNNNNNNNNNNNNNNNNNNNNNNNNNNNNNNNNNNNNNNNNNNNNNNNNNNNNNNNNNNNNNNNNNNNNNNNNNNNNNNNNNNNNNNNNNNNNNNNNNNNNNNNNNNNNNNNNNNNNNNNNNNNNNNNNNNNNNNNNNNNNNNNNNNNNNNNNNNNNNNNNNNNNNNNNNNNNNNNNNNNNNNNNNNNNNNNNNNNNNNNNNNNNNNNNNNNNNNNNNNNNNNNNNNNNNNNNNNNNNNNNNNNNNNNNNNNNNNNNNNNNNNNNNNNNNNNNNNNNNNNNNNNNNNNNNNNNNNNNNNNNNNNNNNNNNNNNNNNNNNNNNNNNNNNNNNNNNNNNNNNNNNNNNNNNNNNNNNNNNNNNNNNNNNNNNNNNNNNNNNNNNNNNNNNNNNNNNNNNNNNNNNNNNNNNNNNNNNNNNNNNNNNNNNNNNNNNNNNNNNNNNNNNNNNNNNNNNNNNNNNNNNNNNNNNNNNNNNNNNNNNNNNNNNNNNNNNNNNNNNNNNNNNNNNNNNNNNNNNNNNNNNNNNNNNNNNNNNNNNNNNNNNNNNNNNNNNNNNNNNNNNNNNNNNNNNNNNNNNNNNNNNNNNNNNNNNNNNNNNNNNNNNNNNNNNNNNNNNNNNNNNNNNNNNNNNNNNNNNNNNNNNNNNNNNNNNNNNNNNNNNNNNNNNNNNNNNNNNNNNNNNNNNNNNNNNNNNNNNNNNNNNNNNNNNNNNNNNNNNNNNNNNNNNNNNNNNNNNNNNNNNNNNNNNNNNNNNNNNNNNNNNNNNNNNNNNNNNNNNNNNNNNNNNNNNNNNNNNNNNNNNNNNNNNNNNNNNNNNNNNNNNNNNNNNNNNNNNNNNNNNNNNNNNNNNNNNNNNNNNNNNNNNNNNNNNNNNNNNNNNNNNNNNNNNNNNNNNNNNNNNNNNNNNNNNNNNNNNNNNNNNNNNNNNNNNNNNNNNNNNNNNNNNNNNNNNNNNNNNNNNNNNNNNNNNNNNNNNNNNNNNNNNNNNNNNNNNNNNNNNNNNNNNNNNNNNNNNNNNNNNNNNNNNNNNNNNNNNNNNNNNNNNNNNNNNNNNNNNNNNNNNNNNNNNNNNNNNNNNNNNNNNNNNNNNNNNNNNNNNNNNNNNNNNNNNNNNNNNNNNNNNNNNNNNNNNNNNNNNNNNNNNNNNNNNNNNNNNNNNNNNNNNNNNNNNNNNNNNNNNNNNNNNNNNNNNNNNNNNNNNNNNNNNNNNNNNNNNNNNNNNNNNNNNNNNNNNNNNNNNNNNNNNNNNNNNNNNNNNNNNNNNNNNNNNNNNNNNNNNNNNNNNNNNNNNNNNNNNNNNNNNNNNNNNNNNNNNNNNNNNNNNNNNNNNNNNNNNNNNNNNNNNNNNNNNNNNNNNNNNNNNNNNNNNNNNNNNNNNNNNNNNNNNNNNNNNNNNNNNNNNNNNNNNNNNNNNNNNNNNNNNNNNNNNNNNNNNNNNNNNNNNNNNNNNNNNNNNNNNNNNNNNNNNNNNNNNNNNNNNNNNNNNNNNNNNNNNNNNNNNNNNNNNNNNNNNNNNNNNNNNNNNNNNNNNNNNNNNNNNNNNNNNNNNNNNNNNNNNNNNNNNNNNNNNNNNNNNNNNNNNNNNNNNNNNNNNNNNNNNNNNNNNNNNNNNNNNNNNNNNNNNNNNNNNNNNNNNNNNNNNNNNNNNNNNNNNNNNNNNNNNNNNNNNNNNNNNNNNNNNNNNNNNNNNNNNNNNNNNNNNNNNNNNNNNNNNNNNNNNNNNNNNNNNNNNNNNNNNNNNNNNNNNNNNNNNNNNNNNNNNNNNNNNNNNNNNNNNNNNNNNNNNNNNNNNNNNNNNNNNNNNNNNNNNNNNNNNNNNNNNNNNNNNNNNNNNNNNNNNNNNNNNNNNNNNNNNNNNNNNNNNNNNNNNNNNNNNNNNNNNNNNNNNNNNNNNNNNNNNNNNNNNNNNNNNNNNNNNNNNNNNNNNNNNNNNNNNNNNNNNNNNNNNNNNNNNNNNNNNNNNNNNNNNNNNNNNNNNNNNNNNNNNNNNNNNNNNNNNNNNNNNNNNNNNNNNNNNNNNNNNNNNNNNNNNNNNNNNNNNNNNNNNNNNNNNNNNNNNNNNNNNNNNNNNNNNNNNNNNNNNNNNNNNNNNNNNNNNNNNNNNNNNNNNNNNNNNNNNNNNNNNNNNNNNNNNNNNNNNNNNNNNNNNNNNNNNNNNNNNNNNNNNNNNNNNNNNNNNNNNNNNNNNNNNNNNNNNNNNNNNNNNNNNNNNNNNNNNNNNNNNNNNNNNNNNNNNNNNNNNNNNNNNNNNNNNNNNNNNNNNNNNNNNNNNNNNNNNNNNNNNNNNNNNNNNNNNNNNNNNNNNNNNNNNNNNNNNNNNNNNNNNNNNNNNNNNNNNNNNNNNNNNNNNNNNNNNNNNNNNNNNNNNNNNNNNNNNNNNNNNNNNNNNNNNNNNNNNNNNNNNNNNNNNNNNNNNNNNNNNNNNNNNNNNNNNNNNNNNNNNNNNNNNNNNNNNNNNNNNNNNNNNNNNNNNNNNNNNNNNNNNNNNNNNNNNNNNNNNNNNNNNNNNNNNNNNNNNNNNNNNNNNNNNNNNNNNNNNNNNNNNNNNNNNNNNNNNNNNNNNNNNNNNNNNNNNNNNNNNNNNNNNNNNNNNNNNNNNNNNNNNNNNNNNNNNNNNNNNNNNNNNNNNNNNNNNNNNNNNNNNNNNNNNNNNNNNNNNNNNNNNNNNNNNNNNNNNNNNNNNNNNNNNNNNNNNNNNNNNNNNNNNNNNNNNNNNNNNNNNNNNNNNNNNNNNNNNNNNNNNNNNNNNNNNNNNNNNNNNNNNNNNNNNNNNNNNNNNNNNNNNNNNNNNNNNNNNNNNNNNNNNNNNNNNNNNNNNNNNNNNNNNNNNNNNNNNNNNNNNNNNNNNNNNNNNNNNNNNNNNNNNNNNNNNNNNNNNNNNNNNNNNNNNNNNNNNNNNNNNNNNNNNNNNNNNNNNNNNNNNNNNNNNNNNNNNNNNNNNNNNNNNNNNNNNNNNNNNNNNNNNNNNNNNNNNNNNNNNNNNNNNNNNNNNNNNNNNNNNNNNNNNNNNNNNNNNNNNNNNNNNNNNNNNNNNNNNNNNNNNNNNNNNNNNNNNNNNNNNNNNNNNNNNNNNNNNNNNNNNNNNNNNNNNNNNNNNNNNNNNNNNNNNNNNNNNNNNNNNNNNNNNNNNNNNNNNNNNNNNNNNNNNNNNNNNNNNNNNNNNNNNNNNNNNNNNNNNNNNNNNNNNNNNNNNNNNNNNNNNNNNNNNNNNNNNNNNNNNNNNNNNNNNNNNNNNNNNNNNNNNNNNNNNNNNNNNNNNNNNNNNNNNNNNNNNNNNNNNNNNNNNNNNNNNNNNNNNNNNNNNNNNNNNNNNNNNNNNNNNNNNNNNNNNNNNNNNNNNNNNNNNNNNNNNNNNNNNNNNNNNNNNNNNNNNNNNNNNNNNNNNNNNNNNNNNNNNNNNNNNNNNNNNNNNNNNNNNNNNNNNNNNNNNNNNNNNNNNNNNNNNNNNNNNNNNNNNNNNNNNNNNNNNNNNNNNNNNNNNNNNNNNNNNNNNNNNNNNNNNNNNNNNNNNNNNNNNNNNNNNNNNNNNNNNNNNNNNNNNNNNNNNNNNNNNNNNNNNNNNNNNNNNNNNNNNNNNNNNNNNNNNNNNNNNNNNNNNNNNNNNNNNNNNNNNNNNNNNNNNNNNNNNNNNNNNNNNNNNNNNNNNNNNNNNNNNNNNNNNNNNNNNNNNNNNNNNNNNNNNNNNNNNNNNNNNNNNNNNNNNNNNNNNNNNNNNNNNNNNNNNNNNNNNNNNNNNNNNNNNNNNNNNNNNNNNNNNNNNNNNNNNNNNNNNNNNNNNNNNNNNNNNNNNNNNNNNNNNNNNNNNNNNNNNNNNNNNNNNNNNNNNNNNNNNNNNNNNNNNNNNNNNNNNNNNNNNNNNNNNNNNNNNNNNNNNNNNNNNNNNNNNNNNNNNNNNNNNNNNNNNNNNNNNNNNNNNNNNNNNNNNNNNNNNNNNNNNNNNNNNNNNNNNNNNNNNNNNNNNNNNNNNNNNNNNNNNNNNNNNNNNNNNNNNNNNNNNNNNNNNNNNNNNNNNNNNNNNNNNNNNNNNNNNNNNNNNNNNNNNNNNNNNNNNNNNNNNNNNNNNNNNNNNNNNNNNNNNNNNNNNNNNNNNNNNNNNNNNNNNNNNNNNNNNNNNNNNNNNNNNNNNNNNNNNNNNNNNNNNNNNNNNNNNNNNNNNNNNNNNNNNNNNNNNNNNNNNNNNNNNNNNNNNNNNNNNNNNNNNNNNNNNNNNNNNNNNNNNNNNNNNNNNNNNNNNNNNNNNNNNNNNNNNNNNNNNNNNNNNNNNNNNNNNNNNNNNNNNNNNNNNNNNNNNNNNNNNNNNNNNNNNNNNNNNNNNNNNNNNNNNNNNNNNNNNNNNNNNNNNNNNNNNNNNNNNNNNNNNNNNNNNNNNNNNNNNNNNNNNNNNNNNNNNNNNNNNNNNNNNNNNNNNNNNNNNNNNNNNNNNNNNNNNNNNNNNNNNNNNNNNNNNNNNNNNNNNNNNNNNNNNNNNNNNNNNNNNNNNNNNNNNNNNNNNNNNNNNNNNNNNNNNNNNNNNNNNNNNNNNNNNNNNNNNNNNNNNNNNNNNNNNNNNNNNNNNNNNNNNNNNNNNNNNNNNNNNNNNNNNNNNNNNNNNNNNNNNNNNNNNNNNNNNNNNNNNNNNNNNNNNNNNNNNNNNNNNNNNNNNNNNNNNNNNNNNNNNNNNNNNNNNNNNNNNNNNNNNNNNNNNNNNNNNNNNNNNNNNNNNNNNNNNNNNNNNNNNNNNNNNNNNNNNNNNNNNNNNNNNNNNNNNNNNNNNNNNNNNNNNNNNNNNNNNNNNNNNNNNNNNNNNNNNNNNNNNNNNNNNNNNNNNNNNNNNNNNNNNNNNNNNNNNNNNNNNNNNNNNNNNNNNNNNNNNNNNNNNNNNNNNNNNNNNNNNNNNNNNNNNNNNNNNNNNNNNNNNNNNNNNNNNNNNNNNNNNNNNNNNNNNNNNNNNNNNNNNNNNNNNNNNNNNNNNNNNNNNNNNNNNNNNNNNNNNNNNNNNNNNNNNNNNNNNNNNNNNNNNNNNNNNNNNNNNNNNNNNNNNNNNNNNNNNNNNNNNNNNNNNNNNNNNNNNNNNNNNNNNNNNNNNNNNNNNNNNNNNNNNNNNNNNNNNNNNNNNNNNNNNNNNNNNNNNNNNNNNNNNNNNNNNNNNNNNNNNNNNNNNNNNNNNNNNNNNNNNNNNNNNNNNNNNNNNNNNNNNNNNNNNNNNNNNNNNNNNNNNNNNNNNNNNNNNNNNNNNNNNNNNNNNNNNNNNNNNNNNNNNNNNNNNNNNNNNNNNNNNNNNNNNNNNNNNNNNNNNNNNNNNNNNNNNNNNNNNNNNNNNNNNNNNNNNNNNNNNNNNNNNNNNNNNNNNNNNNNNNNNNNNNNNNNNNNNNNNNNNNNNNNNNNNNNNNNNNNNNNNNNNNNNNNNNNNNNNNNNNNNNNNNNNNNNNNNNNNNNNNNNNNNNNNNNNNNNNNNNNNNNNNNNNNNNNNNNNNNNNNNNNNNNNNNNNNNNNNNNNNNNNNNNNNNNNNNNNNNNNNNNNNNNNNNNNNNNNNNNNNNNNNNNNNNNNNNNNNNNNNNNNNNNNNNNNNNNNNNNNNNNNNNNNNNNNNNNNNNNNNNNNNNNNNNNNNNNNNNNNNNNNNNNNNNNNNNNNNNNNNNNNNNNNNNNNNNNNNNNNNNNNNNNNNNNNNNNNNNNNNNNNNNNNNNNNNNNNNNNNNNNNNNNNNNNNNNNNNNNNNNNNNNNNNN-NNNNNN-NNNNNNNNNNNNNNNNNN---NNN---NNNNNNNNNNNNNNNNNN------------NNNNNN---NNNNNNNNNNNNNNNNNNNNNNNNNNNNNNNNNNNNNNNNNNNNNNNNNNNNNNNNNNNNNNNNNNNNNNNNNNNNNNNNNNNNNNNNNNNNNNNNNNNNNNNNNNNNNNNNNNNNNNNNNNNNNNNNNNNNNNNNNNNNNNNNNNNNNNNNNNNNNNNNNNNNNNNNNNNNNN---NNNNNNNNNNNNNNNNNNNNNNNNNNNNNNNNNNNNNNNNNNNNNNNNNNNNNNNNNNNNNNNNNNNNNNNNNNNNNNNNNNNNNNNNNNNNNNNNNNNNNNNNNNNNNNNNNNNNNNNNNNNNNNNNNNNNNNNNNNNNNNNNNNNNNNNNNNNNNNNNNNNNNNNNNNNNNNNNNNNNNNNNNNNNNNNNNNNNNNNNNNNNNNNNNNNNN------NNNNNN---------NNNNNNNNNNNNNNNNNNNNNNNNNNNNNNNNNNNNNNNNNNNNNNNNNNNNNNNNNNNNNNNNNNNNNNNNNNNNNNNNNNNNNNNNNNNNNNNNNNNNNNNNNNNN---NNNNNNNNNNNNNNNNNNNNNNNNNNNNNNNNNNNNNNNNNNNNNNNNNNNNNNNNNNNNNNNNNNNNNNNNNNNNNNNNNNNNNNNNNN------------NNNNNNNNNNNNNNNNNNNNNNNNNNNNNNNNNNNNNNNNNNNNNNNNNNNNNNNNNNNNNNNNNNNNNNNNNNNNNNNNNNNNNNNNNNNNNNNNNNNNNNNNN---------NNNNNNNNNNNNNNNNNNNNNNNNNNNNNNNNNNNNNNNNNNNNNNNNNNNNNNNNNNNNNNNNNNNNNNNNNNNNNNNNNNNNNNNNNNNNNNNNNNNNNNNNNNNNNNNNNNNNNNNNNNNNNNNNNNNNNNNNNNNNNNNNNNNNNNNNNNNNNNNNNNNNNNNNNNNNNNNNNNNNNNNNNNNNNNNNNNNNNNNNNNNNNNNNNNNNNNNNNNNNNNNNNNNNNNNNNNNNNNNNNNNNNNNNNNNNNNNNNNNNNNNNNNNNNNNNNNNNNNNNNNNNNNNNNNNNNNNNNNNNNNNNNNNNNNNNNNNNNNNNNNNNNNNNNNNNNNNNNNNNNNNNNNNNNNNNNNNNNNNN---NNNNNNNNNNNNNNNNNNNNNNNNNNNNNNNNNNNNNNNNNNNNNNNNNNNNNNNNNNNNNNNNNNNNNNNNNNNNNNNNNNNNNNNNNNNNNNNNNNNNNNNNNNNNNNNNNNNNNNNNNNNNNNNNNNNNNNNNNNNNNNNNNNNNNNNNNNNNNNNNNNNNNNNNNNNNNNNNNNNNNNNNNNNNNNNNNNNNNNNNNNNNNNNNNNNNNNNNNNNNNNNNNNNNNNNNNNNNNNNNNNNNNNNNNNNNNNNNNNNNNNNNNNNNNNNNNNNNNNNNNNNNNNNNNNNNNNNNNNNNNNNNNNNNNNNNNNNNNNNNNNNNNNNNNNNNNNNNNNNNNNNNNNNNNNNNNNNNNNNNNNNNNNNNNNNNNNNNNNNNNNNNNNNNNNNNNNNNNNNNNNNNNNNNNNNNNNNNNNNNNNNNNNNNNNNNNNNNNNNNNNNNNNNNNNNNNNNNNNNNNNNNNNNNNNNNNNNNNNNNNNNNNNNNNNNNNNNNNNNNNNNNNNNNNNNNNNNNNNNNNNNNNNNNNNNNNNNNNNNNNNNNNNNNNNNNNNNNNNNNNNNNNNNNNNNNNNNNNNNNNNNNNNNNNNNNNNNNNNNNNNNNNNNNNNNNNNNNNNNNNNNNNNNNNNNNNNNNNNNNNNNNNNNNNNNNNNNNNNNNNNNNNNNNNNNNNNNNNNNNNNNNNNNNNNNNNNNNNNNNNNNNNNNNNNNNNNNNNNNNNNNNNNNNNNNNNNNNNNNNNNNNNNNNNNNNNNNNNNNNNNNNNNNNNNNNNNNNNNNNNNNNNNNNNNNNNNNNNNNNN------NNNNNNNNNNNNNNNNNNNNNNNNNNNNNNNNNNNNNNNNNNNNNNNNNNNNNNNNNNNNNNNNNNNNNNNNNNNNNNNNNNNNNNNNNNNNNNNNNNNNNNNNNNNNNNNNNN---NNNNNNNNN------------NNNNNNNNNNNNNNNNNNNNNNNNNNNNNNNNNNNNNNNNNNNNNNNNNNNNNNNNNNNNNNNNNNNNNNNNNNNNNNNNNNNNNNNNNNNNNNNNNNNNNNNNNNNNNNNNNNNNNNNNNNNNNNNNNNNNNNNNNNNNNNNNNNNNNNNNNNNNNNNNNNNNNNNNNNNNNNNNNNNNNNNNNNNNNNNNNNNNNNNNNNNNNNNNNNNNNNNNNNNNNNNNNNNNNNNNNNNNNNNNNNNNNNNNNNNNNNNNNNNNNNNNNNNNNNNNNNNNNNNNNNNNNNNNNNNNNNNNNNNNNNNNNNNNNNNNNNNNNNNNNNNNNNNNNNNNNNNNNNNNNNNNNNNNNNNNNNNNNNNNNNNNNNNNNNNNNNNNNNNNNNNNNNNNNNNNNNNNNNNNNNNNNNNNNNNNNNNNNNNNNNNNNNNNNNNNNNNNNNNNNNNNNNNNNNNNNNNNNNNNNNNNNNNNNNNNNNNNNNNNNNNNNNNNNNNNNNNNNNNNNNNNNNNNNNNNNNNNNNNNNNNNNNNNNNNNNNNNNNNNNNNNNNNNNNNNNNNNNNNNNNNNNNNNNNNNNNNNNNNNNNNNNNNNNNNNNNNNNNNNNNNNNNNNNNNNNNNNNNNNNNNNNNNNNNNNNNNNNNNNNNNNNNNNNNNNNNNNNNNNNNNNNNNNNNNNNNNNNNNNNNNNNNNNNNNNNNNNNNNNNNNNNNNNNNNNNNNNNNNNNNNNNNNNNNNNNNNNNNNNNNNNNNNNNNNNNNNNNNNNNNNNNNNNNNNNNNNNNNNNNNNNNNNNNNNNNNNNNNNNNNNNNNNNNNNNNNNNNNNNNNNNNNNNNNNNNNNNNNNNNNNNNNNNNNNNNNNNNNNNNNNNNNNNNNNNNNNNNNNNNNNNNNNNNNNNNNNNNNNNNNNNNNNNNNNNNNNNNNNNNNNNNNNNNNNNNNNNNNNNNNNNNNNNNNNNNNNNNNNNNNNNNNNNNNNNNNNNNNNNNNNNNNNNNNNNNNNNNNNNNNNNNNNNNNNNNNNNNNNNNNNNNNNNNNNNNNNNNNNNNNNNNNNNNNNNNNNNNNNNNNNNNNNNNNNNNNNNNNNNNNNNNNNNNNNNNNNNNNNNNNNNNNNNNNNNNNNNNNNNNNNNNNNNNNNNNNNNNNNNNNNNNNNNNNNNNNNNNNNNNNNNNNNNNNNNNNNNNNNNNNNNNNNNNNNNNNNNNNNNNNNNNNNNNNNNNNNNNNNNNNNNNNNNNNNNNNNNNNNNNNNNNNNNNNNNNNNNNNNNNNNNNNNNNNNNNNNNNNNNNNNNNNNNNNNNNNNNNNNNNNNNNNNNNNNNNNNNNNNNNNNNNNNNNNNNNNNNNNNNNNNNNNNNNNNNNNNNNNNNNNNNNNNNNNNNNNNNNNNNNNNNNNNNNNNNNNNNNNNNNNNNNNNNNNNNNNNNNNNNNNNNNNNNNNNNNNNNNNNNNNNNNNNNNNNNNNNNNNNNNNNNNNNNNNNNNNNNNNNNNNNNNNNNNNNNNNNNNNNNNNNNNNNNNNNNNNNNNNNNNNNNNNNNNNNNNNNNNNNNNNNNNNNNNNNNNNNNNNNNNNNNNNNNNNNNNNNNNNNNNNNNNNNNNNNNNNNNNNNNNNNNNNNNNNNNNNNNNNNNNNNNNNNNNNNNNNNNNNNNNNNNNNNNNNNNNNNNNNNNNNNNNNNNNNNNNNNNNNNNNNNNNNNNNNNNNNNNNNNNNNNNNNNNNNNNNNNNNNNNNNNNNNNNNNNNNNNNNNNNNNNNNNNNNNNNNNNNNNNNNNNNNNNNNNNNNNNNNNNNN-NNNNNNNNNNNNNNNNNNNNNNNNNNNNNNNNNNNNNNNNNNNNNNNNNNNNNNNNNNNNNNNNNNNNNNNNNNNNNNNNNNNNNNNNNNNNNNNNNNNNNNNNNNNNNNNNNNNNNNNNNNNNNNNNNNNNNNNNNNNNNNNNNNNNNNNNNNNNNNNNNNNNNNNNNNNNNNNNNNNNNNNNNNNNNNNNNNNNNNNNNNNNNNNNNNNNNNNNNNNNNNNNNNNNNNNNNNNNNNNNNNNNNNNNNNNNNNNNNNNNNNNNNNNNNNNNNNNNNNNNNNNNNNNNNNNNNNNNNNNNNNNNNNNNNNNNNNNNNNNNNNNNNNNNNNNNNNNNNNNNNNNNNNNNNNNNNNNNNNNNNNNNNNNNNNNNNNNNNNNNNNNNNNNNNNNNNNNNNNNNNNNNNNNNNNNNNNNNNNNNNNNNNNNNNNNNNNNNNNNNNNNNNNNNNNNNNNNNNNNNNNNNNNNNNNNNNNNNNNNNNNNNNNNNNNNNNNNNNNNNNNNNNNNNNNNNNNNNNNNNNNNNNNNNNNNNNNNNNNNNNNNNNNNNNNNNNNNNNNNNNNNNNNNNNNNNNNNNNNNNNNNNNNNNNNNNNNNNNNNNNNNNNNNNNNNNNNNNNNNNNNNNNNNNNNNNNNNNNNNNNNNNNNNNNNNNNNNNNNNNNNNNNNNNNNNNNNNNNNNNNNNNNNNNNNNNNNNNNNNNNNNNNNNNNNNNNNNNNNNNNNNNNNNNNNNNNNNNNNNNNNNNNNNNNNNNNNNNNNNNNNNNNNNNNNNNNNNNNNNNNNNNNNNNNNNNNNNNNNNNNNNNNNNNNNNNNNNNNNNNNNNNNNNNNNNNNNNNNNNNNNNNNNNNNNNNNNNNNNNNNNNNNNNNNNNNNNNNNNNNNNNNNNNNNNNNNNNNNNNNNNNNNNNNNNNNNNNNNNNNNNNNNNNNNNNNNNNNNNNNNNNNNNNNNNNNNNNNNNNNNNNNNNNNNNNNNNNNNNNNNNNNNNNNNNNNNNNNNNNNNNNNNNNNNNNNNNNNNNNNNNNNNNNNNNNNNNNNNNNNNNNNNNNNNNNNNNNN---NNNNNNNNNNNNNNNNNNNNNNNNNNNNNNNNNNNNNNNNNNNNNNNNNNNNNNNNNNNNNNNNNNNNNNNNNN---NNNNNNNNN---------------NNNNNNNNNNNNNNNNNNNNNNNNNNNNNNNNNNNNNNNNNNNNNNNNNNNNNNNNNNNNNNNNNNNNNNNNNNNNNNNNNNNNNNNNNNNNNNNNNNNNNNNNNNNNNNNNNNNNNNNNNNNNNNNNNNNNNNNNNNNNNNNNNNNNNNNNNNNNNNNNNNNNNNNNNNNNNNNNNNNNNNNNNNNNNNNNNNNNNNNNNNNNNNNNNNNNNNNNNNNNNNNNNNNNNNNNNNNNNNNNNNNNNNNNNNNNNNNNNNNNNNNNNNNNNNNNNNNNNNNNNNNNNNNNNNNNNNNNNNNNNNNNNNNNNNNNNNNNNNNNNNNNNNNNNNNNNNNNNNNNNNNNNNNNNNNNNNNNNNNNNNNNNNNNNNNNNNNNNNNNNNNNNNNNNNNNNNNNNNNNNNNNNNNNNNNNNNNNNNNNNNNNNNNNNNNNNNNNNNNNNNNNNNNNNNNNNNNNNNNNNNNNNNNNNNNNNNNNNNNNNNNNNNNNNNNNNNNNNNNNNNNNNNNNNNNNNNNNNNNNNNNNNNNNNNNNNNNNNNNNNNNNNNNNNNNNNNNNNNNNNNNNNNNNNNNNNNNNNNNNNNNNNNNNNNNNNNNNNNNNNNNNNNNNNNNNNNNNNNNNNNNNNNNNNNNNNNNNNNNNNNNNNNNNNNNNNNNNNNNNNNNNNNNNNNNNNNNNNNNNNNNNNNNNNNNNNNNNNNNNNNNNNNNNNNNNNNNNNNNNNNNNNNNNNNNNNNNNNNNNNNNNNNNNNNNNNNNNNNNNNNNNNNNNNNNNNNNNNNNNNNNNNNNNNNNNNNNNNNNNNNNNNNNNNNNNNNNNNNNNNNNNNNNNNNNNNNNNNNNNNNNNNNNNNNNNN------NNN-------------------------------------------------------------------------------------------------------------------------------------------------------------------------------------------------------------------------------------------------------------------------------------------------------------------------------------------------------------------------------------------------------------------------------------------------------------------------------------------------------------------------------------------NNNNNNNNNNNNNNNNNNNNNNNNNNNNNNNNNNNNNNNNNNNNNNNNNNNNNNNNNNNNNNNNNNNNNNNNNNNNNNNNNNNNNNNNNNNNNNNNNNNNNNNNNNNNNNNNNNNNNNNNNNNNNNNNNNNNNNNNNNNNNNNNNNNNNNNNNNNNNNNNNNNNNNNNNNNNNNNNNNNNNNNNNNNNNNNNNNNNNNNNNNNNNNNNNNNNNNNNNNNNNNNNNNNNNNNNNNNNNNNNNNNNNNNNNNNNNNNNNNNNNNNNNNNNNNNNNNNNNNNNNNNNN---NNNNNNNNNNNNNNNNNNNNNNNNNNNNNNNNNNNNNNNNNNNNNNNNNNNNNNNNNNNNNNNNNNNNNNNNNNNNNNNNNNNNNN---NNNNNNNNNNNNNNNNNNNNNNNNNNNNNNNNNNNNNNNNNNNNNNNNNNNNNNNNNNNNNNNNNNNNNNNNNNNNNNNNNNNNNNNNNNNNNNNNNNNNNNNNNNNNNNNNNNNNNNNNNNN---NNN------------------------NNNNNNNNNNNNNNNNNNNNNNNNNNNNNNNNNNNNNNNNNNNNNNNNNNNNNNNNNNNNNNNNNNNNNNNNNNNNNNNNNNNNNNNNNNNNNNNNNNNNNNNNNNNNNNNNNNNNNNNNNNNNNNNNNNNN------------------------------------------------------------------------------------------------------------------NNNNNNNNNNNNNNNNNNNNNNNNNNNNNNNNNNNNNNNNNNNNNNNNNNNNNNNNNNNNNNNNNNNNNNNNNNNNNNNNNNNNNNNNNNNNNNNNNNNNNNNNNNNNNNNNNNNNNNNNNNNNNNNNNNNNNNNNNNNNNNNNNNNNNNNNNNNNNNNNNNNNNNNNNNNNNNNNNNNNNNNNNNNNNNNNNNNNNNNNNNNNNNNNNNNNNNNNNNN---NNNNNNNNNNNNNNNNNNNNNNNNNNNNNNNNNNNNNNNNNNNNNNNNNNNNNNNNNNN---NNNNNNNNNNNNNNNNNNNNNNNNNNNNNNNNNNNNNNNNNNNNNNNNNNNNNNNNNNNNNNNNNNNNNNNNNNNNNNNNNNNNNNNNNNNNNNNNNNNNNNNNNNNNNNNNNNNNNNNNNNNNNNNNNNNNNNNNNNNNNNNNNNNNNNNNNNNNNNNNNNNNNNNNNNNNNNNNNNNNNNNNNNNNNNNNNNNNNNNNNNNNNNNNNNNNNNNNNNNNNNNNNNNNNNNNNNNNNNNNNNNNNNNNNNNNNNNNNNNNNNNNNNNNNNNNNNNNNNNNNNNNNNNNNNNNNNNNNNNNNNNNNNNNNNNNNNNNNNNNNNNNNNNNNNNNNNNNNNNNNNNNNNNNNNNNNNNNNNNNNNNNNNNNNNNNNNNNNNNNNNNNNNNNNNNNNNNNNNNNNNNNNNNNNNNNNNNNNNNNNNNNNNNNNNNNNNNNNNNNNNNNNNNNNNNNNNNNNNNNNNNNNNNNNNNNNNNNNNNNNNNNNNNNNNNNNNNNNNNNNNNNNNNNNNNNNNNNNNNNNNNNNNNNNNNNNNNNNNNNNNNNNNNNNNNNNNNNNNNNNNNNNNNNNNNNNNNNNNNNNNNNNNNNNNNNNNNNNNNNNNNNNNNNNNNNNNNNNNNNNNNNNNNNNNNNNNNNNNNNNNNNNNNNNNNNNNNNNNNNNNNNNNNNNNNNNNNNNNNNNNNNNNNNNNNNNNNNNNNNNNNNNNNNNNNNNNNNNNNNNNNNNNNNNNNNNNNNNNNNNNNNNNNNNNNNNNNNNNNNNNNNNNNNNNNNNNNNNNNNNNNNNNNNNNNNNNNNNNNNNNNNNNNNNNNNNNNNNNNNNNNNNNNNNNNNNNNNNNNNNNNNNNNNNNNNNNNNNNNNNNNNNNNNNNNNNNNNNNNNNNNNNNNNNNNNNNNNNNNNNNNNNNNNNNNNNNNNNNNNNNNNNNNNNNNNNNNNNNNNNNNNNNNNNNNNNNNNNNNNNNNNNNNNNNNNNNNNNNNNNNNNNNNNNNNNNNNNNNNNNNNNNNNNNNNNNNNNNNNNNNNNNNNNNNNNNNNNNNNNNNNNNNNNNNNNNNNNNNNNNNNNNNNNNNNNNNNNNNNNNNNNNNNNNNNNNNNNNNNNNNNNNNNNNNNNNNNNNNNNNNNNNNNNNNNNNNNNNNNNNNNNNNNNNNNNNNNNNNNNNNNNNNNNNNNNNNNNNNNNNNNNNNNNNNNNNNNNNNNNNNNNNNNNNNNNNNN------NNNNNNNNNNNNNNNNNNNNNNNN--NNNNNNNNNNNNNNNNNNNNNNNNNNNNNNNNNNNNNNNNNNNNNNNNNNNNNNNNNNNNNNNNNNNNNNNNNNNNNNNNNNNNNNNNNNNNNNNNNNNNNNNNNNNNNNNNNNNNNNNNNNNNNNNNNNNNNNNNNNNNN---------------------------------------NNNNNNNNNNNNNNNNNNNNNNNNNNNNNNNNNNNNNNNNNNNNNNNNNNNNNNNNNNNNNNNNNNNNNNNNNNNNNNNNNNNNNNNNNNNNNNNNNNNNNNNNNNNNNNNNNNNNNNNNNNNNNNNNNNNNNNNNNNNNNNNNNNNNNNNNNNNNNNNNNNNNNNNNNNNNNNNNNNNNNNNN---------NNNNNNNNNNNNN--------------------------------
>FJ588686.1
-------------------CCAG----GAAAAGCCAACCAAC-CTCGATCTCTTGTAGATCTGTTCTCTAAACGAACTTTAAAATCTGTGTAGCTGTCGCTCGGCTGCATGCCTAGTGCACCTACGCAGTATAAACAATAATAAATTTTACTGTCGTTGACAAGAAACGAGTAACTCGTCCCTCTTCTGCAGACTGCTTACGGTTTCGTCCGTGTTGCAGTCGATTATCAGCATACCTAGGTTTCGTCCGGGTGTGACCGAAAGGTAAGATGGAGAGCCTTGTTCTTGGTGTCAACGAGAAAACACACGTCCAACTCAGTTTACCTGTTCTTCAGGTTAGAGACGTGCTAGTGCGTGGCTTCGGGGACTCTGTGGAAGAGGCCCTATCGGAGGCACGTGAACATCTTAAAAATGGCACTTGTGGTTTAGTAGAGCTTGAAAAGGGCGTACTGCCCCAGCTTGAACAGCCCTATGTGTTCATTAAACGTTCTGATGCCTTAAGCACCAACCACGGCCACAAGGTCGTTGAGTTGGTTGCAGAAAAGGAAGGCATTCAGTACGGTCGTAGCGGTATAACACTGGGAGTACTCGTGCCACATGTGGGCGAAACCCCAATCGCATACCGCAATGTTCTTCTTCGTAAGAACGGTAATAAGGGAGCCGGTGGTCATAGCTATGGCATCGATCTAAAGTCTTATGACTTAGGTGACGAGCTTGGCACTGATCCCATTGAAGATTATGAACAAAACTGGAACACTAAGCATGGCAGTGGTGCACTCCGTGAACTCACTCGTGAGCTCAATGGAGGTGCAGTCACTCGCTATGTCGATAACAACCTCTGTGGCCCAGATGGGTACCCTCTTGATTGCATTAAAGATTTTCTCGCTCGCGCGGGCAAGTCAATGTGCACTCTTTCCGAACAACTTGATTATATTGAGTCGAAGAGAGGTGTCTACTGCTGCCGTGACCATGAGCATGAAATTGCCTGGTTCACTGAACGCTCTGATAAGAGCTATGAGCATCAGACACCCTTCGAAATTAAGAGTGCCAAGAAATTTGACACCTTCAAAGGGGAATGCCCAAAGTTTGTATTTCCTCTCAATTCAAAAGTCAAAGTCATTCAACCACGTGTTGAAAAGAAAAAGACTGAGGGTTTCATGGGGCGTATACGTTCTGTGTACCCTGTTGCATCTCCTCAGGAGTGTAACAACATGCACTTGTCTACCTTGATGAAATGTAATCATTGCGATGAAGTTTCATGGCAGACGTGCGACTTTCTGAAAGCCACTTGTGAACATTGTGGCATTGAAAATTTAATCACTGAAGGACCTACTACATGTGGGTACCTACCTACTAATGCTGTAGTGAAAATGCCATGTCCTGCCTGCCAAGACCCAGAGATTGGACCTGAGCATAGTGTTGCAGATTACCACAACCACTCAAACATTGAAACTCGACTCCGCAAGGGAGGTAGGACTAGATGTTTTGGAGGCTGTGTGTTTGCCTATGTTGGCTGCTACAACAAGCGTGCCTACTGGGTTCCTCGTGCTAGTGCTGACATTGGTTCAGGCCATACTGGCATTACTGGTGACAACGTGGAGACCTTGAATGAGGATCTCCTTGAGATACTGAGTCGTGAACGTGTTAACATTAACATTGTTGGTGATTTTCAGTTGAATGAAGAGGTTGCCATCATTTTGGCATCTTTCTCTGCTTCTACAAGTGCCTTTATTGACACTATAAAGAGTCTTGATTACAAGTCTTTCAAATCCATTGTTGAGTCTTGCGGTAACTACAAAGTTACCAAGGGAAAGCCCGTAAAAGGTGCTTGGAACATTGGACAACAGAGATCAGTTTTAACACCACTGTGTGGTTTTCCCTCACAGGCTGCTGGTGTTATCAGATCAATCTTTGCACGCACACTTGACGCAGCAAATCATTCAATTCCTGACTTGCAAAGAGCAGCTGTCACCATACTTGATGGTATTTCTGAACAGTCATTGCGTCTTGTCGATGCCATGGTTTATACCTCAGACCTGCTCACCAACAGTGTCATCATTATGGCATATGTAACTGGTGGTCTTGTACAACAGACTTCTCAGTGGTTGTCTAATTTGTTGGGCACTACTGTTGAAAAACTCAGGCCCATCTTTGTATGGATTGAGGCAAAACTTAGTGCAGGAGTTGAATTTCTCAAGGATGCTTGGGAGATTCTTAAATTTCTCATTACAGGTGTTTTTGACATTGTCAAGGGTCAAATACAGGTCGCTTCAGATAACATCAAGGATTGTGTAAAATGCTTCATTGATGTTGTTAATAAGGCACTTGAAATGTGCATTGACCAAGTCACTATCGCTGGCGCTAAGTTGCGATCACTCAACTTAGGTGAAGTCTTTATCGCTCAAAGCAAGGGACTTTATCGTCAGTGTATACGTGGCAAGGAACAGCTGCAACTACTTATGCCTCTTAAGGCACCAAAAGAAGTCACCTTTCTTGAAGGTGATTCACATGACACAGTACTCACCTCTGAAGAGGTTGTTCTCAAGAACGGTGAACTCGAAGCACTCGAGACGCCCGTTGATAGCTTCAAAAATGGAGCTGTCGTTGGCACACCAGTTTGTGTGAATGGCCTCATGCTCTTAGAGATCAAAGACAAAGAACAATATTGTGCTTTGTCTCCTGGTTTACTGGCTACAAACAATGTCTTTCGCCTAAGAGGGGGTGCACCAACTAAAGGTGTAACCTTCGGAGAAGACACTGTTTTGGAAGTTCAAGGTTACAAGAATGTGAGAATCACATTTGAGCTTGATGAGCGTGTTGACAAAGTGCTTAATGAAAAGTGCTCTGTCTACACTGTTGAATCCGGTACCGAAGTTACTGAATTTGCATGTGTTATAGCAGAGACTGTTGTGAAGACTTTACAACCAGTTTCTGATCTCCTTACCAACATGGGTATTGATCTTGATGAATGGAGTGTGGCTACATTCTATTTGTTTGATGATGCTGGTGAAGAAAAACTTTCTTCACGTATGTACTGCTCCTTCTATCCTCCTGATGATGAGGATGAGTGTGAT---GAG---TATGAGGAAGAAGAGGAAGTCTCGGAAGAATCCTGTGCGCATGAATATGGTACAGAAGAAGACTATCAAGGTCTTCCACTGGAATTTGGTGCCTCAACTGAAATG------CAAGTTGAA------------------------------GAAGAAGAAGAAGAGGACTGGCTTGATGATGCTACCGAATTATCGGAGCAT------------------------------------------------------------------------------------GAACTAGAA------------------------------------------------------------------CCAGAACCAACA---------TCT---GAGGAACCAGTTAACCAGTTTACTGGTTATTTAAAACTTACTGACAATGTTGCCATTAAGTGTGTGGACATCGTGAAGGAGGCGCAAAACGCTAACCCCACGGTGATTGTAAATGCTGCTAACATACATCTGAAACATGGTGGTGGTGTAGCAGGTGCACTCAACAAGGCAACCAACGGTGCCATGCAAAAAGAGAGCGATGATTACATTAAGCTAAATGGTCCTCTCACAGTGGGAGGTTCATGTTTGCTTTCTGGACATAACCTTGCTAAGAAGTGTCTGCATGTTGTTGGACCTAACCTAAATGCAGGTGAGGATATCCAGCTCCTAAAGGCAGCATATGAAAATTTCAATTCACAGGACACCTTACTTGCACCATTGTTGTCAGCAGGCATATTTGGTGCTAAACCACTTCAGTCTCTAGAAGTGTGCGTGCAGACAGTTCGTACACAGGTTTACATTGCAGTCAATGACAAAGCTCTTTACGAGCAGGTTGTCATGGATTACCTTGATAGCCTGAAGCCTAGA---GTGGAAGCACCTAAACAAGAG---GAGCCACCAAAGACAGAA------CATCCTAAAATT---------GAGGAG------------AAATCTGTTGTACAGAAGCCT---GTCGATGTGAAG---CCAAAAATTAAGGCTTGCATTGATGAGGTTACCACAACACTGGAAGAAACTAAGTTTCTTACCAATAAGTTACTCTTGTTTGCCGACATCAATGGTAAGCTTTACCATGATTCTCAGAACATGCTTAGAGGTGAAGATATGTCTTTCCTTGAGAAGGATGCACCTTACATGGTAGGTGATGTTATCACTAGTGGTGATATCACTTGTGTCGTAATACCCTCCAAAAAGGCTGGTGGCACTACTGAGATGCTCTCAAGAGCTTTGAAGAAAGTGCCAGTTGATGAGTATATAACCACATACCCCGGACAAGGATGTGCTGGTTATACACTTGAGGAAGCTAAGACTGCTCTTAAGAAATGCAAATCTGCATTTTACGTGCTACCTTCAGAAACACCTAATGCTAAGGAAGAGATTCTAGGAACTGTATCCTGGAATTTGAGAGAAATGCTTGCTCATGCTGAAGAGACAAGAAAATTAATGCCTATTTGCATGGATGTTAGAGCCATAATGGCCACCATTCAACGCAAGTACAAAGGAATTAAAATTCAAGAAGGCATCGTTGATTATGGTGTCCGATTCTTCTTTTATACTAGTAAAGAGCCTGTAGCTTCTATCATTACGAAGCTGAACTCTCTAAATGAACCACTTGTCACAATGCCAATTGGTTATGTGACACATGGTTTTAATCTTGAGGATGCTGCGCGCTGTATGCGTTCTCTTAAAGCTCCTGCCGTAGTGTCAGTATCATCACCAGATGCTGTTACTACATATAATGGATACCTCACTTCGTCATCAAAGACATCTGAGGAGCACTTTGTGGAAACAGTTTCTTTGGCTGGCTCTTACAGAGATTGGTCCTATTCAGGACAGCGTACAGAGTTAGGTGTTGAATTTCTTAAGCGTGGTGAAAAAATTGTGTACCACACTTTGGAGAGCCCCGTCGAGTTCCACCTTGACGGTGAGGTTCTTCCACTTGACGAACTAAAGAGTCTCTTATCCCTACGGGAGGTTAAGACTATAAAAGTGTTCACAACTGTGGACAACACTAATCTCCACACACAGCTTGTGGATATGTCTATGACATATGGACAGCAGTTTGGTCCAACATACTTGGATGGTGCTGATGTTACAAAAATTAAACCTCATGTAAATCATGAGGGTAAGACTTTCTTTGTACTACCTAGTGATGACACACTACGTAGTGAAGCTTTCGAGTACTACCACACTCTTGATGAGAGTTTTCTTGGTAGGTACATGTCTGCTCTAAACCACACAAAGAAATGGAAATTTCCTCAAGTTGGTGGTTTAACTTCAATTAAATGGGCTGATAACAATTGTTATTTGTCTAGTGTTTTATTAGCACTTCAACAGATTGAAGTCAAATTCAATGCACCAGCACTCCAAGAGGCCTATTATAGAGCCCGTGCTGGCGATGCTGCTAACTTTTGTGCACTCATACTCGCCTACAGTAATAAAACTGTTGGCGAGCTTGGTGATGTCAGAGAAACTATGACCCATCTTCTACAGCATGCTAATTTGGAATCTGCAAAGCGAGTTCTTAATGTGGTGTGTAAACATTGCGGTCAGAAAACTACTACCTTAACGGGTGTAGAAGCTGTGATGTATATGGGTACTCTATCTTATGATAATCTTAAGACAGGTGTTTCCATTCCATGTGTGTGTGGTCGTGATGCTACACAATATCTAGTACAACAAGAGTCTTCTTTTGTTATGATGTCTGCACCACCTGCTGAATATAAATTACAGCAAGGTACATTCTTATGTGCGAATGAGTACACTGGTAACTATCAGTGTGGTCATTACACTCATATAACTGCTAAGGAGACCCTCTATCGTATTGACGGAGCTCACCTTACAAAGATGTCAGAGTACAAAGGACCAGTGACTGATGTTTTCTACAAGGAAACATCTTACACTACAACCATCAAGCCTGTGTCATATAAACTCGATGGAGTTACTTACACAGAGATTGAACCAAAATTGGATGGGTATTATAAAAAGGATAATGCT---------------------------------------------------------------------------------------------------------------------------------------------------------------------------------------------------------------------------------------------------------------------------------------------------------------------------------------------------------------------------------------------------------------------------------------------------------------------------------------------------------------------------------------------------------------------------------------------------TATGTGGAAAACACAAGCATTACCATTAAGAAACCTAATGAGCTTTCACTAGCCTTAGGTTTAAAAACAATTGCCACTCATGGTATTGCTGCAATTAATAGTGTTCCTTGGAGTAAAATTTTGGCTTATGTCAAACCATTCTTAGGACAAGCAGCAATTACAACATCAAATTGCGCCAAGAGATTAGCACAACGTGTGTTTAACAATTATATGCCTTATGTGCTTACACTATTGTTTCAATTGTGTACTTTTACAAAAAGTACAAATTCTAGAATTAGAGCTTCACTACCTACGACTATTGCTAAAAATAGTGTTAAGGGTGTAGCTAGATTATGTTTGGATGCTGGCATCAATTATGTAAAGTCACCCAAATTTTCTAAATTGTTCACTATTGCAATGTGGCTGTTATTGTTAAGCATTTGCTTAGGTTCACTAATCTATGTAACTGCAGCTTTAGGTGTATTATTGTCCAACTTTGGAGCTCCTTCTTATTGTAGTGGCGTTAGAGAATTGTACCTCAGTTCCTCTAATGTTACTACTATGGATTTCTGTGAAGGTTCTTTTCCTTGCAGTGTTTGTTTAAGTGGATTAGATTCGCTTGATTCCTATCCAGCTCTTGAAACCATTCAGGTGACGATCTCATCGTACAAGCTAGACTTGACAATCTTAGGTCTGGCTGCTGAGTGGGTTTTGGCATATATGTTGTTCACAAAATTCTTTTATTTATTAGGTCTTTCAGCTATAATGCAGGTGTTCTTTGGCTATTTTGCTAGTCATTTCATCAGCAATTCTTGGCTCATGTGGTTTATCATTAGTATTGTACAAATGGCACCCGTTTCCGCAATGGTTAGGATGTACATCTTCTTTGCTTCTTTCTATTACATATGGAAGAGCTATGTTCATATTATGGATGGTTGCACCTCTTCGACTTGCATGATGTGCTATAAGCGCAATCGTGCCACACGCGTTGAGTGTACAACTATTGTTAATGGCATGAAGAGATCTTTCTATGTCTATGCAAATGGAGGCCGTGGCTTCTGCAAGACTCACAATTGGAATTGTCTCAACTGTGACACATTTTGCACTGGTAGTACATTCATTAGTGATGAAGTTGCTCGTGATTTGTCACTCCAGTTTAAAAGATCTATCAACCCTACTGACCAGTCATCGTATATTGTTGATAGTGTTGCTGTGAAAAATGGCGCGCTTCACCTCTACTTTGACAAGGCTGGTCAAAAGACTTATGAGAGACACCCACTCTCCCATTTTGTCAATTTAGACAATTTGAGAGCTAACAACACTAAAGGTTCACTACCTATTAATGTCATAGTCTTTGATGGCAAGTCCAAATGCGACGAGTCTGCTGCTAAGTCTGCTTCTGTGTACTACAGTCAGCTAATGTGCCAACCTATTCTGTTGCTTGACCAATCTCTCGTATCAGATGTTGGAGATAGTACTGAAGTTTCTGTTAAGATGTTTGATGCTTATGTCGACACCTTTTCGGCAACTTTTAGTGTTCCTATGGAAAAACTTAAGGCACTCGTTGCTACAGCTCATAGCGAGCTGGCAAAGGGTGTAGCTTTAGATGGTGTCCTTTCTACATTTGTGTCCGCAGCCCGTCAAGGTGTTGTAGATACTGATGTTGATACAAAGGATGTCATTGAATGTCTCAAGCTTTCATATCACTCAGATTTGGAAGTGACAGGTGACAGTTGTAATAATTTCATGCTCACCTACAATAAAGTTGAAAACATGACGCCTAGAGATCTTGGCGCATGTATTGATTGTAATGCAAGGCATATCAATGCTCAAGTAGCAAAGAGTCACAATGTTTCACTCATCTGGAATGTAAAAGACTACATGTCCTTATCTGAACAGCTGCGTAAACAAATTCGTAGTGCTGCTAAGAAGAACAACATACCTTTTAGACTAACTTGTGCTACAACTAGACAGGTTGTCAATGTTATAACTACTAAAATCTCACTCAAAGGTGGTAAGATTGTTAGT---ACTTGGTTTAAACTCATGCTTAAAGCCACACTATTGTGTGTCCTTGCTGCATTTGTTTGTTACATCGTTATGCCAGTACATACATTGTCTGCTCATGATGGTTACACAAACGAAGTCATTGGTTACAAAGCCATCCAGGATGGCGTCACTCGTGACATCGTTTCTACTGATGATTGTTTTGCAAACAAACATGCTGGTTTTGACTCATGGTTTAGCCAGCGTGGTGGTTCATACAAAAATGACAAAAGCTGCCCTGTAGTAGCTGCTATCATTACAAGAGAGATTGGTTTCATAGTGCCTGGTTTACCAGGTACTGTGTTGAGAGCAATCAATGGTGACTTTTTGCATTTTCTACCTCGTGTCTTTAGTGCTGTTGGCAACATTTGCTATACACCTTCCAAACTCATTGAGTATAGTGATTTTGCTACCTCTGCTTGCGTTCTTGCTGCTGAGTGTACAATTTTTAAGGATGCTATGGGCAAACCTGTGCCATATTGTTATGACACTAATTTGCTAGAGGGTTCTATTTCTTATAGTGAGCTTCGTCCAGACACTCGTTATGTCCTTATGGATGGTTCCATCATACAGTTTCCTAACACTTACCTGGAGGGTTCTGTTAGAGTAGTAACAACTTTTGATGCTGAGTACTGTAGACATGGTACATGTGAAAGATCAGAAGCTGGTATTTGCTTATCTACCAGTGGTAGATGGGTTCTTAACAATGAACATTATAGAGCTCTACCTGGAGTATTCTGTGGTGTTGATGCAATGAATCTTATAGCAAACATTTTCACTCCCCTTGTGCAACCTGTGGGTGCTTTAGATGTGTCTGCTTCAGTAGTGGCTGGTGGTATTATTGCCATATTGGTGACTTGTGCTGCCTACTACTTTATGAAATTCAGACGTGCTTTTGGTGAGTACAACCATGTTGTTGCTGCTAATGCACTTTTGTTTTTCATGTCTTTCACTATACTCTGTCTGGCACCAGCTTATAGCTTTTTGCCAGGAGTCTACTCAGTCTTTTACTTGTACTTGACATTCTATTTCACTAATGATGTTTCTTTCTTGGCTCACCTTCAATGGTTTGCCATGTTTTCTCCTATTGTGCCTTTTTGGATAACAGCAATCTATGTATTCTGTATTTCTCTGAAGCACTGCCATTGGTTCTTTAACAACTATCTTAGGAAAAGAGTCATGTTTAATGGAGTTACATTTAGTACTTTCGAGGAGGCTGCTTTGTGTACCTTTCTGCTCAATAAGGAAATGTACCTAAAATTGCGTAGTGAGACACTGTTGCCACTTACACAATACAATAGGTATCTTGCTCTATATAACAAGTACAAGTATTTCAGTGGAGCCTTAGATACTACCAGCTATCGTGAAGCAGCTTGCTGCCACTTAGCAAAGGCTCTAAATGACTTTAGCAATTCAGGTGCTGATGTTCTTTACCAACCACCACAGACATCAATCACTTCTGCTGTTTTGCAGAGTGGTTTTAGGAAAATGGCATTCCCATCAGGCAAAGTTGAAGGGTGCATGGTACAAGTAACCTGTGGAACTACAACTCTTAATGGATTGTGGTTAGATGATACAGTATACTGTCCAAGACATGTCATTTGCACAGCAGAAGACATGCTTAATCCTAACTATGAAGATCTGCTCATTCGCAAATCCAACCATAGCTTCCTTGTTCAGGCTGGCAATGTACAACTCCGAGTTATCGGCCATTCTATGCAAAATTGTCTGCTTAGGCTTAAAGTTGACACCTCTAACCCTAAGACACCCAAGTATAAATTTGTCCGTATACAACCTGGTCAAACATTTTCAGTTCTAGCATGCTACAATGGTTCACCATCTGGTGTTTATCAGTGTGCCATGAGATCTAATCACACCATTAAAGGTTCTTTCCTTAATGGATCATGTGGTAGTGTTGGTTTTAACGTTGATTATGATTGCGTGTCTTTCTGCTATATGCATCACATGGAACTTCCTACAGGAGTACACGCTGGTACTGACTTAGAAGGTAAATTCTATGGTCCATTTGTTGACAGACAAACTGCACAGGCTGCAGGTACAGACACAACCATAACACTAAATGTTTTGGCATGGCTGTATGCTGCTGTTATCAATGGTGATAGGTGGTTTCTTAATAGATTCACCACGACTTTGAATGACTTTAACCTTGTGGCGATGAAGTACAACTATGAACCTTTGACACAAGATCATGTTGACATATTGGGACCTCTTTCTGCTCAAACAGGAATTGCCGTCTTAGATATGTGTGCCGCTTTGAAAGAGCTGCTACAGAATGGTATGAATGGTCGTACTATCCTCGGTAGCACTATTTTAGAAGATGAGTTTACACCATTTGATGTTGTTAGACAATGCTCTGGTGTTACCTTCCAAGGTAAGTTCAAGAAAATTGTTAAGGGCACTCATCATTGGATGCTTTTAACTTTCTTGACATCACTATTGATTCTTGTCCAAAGTACACAGTGGTCACTGTTTTTCTTTGTTTACGAGAATGCTTTCTTGCCATTTACTCTTGGTATTATGGCAATTGCTGCATGTGCTATGCTGCTTGTTAAGCATAAGCATGCATTCTTGTGCTTGTTTCTGTTACCTTCTCTTGCAACAGTTGCTTACTTTAATATGGTCTACATGCCTGCTAGCTGGGTGATGCGTATTATGACATGGCTTGAATTGGCTGACACTAGCTTGTCTGGTTATCGGCTTAAGGACTGTGTTATGTATGCTTCAGCTTTAGTTTTGCTTATTCTCATGACAGCTCGCACTGTTTATGATGATGCTGCTAGACGTGTTTGGACACTGATGAATGTCATTACACTTGTTTACAAAGTCTACTATGGTAATGCTTTAGACCAAGCTATTTCCATGTGGGCCCTAGTTATTTCCGTAACCTCTAACTATTCTGGTGTCGTTACGACTATCATGTTTTTAGCTAGAGCTATAGTGTTTGTGTGTGTTGAGTATTACCCATTGTTATTTATTACTGGTAACACCTTACAGTGTATCATGCTTGTTTATTGTTTCTTAGGTTATTGTTGCTGCTGCTACTTTGGCCTTTTCTGTTTACTCAACCGTTACTTCAGGCTTACTCTTGGTGTTTATGACTACTTGGTCTCTACACAAGAATTTAGGTATATGAACTCCCAGGGGCTTTTGCCTCCTAAGAGTAGTATTGATGCTTTCAAGCTTAACATTAAGTTGTTGGGTATTGGAGGTAAACCATGTATCAAGGTTGCTACTGTACAGTCTAAAATGTCTGATGTAAAGTGCACATCTGTGGTACTGCTCTCGGTTCTTCAACAACTTAGAGTAGAATCATCTTCTAAATTGTGGGCACAATGTGTACAACTCCACAATGATATTCTTCTTGCAAAAGACACAACTGAAGCTTTCGAAAAGATGGTTTCTCTCTTGTCTGTTTTGCTGTCCATGCAGGGTGCTGTAGACATTAATAAGTTGTGCGAGGAAATGCTCGACAACCGTGCTACTCTTCAGGCTATTGCTTCAGAATTTAGTTCTTTACCATCATATGCTGCTTATGCCACTGCCCAAGAGGCATATGAGCAGGCTGTAGCTAATGGTGATTCTGAAGTCGTTCTCAAAAAGTTAAAGAAATCTTTGAATGTGGCTAAATCTGAGTTTGACCGTGATGCTGCCATGCAACGCAAGTTAGAAAAGATGGCAGATCAAGCTATGACCCAAATGTACAAACAGGCAAGATCTGAGGACAAGAGGGCAAAAGTAACTAGTGCTATGCAAACAATGCTTTTCACTATGCTTAGGAAGCTTGATAATGATGCACTTAACAACATTATCAACAATGCGCGTGATGGTTGTGTTCCACTCAACATCATACCATTGACTACAGCAGCCAAACTTATGGTTGTTGTCCCTGATTATGGTACCTACAAGAACACTTGTGATGGTAACACTTTTACATATGCATCCGCACTCTGGGAAATCCAGCAAGTTGTTGATGCAGATAGCAAGATTGTTCAACTTAGTGAAATTAACATGGACAATTCACCAAATTTGGCTTGGCCTCTTATTGTTACAGCTCTAAGAGCCAATTCAGCTGTCAAACTACAGAATAATGAACTGAGTCCAGTAGCACTACGACAGATGTCATGTGCGGCTGGTACCACACAAACAGCTTGTACTGATGACAATGCACTTGCCTACTATAACAACTCAAAGGGAGGTAGATTTGTGCTAGCATTGTTATCAGACCACCAAGATCTCAAATGGGCTAGATTCCCTAAGAGTGATGGTACAGGTACAATTTACACAGAACTGGAACCACCTTGTAGGTTTGTTACAGACACACCAAAAGGGCCTAAAGTGAAATACTTGTACTTCATCAAGGGCTTAAATAACCTAAATAGAGGTATGGTGCTGGGCAGTTTAGCTGCTACAGTACGTCTTCAGGCCGGAAATGCTACAGAAGTACCTGCCAATTCAACTGTGCTTTCTTTCTGTGCTTTTGCAGTAGACCCTGCTAAAGCGTACAAGGATTACTTAGCAAGTGGAGGACAACCAATCACCAACTGTGTGAAGATGTTGTGTACACACACTGGTACAGGACAGGCAATTACTGTAACACCAGAAGCCAACATGGATCAAGAGTCCTTTGGTGGTGCTTCATGCTGCCTGTATTGTAGATGCCACATTGATCATCCAAATCCTAAAGGATTTTGTGACCTGAAAGGTAAGTACGTTCAAATACCTACCACTTGTGCTAATGACCCAGTGGGTTTTACACTTAGAAATACAGTCTGTACCGTCTGCGGAATGTGGAAAGGTTATGGCTGTAGTTGTGACCAACTCCGCGAACCCATGATGCAGTCTGCGGACGCGTCAACGTTTTTAAACGGGTTTGCGGTGTAAGTGCAGCCCGTCTTACACCGTGCGGCACAGGCACTAGTACTGATGTCGTCTACAGGGCTTTTGATATTTACAATGAAAAAGTTGCTGGTTTTGCAAAGTTCCTAAAAACTAATTGCTGCCGCTTCCAGGAGAAGGATGAGGAAGGCAATTTATTAGACTCTTATTTTGTAGTTAAGAGGCATACTATGTCTAACTACCAACATGAAGAGACTATTTATAACTTGGTTAAAGATTGTCCAGCGGTTGCTGTTCATGATTTTTTCAAGTTTAGAGTAGATGGTGACATGGTACCACATATATCACGTCAGCGTCTAACTAAATACACAATGGCTGATTTAGTCTATGCTCTACGTCATTTTGATGAGGGTAATTGTGACACATTAAAAGAAATACTCGTCACATACAATTGTTGTGATGATGATTATTTCAATAAGAAGGATTGGTATGACTTTGTAGAGAATCCTGACATCTTACGCGTATATGCTAACTTAGGTGAGCGTGTACGCCAAGCATTATTAAAGACTGTACAATTCTGCGATGCTATGCGTGATGCAGGCATTGTAGGCGTACTGACATTAGATAATCAGGATCTTAATGGGAACTGGTACGATTTCGGTGATTTCGTACAAGTAGCACCAGGCTGCGGAGTTCCTATTGTGGATTCATATTACTCATTGCTGATGCCCATCCTCACTCTGACTAGGGCATTGGCTGCTGAGTCCCATATGGATGCTGATCTCGCAAAACCACTTATTAAGTGGGATTTGCTGAAATATGATTTTACGGAAGAGAGACTTTGTCTCTTCGACCGTTATTTTAAATACTGGGACCAGACATACCATCCCAATTGTATTAACTGTTTGGATGATAGGTGTATCCTTCATTGTGCAAACTTTAATGTGTTATTTTCTACTGTGTTTCCACCTACAAGTTTTGGACCACTAGTAAGAAAAATATTTGTAGATGGTGTTCCTTTTGTTGTTTCAACTGGATACCATTTTCGTGAGTTAGGAGTTGTACATAATCAGGATGTAAACTTACATAGCTCGCGTCTCAGTTTCAAGGAACTTTTAGTGTATGCTGCTGATCCAGCCATGCATGCAGCTTCTGGCAATTTATTGCTAGACAAACGCACTACATGCTTTTCAGTAGCTGCACTAACTAACAATGTTGCTTTTCAAACTGTCAAACCCGGTAATTTTAACAAAGACTTTTATGACTTTGCTGTGTCTAAAGGTTTCTTTAAGGAAGGAAGTTCTGTTGAACTAAAACACTTCTTCTTTGCTCAGGATGGCAATGCTGCTATCAGTGATTATGACTATTACCGTTATAATCTGCCAACAATGTGTGATATCAGACAACTCCTATTCGTAGTTGAAGTTGTTGATAAATACTTTGATTGTTACGATGGTGGCTGTATTAATGCCAACCAAGTAATCGTTAACAATCTGGACAAATCAGCTGGTTTCCCATTTAATAAATGGGGTAAGGCTAGACTTTATTACGACTCAATGAGTTATGAGGATCAAGATGCACTTTTCGCGTATACTAAGCGCAATGTCATCCCTACTATAACTCAAATGAATCTTAAGTATGCCATTAGTGCAAAGAATAGAGCTCGCACCGTAGCTGGTGTCTCTATCTGTAGTACTATGACAAATAGACAGTTTCATCAGAAATTATTGAAGTCTATAGCCGCCACTAGAGGAGCTACTGTGGTAATTGGAACAAGCAAATTTTACGGTGGCTGGCATAACATGTTAAAAACTGTTTACAGTGATGTAGAAACTCCACACCTTATGGGTTGGGACTATCCAAAATGTGACAGAGCCATGCCTAACATGCTTAGGATAATGGCCTCTCTTGTTCTTGCTCGCAAACATAGCACTTGCTGTAACTTGTCACACCGTTTCTACAGGTTAGCTAATGAGTGTGCGCAGGTGTTAAGTGAGATGGTCATGTGTGGCGGCTCACTATATGTTAAACCAGGTGGAACATCATCAGGTGATGCTACAACTGCTTATGCTAATAGTGTCTTTAACATTTGTCAAGCTGTTACAGCCAATGTAAATGCACTCCTTTCAACTGATGGTAACAAGATAGCTGACAAGTATGTCCGCAATCTACAACACAGGCTTTATGAGTGCCTCTATAGAAATAGGGATGTTGATCATGAATTCGTGGATGAGTTTTACGCTTATCTGCGTAAACATTTCTCCATGATGATTCTTTCTGATGATGCCGTCGTGTGCTATAACAGTAACTACGCGGCTCAAGGTTTAGTAGCTAGCATTAAGAACTTTAAGGCAGTTCTTTATTATCAAAATAATGTGTTCATGTCTGAGGCAAAATGCTGGACTGAGACAGACCTTACTAAAGGACCTCACGAATTTTGCTCACAGCATACAATGCTAGTTAAACAAGGAGATGACTACGTGTACCTGCCTTACCCAGATCCATCAAGAATATTAGGCGCAGGCTGTTTTGTCGATGATATTGTCAAAACAGATGGTACACTTATGATTGAGAGGTTTGTGTCATTAGCTATTGATGCCTACCCCCTTACTAAACATCCTAATCAGGAGTATGCTGATGTCTTTCACTTGTATTTACAATACATTAGGAAGTTACATGATGAGCTTACTGGTCACATGCTAGACATGTATTCTGTAATGCTAACTAATGATAACACCTCACGGTATTGGGAACCTGAGTTTTATGAAGCTATGTACACACCACACACAGTCTTGCAGGCTGTAGGTGCTTGTGTATTGTGTAATTCACAGACCTCACTTCGTTGCGGTGCCTGCATTAGGAGACCATTCCTGTGCTGCAAGTGCTGCTATGACCATGTCGTTTCAACATCACATAAATTAGTGTTGTCTGTTAATCCCTATGTTTGCAATGCACCAGGTTGTGATGTCACTGACGTGACACAACTATATCTAGGAGGTGTGAGCTATTACTGCAAGTCACATAAGCCTCCCATTAGTTTTCCATTGTGTGCTAATGGTCAGGTTTTTGGTTTATACAAGAACACATGTGTAGGTAGTGACAATGTCACTGACTTCAATGCGATAGCAACATGTGATTGGACTAATGCTGGCGATTACATACTTGCCAACACTTGTACTGAGAGACTCAAGCTCTTTGCAGCAGAAACGCTCAAAGCTACTGAGGAAACATTCAAGCTGTCATATGGTATTGCCACTGTACGTGAAGTACTCTCTGACAGAGAGTTGCATCTTTCATGGGAGGTTGGAAAACCTAGACCACCACTGAATAGAAATTATGTCTTTACTGGTTACCGTGTAACAAAAAATAGTAAAGTACAGATTGGAGAGTACACTTTTGAAAAGGGTGACTATGGTGATGCTGTTGTGTACAGAGGTACTACAACATACAAATTGAATGTTGGTGATTACTTTGTGTTAACATCTCACACTGTGATGCCACTCAGTGCACCTACTCTAGTGCCACAAGAGCACTATGTGAGAATTACTGGCTTGTATCCAACACTCAACATCTCAGATGAGTTTTCTAGCAATGTTGCAAACTATCAAAAGGTCGGTATGCAAAAGTACTCTACGCTCCAAGGACCACCTGGTACTGGTAAGAGTCATTTTGCCATCGGACTTGCTCTCTACTACCCATCTGCTCGCATAGTGTATACGGCATGCTCTCATGCAGCTGTTGATGCCCTATGCGAAAAGGCATTAAAATACTTGCCCATAGATAAATGTAGTAGAATCATACCTGCGCGTGCGCGCGTAGAGTGTTTTGACAAATTCAAAGTGAATTCAACATTAGAACAGTATGTTTTCTGCACTGTAAATGCATTGCCAGAAACAACTGCTGACATTGTAGTCTTTGATGAAATCTCCATGGCTACCAATTATGACTTGAGTGTCGTCAATGCTAGACTTCGTGCAAAACACTATGTCTACATTGGTGATCCTGCTCAACTACCAGCTCCTCGCACATTGCTAACCAAAGGCACACTAGAACCAGAATACTTCAATTCAGTGTGCAGACTTATGAAAACAATAGGTCCAGACATGTTCCTTGGAACTTGTCGCCGTTGTCCCGCTGAAATTGTCGACACTGTGAGTGCTTTAGTTTATGACAATAAGCTAAGGGCACACAAGGAGAAGTCAGCTCAATGCTTCAAAATGTTTTATAAAGGTGTTATTACACATGATGTTTCATCTGCAATTAACAGACCTCAAATAGGCGTTGTAAGAGAGTTTCTTACACGCAATCCTGCTTGGAGAAAAGCTGTTTTTATCTCACCTTATAATTCACAGAATGCTGTAGCTTCAAAAATCTTAGGATTGCCTACGCAGACTGTTGATTCTTCACAGGGTTCTGAGTATGACTATGTCATATTCACACAAACTACTGAAACAGCACACTCTTGCAATGTTAACCGCTTTAATGTGGCCATCACAAGAGCAAAAATTGGCATTTTGTGCATAATGTCTGATAGAGATCTTTATGACAAACTGCAATTCACAAGTCTAGAAGTACCACGCCGCAACGTGGCTACATTACAGGCAGAAAATGTAACTGGACTTTTTAAGGACTGTAGTAAGATCATTACCGGTCTTCATCCAACACAGGCACCTACACACCTCAGCGTTGATACAAAATTTAAGACTGAGGGACTATGTGTTGACATACCCGGCATACCAAAGGACATGACCTACCGTAGACTCATCTCTATGATGGGTTTCAAAATGAATTACCAAGTCAATGGTTACCCTAATATGTTTATCACCCGCGAAGAAGCTATTCGTCACGTTCGTGCATGGATTGGCTTCGATGTAGAGGGTTGTCATGCAACTAGAGATGCTGTGGGTACTAACCTACCTCTCCAGCTAGGATTTTCTACAGGTGTTAACTTAGTAGCTGTACCGACTGGCTATGTTGACACTGAAAATAACACAGAATGCACCAGAGTTAATGCAAAACCTCCACCAGGTGATCAATTTAAACATCTTATACCACTCATGTACAAAGGCTTGCCCTGGAATGTAGTGCGTATTAAGATAGTACAAATGCTCAGTGATACACTGAAAGGATTGTCAGACAGAGTCGTGTTTGTCCTCTGGGCGCATGGCTTTGAGCTTACATCAATGAAGTACTTTGTCAAGATTGGACCTGAAAGAACGTGTTGTCTGTGCGACAGACGTGCAACTTGCTTTTCTACTTCATCAGATACTTATGCCTGCTGGAATCATTCTGTGGGTTTTGACTATGTCTACAACCCATTTATGATTGATGTTCAGCAGTGGGGTTTTACGGGTAACCTTCAGAGTAACCACGACCAACATTGTCAAGTGCATGGAAATGCACACGTGGCTAGTTGTGATGCTATTATGACTAGATGCTTGGCAGTCCATGAGTGCTTTGTTAAGCGCGTTGATTGGTCTGTTGAATACCCTATTATAGGAGATGAACTGAAGATTAATTCCGCTTGCAGAAAAGTACAGCATATGGTTGTAAAGTCTGCATTGCTTGCTGATAAGTTTCCAGTTCTTCATGACATTGGAAACCCAAAGGCTATCAAGTGTGTGCCTCAGGCTGAAGTAGAATGGAAGTTCTATGACGCTCAGCCATGCAGTGACAAAGCCTACAAAATAGAGGAACTCTTCTATTCTTATGCTACACATCATGATAAATTCACTGATGGTGTTTGTTTGTTTTGGAACTGTAACGTTGATCGTTACCCAGCCAATGCAATTGTGTGTAGGTTTGACACCAGAGTTTTGTCAAACTTGAATTTACCAGGTTGTGACGGTGGTAGTTTGTATGTGAATAAGCATGCATTCCACACTCCAGCTTTTGATAAAAGTGCATTTACCAATTTAAAGCAATTGCCTTTCTTTTATTATTCTGATAGTCCTTGTGAGTCTCATGGCAAACAAGTAGTGTCAGATATTGACTATGTACCACTTAAATCTGCTACGTGTATTACACGATGCAATTTGGGAGGTGCTGTTTGCAGACACCATGCAAATGAGTACCGACAGTACTTAGATGCATACAACATGATGATTTCTGCTGGATTTAGCCTATGGATTTACAAACAGTTTGATACTTATAACCTGTGGAATACATTTACCAGGTTACAGAGTTTAGAAAATGTGGCTTACAATGTTGTTAACAAAGGACACTTCGATGGACAAGCTGGTGAAGCACCTGTTTCTGTCATTAATAATGCTGTTTACACAAAGGTAGATGGTATTGATGTGGAGATCTTTGAAAATAAAACAACACTTCCTGTTAATGTTGCATTTGAGCTTTGGGCTAAGCGTAACATTAAACCAGTGCCAGAGATTAAGATACTCAACAATTTGGGTGTCGATATCGCTGCTAATACTGTGATCTGGGACTATAACAGAGAAGCTCCAGCACATGTGTCTACAATAGGTGTCTGCACAATGACCGACATTGCTAAGAAACCTACTGAGAGTGCTTGTTCCTCACTTACAGTCTTATTTGATGGTAGAGTGGAGGGACAGGTAGACCTTTTTAGAAATGCCCGTAATGGTGTTTTAATAACAGAAGGTTCAGTTAAAGGTTTAACACCTTCAAAGGGACCAGCACAAGCTAGTGTCAATGGAGTCACATTAATTGGAGAATCAGTAAAAACACAGTTCAACTATTTTAAGAAAGTAGATGGCATCATTCAACAGTTGCCTGAAGCCTACTTTACTCAGAGCCGAGACTTAGAGAATTTCAAGCCCAGGTCACAAATGGAAACTGACTTTCTTGAGCTCGCTATGGATGAATTCATACAACGGTATAAGCTAGAGGGTTATGCCTTCGAACATATCGTTTATGGGGATTTCAGTCATGGACAACTTGGCGGCCTTCATCTAATGATTGGTTTAGCCAAGCGCTCACAAGATTCACCGCTTAAATTAGAGGACTTTATCCCTATGGATAGCACAGTGAAAAATTATTTCATAACAGATGCACAAACAGGTTCATCAAAATGTGTGTGTTCTGTCATTGACCTCTTGCTTGACGACTTTGTTGAGATAATAAAGTCACAGGATTTGTCAGTAATCTCTAAGGTAGTCAAGGTTACAATTGACTACGCTGAGATTTCATTCATGCTTTGGTGTAAAGATGGTCATGTCGAAACCTTCTACCCAAAATTACAGGCAAGTCAAGCATGGCAACCGGGAGTTGCGATGCCTAATTTGTATAAGATGCAAAGAATGCTTCTTGAAAAATGTGACCTTCAGAATTACGGTGAAAATGCTGTCATACCAAAAGGAATAATGATGAATGTCGCAAAATACACTCAACTGTGTCAATATTTAAATACACTTACTTTAGCTGTACCCTACAACATGAGAGTTATTCACTTTGGTGCTGGCTCTGATAAAGGAGTTGCACCTGGTACAGCTGTACTCAGGCAGTGGTTGCCAACTGGCACACTACTTGTCGACTCAGACCTTAATGACTTCGTCTCTGACGCAGATTCTACTTTAATTGGAGACTGTGCAACAGTACATACAGCTAATAAATGGGATCTCATTATTAGCGATATGTATGACCCTAAGACCAAACATGTGACAAAAGAGAATGACTCAAAAGAGGGGTTTTTCACTTACCTGTGTGGATTTATAAAGCAAAAACTAGCCCTGGGTGGTTCTGTGGCTGTAAAGATAACAGAGCATTCTTGGAATGCTGATCTTTACAAGCTTATGGGACACTTCTCATGGTGGACAGCTTTTGTTACAAATGTAAATGCATCGTCATCAGAAGCATTTTTAATTGGAGCTAACTATCTTGGTAAGCCTAAGGAACAAATTGACGGCTATACCATGCATGCTAACTACATTTTTTGGAGGAACACAAACCCTATCCAATTGTCTTCCTATTCACTTTTTGACATGAGTAAATTTCCCCTTAAGTTAAGAGGGACTGCTGTTATGTCTTTAAAAGAGAATCAAATCAATGACATGATTTATTCCTTGCTTGAAAAAGGTAGACTCATCATTAGAGAAAACAACAGAGTTGTGGTCTCGAGTGACGTGCTTGTTAATAATTAA-ACGAAC-ATGAAAGTTTTGATTGTTCTTTTA---TGCCTCGGCCTTGTTACT------GCTCAAGATGGC---TGTGGGCATATTAGCACTAAACCTCAACCATTAATGGATAAATTTTCTTCTTCGCGTAGGGGTGTCTATTATAATGATGACATTTTTCGATCAGATGTTTTACATCTTACTCAGGATTATTTTCTACCATTTGACACCAATCTAACGCGTTATTTGTCTTTTAACATGGATTCT---GCAACAAAGGTTTACTTTGATAATCCAACATTACCATTTGGTGACGGCATTTATTTTGCAGCCACTGAAAAATCTAATGTTGTTAGAGGCTGGATTTTTGGTTCCACTATGGATAACACCACGCAATCTGCCATTATAGTCAATAATTCCACGCATATTATTATACGTGTGTGTTATTTTAATTTATGTAAAGAACCCATGTATGCCATCTCG------AATGAGCAG------CATTACAAATCATGG------------------GTGTATCAAAATGCATATAATTGCACATATGATAGAGTGGAGCAGAGCTTTCAACTCGACACTGCCCCTCAGACT---GGAAATTTTAAGGACTTACGTGAGTATGTCTTTAAAAATAAGGATGGGTTTCTAAGTGTTTATAATGCTTATTCACCTATTGACATACCA------------AGGGGTCTTCCTGTTGGTTTTTCGGTGTTGAAACCAATTCTTAAACTCCCTATAAGTATAAATATTACCTCTTTTAAGGTAGTTATGTCCATGTTTAGCAGA------------------ACCACTTCTAATTTCCTACCTGAAGTTGCTGCTTATTTTGTTGGTAACTTAAAATATAGTACCTTCATGCTTAATTTTAATGAGAATGGGACTATTACTGATGCCATTGATTGTGCCCAAAATCCCCTATCTGAATTAAAATGCACCATTAAAAATTTTAATGTCAGTAAAGGAATCTATCAGACATCTAACTTCAGAGTATCACCAACTCATGAAGTTATTAGGTTCCCTAACATTACAAACCGCTGTCCTTTCGACAAAGTTTTTAATGCTAGTCGCTTTCCCAATGTTTATGCTTGGGAAAGAACAAAAATTTCTGATTGTGTTGCTGATTACACTGTTCTCTACAACTCA---ACTTCATTTTCAACTTTTAAATGTTATGGAGTTTCTCCCTCTAAGTTGATTGACTTGTGCTTTACAAGTGTGTATGCTGATACATTCTTGATAAGATCTTCAGAAGTAAGGCAAGTTGCACCAGGTGAAACTGGTGTTATTGCTGACTATAACTACAAACTGCCTGATGACTTTACAGGCTGTGTCATAGCTTGGAACACTGCTAAACAAGATCAG---------GGC------CAGTATTATTATAGATCCTCCAGAAAAACAAAACTTAAACCTTTTGAGAGGGATCTAACTTCTGACGAA------------------------------------------AATGGTGTACGTACTCTTAGTACTTATGACTTCTATCCTAATGTGCCTATTGAATATCAGGCTACTAGGGTTGTTGTGCTTTCATTCGAGCTTCTAAATGCACCTGCTACAGTTTGTGGACCTAAATTATCCACAGGACTTGTTAAGAACCAGTGTGTCAATTTCAATTTTAATGGACTCAAAGGTACTGGTGTTCTGACTGATTCTTCAAAGAGATTTCAGTCATTTCAACAATTTGGAAGAGACACGTCGGATTTCACTGATTCCGTTCGTGACCCGCAAACATTGCAGATACTTGACATTACACCATGTTCTTTTGGTGGTGTGAGTGTAATAACACCTGGAACAAATGCTTCATCTGAAGTGGCTGTTCTTTACCAAGATGTAAACTGCACCGATGTCCCAACAGCCATACGTGCAGACCAATTAACACCAGCTTGGCGCGTTTACTCAACC------GGAGTAAATGTGTTTCAAACACAAGCTGGCTGTCTTATTGGAGCTGAACATGTTAACGCTTCGTATGAGTGTGACATTCCTATTGGTGCTGGCATTTGTGCTAGCTACCATACA---GCTTCTACT------------CTACGTAGTGTAGGTCAGAAATCCATTGTGGCTTACACTATGTCTTTGGGTGCAGAAAATTCTATTGCTTATGCTAATAATTCGATTGCCATACCTACAAATTTTTCAATCAGTGTCACAACTGAAGTGATGCCTGTTTCGATGGCTAAGACATCAGTAGATTGTACAATGTACATCTGTGGTGATTCTCAGGAGTGCAGTAACTTACTTCTCCAGTATGGAAGTTTCTGCACGCAATTAAATCGTGCTCTCACGGGCGTTGCCTTAGAACAGGACAAAAATACACAGGAGGTTTTTGCCCAGGTTAAACAAATGTACAAGACACCAGCCATAAAGGATTTTGGCGGTTTCAATTTTTCACAAATATTGCCTGATCCTTCAAAGCCAACAAAGAGATCATTTATTGAAGATCTACTCTTCAACAAGGTGACTCTTGCTGATGCTGGCTTTATGAAACAATATGGCGAATGCCTAGGCGATATTAGTGCTAGAGACCTCATTTGTGCTCAGAAGTTCAACGGACTTACTGTCCTACCACCATTGCTCACAGATGAAATGATTGCTGCGTACACTGCTGCCCTTGTCAGTGGTACTGCTACTGCTGGCTGGACATTCGGTGCTGGTGCTGCTCTTCAAATACCTTTTGCTATGCAAATGGCATATAGGTTCAATGGCATTGGAGTTACTCAAAATGTTCTCTATGAGAATCAAAAGCAGATCGCCAATCAATTCAACAAGGCGATCAGTCAAATTCAAGAATCACTTACAACAACATCAACTGCATTGGGCAAGCTGCAAGACGTTGTCAACCAGAACGCTCAAGCATTGAACACACTTGTTAAACAGCTTAGCTCCAATTTTGGTGCAATTTCAAGTGTGCTAAATGACATTCTTTCACGACTAGACAAAGTCGAGGCAGAGGTGCAAATTGACAGGTTGATCACAGGCAGATTGCAGAGCCTTCAAACCTATGTAACACAACAACTAATCAGAGCTGCTGAAATCAGAGCTTCTGCTAATCTTGCTGCTACTAAAATGTCTGAGTGTGTTCCTGGACAATCAAAAAGAGTTGACTTCTGTGGAAGAGGCTATCATCTTATGTCTTTTCCTCAGGCCGCTCCGCATGGTGTTGTTTTCTTACATGTCACATATGTGCCATCGCAGGAGAAAAACTTCACCACAGCTCCAGCAATTTGTCATGAAGGCAAAGCATACTTCCCGCGTGAAGGTGTTTTTGTATCTAATGGCACTTCTTGGTTCATTACACAGAGGAATTTTTACTCACCACAAATAATCACAACAGATAATACATTTGTTGCTGGAAACTGTGATGTCGTAATTGGCATCATTAACAACACAGTCTATGATCCTCTGCAACCTGAGCTTGACTCATTTAAAGAAGAGCTGGACAAGTACTTCAAAAATCACACATCACCTGATGTTGATCTTGGCGACATTTCAGGCATTAATGCTTCTGTCGTCAATATTCAAAAAGAAATTGACCGCCTCAATGAGGTTGCCAAAAATCTAAATGAATCGCTCATTGACCTTCAAGAACTTGGTAAGTATGAGCAATACATCAAATGGCCTTGGTACGTTTGGCTCGGCTTCATTGCTGGACTGATTGCTATCGTCATGGCCACTATACTGCTTTGTTGCATGACCAGCTGTTGCAGTTGCCTCAAGGGTGCATGCTCTTGTGGTTCTTGCTGCAAATTTGATGAGGATGACTCTGAGCCTGTGCTCAAGGGAGTCAAATTACACTACACATAAACGAACTTAATGGATTTGTTTATGAGTATTTTCACGCTCGGATCAATCACACGTCAACCGAGTAAGATTGAAAATGCTCTTCCTGCAAGTACTGTTCATGCTACTGCAACGATACCGCTACAAGCCTCACTCCCTTTCGGATGGCTTGTTGTTGGCGTTGCACTTCTTGCTGTTTTTCAAAGCGCTTCCAAAGTGATTGCGCTTCATAAGAGGTGGCAGCTCGCCCTGTATAAAGGCATTCAGCTTGTTTGCAATTTGCTGCTACTTTTTGTGACAATTTACTCACACCTACTACTTTTAGCTGCTGGCATGGAGGCACAATTTTTGTACATCTATGCCCTGATTTATATTCTGCAAGTTGTGAGCTTCTGCAGATTTATTATGAGGTGCTGGCTTTGCTGGAAGTGCAAATCCAAAAACCCATTACTTCATGATGCCAACTACTTTGTTTGCTGGCATACACATAACTATGACTACTGTATACCATATAACAGTGTCACAGATACAATTGTCGTTACTGCAGGTGACGGCATTTCAACACCAAAACTCAAAGAAGACTACCAAATTGGTGGTTATTCTGAGGATTGGCACTCAGGTGTTAAAGATTATGTCGTTGTACATGGCTATTTCACCGAAGTTTACTACCAGCTTGAGTCTACACAAATTACTACAGACACTGGTATTGAAAATGCTACATTCTTCATCTTTAACAAGCTTGTTAAAGACCCA---CCGAATGTGCAAATACACACAATCGACGGCTCTTCAGGAGTTGTAAATCCAGCAATGGATCCAATTTATGATGAGCCGACGATGACTACTAGCGTGCCTTTGTAAGCACAAGAAAGTGAGTACGAACTTATGTACTCATTCGTTTCGGAAGAAACAGGTACGTTAATAGTTAATAGCGTACTTCTTTTTCTTGCTTTCGTGGTATTCTTGCTAGTCACACTAGCCATCCTTACTGCGCTTCGATTGTGTGCGTACTGCTGCAATATTGTTAACGTGAGTTTAGTAAAACCAACGGTTTACGTTTACTCGCGTGTTAAAAATCTGAACTCTTCTGAAGGAGTTCCTGATCTTCTGGTCTAAACGAACTAACTATTA---TTATTATTCTGTTTGGAACTTTAACATTGCTTATCATGGCT------------------GAGAACGGGACTATTTCCGTTGAGGAGCTTAAAAGACTCCTGGAACAATGGAACCTAGTAATAGGTTTCCTATTCCTAGCCTGGATTATGTTACTACAATTTGCCTATTCTAATCGGAACAGGTTTTTGTACATAATAAAGCTTGTTTTCCTGTGGCTCTTGTGGCCAGTAACACTTGCTTGCTTTGTGCTTGCTGCTGTTTACAGAATTAATTGGGTGACTGGCGGGATTGCGATTGCAATGGCTTGTATTGTAGGCTTGATGTGGCTTAGCTACTTCGTTGCTTCCTTCAGGCTGTTTGCTCGTACCCGCTCAATGTGGTCATTCAACCCAGAAACAAACATTCTTCTCAATGTGCCTCTTCGAGGGACAATTGTGACCAGACCGCTCATGGAAAGTGAACTTGTCATTGGTGCTGTGATCATTCGTGGTCACTTGCGAATGGCTGGACACTCCCTCGGGCGCTGTGACATTAAGGACCTGCCTAAAGAGATCACTGTGGCTACATCACGAACGCTTTCTTATTACAAATTAGGAGCGTCGCAGCGTGTAGGCACTGATTCAGGTTTTGCTGCATACAATCGCTACCGTATTGGAAACTACAAATTAAATACAGACCACGCCGGTAGCAACGACAATATTGCTTTGCTAGTACAGTAAGTGACAACAGATGTTTCATCTTGTTGACTTCCAGGTTACAATAGCAGAGATATTGATTATCATTATGAGGACTTTCAGGATTGCCATTTGGAATCTTGATGTGATAATAAGTTCAATAGTGAGACAATTATTTAAGCCTCTAACTAAGAAGAAATATTCTGAGTTAGATGATGAAGAACCTATGGAGTTAGATTATCCATAA------------------------------------------------------------------------------------------------------------------------------------------------------------------------------------------------------------------------------------------------------------------------------------------------------------------------------------------------------------------------------------------------------------------------------------------------------------------------------------------------------------------------------------------AACGAACATGAAAATTATTCTCTTCCTGACATTGATTGCACTTGCATCTTGCGAGCTATATCATTATCAGGAGTGTGTTAGAGGTACAACTGTACTACTAAAAGAACCTTGCCCATCTGGAACTTATGAGGGCAATTCACCATTTCATCCTCTTGCTGATAACAAATTTGCACTAACTTGCACTAGCACTCATTTTGCTTTTGCTTGTGCTGACGGTACTAGACATACCTACCAGCTTCGTGCAAGATCAGTTTCACCAAAACTTTTCATCAGACAAGAGGAAGTTCATCAAGAGCTCTACTCACCGCTTTTTCTCATTGTTGCTGCTCTAGTATTTATAATACTTTGCTTCACCATTAAGAGAAAGACAGAATG---AATGAGCTCACCTTAATTGACTTCTATTTGTGCTTTTTAGCCTTTCTGCTATTCCTTGTTCTAATAATGCTTATTATATTTTGGTTTTCACTTGAACTCCAGGATATAGAAGAACCTTGTAACAAAGTC------------------------TAAACGAACATGAAACTTCTCATTGTTTTAGGACTCTTAACATCAGTATATTGCATGCATAAAGAATGCAGTATACAAGAATGTTGTGAAAACCAACCATTCCAACTTGAAGATCCATGTCCAATACATTAC------------------------------------------------------------------------------------------------------------------TATTCGGACTGGTTTTTAAAAATTGGACCTCGTAAGTCTGCTCGCCTAGTACAACTTTGTGCTGGTGAATATGGACACAGAGTTCCAATACATTATGAAATGTTTGGCAATTATACTATTTCGTGTGAACCATTTGAAATAAATTGTCAAAACCCACCAGTTGGAAGTCTCATTGTACGTTGTTCATATGATGTTGACTTTATGGAGTATCACGACGTT---CGTGTTGTTCTAGATTTCATCTAAACGAACAAACTAAAATGTCTGATAATGGACCCCAACCAAACCAGCGTAGTGCCCCCCGCATTACATTTGGTGGACCCACAGATTCAACTGACAATAACCAGGATGGAGGACGCAGTGGTGCACGGCCAAAGCAACGCCGACCCCAAGGTTTACCCAATAATACTGCGTCTTGGTTCACAGCTCTCACTCAGCACGGCAAGGAGGAACTTAGATTCCCTCGAGGCCAGGGCGTTCCAATCAACACCAATAGTGGTAAAGATGACCAAATTGGCTACTACCGAAGAGCTACCCGACGAGTTCGTGGTGGTGACGGCAAAATGAAAGAGCTCAGCCCCAGATGGTACTTCTATTACCTAGGAACTGGCCCAGAAGCTTCACTTCCCTACGGCGCTAACAAACAAGGCATCGTATGGGTCGCAACTGAGGGAGCCCTGAACACACCTAAAGATCACATTGGCACCCGCAATCCTAATAACAATGCTGCCATCGTGCTACAACTTCCTCAAGGAACAACATTGCCAAAGGGCTTCTACGCAGAGGGGAGCAGAGGCGGCAGTCAAGCCTCTTCTCGCTCTTCATCACGTAGTCGCGGTAATTCAAGAAATTCAACTCCTGGCAGCAGTAGGGGAAATTCTCCTGCTCGAATGGCTAGCGGAGGTGGTGAAACTGCCCTCGCGCTATTGCTGCTAGACCGATTAAACCAGCTTGAGAGCAAAGTTTCTGGTAAAGGCCAACAACAACAAGGCCAAACTGTCACTAAGAAATCTGCTGCTGAGGCATCCAAAAAGCCTCGCCAAAAACGTACTGCTACAAAACAGTACAACGTCACTCAAGCATTTGGGAGGCGTGGTCCAGAACAAACCCAAGGAAACTTCGGGGACCAAGACCTAATCAGACAAGGAACTGATTACAAACATTGGCCGCAAATTGCACAATTTGCTCCAAGTGCCTCTGCATTCTTTGGGATGTCACGCATTGGCATGGAAGTCACACCTTCGGGAACATGGCTGACTTATCATGGAGCCATTAAATTGGATGACAAAGATCCACAATTCAAAGACAACGTCATACTGCTGAACAAGCACATTGACGCATACAAAACATTCCCACCAACAGAGCCTAAAAAGGACAAAAAGAAAAAGACTGATGAAGCTCAGCCTTTACCGCAGAGACAAAAGAAGCAGCCCACTGTGACTCTTCTTCCTGCGGCTGACATGGATGATTTCTCCAGACAACTTCAAAATTCCATGAGTGGAGCTTCTGCTGATTCAACTCAGGCATAAACACTCATGATGACCACACAAGGCAGATGGGCTATGTAAACGTTTTCGCAATTCCGTTTACGATACATAGTCTACTCTTGTGCAGAATGAATTCTCGTAGC---------------------------------------TAAACAGCACAAGTAGGTTTAGTTAACTTTAATCTCACATAGCAATCTTTAATCAATGTGTAACATTAGGGAGGACTTGAAAGAGCCACCACATTTTCACCGAGGCCACGCGGAGTACGATCGAGGGTACAGTGAATAATGCTAGGGAGAGCTGCCTATATGGAAGAGCC--------------------------------------------------------------------------------------------------------------
>GQ153541.1
--GTTAGGTTTTTACCTACCCAG----GAAAAGCCAACCAAC-CTTGATCTCTTGTAGATCTGTTCTCTAAACGAACTTTAAAATCTGTGTGGCTGTCGCTCGGCTGCATGCCTAGCGCACCTACGCAGTATAAATATTAAT-AACTTTACTGTCGTTGACAAGAAACGAGTAACTCGTCCCTCTTCTGCAGACTGCTTACGGTTTCGTCCGTGTTGCAGTCGATCATCAGCATACCTAGGTTTCGTCCGGGTGTGACCGAAAGGTAAGATGGAGAGCCTTGTTCTTGGTGTCAATGAGAAAACACACGTCCAACTCAGTTTGCCTGTTCTTCAGGTTAGAGACGTGCTAGTGCGTGGCTTCGGGGACTCTGTGGAAGAGGCCTTATCGGAGGCACGTGAACATCTTAAAAATGGCACTTGTGGCCTAGTAGAGCTGGAAAAAGGTGTGTTGCCCCAGCTTGAACAGCCCTATGTGTTCATTAAACGATCTGATGCTCTAAGCACCAATCACGGCCACAAGGTTGTGGAATTGGTTGCAGAATTAGATGGCATTCAGTTCGGTCGTAGCGGTATAACACTGGGAGTCCTCGTGCCACATGTGGGCGAAACCCCAATCGCATACCGTAATGTTCTTCTCCGTAAGAATGGTAATAAGGGAGCCGGTGGTCATAGTTTTGGCATCGATCTAAAGTCTTATGACTTAGGTGACGAACTTGGCACTGATCCCATTGAAGATTATGAACAAAACTGGAACACTAAGCATGGCAGTGGTGCTCTTCGTGAACTCACTCGTGAGCTCAATGGAGGTGTAGTCACTCGTTATGTTGATAACAACTTTTGTGGCCCGGATGGGTATCCTCTTGAATGCATTAAAGATTTTCTCGCCCGTGCGGGTAAGTCTATGTGCACTCTTTCTGAACAACTTGATTATATCGAGTCGAAGAGAGGTGTCTACTGCTGCCGTGAACATGAACATGAAATTGTTTGGTTCACTGAACGCTCTGAAAAGAGCTATGAGCACCAGACACCCTTCGAGATTAAGAGTGCCAAGAAATTTGACACCTTTAAAGGGGAATGCCCGAAGTTCGTATTTCCTCTTAACTCTAAAGTCAAAGTCATTCAACCACGTGTTGAAAAGAAAAAGACTGAAGGTTTCATGGGGCGCATTCGCTCTGTGTACCCTGTTGCCACTCCTCAAGAGTGCAACGACATGCATCTGTCTACTTTGATGAAATGTAATCATTGTGATGAAGTTTCATGGCAGACGTGCGACTTTCTAAAAGCCACTTGTGAACAATGTGGCACTGAAAATTTAGTTTGTGAAGGACCCACTACATGTGGATACCTACCTACTAATGCTGTAGTAAAAATGCCCTGTCCTGCCTGTCAAGACCCGGAGGTAGGGCCAGAGCATAGTGTTGCTGACTACCACAACCATTCAAACATTGAAACTCGACTCCGCAAGGGAGGTAGGACTAAGTGTTTTGGCGGCTGTGTATTTTCCTATGTTGGCTGCTATAACAAGCGAGCCTACTGGGTCCCTCGTGCTAGTGCTAATATCGGTGCGAACCATACTGGCATTACTGGTGAAAATGTTGAGACTCTTAATGAGGATCTTCTGGAGATACTGAATCGCGAACGTGTTAACATTAACATTGTTGGTGATTTTCGGTTTAATGAGGAGGTTGCCATCATTTTGGCATCTTTTTCAGCTTCTCCTAGCGCTTTTATCGAGACTGTAAAGGGTCTTGATTACAAGTCTTTTAAAGTCATTGTTGAGTCCTGCGGTAACTACAAAGTTACTAATGGAAAGCCCGTAACAGGAGCTTGGAACATTGGACAACAGAGATCCATCCTAACACCACTGTGTGGTTTCCCCTCACAGGCTGCTGGTGTTATTAGATCAATTTTCTCTCGCACACTGGATGCAGCAAACCATTCTATTCTTGACCTTCAAAGAGCAGCTGTCACCACTCTTGATGGTATTTCTGAACAATCATTGCGTCTTGTTGATGCCATGGTTTACACCTCAGATTTGTTAACCAACAGTGTTGTCGTTATGGCATATGTGACTGGTGGTCTTGTACAACAAACGATGCAGTGGTTGTCTAACATGCTAGGCACTGCTGTTGACAAGCTAAAACCCGTGTTTACATGGGTTGAGGCTAAACTTAGTGCAGGAGTTGAATTTCTTAGAGATGCTTGGGAAATTCTTAAATTCTTGATCACAGGAGTATTTGATGTCATTAAGGGTCAAATACAGGTTGCTACAGATAACATCAAGGAATGTGTAAAAATTTTTCTTGGTGTTGTTAACAAAGCACTTGAAATGTGTTTAGACCAGGTCACGATTGCTGGCACTAAGTTGAGAGCGCTCAATTTAGGTGAAGTCTTCATTGCACAAAGCAGAGGACTCTACCGCCAGTGTATTCGTGGCAAAGAACAGCTGCAATTACTCATGCCTCTTAAGGCACCAAAAGAAGTCACCTTCCTTGAAGGAGATGCACATGATACAGTACTAACCTCTGAAGAGGTTGTCCTTAAGAGTGGTGAGCTCGAGGCACTAGAGACACCAATTGACAGCTTCACTAGTGGAGCTGTTGTAGGTACACCTGTTTGTATCAATGGCCTCATGCTCTTAGAGCTCGAGAATAAGGAACAGTATTGTGCCTTGTCTCCTGGCTTGTTAGCAACAAACAATGTCTTTCGTCTAAAGGGTGGTGCGCCGGTTAAAGGTGTGACTTTTGGAGAGGACACTGTTTTAGAAGTTCAAGGCTACAAGAATGTGAAGATTACTTTTGAACTTGATGAGCGTGTGGATAAGGTGCTTAATGAGAAGTGCTCTGTTTACACTGTTGAGTCTGGTACTGAGGTTACTGAATTCGCATGTGTTGTAGCGGAAGCTGTTGTAAAAACTTTGCAACCAGTTTCTGACCTTCTTACCCCCATGGGTATTGATCTTGACGAGTGGAGTGTAGCTACATTTTACTTGTTCGACGACGCTGGTGAAGAAAAACTTTCATCACGCATGTATTGCTCTTTCTACCCTCCTGATGAGGAAGAAGACTGTGAA---GAG---TGTGAG------GATGAG------GAAGAAACCTGTGAACATGAATATGGCACAGAGGATGACTATAAAGGTCTCCCTCTTGAATTTGGTGCATCAACTGAAACACCA---CATGTTGAAGAA---------------------------GAGGAAGAAGAGGAAGATTGGCTTGATGACGCTATAGAA---------GCA------------------------------------------------------------------------------------GAACCTGAA------------------------------------------------------------------CCAGAACCTCTA---------CCT---GAAGAACCAGTCAATCAGTTTGTTGGTTATTTAAAGCTTACTGACAATGTTGCCATTAAGTGTATTGACATTGTTAAAGAGGCACAAAGTGCTAAACCAACAGTGATTGTTAATGCTGCTAACACCCACTTGAAACATGGTGGTGGTGTAGCTGGTGCTCTAAATAAGGCCACTAATGGTGCTATGCAGAATGAGAGTGATGAATACATCAGGCAAAATGGACCTCTTACAGTTGGAGGCTCATGTTTGCTTTCTGGACACAATCTTGCAGAGAAGTGTCTGCATGTTGTTGGACCTAACTTAAATGCCGGTGAGGATGTTCAACTCCTTAAAAGGGCATATGAGAATTTCAATTCACAGGATGTATTACTTGCACCTCTATTGTCAGCTGGCATATTTGGTGCCAAACCACTTCAGTCATTAAAAATGTGTGTTGAGATAGTTCGCACACAAGTTTATCTTGCAGTCAATGATAAGAGTCTTTATGATCAGATTGTCTTAGATTATCTAGATAGTCTGAAACCTAAA---GTGGAGTCCCCCAACAAGGAG---GAAGAGCCAAAATTGGAG------GAGCCTAAAGCG---------GTG---------------CAGCCAGTTGCTGAGAAACCT---GTTGATGTAAAA---CCTAAGATTAAGGCATGTATCGACGAGGTCACTACAACACTGGAGGAAACTAAGTTTCTTACCAATAAATTGCTTCTTTTTGCTGACATCAATGGTAAACTTTACCAAGATTCACAGAATATGTTAAGAGGTGAAGACATGTCTTTCTTAGAGAAAGATGCACCATATATTGTTGGTGATGTCATCACTAGTGGTGACATCACTTGTGTCATAATACCTGCTAAGAAGTCGGGTGGGACTACGGAAATGCTAGCAAGAGCACTAAAGGAAGTCCCAGTTGCTGAGTATATAACAACCTATCCTGGACAAGGGTGTGCTGGTTATACACTTGAAGAAGCAAAGACTGCACTTAAAAAATGCAAATCTGCATTTTATGTTTTACCTTCAGAAACACCTAATGAGAAGGAAGAGGTTCTTGGCACAGTATCATGGAACCTACGTGAAATGCTTGCTCATGCAGAGGAGACAAGAAAATTAATGCCTATTTGCCTGGATGTTAGAGCTATAATGGCCACCATCCAGCGCAAGTATAAGGGTATTAAAGTTCAGGAAGGAATCGTGGATTACGGTGTCCGGTTCTTCTTCTATACTAGCAAGGAGCCTGTAGCTTCTATTATTACAAAGCTTAACTCTTTAAATGAGCCACTTGTTACTATGCCCATAGGTTATGTGACACATGGTCTTAACCTAGAAGAGGCCGCGCGCTGTATGCGCTCCCTCAAGGCACCTGCTGTGGTGTCAGTTTCTTCACCAGATGCTGTCACTGCATATAATGGTTACCTCACTTCGTCTTCCAAGACACCTGAGGAGTATTTTGTGGAGACTACTTCTCTTGCGGGATCGTATAGAGATTGGTCTTATTCAGGACAACGTACGGAATTAGGTGTTGAATTTCTTAAGCGTGGGGACAAGATTGTCTATCACACTACAGGGAGCCCCATTGAGTTTCACCTTGATGGTGAGGTTCTTCCACTTGACAAACTAAAGAGTCTCTTGTCTCTTCGTGAGGTTAAGACTATTAAGGTGTTTACAACTGTAGACAACACTAACCTCCACACGCATATTGTGGACATGTCTATGACTTATGGACAACAGTTCGGTCCTACTTATTTGGATGGTGCTGATGTCACTAAAATCAAGCCACATGTTAATCATGAGGGTAAGACATTTTTTGTACTACCTAGCGATGACACACTGCGTAGTGAAGCTTTTGAGTACTACCACACTATCGATGAGAGTTTTCTTGGTAGATATATGTCAGCATTAAACCATACAAAGAAGTGGAAGTTTCCTCAGGTTGGTGGTTTAACTTCAATCAAATGGGCAGACAACAATTGTTACTTGTCTAGTGTGTTACTTGCACTTCAGCAAGTTGAAGTGAAATTTAATGCACCCGCGCTTCAGGAAGCCTATTATAGGGCTCGCGCCGGTGATGCTGCCAACTTTTGTGCACTCATACTGGCTTACAGTAATAAAACTGTAGGCGAGCTGGGTGATGTCAGAGAAACTATGACCCATCTTTTACAGCATGCTAATTTAGAGTCAGCTAAAAGAGTTCTTAATGTAGTATGCAAACACTGCGGCCAGAAAACAACCACCTTGAAGGGTGTAGAGGCTGTGATGTACATGGGGACTCTGTCTTATGATGAGCTTAAGACAGGTGTTTCAATTCCTTGTGTATGTGGGCGTAATGCCACACAATATTTAGTACAACAAGAATCTTCTTTTGTTATGATGTCTGCACCACCTGCTGAGTACAAATTACAACAGGGGGCCTTTTTGTGTGCTAATGAATACACTGGCAATTATCAGTGTGGACATTACACTCACATAACTGCTAAAGAAACACTCTATCGCGTAGATGGAGCACATCTTACTAAGATGTCGGAATATAAAGGACCAGTGACTGATGTTTTCTACAAGGAAACCTCCTACACTACAGCTATCAAACCTGTGTCTTATAAACTTGATGGAGTTACTTACACAGAGATTGAACCGAAATTAGATGGGTACTATAAGAAGGGTAATGCTTACTACACTGAGCAGCCTATTGACCTTGTCCCAACCCAACCAATGCCAAATGCAAGTTTTGATAATTTTAAACTTACATGCTCTAACACTAAATTTGCTGATGACCTTAATCAAATGACAGGCTTTAAAAAGCCAGCCTCGCGTGAGCTAACCGTCACATTCTTCCCAGACTTGAATGGCGATGTAGTGGCTATTGATTATAGACACTACTCCACGAGTTTCAAGAAAGGTGCAAAACTGGTACATAAGCCAATTCTTTGGCATATTAACCAGACTACAAACAAGACAACGTACAAACCAAACATCTGGTGTTTACGTTGTCTGTGGAGTACAAAACCGGTTGATACTTCAAACTCCTTTGAAGTCCTGGTGGTAGAAGACACACAAGGAATGGATAATCTTGCTTGTGAAAGTCAGACAACCACCTCTGAAGAAGTAGTGGAAAATCCTACCGTACAGAAGGAAATAATAGAGTGTGACGTGAAAACTACCGAAGTTGTAGGCAATGTCATACTAAAACCATCAGAAGAAGGTGTTAAAGTTACACAAGAGTTGGGCCATGAAGATCTAATGGCTGCTTATGTTGAAGAAACAAGCATTACCATTAAGAAGCCTAACGAGCTTTCGTTAGCCTTAGGCTTGAAAACACTTGCCACCCATGGGGCCGCTGCAATAAATAGTGTCCCATGGAGTAAGATTTTGGCGTATGTCAAACCCTTCCTTGGACAGACAGCGGTTATAACTTCAAACTGCATCAAGAAATGTGTGCAGCGAGTTTTTAGCAACTATATGCCCTATGTCATTACATTATTATTTCAATTGTGCACTTTTACAAAGAGCACCAATTCCAGAATAAAAGCTTCACTTCCTACGACTATTGCTAAAAATAGTGTTAAGAGTGTTGCTAAATTGTGTTTGGACGTTTGCATTAATTATGTGAAATCTCCTAAGTTTTCTAAATTGTTCACAATTGTAATGTGGCTATTGTTGTTAAGTATTTGCCTAGGTTCTTTAACCTATGTAACTGCTGTTCTTGGTGTATGCCTATCTAGTTTAGGTGTTCCTTCTTATTGTGATGGCGTTAGAGAGTTGTATATCAATTCATCTAACGTCACTACTATGGACTTTTGTCAGGGTTATTTTCCCTGCAGTGTCTGTTTAAGTGGATTAGATTCTCTTGATTCTTACCCAGCTCTTGAAACCATCCAGGTTACGATCTCATCGTATAAGCTAGACCTGACATTTTTGGGTTTGGCAGCTGAATGGTTATTGGCATATATGTTGTTTACAAAGTTCTTCTACTTACTTGGTCTCTCCGCCATAATGCAAGCGTTCTTTGGCTACTTTGCCAGTCATTTCATTAGCAATTCTTGGCTTATGTGGTTTATCATTAGTATTGTACAGATGGCACCTGTTTCAGCAATGGTTAGGATGTACATTTTCTTTGCTTCTTTCTATTATGTATGGAAGAGCTATGTTCATATTATGGATGGCTGTACTTCATCAACTTGCATGATGTGCTACAAACGCAATCGTGCGACACGTGTTGAGTGTACAACTATTGTCAATGGCGTGAAGAGATCTTTCTACGTCTATGCAAATGGAGGTCGTGGCTTCTGTAAGGCTCACAATTGGAATTGTCTCAACTGTGACACTTTTTGTGCTGGTAGTACTTTCATTAGCGATGAGGTTGCTCGTGATTTGTCACTCCAGTTTAAGAGACCAATTAATCCTACTGACCAGTCTGCATATGTCGTGGATAGCGTTACTGTGAAAAACGGCGCACTCCACCTCTATTTTGATAAGGCTGGTCAAAAGACTTATGAGAGGCACCCACTCTCTCACTTTGTCAACTTAGATAATTTGAGGGCTAACAACACTAAAGGTTCATTACCTATTAATGTCATAGTTTTTGACGGCAAGTCCAAATGTGAGGAGTCTGCCGCTAAATCTGCATCTGTGTACTACAGTCAGCTTATGTGCCAACCCATTCTGTTACTTGACCAAGCTCTTGTGTCAGATGTTGGAGATAGTACTGAAGTTTCTGTTAAGATGTTCGATGCTTATGTAGACACTTTTTCAGCAACTTTTAGTGTTCCTATGGAGAAACTTAAAGCACTTGTTGCTACAGCACATAGTGAGTTGGCAAAGGGTGTAGCTTTAGATGGTGTCCTTTCTACATTCGTGTCGGCTGCCCGTCAAGGTGTCGTTGATACTGATGTTGATACAAAGGATGTCATTGAGTGTCTCAAACTTTCTCACCATTCTGATATAGAGGTGACAGGTGACAGTTGTAACAACTTTATGCTCACCTATAACAAAGTTGAAAACATGACGCCTAGAGATCTTGGTGCATGTATTGATTGTAATGCAAGGCATATAAATGCCCAAGTAGCAAAAAGCCACAATGTTTCGCTGGTTTGGAACGTCAAGGACTACATGTCTCTGTCCGAACAGCTGCGCAAGCAAATTCGCAGTGCTGCCAAAAAGAACAACATACCTTTTAGACTTACCTGTGCTACTACTAGACAGGTTGTCAATGTTATAACTACTAAAATCTCACTCAAAGGTGGTAAGGTTGGTAGT---ACGTGGTTCAAACTTTTGCTGAAAGTCACACTTTTGTGTGTTCTTGCTGCATTATTTTGCTATGTCATTATGCCAGTACATTCTTTGTCTGTTCATGATGGTTATACAAATGAAATCATTGGTTACAAAGCCATTCAGGATGGTGTCACTCGTGACATTGTTTCTACTGATGATTGTTTTGCTAACAAACATGCTGGATTCGACTCATGGTTTAGCCAGCGTGGTGGTTCTTACAGGAATGACAAAAACTGCCCTGTAGTAGCAGCTATCATTACTAGAGAAATTGGTTTCATAGTGCCTGGTTTACCTGGTACTGTTTTGAGAGCACTTAATGGTGACTTTTTGCATTTTCTACCTCGTGTTTTTAGTGCTGTTGGCAACATTTGCTACACACCATCTAAACTCATTGAGTATAGTGATTTTGCTACTTCTGCTTGCGTTTTGGCTGCTGAATGTACTATTTTCAAGGATGCTATGGGTAAGCCTGTGCCATACTGTTACGACACTAACTTACTTGAGGGTTCTATTTCTTATAGTGAACTCCGTCCTGACACCCGTTATGTGCTCATGGATGGTTCTATCATACAATTCCCTAACACTTACCTTGAGGGGTCTGTTAGAGTAGTTACAACTTTTGATGCTGAGTATTGCAGACATGGTACTTGTGAAAGGTCAGAAGTTGGTGTGTGCTTATCTACTAGCGGTAGATGGGTTCTTAATAATGAGCATTACAGAGCTTTACCAGGAGTTTTCTGTGGTGTCGATGCTATGAACCTCATAGCTAATATCTTCACACCTCTTGTTCAACCTGTCGGTGCTCTAGATGTGTCTGCTTCAGTAGTAGCAGGTGGTATTATTGCCATACTGGTGACTTGTGCTGCTTACTACTTTATGAAATTCAGACGTGCGTTTGGTGAGTACAACCATGTTGTTGCCGCTAATGCATTGCTGTTTCTAATGTCTTTCACTATACTCTGTCTGGCACCTGCTTATAGCTTTTTGCCGGGGGTTTACTCTATCTTTTACTTGTACTTGACTTTCTATTTTACTAATGATGTCTCATTCTTGGCTCATCTGCAATGGTTTGCCATGTTTTCTCCTATTGTGCCTTTCTGGATAACAGCAATCTATGTGTTCTGTATTTCCCTAAAGCACTTCCATTGGTTCTTTAGTAACTATCTTAAGAAAAGAGTCATGTTTAATGGGGTTACATTCAGCACCTTTGAAGAGGCAGCTTTATGTACCTTTTTACTTAACAAAGAAATGTATCTGAGACTGCGTAGTGAGACACTCCTTCCACTTACACAGTATAACAGATACCTTGCTCTTTACAACAAGTACAAGTATTTTAGCGGGGCCTTGGATACTACTAGTTATCGTGAAGCAGCTTGCTGCCACTTAGCTAAGGCTCTAAATGACTTCAGTAACTCAGGTGCTGACGTACTCTACCAGCCACCACAGACTTCAATCACTTCTGCGGTTTTGCAGAGTGGTTTTAGGAAAATGGCATTTCCCTCTGGTAAAGTTGAAGGATGCATGGTACAAGTCACCTGTGGAACTACAACCTTAAATGGTTTGTGGTTGGATGACACAGTGTACTGCCCAAGACATGTTGTTTGCACGGCTGAAGACATGCTTAACCCGAACTATGACGACCTGCTCATCCGCAAATCTAACCATAGTTTCCTTGTTCAAGCTGGTAATGTCCAACTTCGTGTTATTGGCCATTCCATGCAAAATTGTCTGCTTAGGCTTAAAGTTGACACTTCTAACCCTAAGACACCAAAGTATAAATTTGTCCGTATCCAACCAGGTCAGACATTTTCAGTCCTAGCTTGTTACAATGGCTCACCATCAGGTGTTTATCAGTGTGCCATGAGACCTAATCACACCATTAAGGGTTCCTTCCTTAATGGTTCATGTGGTAGTGTTGGTTTTAACATTGATTATGATTGCGTGTCTTTCTGCTACATGCATCATATGGAGCTTCCAACTGGAGTGCACGCTGGTACTGACTTAGAAGGTAAATTCTATGGTCCTTTTGTAGATAGACAGACTGCACAGGCTGCTGGCACAGATACAACTATTACACTGAATGTTTTAGCTTGGCTCTATGCTGCTGTTATCAATGGTGATAGGTGGTTCCTAAATAGGTTTACCACTACTCTCAATGACTTTAATCTTGTGGCAATGAAGTACAATTATGAACCCCTGACACAAGATCATGTTGACATACTAGGACCCCTTTCTGCGCAAACAGGAATCGCAGTCTTAGATATGTGTGCTGCTCTGAAAGAGCTTCTACAGAATGGTATGAATGGTCGTACTATTCTTGGTAGCACTATTTTAGAGGATGAGTTCACGCCCTTTGACGTTGTTAGACAATGTTCTGGTGTGACCTTCCAAGGTAAGTTCAAGAAAATTGTTAAAGGTACTCATCATTGGATGCTTTTGACTTTCTTGACATCACTTTTAATTCTTGTCCAGAGTACACAGTGGTCGCTGTTTTTCTTTGTTTATGAGAATGCTTTCTTGCCATTTGCTTTAGGTATTATGGCTGTTGCTGCTTGCGCAATGCTTCTTGTTAAGCATAAACATGCATTCCTGTGCTTATTTCTATTACCTTCTCTTGCAACAGTTGCTTACTTCAATATGGTCTACATGCCTGCTAGTTGGGTGATGCGTATAATGACATGGCTTGAATTGGCCGACACTAGCCTGTCTGGTTATCGGCTTAAGGACTGTGTTATGTATGCTTCAGCCTTAGTTTTGCTTATCCTCATGACTGCCCGTACTGTTTATGATGATGCTGCTAGACGTGTGTGGACATTGATGAATGTCATTACACTCGTTTATAAAGTCTACTATGGTAATTCTTTAGACCAAGCTATTTCCATGTGGGCTCTTGTTATTTCTGTAACCTCTAACTATTCTGGTGTCGTTACGACAATCATGTTCTTAGCTAGAGCTATAGTTTTTGTGTGTGTTGAGTATTACCCACTTTTGTTTATTACTGGCAACACTTTACAGTGTATTATGCTTGTTTATTGTTTCTTAGGCTATTGTTGTTGTTGCTACTTTGGCTTATTTTGTTTACTCAACCGCTATTTTAGACTTACTCTTGGTGTTTACGATTATTTGGTTTCCACACAGGAGTTTAGGTACATGAACTCTCAGGGGCTCCTGCCACCTAAGAGTAGTATTGATGCTTTCAAGCTTAACATTAAATTGTTGGGCATTGGAGGTAAACCTTGTATCAAGGTTGCTACTGTACAGTCTAAAATGTCTGACGTAAAGTGCACATCAGTAGTGCTGCTCTCAGTTCTCCAACAACTCAGAGTAGAATCATCTTCTAAATTGTGGGCACAGTGTGTACAACTTCACAATGATATTCTTCTTGCAAAGGACACTACTGAAGCTTTTGAAAAGATGGTTTCACTTTTGTCCGTTCTGCTATCCATGCAGGGTGCTGTAGACATTAATAAGTTGTGCGAAGAAATGCTTGACAACCGTGCTACTCTTCAGGCCATCGCTTCAGAATTTAGTTCTTTACCTTCGTATGCTGCTTATGCCACTGCCCAAGAGGCTTATGAGCAAGCTGTATCAAATGGTGATTCTGAAGTTGTTCTTAAGAAGTTAAAGAAATCTTTGAATGTGGCTAAATCTGAGTTTGACCATGATGCTGCCATGCAACGTAAGTTGGAAAAGATGGCAGATCAAGCTATGACCCAAATGTACAAGCAGGCAAGATCTGAAGACAAGCGGGCAAAAGTAACTAGTGCAATGCAAACGATGCTTTTCACTATGCTTAGAAAACTTGATAATGATGCACTTAACAACATTATCAACAATGCACGTGATGGTTGTGTACCACTCAACATCATACCACTTACAACAGCAGCTAAACTCATGGTTGTTGTCCCTGACTATGGAACCTACAAGAACACTTGTGATGGTAACACTTTCACATATGCGTCAGCACTCTGGGAAATTCAGCAAGTTGTTGATGCAGATAGTAAAATTGTCCAGCTCAGTGAAATCAATATGGACAACTCACCAAACTTGGCTTGGCCTCTTATTGTTACTGCACTAAGAGCCAACTCAGCTGTCAAACTACAGAATAATGAACTGAGTCCAGTAGCATTACGACAGATGTCTTGTGCGGCTGGTACTACGCAAACAGCTTGTACTGATGACAATGCACTCGCCTATTACAACAACGCAAAGGGAGGTAGGTTTGTGCTTGCATTACTATCAGACCACCAGGACCTCAAGTGGGCTAGATTCCCTAAGAGTGATGGTACAGGTACTATCTATACAGAACTGGAACCACCTTGCAGGTTTGTTACAGACACACCTAAAGGACCTAAAGTGAAGTATTTGTACTTTATTAAGGGTCTTAACAACCTAAATAGAGGTATGGTACTGGGTAGTTTAGCTGCCACAGTACGTCTTCAGGCCGGTAATGCGACAGAAGTGCCTGCCAATTCAACTGTGCTTTCTTTCTGTGCTTTCGCTGTAGACCCAGCTAAAGCTTACAAAGATTACTTAGCAAGTGGTGGACAACCAATCACGAATTGTGTGAAGATGTTGTGTACCCACACCGGTACAGGACAGGCAATCACGGTAACACCAGAAGCTAACATGGATCAAGAGTCCTTTGGTGGTGCTTCATGCTGTCTGTATTGTAGATGCCACATTGATCATCCAAATCCTAAGGGATTTTGTGACTTGAAAGGTAAGTATGTCCAAATACCTACCACCTGTGCTAATGACCCTGTGGGTTTCACACTCAGAAATACAGTCTGTACCGTCTGCGGAATGTGGAAAGGTTATGGCTGTAGTTGTGATCAACTCCGCGAACCCATGATGCAGTCTGCGGATGCGTCAACGTTTTTAAACGGGTTTGCGGTGTAAGTGCGGCCCGTCTTACACCGTGCGGCACAGGCACTAGCACTGATGTCGTTTATAGGGCTTTTGATATTTACAACGAGAAAGTTGCTGGTTTTGCAAAGTTCCTAAAGACTAATTGCTGCCGCTTCCAAGAAAAGGATGAGGAAGGCAATTTATTAGACTCTTATTTCGTAGTTAAGAGGCACACAATGTCCAACTACCAACATGAAGAGACTATTTACAACTTGATTAAAGAGTGTCCAGCCGTTGCTGTTCATGACTTTTTCAAGTTTAGAGTGGATGGTGACATGGTACCACATATATCACGTCAACGTCTAACTAAATACACAATGGCTGATTTAGTCTATGCTCTACGTCATTTTGACGAGGGCAATTGTGATACATTAAAGGAAATACTTGTCACATACAATTGTTGTGATGACAACTATTTCAATAAGAAGGATTGGTATGATTTTGTAGAAAATCCTGATGTTCTACGCGTATACGCGAACCTAGGTGAGCGTGTACGTCGAGCCTTACTGAAGACTGTGCAATTCTGCGATGCTATGCGTGATGCGGGTATCGTAGGTGTACTGACACTAGATAATCAGGATCTGAATGGGAATTGGTACGATTTTGGAGACTTCGTACAGGTAGCACCAGGCTGCGGGGTTCCTATTGTGGATTCATACTATTCTTTGCTGATGCCTATCTTGACACTCACAAAGGCCTTAGCTGCTGAGTCCCATATGGACGCTGATCTCGCGAAGCCACTTGTAAAGTGGGATTTGCTCAAATATGATTTCACGGAAGAGAGACTATGTCTTTTCGACCGTTATTTTAAATATTGGGATCAGACATACCATCCTAATTGTATTAATTGTTTGGATGACAGGTGTATCCTTCATTGTGCAAACTTTAATGTATTATTTTCTACTGTGTTTCCACCTACGAGTTTTGGACCACTAGTAAGAAAGATATTTGTAGATGGTGTACCTTTTGTTGTTTCAACGGGCTACCATTTCCGTGAGCTAGGGGTTGTACATAATCAGGATGTAAACTTACATAGCTCACGCCTCAGTTTTAAGGAACTTTTAGTGTACGCTGCTGATCCAGCCATGCATGCTGCCTCTGGCAATTTGTTGTTAGATAAACGTACTACATGCTTTTCAGTAGCTGCACTAACAAATAATGTTGCTTTTCAAACTGTCAAACCCGGTAATTTTAATAAAGACTTTTATGACTTTGCTGTGTCTAAAGGCTTCTTTAAGGAAGGAAGTTCTGTTGAATTAAAACACTTCTTCTTTGCTCAGGATGGCAACGCTGCTATCAGTGATTATGACTATTACCGTTATAATCTGCCAACAATGTGTGATATTAGACAACTCCTATTCGTAGTTGAGGTTGTCGATAAATACTTTGATTGTTACGATGGTGGCTGTATCAATGCCAACCAAGTTATCGTTAACAATCTGGACAAATCAGCTGGTTTCCCATTTAACAAGTGGGGTAAGGCTAGACTTTATTATGACTCAATGAGTTATGAGGACCAAGATGCATTGTTCGCATACACTAAGCGTAATGTCATCCCTACAATAACTCAAATGAACCTTAAGTATGCCATTAGTGCAAAGAATAGAGCTCGCACAGTTGCTGGTGTCTCTATCTGTAGTACTATGACCAATAGACAGTTTCATCAGAAATTATTAAAGTCAATAGCCGCTACTAGAGGAGCTACTGTGGTAATTGGAACAAGCAAATTTTATGGTGGCTGGCATAATATGTTAAAAACTGTTTACAGTGATGTAGAAAGTCCTCACCTCATGGGTTGGGACTACCCAAAATGTGACAGAGCCATGCCTAATATGCTTAGAATCATGGCTTCCCTCATTCTTGCTCGCAAACATAGCACTTGTTGTAACTTGTCACACCGTTTCTATAGATTAGCTAATGAGTGTGCACAGGTATTAAGTGAGATGGTCATGTGTGGCGGCTCATTATATGTGAAACCAGGTGGGACATCATCCGGTGATGCCACAACTGCATATGCTAATAGTGTGTTTAACATCTGTCAAGCAGTAACAGCTAACGTAAATGCACTTCTTTCAACTGATGGTAATAAGATTGCTGATAAGTACGTCCGCAATCTTCAACATAGACTTTATGAGTGTCTCTATAGAAACAGAGATGTGAATCATGAGTTCGTGGATGAATTTTATGCATATTTGCGTAAGCACTTCTCCATGATGATTCTTTCTGACGATGCCGTTGTGTGCTATAATAGTAATTACGCGGCACAGGGTCTAGTAGCTAGCATTAAGAACTTCAAAGCAGTTCTTTACTACCAAAATAATGTGTTTATGTCTGAGGCGAAATGCTGGACTGAGACTGACCTTACTAGAGGACCTCATGAATTTTGCTCTCAGCACACGATGCTAGTTAAACAAGGAGATGATTACGTGTACCTGCCTTACCCAGATCCATCTAGAATATTAGGCGCAGGCTGTTTTGTCGACGACATTGTCAAAACAGATGGTACACTCATGATTGAAAGGTTTGTGTCATTAGCAATTGACGCCTACCCACTTACAAAGCACCCTAATCAAGAGTATGCTGATGTTTTCCATTTATACTTACAGTATATTAGGAAACTACATGATGAGCTTACTGGTCACATGTTGGACATGTACTCTGTAATGCTAACTAATGACAACACCTCGAGGTACTGGGAACCTGAATTTTATGAAGCTATGTACACACCACACACAGTTTTACAAGCTGTAGGTGCTTGTGTGTTATGTAATTCACAGACTTCGCTTCGTTGCGGCGCTTGTATTAGGAGACCTTTCCTTTGTTGCAAGTGCTGCTATGACCATGTCATTTCAACATCACATAAATTAGTGTTGTCTGTTAATCCCTATGTTTGCAATGCACCCGGTTGTGACGTCACAGATGTGACACAACTCTATTTAGGAGGTATGAGCTATTATTGCAAGTCACATAAACCACCCATTAGTTTTCCTTTGTGTGCTAATGGTCAGGTTTTTGGTTTATACAAAAACACATGTGTGGGCAGTGACAATGTAACTGACTTCAATGCAATAGCGACATGTGATTGGACTAATGCTGGCGATTATATACTTGCCAACACTTGTACAGAGAGACTCAAACTTTTTGCAGCGGAAACGCTCAAAGCTACTGAGGAGACATTCAAGCTATCTTATGGTATTGCCACTGTTCGTGAAGTACTGTCAGATAGAGAACTTTACCTTTCGTGGGAGGTAGGAAAACCTAGACCACCACTGAATAGAAATTATGTCTTTACAGGCTACCGTGTGACAAAAAACAGTAAAGTACAGATTGGAGAGTACACCTTTGAAAAAGGTGACTATGGTGATGCTGTTGTGTACAGAGGTACTACAACTTATAAATTGAATGTTGGTGATTACTTTGTGTTAACATCACATACAGTAATGCCATTAAGTGCACCAACACTAGTGCCACAGGAGCACTATGTGCGAATAACTGGCTTATACCCTACACTCAACATCTCTGATGAGTTTTCTAGCAATGTTGCAAATTACCAAAAAATCGGTATGCAGAAGTACTCTACACTCCAGGGACCACCTGGTACTGGTAAGAGTCACTTTGCTATTGGACTTGCCCTCTACTACCCATCTGCTCGCATAGTGTATACAGCTTGCTCTCATGCTGCTGTTGATGCGCTATGTGAAAAGGCATTAAAATACTTGCCTATAGATAAGTGTAGTAGAATTATACCTGCACGTGCGCGTGTAGAGTGTTTTGATAAATTCAAAGTTAATTCAACATTAGAACAGTATGTTTTCTGCACTGTTAATGCTCTGCCCGAAACTACTGCTGATATAGTGGTCTTTGATGAAATTTCAATGGCCACTAATTATGATTTGAGTGTTGTCAATGCTAGACTACGTGCAAAACACTACGTTTACATTGGTGACCCAGCTCAATTACCTGCACCACGCACATTGCTAACAAAAGGCACACTTGAACCAGAATATTTCAATTCAGTGTGCAGACTTATGAAAACAATAGGTCCAGACATGTTCCTTGGAACCTGTCGTCGTTGTCCTGCCGAAATTGTTGACACAGTGAGTGCCTTAGTTTATGACAATAAGCTAAAAGCACACAAGGAGAAGTCAGCGCAATGCTTCAAAATGTATTACAAGGGTGTGATTACGCATGATGTGTCATCTGCAATCAACAGGCCACAAATAGGTGTAGTAAGAGAATTTCTTACGCGCAACCCTGCTTGGAGAAAAGCTGTTTTTATTTCACCATATAATTCACAGAATGCAGTGGCATCAAAGATTTTAGGGTTGCCCACTCAAACTGTTGATTCTTCACAGGGTTCTGAATATGACTATGTCATATTCACACAAACCACTGAGACTGCACACTCTTGTAATGTAAACCGCTTTAATGTGGCCATCACAAGAGCAAAAATTGGCATTTTGTGTATAATGTCTGATAGAGACCTTTATGACAAGCTGCAATTTACGAGTCTAGAAGTACCACGCCGAAATGTGGCTACTTTACAAGCAGAAAATGTGACTGGACTTTTTAAGGACTGTAGCAAGATCATTACTGGTCTTCATCCAACACAGGCACCTACACATCTCAGTGTTGATACTAAATTCAAAACTGAAGGACTTTGTGTCGACATACCAGGAATACCAAAGGACATGACCTACCGTAGACTCATCTCTATGATGGGCTTCAAAATGAATTACCAAGTTAATGGTTACCCTAATATGTTTATCACCCGTGAAGAAGCTATTCGTCACGTTCGTGCATGGATAGGCTTTGATGTAGAGGGTTGTCATGCTACTAGAGATGCTGTAGGAACAAATCTACCACTCCAGTTAGGGTTTTCAACAGGTGTTAACCTAGTGGCCGTACCGACTGGCTATGTTGACACTGAAAATAGCACAGAATTCACCAGAGTTAATGCAAAACCTCCTCCAGGTGATCAATTTAAGCATCTTATACCACTTATGTACAAAGGTTTGCCCTGGAACGTGGTGCGTATTAAGATTGTTCAAATGCTCAGTGATACGCTGAAAGGATTATCAGACAGAGTTGTGTTTGTCCTCTGGGCACATGGCTTTGAACTCACATCGATGAAGTACTTTGTCAAGATTGGACCAGAAAGAACGTGTTGTCTGTGTGACAAGCGTGCAACTTGCTTCTCCACTTCATCTGATACTTATGCCTGCTGGAATCACTCTGTGGGTTTTGACTATGTCTACAACCCGTTTATGATTGATGTACAGCAGTGGGGTTTTACAGGTAACTTGCAGAGTAACCACGATCAGCACTGCCAAGTGCATGGTAATGCTCATGTAGCTAGTTGTGATGCTATCATGACTAGATGTCTCGCAGTCCATGAGTGCTTCGTTAAGCGCGTCGATTGGTCTGTTGAATATCCGATTATCGGAGATGAACTGAAGATCAACGCCGCATGCAGAAAAGTACAGCATATGGTTGTCAAGTCTGCATTGCTTGCTGATAAATTTACAGTTCTTCATGACATTGGAAACCCAAAGGCAATTAGATGTGTGCCGCAGGCTGAAGTAGACTGGAAATTCTACGACGCTCAGCCTTGCAGTGACAAAGCTTATAAAATAGAAGAACTCTTCTACTCATATGCCACACATCATGACAAGTTCACAGATGGTGTCTGTTTGTTTTGGAACTGTAACGTTGATCGTTACCCAGCCAATGCTATTGTGTGTAGGTTTGATACCCGAGTGCTCTCTAATTTAAACCTACCTGGTTGTGATGGTGGTAGTTTGTATGTTAATAAGCATGCATTCCACACTCCAGCTTTTGATAAGAGTGCATTTACACATTTGAAGCAACTGCCTTTCTTTTATTATTCTGACAGTCCTTGTGAGTCTCATGGTAAACAGGTCGTGTCAGACATTGATTATGTCCCACTAAAGTCTGCTACGTGTATTACACGCTGCAACTTAGGTGGTGCTGTTTGTAGACATCATGCAAATGAGTATAGACAGTACTTGGATGCATACAATATGATGATTTCTGCTGGATTTAGCCTTTGGATTTATAAACAATTTGATACTTACAACTTGTGGAATACTTTCACTAAGTTGCAGAGTTTAGAAAATGTGGCTTATAATGTTGTCAACAAGGGACACTTTGATGGACAGAGTGGTGAAGCACCTGTATCCATCATTAATAATGCTGTTTACACTAAAGTAGATGGCATTGACGTGGAAATTTTCGAGAACAAGACAACACTTCCTGTTAATGTGGCGTTTGAGCTTTGGGCCAAGCGTAACATTAAACCAGTGCCTGAGATTAAGATACTCAATAATTTGGGTGTCGACATCGTCGCTAATAATGTTATCTGGGACTATAAAAGAGAAGCCCCAGCGCATGTTTCTACAATAGGTGTCTGTACAATGACTGACATTGCAAAGAAACCTACTGAGAGTGCTTGTTCATCACTCATTGTCTTGTTTGACGGTAGAGTTGAGGGACAGGTAGACTTTTTCAGAAATGCTCGCAATGGTGTTTTAATAACAGAAGGTTCAGTTAAGGGCTTAACACCTTCGAAAGGACCCGCACAAGCTAGTGTCAATGGAGTCACATTAATTGGAGAATCAGTAAAAACACAGTTTAATTATTTTAAGAAAGTGGATGGCATAATTCAGCAATTGCCGGAAACCTACTTTACTCAAAGCAGAGACTTAGAGGATTTCAAGCCCAGATCACAAATGGAAACTGATTTCCTCGAGCTCGCAATGGATGAGTTCATACAACGGTATAAGCTAGAGGGCTATGCTTTCGAGCATATCGTTTATGGAGATTTCAGTTATGGACAACTTGGCGGGTTGCATCTAATGATTGGTCTAGCCAAGCGCTCACAAGATTCACTGCTTAAACTAGAGGATTTTATCCCTATGGATAGCACAGTGAAAAATTACTTCATAACAGATGCTCAAACAGGTTCATCAAAATGTGTCTGCTCTGTTATTGATCTTTTACTTGATGACTTTGTTGAAATAATAAAGTCACAAGACCTTTCAGTAGTTTCAAAAGTGGTCAAAGTTACAATTGACTATGCTGAAATATCATTTATGCTTTGGTGTAAGGATGGACATGTTGAAACCTTCTACCCAAAATTACAGGCAAGTCAAGCATGGCAACCAGGTGTCGCTATGCCTAACTTGTATAAGATGCAAAGAATGCTTCTTGAAAAATGTGACCTTCAGAATTATGGTGAAAATGCTGTCATACCAAAAGGAATAATGATGAATGTTGCAAAATATACCCAACTGTGTCAATACTTAAACACACTTACATTAGCTGTGCCTTATAACATGAGAGTGATACACTTTGGTGCAGGCTCTGATAAAGGAGTAGCACCCGGTACAGCTGTTCTCAGGCAGTGGTTGCCAACTGGCACACTACTTGTTGATTCTGATCTAAACGACTTCGTCTCTGACGCTGATTCTACATTGATTGGAGACTGTGCCACTGTACATACAGCTAATAAATGGGATCTCATCATTAGCGATATGTATGACCCTAAGACCAAACATGTGTTAAAGGATAATGACTCAAAAGAGGGGTTTTTCACTTATCTATGTGGATTTATTAAACAAAAACTAGCCCTGGGAGGTTCTGTAGCTGTTAAGATAACAGAGCATTCTTGGAATGCCGATCTTTACAAGCTTATGGGACATTTCTCATGGTGGACAGCCTTTGTTACAAATGTAAATGCATCATCATCAGAAGCATTTTTAATTGGAGTTAACTATCTTGGCAAGCCAAAGGAACAAATTGATGGCTATACCATGCACGCTAACTACATCTTTTGGAGGAACACAAACCCTATTCAATTGTCTTCCTATTCATTATTTGACATGAGCAAATTTCCTCTTAAGTTAAGAGGAACAGCTGTTATGTCTTTAAAAGAGAATCAAATCAATGACATGATTTACTCTCTGCTCGAAAAGGGTAGGCTTATCATTAGAGAAAACAATAGAGTTGTAGTCTCAAGTGATATTCTTGTCAACAACTAA-ACGAAC-ATGAAAATTTTAATTTTTGCTTTC---TTAGCTAATTTAGCTAAA------GCACAGGAAGGA---TGCGGTATCATCAGTAGAAAACCGCAACCTAAAATGGCACAAGTCTCATCTTCTCGTCGGGGCGTTTATTATAATGATGACATTTTCCGTTCTGATGTGTTACACCTCACACAGGATTACTTCCTGCCATTTGACTCAAATTTAACTCAGTACTTTTCGCTTAATGTGGATTCA---GATAGGTATACCTATTTTGACAACCCCATACTAGACTTTGGTGATGGCGTTTATTTCGCTGCCACTGAAAAGTCTAACGTAATAAGAGGCTGGATTTTTGGTTCATCTTTTGATAACACCACCCAGTCAGCTGTTATAGTTAATAATTCAACACACATTATTATACGTGTGTGTAATTTTAACTTATGTAAAGAACCCATGTATACTGTTAGT------AGAGGTACA------CAGCAAAATGCCTGG------------------GTTTATCAGAGTGCATTTAATTGTACATATGACCGAGTGGAAAAGAGTTTTCAACTTGACACTACTCCTAAAACT---GGAAATTTTAAAGACCTACGTGAGTATGTCTTTAAAAATAGGGATGGCTTTCTGTCTGTCTACCAAACTTATACTGCTGTTAATTTACCC------------AGAGGACTACCCACGGGTTTCTCAGTCTTGAAACCAATTTTAAAATTGCCCTTTGGAATTAATATCACTTCTTATAGAGTAGTTATGGCAATGTTTAGCCAA------------------ACTACTTCTAATTTTTTACCAGAAAGTGCTGCTTATTATGTTGGTAATCTTAAATATTCTACCTTCATGCTCCGATTTAATGAAAATGGGACGATCACGGATGCTGTAGATTGTTCCCAAAATCCTCTTGCTGAATTAAAATGCACCATTAAAAATTTCAATGTTGACAAAGGAATCTACCAAACATCCAACTTCAGAGTTTCACCCACTCAAGAGGTTATTAGATTTCCTAACATTACAAATCGCTGTCCTTTTGACAAGGTTTTTAATGCTACTCGCTTTCCTAATGTTTATGCATGGGAGAGAACAAAAATCTCTGATTGTGTTGCTGACTACACTGTTCTCTACAACTCA---ACCTCTTTCTCGACTTTTAAATGTTATGGAGTGTCTCCATCTAAGTTGATTGACCTATGCTTTACAAGTGTGTATGCTGATACATTCTTGATAAGATCTTCTGAAGTAAGACAAGTTGCACCAGGTGAAACTGGTGTTATTGCTGACTACAATTACAAGTTGCCTGATGATTTCACTGGCTGTGTAATTGCTTGGAATACTGCTAAACATGATACT---------GGC------AATTATTACTACAGATCTCATCGCAAGACTAAGTTAAAGCCTTTTGAGAGAGACCTGTCTTCTGACGAT------------------------------------GGT---AATGGTGTGTATACACTCTCAACATATGACTTTAACCCTAACGTTCCAGTAGCATATCAGGCTACTAGGGTTGTTGTACTCTCTTTTGAACTTCTTAATGCACCTGCTACAGTTTGTGGACCTAAATTATCCACAGAACTAGTTAAGAACCAGTGTGTTAATTTCAATTTTAATGGACTTAAAGGTACTGGTGTTTTGACTTCTTCTTCAAAAAGATTCCAGTCATTTCAACAATTTGGTCGTGACACATCTGACTTTACGGATTCAGTACGTGACCCACAGACTTTAGAAATACTTGACATTTCACCTTGTTCCTTTGGTGGTGTTAGTGTTATCACACCTGGAACGAACGCCTCATCAGAGGTAGCTGTTCTCTATCAAGATGTAAATTGCACTGATGTCCCTACAGCAATACGTGCAGATCAATTAACACCTGCTTGGCGCGTTTATTCCACT------GGAGTAAATGTGTTTCAAACACAAGCTGGCTGTCTTATAGGAGCTGAGCATGTCAACGCCTCTTATGAGTGTGACATTCCTATTGGTGCAGGCATTTGTGCTAGTTACCATACA---GCTTCTGTT------------CTACGTAGTACCGGCCAGAAATCAATTGTTGCCTATACTATGTCACTGGGTGCTGAAAATTCCATTGCATACGCTAATAATTCAATTGCCATACCTACAAATTTTTCAATCAGTGTCACTACAGAAGTGATGCCTGTTTCAATGGCTAAAACAGCCGTGGATTGTACTATGTACATCTGCGGTGATTCTTTAGAGTGCAGCAACTTACTATTGCAGTATGGAAGCTTTTGCACACAACTCAATCGTGCCCTCACTGGCATTGCTATAGAACAGGACAAAAACACTCAGGAGGTCTTTGCCCAGGTTAAACAAATGTACAAGACACCTGCCATAAAGGACTTTGGCGGTTTCAATTTTTCACAAATATTGCCTGACCCTTCAAAGCCAACGAAGAGATCATTTATTGAAGACTTGCTCTTCAATAAAGTGACTCTCGCTGATGCTGGCTTTATGAAACAATATGGTGACTGCCTAGGTGATGTTAGTGCTAGAGACCTTATCTGTGCCCAGAAGTTCAATGGACTTACTGTGCTACCGCCACTGCTCACAGATGATATGGTTGCTGCATACACAGCTGCGCTAGTTAGTGGTACTGCTACGGCGGGCTGGACGTTTGGTGCAGGTGCAGCTCTTCAAATACCATTTGCTATGCAAATGGCTTATAGGTTTAATGGCATTGGAGTTACTCAAAATGTTCTCTATGAGAACCAAAAGCTGATAGCCAATCAGTTTAATAGTGCTATAGGCAAAATTCAAGAATCATTATCATCTACTGCAAGTGCACTAGGAAAACTGCAGGATGTGGTTAACCAAAATGCACAAGCTCTTAACACGCTTGTTAAACAACTCAGCTCTAATTTTGGAGCTATCTCAAGTGTGTTAAATGATATTCTCTCTCGCCTTGATAAAGTTGAGGCAGAAGTTCAAATTGACAGGTTGATTACAGGCAGATTGCAAAGCCTTCAAACCTACGTAACACAACAACTTATCAGAGCTGCTGAAATCAGAGCTTCTGCTAATCTTGCTGCTACTAAAATGTCTGAGTGCGTTCTTGGACAATCAAAAAGAGTTGATTTCTGTGGAAAAGGCTACCACCTTATGTCCTTCCCTCAATCAGCACCTCACGGTGTCGTTTTTCTACATGTCACATATGTGCCATCACAAGAGAAAAACTTCACAACAGCTCCAGCTATTTGTCACGAAGGCAAAGCTTATTTCCCTCGTGAAGGTGTCTTTGTGTCTAATGGCACTTCTTGGTTTATTACGCAGAGGAATTTTTACTCTCCACAATTAATTACAACAGATAATACTTTTGTTTCTGGTAATTGTGATGTCGTGATCGGCATCATTAATAATACTGTTTATGATCCTCTGCAGCCTGAACTTGACTCGTTTAAGGAAGAGCTGGACAAGTACTTCAAAAATCATACATCACCAGATGTTGATCTTGGCGACATTTCAGGCATTAATGCTTCAGTCGTCAACATTCAAAAGGAGATTGACCGCCTCAATGAGGTTGCCAAAAACCTAAATGAATCACTCATTGACCTCCAAGAACTTGGGAAATATGAGCAATACATCAAGTGGCCTTGGTATGTTTGGCTCGGCTTTATTGCTGGACTAATTGCCATCGTCATGGTTACAATCTTGCTTTGTTGCATGACCAGCTGTTGCAGTTGTCTCAAGGGTGCATGCTCTTGTGGTTCGTGCTGCAAATTTGATGAGGACGACTCTGAGCCAGTGCTCAAAGGAGTCAAATTACATTACACATAAACGAACTTAATGGATTTGTTTATGAGCATTTTCACATTGGGAGCAATCACGCGCAATCCAGCGAAAATTGAAAATGCTTCTCCTGCAAGTACTGTTCATGCTACTGCAACGATACCACTACAAGCCACATTCCCTTTCGGATGGCTTATTGTTGGCGTTGCACTTCTTGCTGTTTTTCAAAGCGCTTCTAAAGTAATTGCGCTTCATAGAAGGTGGCAGCTCGCCTTATATAAAGGCGTTCAACTTGTATGTAATATGCTGCTGCTTTTTGTGACAATTTACTCACACCTTCTACTTCTAGCTGCTTGCATGGAAGCACAATTCTTGTACATCTATGCCCTGATTTATATCTTGCAAATTGTAAGTTTTTGTAGATTTATCATGAGATGCTGGCTGTGCTGGAAGTGCAGATCCAAAAATCCATTACTCTATGATGCTAACTATTTTGTATGTTGGCATACTAATAACTATGACTACTGTATACCATACAACAGTGTCACAGATACAGTTGTCATCACCTCAGGTGATGGAACAAATCAGCCAAAACTAAAAGAAGACTATCAAATTGGTGGTTATTCTGAGGATTGGCATTCAGGTGTTAAAGACTATGTAGTAATATATGGCTATTTCACCGAAGTTTATTACCAGCTTGAATCGACTCAATTGTCGACTGATACTGGTGCTGAAAATGCTACATTCTTCATCTATAGCAAGCTTGTTAAAGATGTA---GATCATGTGCAAATACACACAATCGACGGCTCTTCAGGAGTTGTAAATCCAGCAATGGATCCAATTTATGATGAGCCGACGACGACTACTAGCGTGCCTTTGTAAGCACAAGAAAGTGAGTACGAACTTATGTACTCATTCGTTTCGGAAGAGACAGGTACGTTAATAGTTAATAGCGTACTTCTTTTCCTTGCTTTCGTGGTATTCTTGCTAGTCACACTAGCCATCCTTACTGCGCTTCGATTGTGTGCGTACTGCTGCAATATTGTTAACGTGAGTTTAGTAAAACCAACAGTTTACGTTTACTCACGTGTTAAAAATCTGAACTCTTCTGAGGGAGTTCCTGATCTTCTGGTCTAAACGAACTAACTATTA---TTATTATTCTGTTTGGAACTTTAACATTGCTCATCATGGCA------------------GACAACGGTACAATTACTGTTGAGGAGCTTAAACAACTCCTGGAACAATGGAATCTAGTAATAGGTTTCATTTTCCTTGCTTGGATTATGTTACTACAGTTTGCCTATTCCAACCGGAACAGGTTTCTGTATATAATAAAGCTTGTTTTCCTCTGGCTCTTGTGGCCAGTAACACTTGCTTGCTTTGTGCTTGCTGCTGTTTACAGAATTAATTGGGTGACTGGCGGAATTGCGATTGCAATGGCTTGTATAGTAGGCTTGATGTGGCTTAGCTACTTCGTTGCTTCTTTCAGGCTGTTTGCTCGCACCCGCTCAATGTGGTCATTCAATCCAGAAACAAATATTCTTCTCAATGTGCCTCTTCGGGGGACAATTCTGACCAGACCGCTCATGGAAAGTGAACTTGTCATTGGTGCTGTGATCATTCGTGGTCACTTGCGGATGGCTGGACACTCCCTTGGGCGCTGTGACATAAAGGACCTGCCAAAAGAGATTACGGTGGCTACATCACGAACGCTTTCTTATTACAAATTAGGAGCGTCGCAGCGTGTAGGCACTGATTCAGGTTTTGCTGCATACAACCGCTACCGAATTGGAAACTACAAACTAAATACAGACCATTCAGGTAGCAACGACAATATTGCTTTGCTAGTACAGTAAGTGACAACAGATGTTTCATCTAGTTGACTTCCAGGTTACAATAGCAGAGATATTGATTATCATTATGAAAACTTTCAGGGTTGCCATTTGGAACCTTGACATACTAATAAGTTCAATAGTGAGACAATTATTTAAGCCTCTAACTAAGAAGAATTATTCAGAGTTAGATGATGAAGAACCTATGGAGTTAGATTATCCATAA------------------------------------------------------------------------------------------------------------------------------------------------------------------------------------------------------------------------------------------------------------------------------------------------------------------------------------------------------------------------------------------------------------------------------------------------------------------------------------------------------------------------------------------AACGAACATGAAAATTATTCTCTTCTTGACATTGATAGCGCTTGCAACTTGTGAGTTATATCATTATCAGGAGTGTGTTAGGGGTACGACTGTACTACTAAAAGAACCTTGCCCATCAGGAACATATGAGGGCAATTCACCATTTCACCCTCTTGCTGATAATAAATTTGCACTAACTTGCTCTAGCACACATTTTGCTTTTGCTTGTGCTGACGGTACTAGACACACCTATCAGCTTCGTGCAAGATCAGTTTCACCAAAACTTTTCATCAGACAGGAGGAAGTTTATCAAGAGCTCTACTCACCACTTTTCCTCATTGTTGCTGCATTAGTATTTATAATACTTTGCTTCACCATTAAGAGAAAGACAGAATG---AATGAGCTCACTTTAATTGACTTCTATTTGTGCTTTTTAGCCTTTCTGCTATTCCTTGTTTTAATTATGCTTCTTATATTTTGGTTCTCGCTTGAGATTCAGGACATAGAAGAACCTTGTAACAAGGTC------------------------TAAACGAACATGAAACTTCTCATTGTTTTTGGACTCTTAGCATCAGTGTACTGCTTCCACAGAGAATGCAGCATACAAGAGTGTTGTGAAAATCAACCCTACCAAATTGAAGACCCATGTCCAATACATTAC------------------------------------------------------------------------------------------------------------------TATTCGGACTGGTTTATAAAAATTGGATCTAGAAAATCGGCTCGCCTCGTACAATTGTGCGAAGGTGATTACGGACGAAGAATTCCAATTCATTATGAGATGTTTGGCAATTACACTATCTCCTGTGAACCACTAGAGATAAATTGTCAGGCTCCACCAGTAGGTAGTCTAATCGTTCGTTGTTCATACGATTATGACTTTGTTGAGCATCATGACGTT---CGTGTTGTTCTAGATTTCAACTAAACGAACAAACTAAAATGTCTGATAATGGACCCCAA---AGTCAACGTAGTGCCCCCCGCATTACATTTGGTGGACCCGCAGATTCAAATGACAATAACCAGGATGGAGGACGCAGTGGTGCACGGCCAAAACAGCGCCGGCCCCAAGGTTTACCCAATAATACTGCGTCTTGGTTCACAGCTCTCACTCAGCATGGCAAAGAGGAACTTAGATTCCCTCGAGGCCAGGGCGTTCCAATCAACACCAATAGTGGTAAAGATGACCAAATTGGCTACTACCGAAGAGCTACCCGACGAGTTCGTGGTGGTGACGGCAAAATGAAAGAGCTCAGCCCCAGATGGTATTTCTATTACCTAGGAACTGGCCCAGAAGCTTCACTTCCCTATGGCGCTAATAAAGAAGGCATCGTATGGGTCGCAACTGAGGGAGCCTTGAATACACCGAAAGATCACATTGGCACCCGCAACCCTAATAACAATGCTGCCATCGTGCTACAACTTCCTCAAGGAACAACATTGCCAAAAGGCTTCTACGCAGAGGGGAGCAGAGGTGGCAGTCAATCTTCATCTCGCTCCTCATCACGTAGTCGCGGTAATTCAACAAATTCAACTCCTGGCAGCAGTAGGGGAAGTTCTCCTGCTCGATTGGCTAGCGGAGGTGGTGAAACTGCCCTCGCGCTATTGCTGCTAGACAGATTGAATCAGCTTGAGAGCAAAGTTTCTGGTAAAGGCCAACAACAACCAGGCCAAACCGTCACTAAGAAATCTGCTGCTGAGGCATCGAAGAAGCCTCGCCAAAAACGTACTGCTACTAAACAGTACAACGTCACTCAAGCATTTGGGAGACGTGGTCCAGAGCAAACCCAAGGAAACTTTGGGGACCAAGAACTAATCAGACAAGGAACTGATTACAAACATTGGCCGCAAATTGCACAATTTGCTCCAAGTGCCTCTGCATTCTTCGGAATGTCACGCATTGGCATGGAAGTCACACCTTCGGGAACATGGCTGACTTATCATGGAGCCATCAAATTGGATGACAAAGATCCACAATTCAAAGACAACGTCATACTGCTGAACAAGCACATTGACGCATATAAAACATTCCCACCAACAGAGCCTAAAAAGGACAAAAAGAAAAAGACTGATGAAGCTCAGCCTTTACCGCAGAGACAAAAGAAGCAGCCCACTGTGACTCTTCTTCCTGCGGCTGACATGGATGATTTCTCCAGACAACTTCAACATTCCATGAGTGGAGCTTCTGCTGATTCTACTCAGGCATAAACACTCATGATGACCACACAAGGCAGATGGGCTATGTAAACGTTTTCGCAATTCCGTTTACGATACATAGTCTACTCTTGTGCAGAATGAATTCTCGTAGC---------------------------------------TAAACAGCACAAGTAGGTTTAGTTAACTTTAATCTCACATAGCAATCTTTAATCAATGTGTAACATTAGGGAGGACTTGAAAGAGCCACCACATTTTCACCGAGGCCACGCGGAGTACGATCGAGGGTACAGTGAATAATGCTAGGGAGAGCTGCCTATATGGAAGAGCCCTAATGTGTAAAATTAATTTTAGTAGTGCTATCCCCATGTGATTTTAATAGCTTCT---------TAGGAGAATGAC---------------------------------
>GQ153547.1
--GTTAGGTTTTTACCTACCCAG----GAAAAGCCAACCAAC-CTTGATCTCTTGTAGATCTGTTCTCTAAACGAACTTTAAAATCTGTGTGGCTGTCGCTCGGCTGCATGCCTAGCGCACCTACGCAGTATAAATATTAAT-AACTTTACTGTCGTTGACAAGAAACGAGTAACTCGTCCCTCTTCTGCAGACTGCTTACGGTTTCGTCCGTGTTGCAGTCGATCATCAGCATACCTAGGTTTCGTCCGGGTGTGACCGAAAGGTAAGATGGAGAGCCTTGTTCTTGGTGTCAATGAGAAAACACACGTCCAACTCAGTTTGCCTGTTCTTCAGGTTAGAGACGTGCTAGTGCGTGGCTTCGGGGACTCTGTGGAAGAGGCCTTATCGGAGGCACGTGAACATCTTAAAAATGGCACTTGTGGCCTAGTAGAGCTGGAAAAAGGTGTGTTGCCCCAGCTTGAACAGCCCTATGTGTTCATTAAACGATCTGATGCTCTAAGCACCAATCACGGCCACAAGGTTGTGGAATTGGTTGCAGAATTAGATGGCATTCAGTTCGGTCGTAGCGGTATAACACTGGGAGTCCTCGTGCCACATGTGGGCGAAACCCCAATCGCATACCGTAATGTTCTTCTCCGTAAGAATGGTAATAAGGGAGCCGGTGGTCATAGTTTTGGCATCGATCTAAAGTCTTATGACTTAGGTGACGAACTTGGCACTGATCCCATTGAAGATTATGAACAAAACTGGAACACTAAGCATGGCAGTGGTGCTCTTCGTGAACTCACTCGTGAGCTCAATGGAGGTGTAGTCACTCGTTATGTTGATAACAACTTTTGTGGCCCGGATGGGTATCCTCTTGAATGCATTAAAGATTTTCTCGCCCGTGCGGGTAAGTCTATGTGCACTCTTTCTGAACAACTTGATTATATCGAGTCGAAGAGAGGTGTCTACTGCTGCCGTGAACATGAACATGAAATTGTTTGGTTCACTGAACGCTCTGAAAAGAGCTATGAGCACCAGACACCCTTCGAGATTAAGAGTGCCAAGAAATTTGACACCTTTAAAGGGGAATGCCCGAAGTTCGTATTTCCTCTTAACTCTAAAGTCAAAGTCATTCAACCACGTGTTGAAAAGAAAAAGACTGAAGGTTTCATGGGGCGCATCCGCTCTGTGTACTCTGTTGCCACTCCTCAAGAGTGCAATGACATGCATCTGTCTACTTTGATGAAATGTAATCATTGCGATGAAGTTTCATGGCAGACGTGCGACTTTCTAAAAGCCACTTGTGAACAATGTGGCACTGAAAATTTAGTTTGTGAAGGACCCACTACATGTGGATACCTACCTACTAATGCTGTAGTAAAAATGCCCTGTCCTGCCTGTCAAGACCCGGAGGTAGGGCCAGAGCATAGTGTTGCTGACTACCACAACCATTCAAACATTGAAACTCGACTCCGCAAGGGAGGTAGGACTAAGTGTTTTGGCGGCTGTGTATTTTCCTATGTTGGCTGCTATAACAAGCGAGCCTACTGGGTCCCTCGTGCTAGTGCTAATATCGGTGCGAACCATACTGGCATTACTGGTGAAAATGTTGAGACTCTTAATGAGGATCTTCTGGAGATACTGAATCGCGAACGTGTTAACATTAACATTGTTGGTGATTTTCGGTTTAATGAGGAGGTTGCCATCATTTTGGCATCTTTTTCAGCTTCTCCTAGCGCTTTTATCGAGACTGTAAAGGGTCTTGATTACAAGTCTTTTAAAGTCATTGTTGAGTCCTGCGGTAACTACAAAGTTACTAATGGAAAGCCCGTAACAGGAGCTTGGAACATTGGACAACAGAGATCCATCCTAACACCACTGTGTGGTTTCCCCTCACAGGCTGCTGGTGTTATTAGATCAATTTTCTCTCGCACACTGGATGCAGCAAACCATTCTATTCTTGACCTTCAAAGAGCAGCTGTCACCACTCTTGATGGTATTTCTGAACAATCATTGCGTCTTGTTGATGCCATGGTTTACACCTCAGATTTGTTAACCAACAGTGTTGTCGTTATGGCATATGTGACTGGTGGTCTTGTACAACAAACGATGCAGTGGTTGTCTAACATGCTAGGCACTGCTGTTGACAAGCTAAAACCCGTGTTTACATGGGTTGAGGCTAAACTTAGTGCAGGAGTTGAATTTCTTAGAGATGCTTGGGAAATTCTTAAATTCTTGATCACAGGAGTATTTGATGTCATTAAGGGTCAAATACAGGTTGCTACAGATAACATCAAGGAATGTGTAAAAATTTTTCTTGGTGTTGTTAACAAAGCACTTGAAATGTGTTTAGACCAGGTCACGATTGCTGGCACTAAGTTGAGAGCGCTCAATTTAGGTGAAGTCTTCATTGCACAAAGCAGAGGACTCTACCGCCAGTGTATTCGTGGCAAAGAACAGCTGCAATTACTCATGCCTCTTAAGGCACCAAAAGAAGTCACCTTCCTTGAAGGAGATGCACATGATACAGTACTAACCTCTGAAGAGGTTGTCCTTAAGAGTGGTGAGCTCGAGGCACTAGAGACACCAATTGACAGCTTCACTAGTGGAGCTGTTGTAGGTACACCTGTTTGTATCAATGGCCTCATGCTCTTAGAGCTCGAGAATAAGGAACAGTATTGTGCCTTGTCTCCTGGCTTGTTAGCAACAAACAATGTCTTTCGTCTAAAGGGTGGTGCGCCGGTTAAAGGTGTGACTTTTGGAGAGGACACTGTTTTAGAAGTTCAAGGCTACAAGAATGTGAAGATTACTTTTGAACTTGATGAGCGTGTGGATAAGGTGCTTAATGAGAAGTGCTCTGTTTACACTGTTGAGTCTGGTACTGAGGTTACTGAATTCGCATGTGTTGTAGCGGAAGCTGTTGTAAAAACTTTGCAACCAGTTTCTGACCTTCTTACCCCCATGGGTATTGATCTTGACGAGTGGAGTGTAGCTACATTTTACTTGTTCGACGACGCTGGTGAAGAAAAACTTTCATCACGCATGTATTGCTCTTTCTACCCTCCTGATGAGGAAGAAGACTGTGAA---GAG---TGTGAGGATGAG------------GAAGAAACCTGTGAACATGAATATGGCACAGAGGATGACTATAAAGGTCTCCCTCTTGAATTTGGTGCATCAACTGAAACACCA---CATGTTGAAGAA---------------------------GAGGAAGAAGAGGAAGATTGGCTTGATGACGCTATAGAA---------GCA------------------------------------------------------------------------------------GAACCTGAA------------------------------------------------------------------CCAGAACCTCTA---------CCT---GAAGAACCAGTCAATCAGTTTGTTGGTTATTTAAAGCTTACTGACAATGTTGCCATTAAGTGTATTGACATTGTTAAAGAGGCACAAAGTGCTAAACCAACAGTGATTGTTAATGCTGCTAACACCCACTTGAAACATGGTGGTGGTGTAGCTGGTGCTCTAAATAAGGCCACTAATGGTGCTATGCAGAATGAGAGTGATGAATACATCAGGCAAAATGGACCTCTTACAGTTGGAGGCTCATGTTTGCTTTCTGGACACAATCTTGCAGAGAAGTGTCTGCATGTTGTTGGACCTAACTTAAATGCCGGTGAGGATGTTCAACTCCTTAAAAGGGCATATGAGAATTTCAATTCACAGGATGTATTACTTGCACCTCTATTGTCAGCTGGCATATTTGGTGCCAAACCACTTCAGTCATTAAAAATGTGTGTTGAGATAGTTCGCACACAAGTTTATCTTGCAGTCAATGATAAGAGTCTTTATGATCAGATTGTCTTAGATTATCTAGATAGTCTGAAACCTAAA---GTGGAGTCCCCCAACAAGGAG---GAAGAGCCAAAATTGGAG------GAGCCTAAAGCG---------GTG---------------CAGCCAGTTGCTGAGAAACCT---GTTGATGTAAAA---CCTAAGATTAAGGCATGTATCGACGAGGTCACTACAACACTGGAGGAAACTAAGTTTCTTACCAATAAATTGCTTCTTTTTGCTGACATCAATGGTAAACTTTACCAAGATTCACAGAATATGTTAAGAGGTGAAGACATGTCTTTCTTAGAGAAAGATGCACCATATATTGTTGGTGATGTCATCACTAGTGGTGACATCACTTGTGTCATAATACCTGCTAAGAAGTCGGGTGGGACTACGGAAATGCTAGCAAGAGCACTAAAGGAAGTCCCAGTTGCTGAGTATATAACAACCTATCCTGGACAAGGGTGTGCTGGTTATACACTTGAAGAAGCAAAGACTGCACTTAAAAAATGCAAATCTGCATTTTATGTTTTACCTTCAGAAACACCTAATGAGAAGGAAGAGGTTCTTGGCACAGTATCATGGAACCTACGTGAAATGCTTGCTCATGCAGAGGAGACAAGAAAATTAATGCCTATTTGCCTGGATGTTAGAGCTATAATGGCCACCATCCAGCGCAAGTATAAGGGTATTAAAGTTCAGGAAGGAATCGTGGATTACGGTGTCCGGTTCTTCTTCTATACTAGCAAGGAGCCTGTAGCTTCTATTATTACAAAGCTTAACTCTTTAAATGAGCCACTTGTTACTATGCCCATAGGTTATGTGACACATGGTCTTAACCTAGAAGAGGCCGCGCGCTGTATGCGCTCCCTCAAGGCACCTGCTGTGGTGTCAGTTTCTTCACCAGATGCTGTCACTGCATATAATGGTTACCTCACTTCGTCTTCCAAGACACCTGAGGAGTATTTTGTGGAGACTACTTCTCTTGCGGGATCGTATAGAGATTGGTCTTATTCAGGACAACGTACGGAATTAGGTGTTGAATTTCTTAAGCGTGGGGACAAGATTGTCTATCACACTACAGGGAGCCCCATTGAGTTTCACCTTGATGGTGAGGTTCTTCCACTTGACAAACTAAAGAGTCTCTTGTCTCTTCGTGAGGTTAAGACTATTAAGGTGTTTACAACTGTAGACAACACTAACCTCCACACGCATATTGTGGACATGTCTATGACTTATGGACAACAGTTCGGTCCTACTTATTTGGATGGTGCTGATGTCACTAAAATCAAGCCACATGTTAATCATGAGGGTAAGACATTTTTTGTACTACCTAGCGATGACACACTGCGTAGTGAAGCTTTTGAGTACTACCACACTATCGATGAGAGTTTTCTTGGTAGATATATGTCAGCATTAAACCATACAAAGAAGTGGAAGTTTCCTCAGGTTGGTGGTTTAACTTCAATCAAATGGGCAGACAACAATTGTTACTTGTCTAGTGTGTTACTTGCACTTCAGCAAGTTGAAGTGAAATTTAATGCACCCGCGCTTCAGGAAGCCTATTATAGGGCTCGCGCCGGTGATGCTGCCAACTTTTGTGCACTCATACTGGCTTACAGTAATAAAACTGTAGGCGAGCTGGGTGATGTCAGAGAAACTATGACCCATCTTTTACAGCATGCTAATTTAGAGTCAGCTAAAAGAGTTCTTAATGTAGTATGCAAACACTGCGGCCAGAAAACAACCACCTTGAAGGGTGTAGAGGCTGTGATGTACATGGGGACTCTGTCTTATGATGAGCTTAAGACAGGTGTTTCAATTCCTTGCGTATGTGGGCGTAATGCTACACAATATTTAGTACAACAAGAATCTTCTTTTGTTATGATGTCTGCACCACCTGCTGAGTACAAATTACAACAGGGGGCCTTTTTGTGTGCTAATGAATACACTGGCAATTATCAGTGTGGACATTACACTCACATAACTGCTAAAGAAACACTCTATCGCGTAGATGGAGCACATCTTACTAAGATGTCAGAATATAAAGGACCAGTGACTGATGTTTTCTACAAGGAAACCTCCTACACTACAGCTATCAAACCTGTGTCTTATAAACTTGATGGAGTTACTTACACAGAGATTGAACCGAAATTAGATGGGTACTATAAGAAGGGTAATGCTTACTACACTGAGCAGCCTATTGACCTTGTCCCAACCCAACCAATGCCAAATGCAAGTTTTGATAATTTTAAACTTACATGCTCTAACACTAAATTTGCTGATGACCTTAATCAAATGACAGGCTTTAAAAAGCCAGCCTCGCGTGAGCTAACCGTCACATTCTTCCCAGACTTGAATGGCGATGTAGTGGCTATTGATTATAGACACTACTCCACGAGTTTCAAGAAAGGTGCAAAACTGGTACATAAGCCAATTCTTTGGCATATTAACCAGACTACAAACAAGACAACGTACAAACCAAACATCTGGTGTTTACGTTGTCTGTGGAGTACAAAACCGGTTGATACTTCAAACTCCTTTGAAGTCCTGGTGGTAGAAGACACACAAGGAATGGATAATCTTGCTTGTGAAAGTCAGACAACCACCTCTGAAGAAGTAGTGGAAAATCCTACCGTACAGAAGGAAATAATAGAGTGTGACGTGAAAACTACCGAAGTTGTAGGCAATGTCATACTAAAACCATCAGAAGAAGGTGTTAAAGTTACACAAGAGTTGGGCCATGAAGATCTAATGGCTGCTTATGTTGAAGAAACAAGCATTACCATTAAGAAGCCTAACGAGCTTTCGTTAGCCTTAGGCTTGAAAACACTTGCCACCCATGGGGCCGCTGCAATAAATAGTGTCCCATGGAGTAAGATTTTGGCGTATGTCAAACCCTTCCTTGGACAGACAGCGGTTATAACTTCAAACTGCATCAAGAAATGTGTGCAGCGAGTTTTTAGCAACTATATGCCCTATGTCATTACATTATTATTTCAATTGTGCACTTTTACAAAGAGCACCAATTCCAGAATAAAAGCTTCACTTCCTACGACTATTGCTAAAAATAGTGTTAAGAGTGTTGCTAAATTGTGTTTGGACGTTTGCATTAATTATGTGAAATCTCCTAAGTTTTCTAAATTGTTCACAATTGTAATGTGGCTATTGTTGTTAAGTATTTGCCTAGGTTCTTTAACCTATGTAACTGCTGTTCTTGGTGTATGCCTATCTAGTTTAGGTGTTCCTTCTTATTGTGATGGCGTTAGAGAGTTGTATATCAATTCATCTAACGTCACTACTATGGACTTTTGTCAGGGTTATTTTCCCTGCAGTGTCTGTTTAAGTGGATTAGATTCTCTTGATTCTTACCCAGCTCTTGAAACCATCCAGGTTACGATCTCATCGTATAAGCTAGACCTGACATTTTTGGGTTTGGCAGCTGAATGGTTATTGGCATATATGTTGTTTACAAAGTTCTTCTACTTACTTGGTCTCTCCGCCATAATGCAAGCGTTCTTTGGCTACTTTGCCAGTCATTTCATTAGCAATTCTTGGCTTATGTGGTTTATCATTAGTATTGTACAGATGGCACCTGTTTCAGCAATGGTTAGGATGTACATTTTCTTTGCTTCTTTCTATTATGTATGGAAGAGCTATGTTCATATTATGGATGGCTGTACTTCATCAACTTGCATGATGTGCTACAAACGCAATCGTGCGACACGTGTTGAGTGTACAACTATTGTCAATGGCGTGAAGAGATCTTTCTACGTCTATGCAAATGGAGGTCGTGGCTTCTGTAAGGCTCACAATTGGAATTGTCTCAACTGTGACACTTTTTGTGCTGGTAGTACTTTCATTAGCGATGAGGTTGCTCGTGATTTGTCACTCCAGTTTAAGAGACCAATTAATCCTACTGACCAGTCTGCATATGTCGTGGATAGCGTTACTGTGAAAAACGGCGCACTCCACCTCTATTTTGATAAGGCTGGTCAAAAGACTTATGAGAGGCACCCACTCTCTCACTTTGTCAACTTAGATAATTTGAGGGCTAACAACACTAAAGGTTCATTACCTATTAATGTCATAGTTTTTGACGGCAAGTCCAAATGTGAGGAGTCTGCCGCTAAATCTGCATCTGTGTACTACAGTCAGCTTATGTGCCAACCCATTCTGTTACTTGACCAAGCTCTTGTGTCAGATGTTGGAGATAGTACTGAAGTTTCTGTTAAGATGTTCGATGCTTATGTAGACACTTTTTCAGCAACTTTTAGTGTTCCTATGGAGAAACTTAAAGCACTTGTTGCTACAGCACATAGTGAGTTGGCAAAGGGTGTAGCTTTAGATGGTGTCCTTTCTACATTCGTGTCGGCTGCCCGTCAAGGTGTCGTTGATACTGATGTTGATACAAAGGATGTCATTGAGTGTCTCAAACTTTCTCACCATTCTGATATAGAGGTGACAGGTGACAGTTGTAACAACTTTATGCTCACCTATAACAAAGTTGAAAACATGACGCCTAGAGATCTTGGTGCATGTATTGATTGTAATGCAAGGCATATAAATGCCCAAGTAGCAAAAAGCCACAATGTTTCGCTGGTTTGGAACGTCAAGGACTACATGTCTCTGTCCGAACAGCTGCGCAAGCAAATTCGCAGTGCTGCCAAAAAGAACAACATACCTTTTAGCCTTACCTGTGCTACCACTAGACAGGTTGTCAATGTTATAACTACTAAAATCTCACTCAAAGGTGGTAAGGTTGTTAGT---ACGTGGTTCAAACTTTTGCTGAAAGTCACACTTTTGTGTGTTCTTGCTGCATTATTTTGCTATGTCATTATGCCAGTACATTCTTTGTCTGTTCATGATGGTTATACAAATGAAATCATTGGTTACAAAGCCATTCAGGATGGTGTCACTCGTGACATTGTTTCTACTGATGATTGTTTTGCTAACAAACATGCTGGATTCGACTCATGGTTTAGCCAGCGTGGTGGTTCTTACAGGAATGACAAAAACTGCCCTGTAGTAGCGGCTATCATTACTAGAGAAATTGGTTTCATAGTGCCTGGTTTACCTGGTACTGTTTTGAGAGCACTTAATGGTGACTTTTTGCATTTTCTACCTCGTGTTTTTAGTGCTGTTGGCAACATTTGCTACACACCATCTAAACTCATTGAGTATAGTGATTTTGCTACTTCTGCTTGCGTTTTGGCTGCTGAATGTACTATTTTCAAAGATGCTATGGGTAAGCCTGTGCCATACTGTTACGACACTAACTTACTTGAGGGTTCTATTTCTTACAGTGAACTCCGTCCTGACACCCGTTATGTGCTCATGGATGGTTCTATCATACAATTCCCTAACACTTACCTTGAGGGTTCTGTTAGAGTAGTTACAACTTTTGATGCTGAGTATTGCAGACACGGTACTTGTGAAAGGTCAGAAGCTGGTGTGTGCTTATCTACTAGCGGTAGATGGGTTCTTAATAATGAGCATTACAGAGCTCTACCAGGAGTTTTCTGTGGTGTCGATGCTATGAACCTCATAGCTAACATCTTCACACCTCTTGTTCAACCTGTCGGTGCTCTAGATGTGTCTGCTTCAGTAGTAGCAGGTGGTATTATCGCCATACTGGTGACTTGTGCTGCTTACTACTTTATGAAATTCAGACGTGCGTTTGGTGAGTACAACCATGTTGTTGCCGCTAATGCGTTGCTGTTTCTAATGTCTTTCACTATACTCTGTCTGGCACCTGCTTATAGCTTTTTGCCGGGGGTTTACTCTATCTTTTACTTGTACTTGACTTTCTATTTTACTAATGATGTCTCATTCTTGGCTCATCTGCAATGGTTTGCCATGTTTTCTCCTATTGTGCCTTTCTGGATAACAGCAATCTATGTGTTCTGTATTTCCCTAAAGCACTTCCATTGGTTCTTTAGTAACTATCTTAAGAAAAGAGTCATGTTTAATGGGGTTACATTCAGCACCTTTGAAGAGGCAGCTTTATGTACCTTTTTACTTAACAAAGAAATGTATCTGAAACTGCGTAGCGAAACACTCCTTCCACTTACACAGTATAACAGATACCTTGCTCTTTACAACAAGTACAAGTATTTTAGCGGGGCCTTGGATACTACTAGTTATCGTGAAGCAGCTTGCTGCCACTTAGCTAAGGCTCTAAATGACTTCAGTAACTCAGGTGCTGACGTACTCTACCAGCCACCACAGACTTCAATCACTTCTGCGGTTTTGCAGAGTGGTTTTAGGAAAATGGCATTTCCCTCTGGTAAAGTTGAAGGATGTATGGTACAAGTCACCTGTGGAACTACAACCTTAAATGGTTTGTGGTTGGATGACACAGTGTACTGCCCAAGACATGTTATTTGCACGGCTGAAGACATGCTTAACCCGAACTATGACGACCTGCTCATCCGCAAGTCTAACCATAGTTTCCTTGTTCAAGCTGGTAATGTCCAACTTCGTGTTATTGGCCATTCCATGCAAAATTGTCTGCTTAGGCTTAAAGTTGACACTTCTAACCCTAAGACACCAAAGTATAAATTTGTCCGTATCCAACCAGGTCAGACATTTTCAGTCCTAGCTTGTTACAATGGTTCACCATCAGGTGTTTATCAGTGTGCCATGAGACCTAATTACACCATTAAGGGTTCCTTCCTTAATGGTTCATGTGGTAGTGTTGGTTTTAATATTGATTATGATTGCGTGTCTTTCTGCTACATGCATCACATGGAGCTTCCAACTGGAGTGCACGCTGGTACTGATTTAGAAGGTAAATTCTATGGTCCTTTTGTAGATAGACAGACTGCACAGGCTGCTGGCACAGATACAACTATTACACTGAATGTTTTAGCTTGGCTCTATGCTGCTGTTATCAATGGTGATAGGTGGTTCCTAAATAGGTTTACCACTACTCTCAATGATTTTAATCTTGTGGCAATGAAGTACAATTATGAACCCCTGACACAAGATCATGTTGACATACTAGGACCCCTTTCTGCGCAAACAGGAATCGCAGTCTTAGATATGTGTGCTGCTCTGAAAGAGCTTCTACAGAATGGTATGAATGGTCGTACTATTCTTGGTAGCACTATTTTAGAGGATGAGTTCACGCCCTTTGACGTTGTTAGACAATGTTCTGGTGTGACCTTCCAAGGTAAGTTCAAGAAAATTGTTAAAGGTACTCATCATTGGATGCTTTTGACTTTCTTGACATCACTTTTAATTCTTGTCCAGAGTACAAAGTGGTCACTGTTTTTCTTTGTTTATGAGAATGCTTTCTTGCCATTTGCTTTAGGTATTATGGCTGTTGCTGCTTGCGCAATGCTTCTTGTTAAGCATAAACATGCATTCCTGTGCTTATTTCTATTACCTTCTCTTGCAACAGTTGCTTACTTCAATATGGTCTACATGCCTGCTAGTTGGGTGATGCGTATAATGACATGGCTTGAATTGGCCGACACTAGCCTGTCTGGTTATCGGCTTAAGGACTGTGTTATGTATGCTTCAACCTTAGTTTTGCTTATCCTCATGACTGCCCGTACTGTTTATGATGATGCTGCTAGACGTGTGTGGACATTGATGAATGTCATTACACTCGTTTATAAAGTCTACTATGGTAATTCTTTAGACCAAGCTATTTCCATGTGGGCTCTTGTTATTTCTGTAACCTCTAACTATTCTGGTGTCGTTACGACAATCATGTTCTTAGCTAGAGCTATAGTTTTTGTGTGTGTTGAGTATTACCCACTTTTGTTTATTACAGGCAACACTTTACAGTGTATTATGCTTGTTTATTGTTTCTTAGGCTATTGTTGTTGTTGCTACTTTGGCTTATTTTGTTTACTCAACCGCTATTTTAGACTTACTCTTGGTGTTTACGATTATTTGGTTTCCACACAGGAGTTTAGGTACATGAACTCTCAGGGGCTCCTGCCACCTAAGAGTAGTATTGACGCTTTCAAGCTTAACATTAAATTGTTGGGCATTGGAGGTAAACCTTGTATCAAGGTTGCTACTGTACAGTCTAAAATGTCTGACGTAAAGTGCACATCAGTAGTGCTGCTCTCAGTTCTCCAACAACTTAGAGTAGAATCATCTTCTAAATTGTGGGCACAGTGTGTACAACTTCACAATGACATTCTTCTTGCAAAGGACACTACTGAAGCTTTTGAAAAGATGGTTTCACTTTTGTCCGTTCTGCTATCCATGCAGGGTGCTGTAGATATTAATAAGTTGTGCGAGGAAATGCTTGACAACCGTGCTACTCTTCAGGCCATCGCTTCAGAATTCAGTTCTTTACCTTCATACGCTGCTTATGCCACTGCCCAAGAGGCTTATGAGCAAGCTGTAGCAAATGGTGATTCTGAAGTTGTTCTTAAGAAGTTAAAGAAGTCTTTGAATGTGGCTAAATCTGAGTTTGACCGTGATGCTGCCATGCAACGTAAGTTGGAAAAGATGGCCGATCAAGCTATGACCCAAATGTACAAGCAGGCAAGATCTGAAGACAAGCGGGCAAAAGTAACTAGTGCAATGCAAACGATGCTTTTCACTATGCTTAGAAAACTTGATAATGATGCACTTAACAACATTATCAACAATGCACGTGATGGTTGTGTACCACTCAACATCATACCGCTTACAACAGCAGCTAAACTCATGGTTGTTGTCCCTGACTATGGAACCTACAAGAACACTTGTGATGGTAACACTTTCACATACGCGTCAGCACTCTGGGAAATTCAGCAAGTTGTTGATGCAGATAGTAAAATTGTCCAGCTCAGTGAAATCAATATGGACAACTCACCAAACTTGGCTTGGCCTCTTATTGTTACTGCACTAAGAGCCAACTCAGCTGTCAAACTACAGAATAATGAACTGAGTCCAGTAGCATTACGACAGATGTCTTGTGCGGCTGGTACTACGCAAACAGCTTGTACTGATGACAATGCACTCGCCTATTATAACAACGCAAAGGGAGGTAGGTTTGTGCTTGCATTACTATCAGACCACCAGGACCTCAAATGGGCTAGATTCCCTAAGAGTGATGGTACAGGTACTGTCTATACAGAACTGGAACCACCTTGCAGGTTTGTTACAGACACACCTAAAGGACCTAAAGTGAAGTATTTGTACTTTATTAAGGGTCTTAACAACCTAAATAGAGGTATGGTACTGGGTAGTTTGGCTGCCACAGTACGTCTTCAGGCTGGTAATGCGACAGAAGTGCCTGCCAATTCAACTGTGCTTTCTTTCTGTGCTTTCGCTGTAGACCCAGCTAAAGCTTACAAAGATTACCTAGCAAGTGGTGGACAACCAATCACGAATTGTGTTAAGATGTTGTGTACACATACTGGTACAGGACAGGCAATCACGGTAACACCAGAAGCCAACATGGATCAAGAGTCCTTTGGTGGTGCTTCATGCTGTCTGTATTGTAGATGCCACATTGACCATCCAAATCCTAAGGGATTTTGTGACTTGAAAGGTAAGTATGTCCAAATACCTACCACTTGTGCTAATGACCCTGTGGGTTTTACACTTAGAAACACAGTCTGTACCGTCTGCGGAATGTGGAAAGGTTATGGCTGTAGTTGTGATCAACTCCGCGAACCCATGATGCAGTCTGCGGATGCGTCAACGTTTTTAAACGGGTTTGCGGTGTAAGTGCGGCCCGTCTTACACCGTGCGGCACAGGCACTAGCACTGATGTCGTTTATAGGGCTTTTGATATTTACAACGAGAAAGTTGCTGGTTTTGCAAAGTTCCTAAAGACTAATTGCTGCCGCTTCCAAGAAAAGGATGAGGAAGGCAATTTATTAGACTCTTATTTCGTAGTTAAGAGGCACACAATGTCCAACTACCAACATGAAGAGACTATTTACAACTTGATTAAAGAGTGTCCAGCCGTTGCTGTTCATGACTTTTTCAAGTTTAGAGTGGATGGTGACATGGTACCACATATATCACGTCAACGTCTAACTAAATACACAATGGCTGATTTAGTCTATGCTCTACGTCATTTTGACGAGGGCAATTGTGATACATTAAAGGAAATACTTGTCACATACAATTGTTGTGATGACAACTATTTCAATAAGAAGGATTGGTATGATTTTGTAGAAAATCCTGATGTTCTACGCGTATACGCGAACCTAGGTGAGCGTGTACGTCAAGCCTTACTGAAGACTGTGCAATTCTGCGATGCTATGCGTGACGCGGGTATCGTAGGTGTACTGACACTAGATAATCAGGATCTGAATGGGAATTGGTACGATTTCGGTGATTTCGTACAAGTAGCACCAGGCTGCGGAGTTCCTATTGTGGATTCGTATTACTCATTGCTAATGCCCATTCTCACTCTGACAAGGGCATTGGCTGCTGAGTCTCATATGGATGCTGATCTCGCAAAGCCACTTATTAAGTGGGATTTGCTGAAATATGACTTTACGGAAGAGAGACTTTGTCTTTTCGACCGCTATTTTAAATATTGGGACCAGATATACCATCCCAATTGTATTAATTGTTTGGATGACAGGTGTATCCTCCATTGTGCAAACTTTAATGTATTATTTTCTACTGTGTTTCCACCTACGAGTTTTGGACCACTAGTAAGAAAGATATTCGTAGATGGTGTACCTTTTGTTGTTTCAACGGGATACCATTTCCGTGAGCTAGGGGTTGTACATAATCAGGATGTAAACTTACATAGCTCACGCCTCAGTTTTAAGGAACTTTTAGTGTACGCTGCTGATCCAGCTATGCATGCTGCCTCTGGCAATTTGTTGTTAGATAAACGCACTACATGCTTTTCAGTAGCTGCACTAACAAATAATGTCGCTTTTCAAACTGTCAAACCCGGTAATTTTAATAAAGACTTTTATGACTTTGCTGTGTCTAAAGGCTTCTTTAAGGAGGGAAGTTCTGTTGAATTAAAACACTTCTTCTTTGCTCAGGATGGCAATGCTGCTATCAGTGATTATGACTATTACCGTTATAATCTGCCAACAATGTGTGATATTAGACAACTCCTATTCGTAGTTGAGGTTGTCAATAAATACTTTGATTGTTACGATGGTGGCTGTATCAATGCCAACCAAGTTATTGTTAACAACCTGGACAAATCAGCTGGTTTTCCATTTAACAAATGGGGTAAAGCTAGACTTTATTATGACTCAATGAGTTATGAGGACCAAGATGCATTGTTCGCATACACTAAGCGTAATGTCATCCCTACAATAACTCAAATGAATCTTAAGTATGCCATTAGTGCAAAGAATAGAGCTCGCACCGTTGCTGGTGTCTCTATCTGTAGTACTATGACCAATAGACAGTTTCATCAGAAATTATTAAAGTCAATAGCCGCTACTAGAGGAGCTACTGTGGTAATTGGAACAAGTAAATTTTATGGTGGCTGGCATAACATGCTAAAAACTGTTTACAGTGATGTAGAAAGTCCTCACCTTATGGGTTGGGACTACCCAAAATGTGACAGAGCCATGCCTAATATGCTTAGAATCATGGCTTCCCTTGTTCTTGCTCGCAAACATAGCACTTGTTGTAACTTGTCACACCGTTTCTATAGATTAGCTAATGAGTGTGCACAAGTATTAAGTGAGATGGTCATGTGTGGCGGCTCATTATACGTGAAACCAGGTGGAACATCATCCGGTGATGCCACAACTGCTTATGCTAATAGTGTGTTTAACATCTGTCAAGCAGTAACAGCTAATGTAAATGCACTTCTCTCAACTGATGGTAATAAGATTGCTGATAAGTACGTCCGCAACCTTCAACATAGACTTTATGAGTGTCTCTATAGAAATAGAGATGTAGATCATGAGTTCGTGGATGAATTTTATGCATATTTGCGTAAGCACTTCTCCATGATGATTCTTTCTGACGATGCCGTTGTGTGCTATAATAGTAATTACGCGGCACAGGGTCTAGTAGCTAGCATTAAGAACTTCAAAGCAGTTCTTTACTACCAAAATAATGTGTTTATGTCTGAGGCGAAATGCTGGACTGAGACTGACCTTACTAAAGGACCTCATGAATTTTGCTCTCAGCATACTATGCTAGTTAAACAAGGAGATGATTACGTGTACCTGCCTTACCCAGATCCATCTAGAATATTAGGCGCAGGCTGTTTTGTCGATGATATTGTCAAAACAGATGGTACACTCATGATTGAGAGGTTTGTGTCATTAGCAATTGACGCCTACCCACTTACAAAGCACCCTAATCAAGAGTATGCTGATGTTTTCCATTTATACTTACAGTATATTAGGAAGTTACATGATGAGCTTACTGGTCACATGTTGGACATGTACTCTGTAATGCTAACTAATGACAATACTTCAAGGTACTGGGAACCTGAATTTTATGAAGCTATGTACACACCACACACAGTTTTACAAGCTGTAGGTGCGTGTGTGTTATGTAATTCACAGACTTCGCTTCGTTGCGGCGCTTGTATTAGGAGACCTTTCCTTTGTTGCAAGTGCTGCTATGACCATGTCATTTCAACGTCACATAAATTAGTGTTGTCTGTTAATCCCTATGTTTGCAATGCACCTGGTTGTGACGTCACAGATGTGACACAACTCTATTTAGGAGGTATGAGCTATTACTGCAAGTTACATAAACCACCCATTAGTTTTCCTTTGTGTGCTAATGGTCAGGTTTTTGGTTTATACAAGAACACATGTGTGGGCAGTGACAATGTAACTGACTTCAATGCAATAGCGACATGTGATTGGACTAATGCTGGCGATTATATACTTGCCAACACTTGTACAGAGAGACTCAAACTTTTTGCAGCGGAAACGCTCAAAGCTACTGAGGAGACATTCAAGCTATCTTATGGTATTGCCACTGTTCGTGAAGTACTGTCAGATAGAGAACTTTACCTTTCGTGGGAGGTAGGAAAACCTAGACCACCACTGAATAGAAATTATGTCTTTACAGGTTACCGTGTGACAAAAAACAGTAAAGTACAGATTGGAGAGTACACCTTTGAAAAAGGTGACTATGGTGATGCTGTTGTATACAGAGGTACTACAACTTATAAATTGAATGTTGGTGATTACTTTGTGTTAACATCACATACAGTAATGCCATTAAGTGCACCAACACTAGTGCCACAGGAGCACTATGTGCGAATAGCTGGCTTATACCCTACACTCAACATCTCTGATGAGTTTTCTAGCAATGTTGCAAATTACCAAAAAGTCGGTATGCAGAAGTACTCCACACTCCAGGGACCACCTGGTACTGGTAAGAGTCACTTTGCTATTGGACTTGCCCTCTACTACCCATCTGCTCGCATAGTGTACACAGCTTGCTCTCATGCTGCTGTTGATGCGCTATGTGAAAAGGCATTAAAATACTTGCCTATAGACAAGTGTAGTAGAATTATACCTGCACGTGCGCGTGTAGAGTGTTTTGATAAATTCAAAGTTAATTCAACATTAGAACAGTATGTTTTCTGCACTGTTAATGCTCTGCCCGAAACTACTGCTGACATAGTGGTCTTTGATGAAATTTCAATGGCCACTAATTATGATTTGAGTGTTGTCAATGCTAGACTACGTGCAAAACACTACGTTTACATTGGTGACCCAGCTCAATTACCTGCACCACGCACATTGCTAACAAAAGGCACACTTGAACCAGAATATTTCAATTCAGTGTGCAGACTTATGAAAACAATAGGTCCAGACATGTTCCTTGGAACCTGTCGTCGCTGTCCTGCCGAAATTGTTGACACAGTGAGTGCTTTAGTTTATGACAATAAGCTAAAAGCACACAAAGAGAAGTCAGCGCAATGCTTCAAAATGTATTACAAGGGTGTGATTACGCATGATGTGTCATCTGCAATCAACAGGCCACAGATAGGTGTAGTAAGAGAATTTCTTACGCGCAACCCTGCTTGGAGAAAAGCTGTTTTTATTTCACCATATAATTCACAGAATGCAGTGGCATCAAAGATTTTAGGGTTGCCTACTCAAACTGTTGATTCCTCACAGGGTTCTGAATATGACTATGTCATATTCACACAAACCACTGAGACTGCACACTCTTGTAATGTAAACCGCTTTAATGTGGCCATCACAAGAGCAAAAATTGGCATTTTGTGTATAATGTCTGATAGAGACCTTTATGACAAGCTGCAATTTACGAGTCTAGAAGTACCACGTCGAAATGTGGCTACTTTACAAGCAGAAAATGTGACTGGACTTTTTAAGGACTGTAGCAAGATCATTACTGGTCTTCATCCAACACAGGCACCCACACATCTCAGTGTTGATACTAAATTCAAAACTGAAGGACTTTGTGTCGACATACCAGGAATACCAAAGGACATGACCTACCGTAGACTCATCTCTATGATGGGCTTTAAAATGAATTACCAAGTTAATGGTTACCCTAATATGTTTATTACCCGTGAAGAAGCTATTCGTCACGTTCGTGCATGGATAGGCTTTGATGTAGAGGGTTGTCATGCTACTAGGGATGCTGTAGGAACAAATCTACCACTCCAGTTAGGGTTTTCAACAGGTGTTAACCTAGTGGCCGTACCGACTGGCTATGTTGACACTGAAAATAGCACAGAATTCACCAGAGTTAATGCAAAACCTCCTCCAGGTGATCAATTTAAGCATCTTATACCACTTATGTACAAAGGTTTGCCTTGGAACGTGGTGCGTATTAAGATTGTTCAAATGCTCAGTGACACCCTGAAAGGATTATCAGATAGAGTTGTGTTTGTCCTTTGGGCACATGGCTTTGAACTCACATCGATGAAGTACTTTGTCAAGATTGGACCAGAAAGAACGTGTTGTCTGTGTGACAAACGTGCAACTTGCTTCTCTACTTCATCTGATACTTATGCCTGCTGGAACCACTCTGTGGGTTTTGACTATGTCTACAACCCATTTATGATTGATGTCCAGCAGTGGGGTTTTACAGGTAACTTGCAGAGTAACCATGATCAACACTGTCAAGTGCATGGTAATGCTCATGTAGCTAGTTGTGATGCTATCATGACTAGATGTCTTGCTGTCCATGAGTGCTTTGTTAAGCGCGTTGATTGGTCTGTTGAATACCCGATTATCGGAGATGAACTGAAAATTAACGCAGCATGCAGAAAGGTACAGCATATGGTTGTCAAGTCTGCATTGCTTGCTGATAAATTTACAGTTCTTCATGACATTGGAAACCCAAAGGCCATTAGATGCGTGCCTCAGGCTGAAGTAGACTGGAAATTCTACGACGCTCAGCCTTGCAGTGACAAAGCTTATAAAATAGAAGAACTCTTCTACTCATATGCTACACATCATGACAAGTTCACAGATGGTGTCTGCTTGTTTTGGAACTGTAACGTTGATCGTTACCCAGCCAATGCTATTGTGTGTAGGTTTGATACCCGAGTGCTCTCTAATTTAAACCTACCTGGTTGTGATGGTGGTAGTTTGTATGTTAATAAGCATGCATTCCACACTCCGGCTTTTGATAAGAGTGCATTTACACATTTGAAGCAACTGCCTTTCTTTTATTATTCAGACAGTCCTTGTGAGTCTCATGGTAAACAGGTCGTGTCAGACATTGATTATGTCCCACTAAAGTCTGCTACGTGTATCACACGCTGCAACTTAGGTGGTGCTGTTTGTAGACATCATGCAAATGAGTATAGACAATACTTGGATGCATATAATATGATGATTTCTGCTGGATTTAGCCTTTGGATTTATAAACAATTTGATACTTACAACTTGTGGAATACTTTCACTAAGTTGCAGAGTTTAGAAAATGTGGCTTATAATGTTGTCAACAAGGGACACTTTGATGGACAGAGTGGTGAAGCACCTGTATCCATCATTAATAATGCTGTTTACACTAAAGTAGATGGCATTGACGTGGAAATTTTCGAGAACAAGACAACACTTCCTGTTAATGTGGCGTTTGAGCTTTGGGCTAAACGTAACATTAAACCTGTGCCAGAGATTAAGATACTCAATAATTTGGGTGTTGACATCGCTGCTAACACTGTCATCTGGGACTATAAAAGAGAAGCCCCGGCTCATGTTTCTACAATAGGTGTCTGTACTATGACTGACATAGCAAAGAAACCTACTGAAAATGCTTGTTCATCACTCACCGTCTTGTTTGATGGTAGAGTTGAGGGACAGGTAGATCTTTTCAGAAATGCCCGCAATGGTGTTTTAATAACAGAAGGTTCAGTTAGAGGCTTAATACCTTCAAAGGGACCTATACAAGCTAGTGTCAATGGAGTCACATTAATTGGAGAATCAGTAAAAACACAGTTTAATTATTTCAAGAAAGTAGATGGCATAATTCAGCAATTGCCTGAAACCTACTTTACTCAAAGCAGAGACTTAGAGGATTTCAAGCCCAGGTCACAAATGGAGACTGACTTCCTTGAGCTTGCAATTGATGAATTCATACAGCGATATAAACTTGAAGGCTATGCTTTTGAGCATATCGTTTATGGAGACTTTAGTCATGGACAACTTGGCGGACTTCATTTAATGATTGGTCTTGCTAAGCGCTCACAAGATTCACCGCTTAAACTAGAGGATTTTATCCCTATGGATAGCACAGTGAAAAATTATTTCATAACAGATGCTCAGACAGGTTCATCAAAATGTGTATGCTCTGTTATTGACCTTTTACTTGATGACTTTGTCGAAATAATAAAGGCTCAAGATTTATCAGTAATCTCAAAAGTGGTCAAAGTTACAATTGACTATGCTGAAATATCATTTATGCTTTGGTGTAAGGATGGACATGTTGAAACCTTCTACCCAAAATTACAGGCAAGTCAAGCATGGCAACCAGGTGTCGCTATGCCTAACTTGTATAAGATGCAAAGAATGCTTCTTGAAAAATGTGACCTTCAGAATTATGGTGAAAATGCTGTCATACCAAAAGGAATAATGATGAATGTTGCAAAATATACCCAACTGTGTCAATACTTAAACACACTTACATTAGCTGTGCCTTATAACATGAGAGTGATACACTTTGGTGCAGGCTCTGATAAAGGAGTAGCACCCGGTACAGCTGTTCTCAGGCAGTGGTTGCCAACTGGCACACTACTTGTTGATTCTGATCTAAACGACTTCGTCTCTGACGCTGATTCTACATTGATTGGAGACTGTGCCACTGTACATACAGCTAATAAATGGGATCTCATCATTAGCGATATGTATGACCCTAAGACCAAACATGTGTTAAAGGATAATGACTCAAAAGAGGGGTTTTTCACTTATCTATGTGGATTTATTAAACAAAAACTAGCCCTGGGAGGTTCTGTAGCTGTTAAGATAACAGAGCATTCTTGGAATGCCGATCTTTACAAGCTTATGGGACATTTCTCATGGTGGACAGCCTTTGTTACAAATGTAAATGCATCATCATCAGAAGCATTTTTAATTGGAGTTAACTATCTTGGCAAGCCAAAGGAACAAATTGATGGCTATACCATGCACGCTAACTACATCTTTTGGAGGAACACAAACCCTATTCAATTGTCTTCCTATTCATTATTTGACATGAGCAAATTTCCTCTTAAGTTAAGAGGAACAGCTGTTATGTCTTTAAAAGAGAATCAAATCAATGACATGATTTACTCTCTGCTCGAAAAGGGTAGGCTTATCATTAGAGAAAACAATAGAGTTGTAGTCTCAAGTGATATTCTTGTCAACAACTAA-ACGAAC-ATGAAAATTTTAATTTTTGCTTTC---TTAGCTAATTTAGCTAAA------GCACAGGAAGGA---TGCGGTATCATCAGCAGAAAACCGCAACCTAAAATGGCACAAGTCTCATCTTCTCGTCGGGGCGTTTATTATAATGATGACATTTTCCGTTCTGATGTGTTACACCTCACACAGGATTACTTCCTGCCATTTGACTCAAATTTAACTCAGTACTTTTCGCTTAATGTGGATTCA---GATAGGTATACCTATTTTGACAACCCCATACTAGACTTTGGTGATGGCGTTTATTTCGCTGCCACTGAAAAGTCTAACGTAATAAGAGGCTGGATTTTTGGTTCATCTTTTGATAACACCACCCAGTCAGCTGTTATAGTTAATAATTCAACACACATTATTATACGTGTGTGTAATTTTAACTTATGTAAAGAACCCATGTATACTGTTAGT------AGAGGTACA------CAGCAAAATGCCTGG------------------GTTTATCAGAGTGCATTTAATTGTACATATGACCGAGTGGAAAAGAGTTTTCAACTTGACACTACTCCTAAAACT---GGAAATTTTAAAGACCTACGTGAGTATGTCTTTAAAAATAGGGATGGCTTTCTGTCTGTCTACCAAACTTATACTGCTGTTAATTTACCC------------AGAGGACTACCCACGGGTTTCTCAGTCTTGAAACCAATTTTAAAATTGCCCTTTGGAATTAATATCACTTCTTATAGAGTAGTTATGGCAATGTTTAGCCAA------------------ACTACTTCTAATTTTTTACCAGAAAGTGCTGCTTATTATGTTGGTAATCTTAAATATTCTACCTTCATGCTCCGATTTAATGAAAATGGGACGATCACGGATGCTGTAGATTGTTCCCAAAATCCTCTTGCTGAATTAAAATGCACCATTAAAAATTTCAATGTTGACAAAGGAATCTACCAAACATCCAACTTCAGAGTTTCACCCACTCAAGAGGTTATTAGATTTCCTAACATTACAAATCGCTGTCCTTTTGACAAGGTTTTTAATGCTACTCGCTTTCCTAATGTTTATGCATGGGAGAGAACAAAAATTTCTGATTGTGTTGCTGACTACACTGTTCTCTACAACTCA---ACCTCTTTCTCGACTTTTAAATGTTATGGAGTGTCTCCATCTAAGTTGATTGACCTATGCTTTACAAGTGTGTATGCTGATACATTCTTGATAAGATCTTCTGAAGTAAGACAAGTTGCACCAGGTGAAACTGGTGTTATTGCTGACTACAATTACAAGTTGCCTGATGATTTCACTGGCTGTGTAATTGCTTGGAATACTGCTAAACATGATACT---------GGC------AATTATTACTACAGATCTCATCGCAAGACTAAGTTAAAGCCTTTTGAGAGAGACCTGTCTTCTGACGAT------------------------------------GGT---AATGGTGTGTATACACTCTCAACATATGACTTTAACCCTAACGTTCCAGTAGCATATCAGGCTACTAGGGTTGTTGTACTCTCTTTTGAACTTCTTAATGCACCTGCTACAGTTTGTGGACCTAAATTATCCACAGAACTAGTTAAGAACCAGTGTGTTAATTTCAATTTTAATGGACTTAAAGGTACTGGTGTTTTGACTTCTTCTTCAAAAAGATTCCAGTCATTTCAACAATTTGGTCGTGACACATCTGACTTTACGGATTCAGTACGTGACCCACAGACTTTAGAAATACTTGACATTTCACCTTGTTCCTTTGGTGGTGTTAGTGTTATCACACCTGGAACGAACGCCTCATCAGAGGTAGCTGTTCTCTATCAAGATGTAAATTGCACTGATGTCCCTACAGCAATACGTGCAGATCAATTAACACCTGCTTGGCGCGTTTATTCCACT------GGAGTAAATGTGTTTCAAACACAAGCTGGCTGTCTTATAGGAGCTGAGCATGTCAACGCCTCTTATGAGTGTGACATTCCTATTGGTGCAGGCATTTGTGCTAGTTACCATACA---GCTTCTGTT------------CTACGTAGTACCGGCCAGAAATCAATTGTTGCCTATACTATGTCACTGGGTGCTGAAAATTCCATTGCATACGCTAATAATTCAATTGCCATACCTACAAATTTTTCAATCAGTGTCACTACAGAAGTGATGCCTGTTTCAATGGCTAAAACATCCGTGGATTGTACTATGTACATCTGCGGTGATTCTTTAGAGTGCAGCAACTTACTATTGCAGTATGGAAGCTTCTGCACACAACTCAATCGTGCCCTCACTGGCATTGCTATAGAACAGGACAAAAACACTCAGGAAGTCTTTGCCCAGGTTAAACAAATGTACAAGACACCTGCCATAAAGGACTTTGGCGGTTTCAATTTTTCACAAATATTGCCTGACCCTTCAAAGCCAACGAAGAGATCATTTATTGAAGACCTGCTCTTCAATAAAGTGACTCTCGCGGATGCTGGCTTTATGAAACAATATGGTGAATGCCTAGGTGATGTTAGTGCTAGAGACCTTATCTGTGCCCAGAAGTTCAATGGACTTACTGTGCTACCACCACTGCTTACAGATGAGATGATTGCTGCATACACAGCTGCGCTAGTTAGTGGTACTGCTACGGCAGGCTGGACGTTTGGTGCAGGTGCAGCTCTTCAAATACCATTTGCTATGCAAATGGCTTATAGGTTCAATGGCATTGGAGTTACTCAAAACGTTCTCTATGAGAATCAAAAGCTGATAGCCAATCAGTTTAATAGTGCTATAGGCAAAATTCAAGAATCATTATCATCTACTGCAAGTGCACTAGGAAAATTGCAGGATGTGGTTAACCAAAATGCACAAGCTCTTAACACGCTTGTTAAACAACTTAGCTCTAATTTTGGAGCTATCTCAAGTGTGTTAAATGACATTCTCTCTCGCCTTGATAAAGTTGAGGCAGAAGTTCAAATTGATAGGTTGATTACAGGCAGATTGCAAAGCCTTCAAACCTATGTAACACAACAACTTATCAGAGCTGCTGAAATCAGAGCTTCTGCTAATCTTGCTGCTACTAAAATGTCTGAGTGCGTTCTTGGACAATCAAAAAGAGTTGATTTCTGTGGAAAAGGCTACCACCTTATGTCCTTCCCTCAATCAGCACCTCATGGTGTCGTTTTTCTACATGTCACATATGTGCCATCACAAGAGAAAAACTTCACAACAGCCCCAGCTATTTGTCACGAAGGCAAAGCTTATTTCCCTCGTGAAGGTGTCTTTGTGTCTAATGGCACTTCTTGGTTTATTACGCAGAGGAATTTTTACTCTCCACAATTAATTACAACAGATAACACTTTTGTTTCTGGTAATTGTGATGTCGTAATCGGCATCATTAATAATACTGTTTATGACCCTCTGCAACCTGAGCTTGACTCGTTTAAGGAAGAGCTGGACAAGTACTTCAAAAATCATACATCACCAGATGTTGATCTTGGCGACATTTCAGGCATTAATGCTTCAGTCGTCAACATTCAAAAGGAGATTGACCGCCTCAATGAGGTTGCCAAAAACCTAAATGAATCACTCATTGACCTCCAAGAACTTGGGAAATATGAGCAATACATCAAGTGGCCTTGGTATGTTTGGCTCGGCTTTATTGCTGGACTAATTGCCATCGTCATGGTTACAATCTTGCTTTGTTGCATGACCAGCTGTTGCAGTTGTCTCAAGGGTGCATGCTCTTGTGGTTCGTGCTGCAAATTTGATGAGGACGACTCTGAGCCAGTGCTCAAAGGAGTCAAATTACATTACACATAAACGAACTTAATGGATTTGTTTATGAGCATTTTCACATTGGGAGCAATCACGCGCAATCCAGCGAAAATTGAAAATGCTTCTCCTGCAAGTACTGTTCATGCTACTGCAACGATACCACTACAAGCCACATTCCCTTTCGGATGGCTTATTGTTGGCGTTGCACTTCTTGCTGTTTTTCAAAGCGCTTCTAAAGTAATTGCGCTTCATAGAAGGTGGCAGCTCGCCTTATATAAAGGCGTTCAACTTGTATGTAATATGCTGCTGCTTTTTGTGACAATTTACTCACACCTTCTACTTCTAGCTGCTGGCATGGAAGCACAATTCTTGTACATCTATGCCCTGATTTATATCTTGCAAATTGTAAGTTTTTGTAGATTTATCATGAGATGCTGGCTGTGCTGGAAGTGCAGATCCAAAAATCCATTACTCTATGATGCTAACTATTTTGTATGTTGGCATACTAATAACTATGACTACTGTATACCATACAACAGTGTCACAGATACAGTTGTCATCACCTCAGGTGATGGAACAAATCAGCCAAAACTAAAAGAAGACTATCAAATTGGTGGTTATTCTGAGGATTGGCATTCAGGTGTTAAAGACTATGTAGTAATATATGGCTATTTCACCGAAGTTTATTACCAGCTTGAATCGACTCAATTGTCGACTGATACTGGTGCTGAAAATGCTACATTCTTCATCTATAGCAAGCTTGTTAAAGATGTA---GATCATGTGCAAATACACACAATCGACGGCTCTTCAGGAGTTGTAAATCCAGCAATGGATCCAATTTATGATGAGCCGACGACGACTACTAGCGTGCCTTTGTAAGCACAAGAAAGTGAGTACGAACTTATGTACTCATTCGTTTCGGAAGAGACAGGTACGTTAATAGTTAATAGCGTACTTCTTTTCCTTGCTTTCGTGGTATTCTTGCTAGTCACACTAGCCATCCTTACTGCGCTTCGATTGTGTGCGTACTGCTGCAATATTGTTAACGTGAGTTTAGTAAAACCAACAGTTTACGTTTACTCACGTGTTAAAAATCTGAACTCTTCTGAGGGAGTTCCTGATCTTCTGGTCTAAACGAACTAACTATTA---TTATTATTCTGTTTGGAACTTTAACATTGCTCATCATGGCA------------------GACAACGGTACAATTACTGTTGAGGAGCTTAAACAACTCCTGGAACAATGGAATCTAGTAATAGGTTTCATTTTCCTTGCTTGGATTATGTTACTACAGTTTGCCTATTCCAACCGGAACAGGTTTCTGTATATAATAAAGCTTGTTTTCCTCTGGCTCTTGTGGCCAGTAACACTTGCTTGCTTTGTGCTTGCTGCTGTTTACAGAATTAATTGGGTGACTGGCGGAATTGCGATTGCAATGGCTTGTATAGTAGGCTTGATGTGGCTTAGCTACTTCGTTGCTTCTTTCAGGCTGTTTGCTCGCACCCGCTCAATGTGGTCATTCAATCCAGAAACAAATATTCTTCTCAATGTGCCTCTTCGGGGGACAATTCTGACCAGACCGCTCATGGAAAGTGAACTTGTCATTGGTGCTGTGATCATTCGTGGTCACTTGCGGATGGCTGGACACTCCCTTGGGCGCTGTGACATAAAGGACCTGCCAAAAGAGATTACGGTGGCTACATCACGAACGCTTTCTTATTACAAATTAGGAGCGTCGCAGCGTGTAGGCACTGATTCAGGTTTTGCTGCATACAACCGCTACCGAATTGGAAACTACAAACTAAATACAGACCATTCAGGTAGCAACGACAATATTGCTTTGCTAGTACAGTAAGTGACAACAGATGTTTCATCTAGTTGACTTCCAGGTTACAATAGCAGAGATATTGATTATCATTATGAAAACTTTCAGGGTTGCCATTTGGAACCTTGACATACTAATAAGTTCAATAGTGAGACAATTATTTAAGCCTCTAACTAAGAAGAATTATTCAGAGTTAGATGATGAAGAACCTATGGAGTTAGATTATCCATAA------------------------------------------------------------------------------------------------------------------------------------------------------------------------------------------------------------------------------------------------------------------------------------------------------------------------------------------------------------------------------------------------------------------------------------------------------------------------------------------------------------------------------------------AACGAACATGAAAATTATTCTCTTCTTGATATTGATAGCGCTTGCAACTTGTGAGTTATATCATTATCAGGAGTGTGTTAGGGGTACGACTGTACTACTAAAAGAACCTTGCCCATCAGGAACATATGAGGGCAATTCACCATTTCACCCTCTTGCTGATAATAAATTTGCACTAACTTGCTCTAGCACACATTTTGCTTTTGCTTGTGCTGACGGTACTAGACACACCTATCAGCTTCGTGCAAGATCAGTTTCACCAAAACTTTTCATCAGACAGGAGGAAGTTTATCAAGAGCTCTACTCACCACTTTTCCTCATTGTTGCTGCATTAGTATTTATAATACTTTGCTTCACCATTAAGAGAAAGACAGAATG---AATGAGCTCACTTTAATTGACTTCTATTTGTGCTTTTTAGCCTTTCTGCTATTCCTTGTTTTAATTATGCTTCTTATATTTTGGTTCTCGCTTGAGATTCAGGACATAGAAGAACCTTGTAACAAAGTC------------------------TAAACGAACATGAAACTTCTCATTGTTTTTGGACTCTTAGCATCAGTGTACTGCTTCCACAGAGAATGCAGCATACAAGAGTGTTGTGAAAATCAACCCTACCAAATTGAAGACCCATGTCCAATACATTAC------------------------------------------------------------------------------------------------------------------TATTCGGACTGGTTTATAAAAATTGGATCTAGAAAATCGGCTCGCCTCGTACAATTGTGCGAAGGTGATTACGGACGAAGAATTCCAATTCATTATGAGATGTTTGGCAATTACACTATCTCCTGTGAACCACTAGAGATAAATTGTCAGGCTCCACCAGTAGGTAGTCTAATCGTTCGTTGTTCATACGATTATGACTTTGTTGAGCATCATGACGTT---CGTGTTGTACTAGATTTCATCTAAACGAACAAACTAAAATGTCTGATAATGGACCCCAA---AGTCAACGTAGTGCCCCCCGCATTACATTTGGTGGACCCGCAGATTCAAATGACAATAACCAGGATGGAGGACGCAGTGGTGCACGGCCAAAACAGCGCCGGCCCCAAGCTTTACCCAATAATACTGCGTCTTGGTTCACAGCTCTCACTCAGCATGGCAAAGAGGAACTTAGATTCCCTCGAGGCCAGGGCGTTCCAATCAACACCAATAGTGGTAAAGATGACCAAATTGGCTACTACCGAAGAGCTACCCGACGAGTTCGTGGTGGTGACGGCAAAATGAAAGAGCTCAGCCCCAGATGGTATTTCTATTACCTAGGAACTGGCCCAGAAGCTTCACTTCCCTATGGCGCTAATAAAGAAGGCATCGTATGGGTCGCAACTGAGGGAGCCTTGAATACACCGAAAGATCACATTGGCACCCGCAACCCTAATAACAATGCTGCCGTCGTGCTACAACTTCCTCAAGGAACAACATTGCCAAAAGGCTTCTACGCAGAGGGGAGCAGAGGTGGCAGTCAATCTTCATCTCGCTCCTCATCACGTAGTCGCGGTAATTCAACAAATTCAACTCCTGGCAGCAGTAGGGGAAGTTCTCCTGCTCGATTGGCTAGCGGAGGTGGTGAAACTGCCCTCGCGCTATTGCTGCTAGACAGATTGAATCAGCTTGAGAGCAAAGTTTCTGGTAAAGGCCAACAACAACCAGGCCAAACCGTCACTAAGAAATCTGCTGCTGAGGCATCGAAGAAGCCTCGCCAAAAACGTACTGCTACTAAACAGTACAACGTCACTCAAGCATTTGGGAGACGTGGTCCAGAGCAAACCCAAGGAAACTTTGGGGACCAAGAACTAATCAGACAAGGAACTGATTACAAACATTGGCCGCAAATTGCACAATTTGCTCCAAGTGCCTCTGCATTCTTCGGAATGTCACGCATTGGCATGGAAGTCACACCTTCGGGAACATGGCTGACTTATCATGGAGCCATCAAATTGGATGACAAAGATCCACAATTCAAAGACAACGTCATACTGCTGAACAAGCACATTGACGCATATAAAACATTCCCACCAACAGAGCCTAAAAAGGACAAAAAGAAAAAGACTGATGAAGCTCAGCCTTTACCGCAGAGACAAAAGAAGCAGCCCACTGTGACTCTTCTTCCTGCGGCTGACATGGATGATTTCTCCAGACAACTTCAACATTCCATGAGTGGAGCTTCTGCTGATTCTACTCAGGCATAAACACTCATGATGACCACACAAGGCAGATGGGCTATGTAAACGTTTTCGCAATTCCGTTTACGATACATAGTCTACTCTTGTGCAGAATGAATTCTCGTAGC---------------------------------------TAAACAGCACAAGTAGGTTTAGTTAACTTTAATCTCACATAGCAATCTTTAATCAATGTGTAACATTAGGGAGGACTTGAAAGAGCCACCACATTTTCACCGAGGCCACGCGGAGTACGATCGAGGGTACAGTGAATAATGCTAGGGAGAGCTGCCTATATGGAAGAGCCCTAATGTGTAAAATTAATTTTAGTAGTGCTATCCCCATGTGATTTTAATAGCTTCT---------TAGGAGAATGAC---------------------------------
>GU190215.1
-----------------------------------------------------------------------------TTTAAAATCTGTGTAGCTGTCACTTGGCTGCATGCCCAGTGCACTTACGCAGTATATCTTATAAA--CTTTTACTGTCGTTGACAGGACACGAGTAACTCGTCTATCTTCTGCAGGCTGCTTACGGTTTCGTCCGTGTTGCAGCCGATCATCAGCATACCTAGGTTTCGTCCGGGTGTGACCGAAAGGTAAGATGGAGAGCCTTGTCCCTGGTTTCAACGAGAAAACACACGTCCAACTCAGTTTACCTGTTTTGCAGGTTCGTGACGTGCTCGTACGTGGATTCGGTGACACCGTAGAAGAGGCTGTCGCTGAAGCACGCCAACATTTAATTGAAGGAACATGTGGCATTGTTGATCTCCAGAAGGGTGTTTTACCCCAACTGGAACAACCTTACATTTTCCTTAAACGCTGTGATGCCCGTACTGCTCCCCACGGCCATGTTATGGTCGAATTGGTGGCAGAGCTTGATGGCGTCCAGTATGGTAGGAGCGGAGAATCTCTTGGTGTGTTAGTCCCGCATGTGGGTGAAACACCAATTGGTTACCGCAAGGTTCTTGTCCGTAAGAACGGTAATAAGGGAGCCGGTGGTCACTTGTACGGCGCCGATCTAAGGTTTTACGATCTAGGTGACGAACTTGGCACTGACCCCCTTGATGACTTCCAACAAGATTGGAATACTAAGCATGGCAGTGGGCTTCGCCGCGATCTCTTTAGGGAGCTCAATGGTGGTGTCTACACACGCTATGTTGATAACAACTTCTGCGGACCAGATGGTTATCCTCTGGAATGCATAAAAGACTTGCTTGCGCGAGCTGGCAAGTCAAGCGCACCTCTTGCTGAACAGCTTGACTTTTTGGAGTCTAAGAGAGGTGTGTACTGTTGCCGTGAACATGAGCATGAGATTGCTTGGTACACGGAGCGCTCTGATAAGAGCTATGAGCTTCAGACACCTTTTGACATTACTAATGCCAAAAAGTTTGATTCTTTCAAAGGCGAATGTCCTAAATTCGTCTTCCCACTTAATTCCACAGTTAAAGTCTTGCAACCACGTGTTGAAAAGAAGAAGACTGAGGGATTTTTAGGCCGTATTCGTACGGTTTACCAAGTTGCATCACCTGGTGAGTGTAACTCTATGCACCTGTCTACCTACATGAATTGTAACCATTGTGGTGAAAAGTCATGGCAGACATGTGATTTCTTAACAGCCACTTGTGAAATGTGTGGCAACCAGAATACTGTTGAAGAGGGACCTACCACATGTGGGTATGTACCTAGTAATGCTGTAGTAAAGATGGTTTGCCCTGCCTGTCAGAACCCAGAGATTGGGCCCGACCATAGTGTGGCAGATTACCACAACAACTCAAAGATTGAAACTCGACTCCGCAAGGGAGGTAGGATTAAATCTTTTGGTGGCTGTGTTTTCTCTTATGTTGGCTGCTACAACAAGCGTGCCTTCTGGGTGCCGCGTGCCGCAGCCAATATTGGTTCCAACCATACTGGCGTTGTCGGTGAAGGAGTTGAAACCATGAATGAGGACTTGCTTCAGATCTTAAGTCGTGAACGTGTTGTTATCAACATTGTTGGCGAGTTTTGTCTGAACGAGGAGATTGCTATCTTACTTGCTTCTCTTTCAGCGTCTACTAGTGCTTTTGTAGAGACAGTTAAAAATCTTGATTTTAAAACTTTCAAGAAAATCATTGAGTCTTGTGGTAATTATAAAGTGACCAAGGGCAAGTTTAAACCTGGTGTCTGGAATATTGGCACTAGTAAATCATTGCTTACACCTCTGCATTGCTTTTCATCGCAGGCTGCAGGTGTAGTTCGCTCAATCTTCTCTCGCACACTTGCTACAGCTAATCATTCAATTGTAGACCTGCACAGAGCTGCTATGATTATTTTCTCTGATATATCAGATCAAGCCAATCGTGTGCTGGATGCCATGGTCAACACATCTGACTTAGTCACTGAAAGTGTTGTTGTCATGGCTTATCTCACAGGTGGATTGGTGCAACAGGTTAGTACCTGGTTGAGCCAATTACTTAATACTTCTGTAGACAAGTTTAGCGCAGTTTTGCGCTGGCTTGAGCAAAAGCTCCAAGGTGGCATTGATTTTCTTCGTCAAGCTTGGGGCATTCTTAAACTTCTAGTCACTGGCGCTTATGTGGTTATAAGAGGTAAAATTCAAGTTGTTAACACTAGTCTCATAGAGTGCGTTACATCATTTGTTGACGTCGTTAACAAGGTTTTTGAGCTCTGTACTGATTACATTACTGTTGCTGGTGCTAGAGTGCGTGCTATAAATTTTGGTGAGGTTTTGATTGCGCAAAGTCGAGGCCTCTACCGTCAGTGTGTACGTGCCAGAGATCAGCTTCAGTTGTTGATGCCTTTAAAATCGCCAAAGGACGTTGTTTTCCTTGACGGTGATGCTTATGACACACTTTTAACCTCTGAGGAGGTAACAGTTAAAAATGGAACTCTTGAAGCACTTGATCTTGAACTCAGTGACGTAGTTACTGGTGTTGCGGAGGGAGTCCCTGTTTGTGTTAATGGTCTAATGCTCTTAGAATTGAAGGAAAAGGAGCAATACTGTGCATTGTCTCCTTCTCTACTTGCAACTAATAACGTCTTTACATTAAAAGGAGGTGCCCCTACAAAGGGAGTCACATTTGGTGAAGACACAGTTGTGGAAATCCAGGGTTATAAAAGTGTTAAAATCACTTTTGAGTTGGATGAACGTGTTGATAAAGTTCTTAATGAGAAGTGTGCATCCTATACAGTAGAGACCGGCACTACAGCTGAAGAACTTGCTTGTGTTGTGGCTGAGTCTGTTGTAAAGACTTTACAACCAATCTCTGAATTACTAACACCCATGGGTATCGACCTTGATGAATGGAGTGTAGCTAAATTTTACCTGTTTGATGAGTCTGGTGAAGCAGTTCTTTCATCACACATGTATTGTTCCTTCTATCCTCCTGACGAAGAGGAAGAA------------------------------GAAGATTTGGAAGAGTCTGAAGATGTCGAATACGGTACTGAAGACGATTACACAGGCGCCCCGCTCGAATTCGGTGCTAGTAGCACTGTTGAG---CAGGACGAGGTC---------------------------CATGATGAAGAGGAAGACTGGCTTGCACCACAGGAAGAG------------------------------------------------------------------------------------------------------------------------------------------------------------------------------------------------TCC---GAAGTGTTATATGACCAGTTTACCGATTATCACAAACTCACAGACAATGTCTTCATAAAGTGTGCTGATATTGTTGAAGAGTCTCTGAAAGTCAACCCAACAGTTGTAGTGAATGCTGCTAACATACACTTGAAACATGGTGGTGGTGTTGCACGAGCACTAGATAAAGCAACTGGCGGTAGTATGCAAAAAGAATCTAATGATTACATTTCTACTAATGGTCCTCTTAGAGTAGGAGGTTCCTGTCTTCTCTCAGGCCATAACTTAGCTAAACATTGTTTGCATGTTGTTGGCCCAAATAAAAATGCAGGAGAGGATATTAAACTCCTTGATGCAGCCTATGAGAACTTCAATGCATATGAAGTAGTTTTATCACCACTACTGTCAGCAGGTATCTTTGGTGTAAGTCCTATTCAATCACTAGAGACTTGCAAGCGCGTGGTGCGTAACACAGTCTACATTGTTGTAAACGACAGTGTGGTATTTGATCAGCTTTTAGCCAAAACCCCTGGAAAGACTAACGAGAGGCCTGTTGTTGAATCTTCA---------GAAATTTGTGAGGAGGTCAACCAGAAGCCTGTTGTTGAGTTTTCAGAAACTAAGGAGTTGCATGAAGAGACCAATCAGAAGCTT---AAGTCTTCGGAA---GAGCCTGTTAAAACCCGCATTGAGGAGTTGAACACAACTGTTGATGAGGCTAAATTTCTAACCACTAAGTTGCTATTATATGCAGATGTCAATGGTAATCTTAGTGAAGATTCAAAGGTGTTAATT---GGCAATGATGGCGCGTCCTTTAAAAAGGGTGCTCCTTACATTGTTGGTGACATCATTAGCGAAGGTGAATTGACCTGTGTTGTTTTACCAACTAAAGCTGTGGGTGGTACAACTCATATGCTTACTAGGGCTCTGAAGAATGTACCTTCAGACACCTATCTTACAACCTATCCTGGTCAGGGTGTTTCAGGCTACACTTTGGATGAAGCTAAAGCAGCTCTTAAAAAGTCCAGATCAGTCTTTTACATATTACCTTCAGCAAATGTTAATGCTAAGGAAGAGGTTTTAGGCACTGTTGCCTGGAACTTGCGTGAAATGTTAGCTCACGCTGAGGAAACTAGGAAAGTTATGCCAGTCTGTATGGATGTTAGGGCGATTATTTCCACAATTCAGCGTAAGTATAAAGGAATTGGAATACAGGAAGGTCTTGTAGATTATAAAGTAAGATTTTACTTTTACTCTAGCAAAACACCTATTGCTAGGGTAATCTCAAACCTTAATTCTCTTGGAGAGCCCCTGATTACTATGCCTTTGGGCTATGTCACACATGGACTCAATTTAGAAGAATCAGCGCGCTACATGCGTTCTGTTAAGGTTCCTGTTGTAGTTTCTGTGTCTTCACCTGATGCAGTCACTTCTTACAACGGTTATGTTACATCTGCTTCTAAGAGTGCTGAAGAACACTTTATTGAAACAGTTTCCTTAGCGGGTTCATACAAGGATTGGTCATATTCTGGCCAACGTACTGAACTTGGTGTTGAATTCCTCAAGAGAGGTGACAAAATTGTCTACCATACAGTAGGAAATGTTATAGAATTTCACATGGAAGGTGAAGTTCTTCCTCTTGAGAAGTTAAAAACTCTCTTAGCTTTAAGAGAGGTTAAAACTATTAAGGTGTTCACAACTGTAGATAACATCAACTTACACACACAAGTCATTGATATGTCTATGACTTATGGACAACAGCTAGGACCCACCTATATGGACGGTGCTGATCTTACTAAAGTCAAACCTCATGCTAGTCATGAGAACAAGACTTTCTTTGTCCTACCTAGTGATGATACGCTACGTATTGAAGCTTTTGAGTACTATCATACCGTAGACGAGAGTTTTTTTGGTAGATACATGTCAGCATTAAACCATACTAAAAGATGGAAGTATCCTCAAGTTGGTGGTTTAACATCTATAAAATGGGCAGATAACAATTGTTACTTGTCTAGTGTTCTTTTGTCACTACAACAAATTGACATTAAGTTTAATGCACCAGCACTTCAGGATGCTTATTATAGAGCGCGTGCTGGTGATGCTGCTAACTTCTGTGCACTTGTGCTCGCATACAGCAAGAAGACTGTAGGTGAGCTGGGTGATGTACGTGAAACAATGGCCCATTTATTACAGCATGCAAACTTAGAGTCCGCTAAACGGGTTCTTAATGTTGTGTGCAAACACTGTGGACAGAAAAGCACTACACTTAGTGGTGTTGAAGCTGTCATGTACATGGGAACCCTCTCTTATGATCATCTTAAGAGAGGTGTTAAGATACCTTGTGTATGTGGTCGTGAAGCTACACAATACTTAGTGAAACAAGAGTCAACTTTTGTTATGATGTCAGCTCCACCTGCAGAGTACACTCTTCAAACCGGTGAGTTTTTGTGTGCTAATGAGTACACTGGTAATTACCAGTGTGGTCATTATACACATATTACAAATAGAGAAACTATCTATAAAATTGATGGTGCTCTCTTGACTAAAATTACTGAATATAAGGGTCCTGTTGCTGATGTTTTCTATAAGGAAACATCCTACAGTACAGATATAAAACCTGTGTCATACAAACTCGATGGAGTGACTTACACAGAGATAAATCCAGATCTAAATGGGTATTACAAAAAGGACAATGCTTACTATACAGAACAGCCTATTGACCTTGTACCAACTCAACCTTTGCCTAATGCAAGTTTTGACAATTTCAGATTTGTTTGTGCTAACACCAAATTTGCTGATGACTTGAACCAGATGACTGGCTTTAAAAAGCCTCCATCTAGGGATTTAACAATTACGTTCTTCCCTGATTTGAATGGTGATGTGGTTGCTATTGATTATAGACACTACACACCTACTTTCAAAAAGGGTGCTAAACTTGTCCATAAGCCAATACTGTGGCATGTTAATCAGACTACTACTAAGTCAACGTTTAAACCCAATATGTGGTGTCTGCGTTGTCTTTATAGTACAAAGCCTGTTCCCACTTCAAATTCGTTTGAGGTGTTAAGTTCAGATGACGCACAAGGAATGGACAATCTTGCTTGTGAAAGTCAACAAACTGTCGCTGAAGAAGTAGTGGATAATCCTACCATACAGAAAGACATCATAGAGTGTGACGTGAAAACTACCGAAGTTGTAGGCAATGTCATACTAAAACCATCAGCAGATGGCATTAAAGTTACATCAGAGTTGGAACATGAGGATCTTATGGCTGCTTATGTGAATGAAACTAGCATTACCATTAAGAAGCCCAATGAGCTTTCTATCATGTTGGGTTTAAAAACAATTGCTACACATGGTGCTGCTGCTATTAATAGTGTACCCTGGATTAAGATTTGTGCTTATGTCAAGCCCTTTCTTGGTTACGTTGCAGAGCAATCTAAGAATTGTATTAAGCGCTGTTTTAGGCGTGTTTTTAATGATTATATGCCATTCTTGTTGACGCTTTTATTGCAATTATGCACTTTTACTAAGAGTACAAATTTTAGAATAAAAGCTGCTATGCCCATTGTTATAGCTAGAAATAGTGTAATAGGTGGTGTTAGATTTTGTCTAGATGCTTTGACTATGTATGTTAAATCACCTAAGTTTTCTGGAATACTCACTGTTGTTATGTGGTTATTATTATTAAGTGTCTGCTTAGGATGTTTAGTCTATGCAGTAGCTTCTTTTGGTGCCATCTTATCTGGTTTTGGTCTGATGTCTTATTGTGATGGCGTTAGGGCGGGTTATGTTAACTCGTCTAATGTCACTATTCCTGACTACTGCGCAGGCAGTTTACCTTGTGGTGTTTGTTTGGGTGGTTTGGATTCTTTAGATGCATACCCAGCTTTAGAGACGATTCAGGTTACCATTTCTTCCTACAAGTTAGACTTGACTTTTGTGGGAATGATGGCTGAATGGTTTTTGGCATATATGTTGTTTACTAAATTTTTTTATTTATTAGGTCTCTTTGCCTTAATGCAGTTGTTTTTCGGTCTTTTTGCTACACACTTTGTGAATAATTCCTGGTTAATGTGGCTTATTATAAATGTAGTGCAAATGGCTCCCATTTCTGCTATGGTTAGAATGTATGTGTTCTTTGCCTCTTTCTACTATGTGTGGAAAGCTTATATACACGTTATTAATGGCTGTACATCATCCACTTGTATCATGTGTTACAAGCGTAATCGTGCAACACGTGTTGAATGCACCACCATTGTCAACGGCATGAAGAAGTCCTTCTATGTTTATGCTAATGGTGGTCAAGGTTTTTGCAAACTTCACAACTGGAATTGTTTGAATTGTGACACTTTCTGTTCTGGAAGTACATTTATCAGTGATGAGGTAGCACGTGACCTATCATTACAGTTTAAGAGACCTATTAATCCAACAGACCAGTCTTCTTACAATGTTGATAGTGTTACAGTAAAAGATGGTACACTCTACTTGTATTTTCAGAAGGCTGGTAAACTCACCTATGAGAGACATCCACTTTCTTACTTTGTTAATTTGGACAACCTGAGAGCTAATAACGTTAAAGGCACTTTGCCTATTAATGTTATAGTTTTTGATGGTAAGTCTAAATGTGAAGAAGCTGCTGCTAAATCTGCATCTGTTTACTATAGTCAGTTGATGTGTCAACCTATATTACTATTAGACCAAGCTCTTATTTCTGATGTTGGCGATAGTACTGAAGTGGCTGTTAAAATGTTTGATGCGTATGTTAATGCATTCTCATCAACATTTAACGCTCCTATGGAAAAACTAAAGACATTCATTGCGACAGCCCATGCTGAAATAGCTAAAGGTGTTTCTTTGGATAGTGTTTTGTCTACATTTTTGTCTGCAGCCAGACAAGGATTTGTGGATTCTGATGTAGACACTAAGGATGTCATGGAGTGTCTTAAACTGTCACACCATTCTGATTTGGAGATTACGAGTGACAGTTGTAACAATTTTATGCTTACTTACAACAAGGTTGAAAACATGACACCTAGAGATCTAGGTGCCTGCATTGATTGTAGTGCGCGTCATATTAATGCACAAGTGGCAAAGAGTCACAATGTTTCCCTTGTTTGGAATGTAAAGGACTATATGTCTTTGTCAGAACAGCTACGTAAACAAATACGTAGTGCTGCCAAAAAGAACAATATACCATTTAAACTCACTTGTGCTACTACTAGACAAGTTGTGAATGTTATAACAACAAAAATATCACTAAAAGGTGGTAAGTTTGTTAGCAATAATTGGTTTAGGTTCCTACTCAAAATGACAGTTTTGATGGTATTGGTTGCCTTTATCTTCTATTTTATTACACCCACCCATACTTTAATGGGTCATGATGTGTTTTCTTCTGAAATTATCGGTTATAAAGCAATACATAATGGTGTTACCAGAGATGTGTTGACCACCGATGATTGTTTTGCTAACAAGCACACTGGCTTTGACCATTGGTTCAGTCAGCGTGGTGGTTCATATAGAAATGACAAGACCTGCCCTGTTATAGCGGCTGTTATTACGCGTGAGGTAGGCTTTATAGTACCTGGTCTTCCTGGTACTGTAAGGCGTGCTTCCAATGGTGACTTTTTGCATTTCTTACCTAGAGTTTTTAGCGCTGTTGGTAACATTTGTTACACGCCAGCGAAATTAATAGAGTATACTGACTTTGCAACTTCAGCCTGCGTGCTTGCTGCTGAATGTACTATCTTTAAGGATGCTCAAGGTAAACCTGTACCTTATTGCTATGATACTAATTTGCTTGAGGGTTCTATTTCTTATAGTGAGTTACGCCCCGACACTAGATATGTGTTAATGGATGGCTCAATTATACAATTCCCTAGCACTTACCTTGAAGGTTCTGTGAGAGTGGTAACAACTTTTGATTCTGAATACTGCAGACATGGTACTTGCGAACGATCAGACGCGGGTGTGTGTTTGTCTACTAATGGTAGATGGGTTCTTAATAATGATTATTATCGATCCATTCCAGGTGTCTTTTGTGGTGCTGATGCTTCAGACTTACTCTTTAACATCTTCACACCTCTTGTTAGACCAGTAGGCACACTTGACATTTCAGCTTCTGTTGTAGCAGGTGGCCTTATAGCCATCCTTGTTACATGTGTTGCTTACTACTTTATGAAGTTTAGGCGTGCGTTTGGAGAGTACAACCATGTTGTCTTTGCTAATGCACTTTTGTTTTTACTGTCTTTTACTATACTCTGTTTGACACCTGCGTACACATTTTTACCAGGTATCTATTCATTGCTTTACTTGTACTTGACCTTCTATTTTACTAATGACGTGTCTTTCTTGGCTCACCTGCAATGGCTAGCTATGTTCTCACCAATAGTGCCTTTCTGGATAACAGTCACTTATGTTGTCTGTATTTCTATTAAGCATTGCCATTGGTTCTTTAGTAATTACCTCAAGAAGAGAGTTGTTTTTAATGGAGTTACATTTAGCACTTTTGAGGAGGCTGCTCTGTGTACCTTTCTTTTGAATAAGGAAATGTATCTTAAATTGCGTAGTGAGACACTTTTGCCACTTACACAATATAATAGATACCTTGCTCTTTATAATAAGTACAAGTATTTTAGTGGAGCTTTAGACACAACTAGCTATAGGGAAGCTGCATGCTGTCACTTAGCGAAAGCTCTAAATGACTTCAGTAACTCTGGTGCTGATGTTCTATACCAACCACCACAGACTTCTATTACCTCAGCTGTTTTACAGAGCGGTTTTAGAAAGATGGCATTCCCCTCAGGCAAAGTTGAGGGATGTATGGTACAGGTCACATGTGGAACAACAACCCTGAACGGTTTGTGGTTAGACGATGTGGTCTATTGCCCTAGACATGTTATCTGCACACTAGAAGATATGCTTAACCCAAATTATGATGACTTACTTATTAGAAAGTCTAACCATAATTTCCTTGTGCAGGCTAGTAATGTGCAATTGCGTGTTATTGGCCATACTATGCAGAACTGCTTGCTCAAACTTAAGGTTGACATAGCTAATCCTAAAACACCTAAGTATAAGTTTGTACGTATTCAACCTGGACAGACTTTTTCAGTGTTAGCTTGCTACAATGGTGCACCCTCGGGTGTTTACCAGTGTGCAATGAGGTCCAACCACACTATTAAGGGTTCATTCCTTAATGGTTCTTGTGGTAGTGTTGGTTTTAACATTGACTATGACTGCGTGTCCTTCTGTTACATGCACCATATGGAGCTTCCTACAGGAGTTCATGCTGGTACAGACTTGGAAGGTAACTTCTATGGACCATTTGTTGATAGACAAACAGCACAAGCAGCAGGAACTGATACAACCATTACACTTAATGTGTTGGCTTGGCTCTATGCTGCTGTTATTAATGGGGAAAGATGGTTCCTTAATAGGTTTACAACTACCCTAAATGATTTTAATCTTGTTGCTATGAAGTACAACTATGAACCTCTAACACAAGATCAAGTTGACATCCTTGGACCGCTTTCTGCCCAAACTGGAGTGGCTGTCATGGATATGTGTGCAGCACTGAAAGAATTGTTGCAAAATGGCTTAAATGGTCGTACCATACTCGGTAGTACCATTTTAGAAGATGAGTTTACACCTTTTGACGTTGTTAGACAATGCTCAGGTGTAACCTTTCAAGGTAAATTCAAGAAAGTCGTCAAAGGTACCCATCATTGGTTGCTGTTGACACTCTTGACTTCTTTGTTAATACTTGTCCAAAGTACACAGTGGTCACTGTTTTTCTTTGTGTATGAACATGCCTTTTTGCCGTTTACAATGGGTGTTGTGTGTTTTGCTGCATGCGCTATGGTTCTTGTTAAGCATAAGCATGCATTTTTGTGTTTGTTTTTGTTACCTTCCTTAATAACTGTTGCTTATTTTAATATGATCTACATGCCTGCTAGTTGGGTTATGCGTGTCATGACATGGTTAGATTTAGTCGACACCAGCTTGTCTGGTTATAGACTTAAGGACTGTGTTATGTATGCGTTAGCTGCTTTCTTACTCATCCTTATGACAGCTCGTACTGTTTATGATGATGCTGCTAGACGTGTTTGGACAGTTATGAATGTTATAACACTTGTCTACAAGGTCTACTATGGTAATTCGCTTGATCAAGCACTTGCTATGTGGGCTCTTGTTATTTCTGTAACCTCTAACTATTCTGGTGTCGTTACGACTATCATGTTTTTAGCTAGAGCTATAGTGTTTTTGTGTGTTGAGTATTATCCTATTTTGTTTATTACTGGCAACACCTTACAGTGTATAATGCTTGTTTATTGTTTCTTGGGCTATTGTTGCTGTTGTTACTTTGGTCTTTTCTGTTTACTCAACCGCTATTTCAGATTAACTCTTGGTGTGTATGACTATTTTGTCTCCACACAAGAGTTTAGGTATATGAATTCACAGGGACTTTTACCTCCTAAGACTAGTTTGGATGCCTTTAAACTCAATGTTAAATTATTGGGTATTGGAGGTAAGCCTTGTATTAAAGTGGCCACTGTTCAGTCTAAAATGTCTGATATAAAGTGCACTTCTGTTGTATTGCTTTCAGTTCTACAACAACTTAGAATTGAATCCTCATCCAAATTGTGGGCACAGTGCGTGCAATTGCACAATGACATCTTACTTGCTAAGGATACAACTGAGGCATTTGAAAAGATGGTCTCATTGTTATCTGTTCTGCTTTCTATGCAAGGCGCTGTAGATATTAATAAGTTGTGTGATGAAATGCTCAACAATCGTGCTACTTTACAAGCCATTGCTTCAGAGTTTAGTTCTCTACCATCTTATGCAGCTTATGCTACAGCCCAGGAGGCTTATGAGCAGGCTGTTGCTAATGGAGACTCTGAAGTTGTTCTTAAGAAATTGAAAAAGTCTTTAAATGTGGCTAAATCTGAATTTGACAGGGATGCCGCCATGCAACGTAAGTTGGAAAAGATGGCGGACCAGGCCATGACCCAAATGTACAAGCAGGCTAGATCTGAAGACAAGAGGGCAAAAGTTACTAGTGCCATGCAGACAATGCTATTCACTATGCTTAGAAAGCTTGATAATGATGCTTTGAACAATATTATTAACAATGCACGTGATGGTTGTGTACCACTCAACATCATACCATTGACAACTGCAGCCAAACTCATGGTTGTTGTCCCCGATTATAACACCTACAAGAATACTTGTGATGGCAACACATTTACGTATGCTTCCGCTCTCTGGGAAATCCAGCAGGTTGTGGATGCAGATAGTAAAGTTGTTCAGTTGAGTGAAATTAACATGGACAATTCTCAAAACCTTGCTTGGCCTCTTATTGTTACAGCATTGAGGTCCAATTCTGCAGTCAAATTACAGAATAATGAACTGAGTCCTGTTGCACTGCGCCAGATGTCGTGTGCCGCAGGTACTACACAAACAGCTTGCACTGATGACAATGCACTTGCCTATTACAACACTTCTAAGGGAGGTAGGTTTGTGCTTGCATTATTATCAGACCACCAAGATCTCAAATGGGCACGTTTCCCAAAGAGTGATGGTACAGGTACTATATACACAGAACTGGAACCACCATGTAGGTTTGTTACAGACACACCAAAAGGCCCTAAAGTGAAGTACTTGTACTTTATCAAGGGCCTTAACAACCTAAATAGAGGTATGGTACTGGGTAGTTTAGCTGCTACAGTACGTTTACAAGCTGGCAATGCTACGGAAGTTCCTGCCAATTCTACTGTGCTTTCTTTTTGTGCGTTTGCTGTGGATCCAGCTAAGGCATATAAAGATTACCTAGCTAGTGGTGGACAACCAATTACCAATTGCGTAAAGATGCTGTGCACACACACAGGTACAGGACAGGCTATAACTGTAATACCAGAAGCCAATATGGACCAAGAGTCCTTTGGTGGTGCTTCATGTTGCTTGTATTGTAGATGCCACATTGATCATCCAAATCCTAAGGGATTTTGTGACTTGAAGGGTAAGTATGTCCAAATACCTACCACATGCACTAATGACCCCGTGGGTTTTATTCTTAGAAACACAGTCTGTACTGTCTGCGGTATGTGGAAAGGTTATGGCTGTAGTTGTGATCAACTCCGCGAGCCCGTGATGCAGGCAGCTGATGCCCCAGCGTTTTTAAACGGGTTTGCGGTGTAAGTGCGGCCCGTCTTACACCGTGCGGCACAGGCACAAGCACTGATGTCGTTTACAGGGCTTTTGATATTTATAATGAGAAAGTTGCTGGTTTTGCAAAGTTCCTAAAAACAAATTGTTGCCGTTTCCAGGAAGTTGATGAAGAGGGCAACTTATTAGACTCCTATTTTGTTGTTAAGAGACATACTATGTCTAATTATCAACATGAGGAGACTATGTATAATTTAGTTAAAGAGTGTCCAGCTGTTGCTGTGCACGACTTCTTTAAATTTAGAGTAGATGGTGACATGGTACCACACATATCACGCCAGCGTCTTACTAAATACACAATGGCAGACTTAGTCTATGCACTTCGTCATTTTGATGAAGGTAATTGTGACACCTTAAAAGAAATATTAGTCACATACAATTGTTGTGATGACGCATATTTCAATAAAAAGGATTGGTACGACTTTGTGGAAAATCCTGATATACTACGCGTATACGCATGCCTAGGTGAGCGTGTGCGCCAAGCTTTGTTAAAGACTGTACAGTTCTGCGATGCCATGCGCGATGCGGGCATTGTTGGTGTACTCACCTTGGATAATCAAGATCTGAATGGGAATTGGTACGATTTCGGTGACTTCGTACAAGTGGCACCAGGTGCAGGTATTCCTATTGTAGATTCTTATTATTCATTGCTGATGCCCATTCTTACGTTAACGAAGGCATTGGCAGCCGAGTCCCATATGGACTGTGATACTACAAAGCCTCTCATTAAGTGGGACTTGTTGAAGTATGATTTCACGGAAGAAAGATTATGTCTTTTTAACCGTTATTTCAAGTATTGGGATCAAACATACCACCCTAATTGTATTAACTGTTTGGATGATAGGTGTATCCTACACTGTGCAAACTTTAATGTTTTATTTTCCACGGTGTTTCCGCCAACAAGTTTTGGCCCACTTGTGAGAAAAATTTTTGTGGATGGTGTTCCTTTTGTTGTATCAACAGGCTACCATTTCCGTGAGTTGGGAGTTGTACATAATCAGGATGTAAACTTACACAGCTCACGTCTCAGTTTTAAGGAACTTTTAGTGTACGCTGCTGATCCTGCTATGCATGCTGCATCAGGCAACCTGTTGCTTGATAAACGCACTACATGCTTTTCAGTGGCTGCACTGACAAATAGTGTTGCTTTTCAAACTGTCAAACCTGGTAATTTTAATAAAGACTTTTATGACTTTGCTGTGTCTAAAGGTTTCTTCAAGGAAGGAAGTTCTGTTGAATTGAAACACTTCTTCTTTGCACAGGATGGCAATGCCGCTATTAGTGATTATGATTACTATCGTTATAATCTTCCTACAATGTGTGACATCAGACAACTGCTTTTTGTGGTTGAGGTGGTCGACAAATACTTTGATTGTTACGATGGCGGTTGCATAAATGCTAACCAAGTCATTGTTAACAATTTGGATAAATCAGCTGGATTCCCCTTTAATAAATGGGGAAAGGCTAGACTTTATTATGATTCTATGAGTTATGAAGATCAGGATGCGTTGTTCGCTTATACTAAGCGCAATGTGATCCCTACCATTACTCAGATGAATCTTAAATATGCCATTAGTGCTAAGAATAGAGCGCGCACCGTAGCTGGTGTTTCTATCTGTAGCACTATGACCAATAGACAGTTCCATCAGAAATTATTAAAGTCTATAGCCGCTACAAGAGGTGCCACAGTTGTAATAGGCACTAGTAAATTCTATGGTGGCTGGCATAACATGTTAAAAACTGTTTACAGTGATGTTGAAACTCCTAACCTTATGGGTTGGGATTACCCAAAATGTGATAGAGCCATGCCTAACATGCTTAGGATAATGGCATCACTTGTTCTTGCTCGCAAACATAGTACTTGTTGTAACCTTTCACACCGTTTCTACGGGTTAGCTAATGAGTGTGCTCAGGTACTTAGTGAAATGGTTATGTGTGGCGGTTCACTCTATGTGAAACCAGGCGGTACATCTTCAGGAGATGCCACCACTGCTTATGCTAATAGTGTCTTTAACATTTGTCAAGCTGTTACAGCTAATGTTAATGCACTTTTGTCTACTGATGGTAATAAAATTGCTGACAAGTATGTCCGCAATTTACAACATAGACTTTATGAATGTCTCTATAGAAATAGAGACGTTGATCATGAATTTGTAGAAGAATTTTACGCTTATTTGCGTAAACACTTTTCTATGATGATTCTCTCTGATGATGCTGTTGTTTGCTATAATAGCAACTATGCAGCTCAAGGTTTAGTAGCTAGCATTAAGAACTTTAAAGCAGTTCTTTATTATCAAAACAATGTTTTTATGTCTGAGGCAAAATGCTGGACTGAGACCGACCTTACTAAAGGACCTCATGAATTTTGCTCTCAGCATACAATGCTAGTTAAACAAGGAGATGATTACGTGTACCTGCCTTACCCAGACCCATCTAGAATTTTAGGCGCTGGTTGTTTTGTTGATGATATCGTCAAAACCGATGGTACACTTATGATAGAACGGTTTGTGTCCCTAGCGATAGACGCCTACCCACTTACAAAGCACCCTAACCAGGAGTACGCTGATGTCTTCCATTTGTATTTGCAATACATTAGGAAGTTGCATGATGAGCTTACTGGACACATGTTAGACATGTATTCAGTCATGCTAACAAATGATAACACTTCTAGGTATTGGGAACCTGAGTTTTATGAGGCTATGTACACACCACATACAGTCTTGCAGGCTGTAGGCGCGTGTGTGTTATGCAATTCACAGACTTCACTTCGTTGCGGCTCATGCATCAGACGACCATTCCTGTGTTGCAAGTGCTGCTATGACCATGTCATTTCGACTTCGCATAAATTAGTGCTGTCCGTTAATCCCTATGTTTGCAATGCCCCCGGTTGTGATGTCACAGACGTGACGCAACTTTATTTAGGAGGTATGAGCTACTACTGCAAGTCGCACAAGCCACCTATTAGCTTTCCTTTGTGTGCTAATGGTCAGGTTTTTGGTCTTTATAAGAACACTTGTGTTGGCAGCGATAACGTAACTGATTTCAATGCCATAGCCACATGTGACTGGACTAATGCCGGTGATTACATACTTGCTAACACCTGCACTGAGAGATTGAAACTCTTTGCTGCTGAAACTTTAAAAGCTAATGAAGAGACATTTAAACTATCCTATGGCATCGCCACTGTGCGTGAAGTGCTGTCTGATAGAGAATTACATCTATCTTGGGAGATTGGGAAGCCTCGACCTCCCTTGAATAGAAATTATGTCTTTACTGGCTATAGAGTTACTAAGAACAGTAAAGTGCAGATAGGAGAGTACACCTTTGAAAAAGGTGACTATGGTGATGCTGTTGTGTATAGAGGTACTACAACTTATAAGTTAAATGTGGGCGATTACTTTGTGTTAACATCACACACTGTAATGCCCTTGACTGCACCTACTTTAGTGCCACAAGAGCACTATGTGAGAATAACTGGCTTATACCCTACACTTAACATCTCTGATGAGTTTTCTAGCAATGTTGCTAACTATCAAAAAGTAGGTATGCAGAAGTATTCTACTTTGCAAGGACCACCAGGTACAGGTAAGAGCCACTTTGCCATTGGGTTGGCATTGTACTATCCATCTGCACGCATAGTCTACACGGCATGCTCACACGCGGCTGTGGATGCTCTATGCGAGAAGGCGCTAAAATACTTGCCAATAGACAAGTGTAGCAGAATAATACCTGCGCGAGCTCGCGTGGAGTGCTTCGACAAATTCAAGGTTAATTCAACACTTGAACAGTATGTTTTCTGTACAGTCAATGCGCTGCCTGAAACTACTGCTGATATTGTAGTCTTTGACGAGGTTTCAATGGCCACAAATTATGACTTGAGCGTCGTTAATGCTAGATTACGTGCTAAGCATTATGTCTACATTGGTGATCCTGCTCAATTACCTGCACCACGCACATTGCTTACAAAGGGCACACTAGAACCTGAATATTTTAACTCTGTGTGTCGTCTAATGAAAACAATAGGTCCCGACATGTTCCTTGGTACGTGTCGCCGATGTCCTGCTGAAATAGTCGACACTGTCAGTGCTTTAGTTTATGATAATAAACTTAGGGCACATAAAGGCAAGTCATCACAATGTTTTAAAATGTTTTATAAAGGAGTGATTACACATGACGTGTCATCTGCAATCAACAGACCACAGATTGGCGTGGTTAGAGAATTTCTGACACGCAACCCTGCTTGGAGAAAAGCTGTTTTTATTTCACCTTATAACTCACAGAATGCTGTGGCTTCAAAAATACTTGGACTGCCTACGCAAACTGTAGATTCTTCACAAGGTTCTGAATATGACTACGTCATATTTGCTCAGACCACAGAAACAGCTCATTCATGCAATGTTAATAGATTTAATGTTGCTATTACAAGAGCCAAAGTAGGTATTTTGTGCATAATGTCCGATAAGGACCTCTATGATAAATTACAATTTACTAGTCTGGAAGTCCCACGTAGAAGTGTGGCTGTATTGCAATCAGAGAATGTAACTGGACTTTTTAAGGACTGTAGTAAGCTAATAACTGGCTTACATCCTACACAAGCACCTACATACCTTAGTGTTGATACTAAATTCAAAACTGAAGGTTTGTGTGTCGACATACCAGGAATACCAAAGGACATGACCTATCGTAGGCTCATCTCTATGATGGGTTTTAAAATGAACTACCAAGTTAATGGTTACCCTAACATGTTTATTACCCGTGATGAAGCAATCAAGCATGTTCGTGCTTGGATTGGCTTTGATGTAGAGGGTTGTCATGCAACTAGGGATGCCGTAGGTACAAACCTACCACTCCAGTTAGGGTTTTCAACTGGTGTTAACTTAGTAGCTGTTCCTACAGGCTATGTTGACACAAGTGCAGCCACAGAGTTCTCTAGAGTAAATGCAAAACCACCACCTGGGGACCAGTTTAAACATCTAATACCGCTTATGTACAAGGGTTTACCTTGGAACATAGTGCGTGTTAAGATTGTACAAATGCTTAGTGATACACTAAAAGACCTTTCAGATAGAGTCGTGTTCGTCCTTTGGGCACATGGCTTTGAACTTACTTCAATGAAGTATTTTGTCAAGATTGGACCAGAACGGACGTGTTGTCTGTGTGACAAGCGCGCAACTTGCTTTTCAACTTCATCAGATACATACGCTTGCTGGCACCACTCTGTGGGTTTTGACTATGTCTATAATCCATTTATGATTGATGTCCAGCAGTGGGGATTTACTGGCAATTTGCAGAGTAACCATGACCAACATTGCCAAGTTCATGGCAATGCACATGTTGCTAGTTGTGATGCCATCATGACTCGTTGTCTTGCCATTCACGAGTGCTTTGTGAAGCGCGTGGATTGGTCTGTAGAATACCCTATTATAGGTGACGAGCTGAGAATTAATGTAGCATGCAGAAAAGTACAACATATGGTTGTAAAGTCTGCTTTGCTTGCGGATAAGTTTCCAGTTCTTCACGATATTGGTAATCCAAAGGCTATAAAGTGTGTCCCTCAGGCTGATGTAGAATGGAAGTTCTACGATGTGCAACCTTGTAGTGACAAAGCTTACAAAATAGAAGAGTTGTTCTATTCTTATGCAACCCATCATGATAAATTTACAGATGGCGTGTGTTTGTTTTGGAACTGTAACGTGGATCGTTACCCTTCTAATGCAATTGTTTGCCGGTTTGATACTAGAGTGTTATCTAACTTGAATCTGCCTGGCTGTGATGGTGGTAGTTTGTATGTAAATAAACATGCATTCCACACACCTGCCTTTGATAAAGGTGCTTTTGCTAACTTGAAGCAATTACCATTTTTCTATTATTCTGACAGTCCTTGCGAGTCACATGGTAAGCAAGTCGTGTCAGACATTGATTATGTGCCTCTTAAATCTGCTACGTGTATTACACGATGCAACTTAGGCGGTGCCGTTTGTCGTCATCATGCATCTGAGTACAGACAGTATTTAGATGCTTATAACATGATGATTTCGGCCGGCTTTAGCCTTTGGATTTACAAGCAGTTTGACACTTATAATCTCTGGAATACCTTTACTAGGTTACAGAGTTTAGAGAATGTGGCTTACAATGTTGTTAATAAAGGACATTTTGATGGTCAAGCTGGTGAAAAACCAGTTTCCATCATTAATAATACCGTCTACACAAAGGTGGATGGTGTTGATGTAGAAATCTTTGAAAATAAAACGACTTTGCCTGTTAATGTTGCATTTGAGCTTTGGGCTAAACGTAACATTAAACCTGTTCCAGAAATAAAGATACTCAATAATTTGGGTGTTGATATTGCTGCTAATACTGTTATTTGGGATTATAAAAGAGAATCACCAGCCTATATTTCAACAATAGGTGTCTGTACAATGACTGACATTGCTAAGAAACCTACTGAAAACGCTTGTTCCTCACTCACCGTCTTTTTTGATGGTAGAGTTGATGGACAGGTTGATTCTTTTAGAAATGCACGTAATGGTGTTTTAATTACAGAAGGCTCAGTGAAAGGGTTAAACCCTTCTAAGGGGCCACCACAGGCTAGTCTTAATGGAGTCACATTGATTGGAGAATCTGTAAAAACACAGTTTAATTACTTTAAAAAAGTAGATGGCGTTGTTCAACAACTGCCAGAAACCTACTTTACTCAGAGCAGAAGTTTAGATGATTTCAAACCCAGGTCACAAATGGAGGTTGATTTCCTACAACTTGCAATGGATGAATTCATAGAGCGGTATAAGCTCGAGGGTTACGCCTTTGAGCATATCGTCTATGGAGATTTTAGTCATGGACAATTAGGTGGGCTACATCTTATGATTGGTCTCGCCAAAAGGTCTTTAGAATCACTACTGAAACTTGAGGATTTTATCCCGATTGACAGTACTGTGAAAAATTATTTTGTAACGGATGCACAAACAGGTTCATCTAAATGTGTGTGCTCTGTCATTGATCTTTTACTTGACGATTTTGTTGAAATAATAAAATCTCAGGATTTGTCTGTCGTTTCAAAAGTGGTCACGGTCACCATTGACTATGCTGAAATTTCATTTATGCTTTGGTGTAAAGATGGACATGTTGAGACATTTTACCCAAAACTGCAAGCAAATCAAACATGGCAACCTGGTGTCGCCATGCCCAATTTGTATAAGATGCAAAGAATGCTTCTTGATAAGTGCGACCTTCACAATTATGGTGAAAATGCTGTGATACCAAAAGGAATAATGATGAATGTCGCTAAATATACTCAACTGTGTCAATATTTAAATACACTTACTATAGCAGTGCCTTATAACATGCGAGTTATACATTTTGGTGCGGGATCTGATAAAGGTGTCGCACCAGGCTCTGCTGTACTCAAACAATGGTTGCCAGTTGGCACGTTGTTGGTTGATTCAGACATAAATGATTTTGTGTCTGATGCTGATTCTACATTAATAGGAGACTGCTCTACTGTTTATACAGCTAATAAATGGGATCTTATTATTAGTGATATGTACGATCCGAAGACAAAGCACATATTAAAAGAAAACGACTCCAAGGAAGGATTTTTCACTTACTTATGTGGTTTTATTAAACAAAAGCTTGCCTTGGGAGGTTCCGTGGCTATAAAGATAACAGAACATTCTTGGAATGCCGATCTTTATAAGCTCATGGGATATTTCTCATGGTGGACTGCTTTTGTCACTAATGTAAACGCTTCTTCTTCAGAGGCTTTCTTAATAGGTGTTAACTACCTTGGTAAACAGAAAGAATCCATTGACGGATATACCATGCATGCTAACTACATATTTTGGAGGAACACAAACCCTATACAATTGTCTTCCTACTCTCTTTTCGACATGAGTAAATTCCCACTAAAGCTTAGGGGAACTGCTGTCATGTCCTTAAAAGATAATCAGATCAACGATATGATCTGTTCTCTTTTAGAAAAGGGTAGACTTATCATTAGAGAGAATAATAAAGTTGTTTTCTCTAGTGATGTCCTAGTAAATAATTAA-ACGAAC-ATGAAATTTTTGGCTTTT---CTCTGTCTTCTTGGCTTTGCTAAC------GCTCAAGATGGCAAGTGTGGTACACTATCTAATAAAAGTCCATCTAAGCTTACTCAGACTCCTTCTTCTAGGAGGGGTTTTTATTATTTTGATGACATTTTTAGGTCTTCAATTCGTGTGCTTACCACTGGCCATTTTCTTCCTTTTAATACTAACCTTACTTGGTATTTGACTTTAAAGTCTAATGGT---AAGCAGAGGATTTATTATGATAATCCCAACATTAACTTTGGTGATGGTGTTTATTTTGGTCTAACCGAGAAATCTAATGTTTTTCGAGGTTGGATTTTTGGTTCGACATTAGACAACACAACTCAGTCTGCTGTTCTCTTTAATAATGGTACACACATTGTTATAGATGTGTGTAACTTTAATTTTTGTGCTGATCCAATGTTTGCTGTCAAT------AGTGGACAG------CCTTATAAAACCTGG------------------ATTTATACTAGTGCGGCTAATTGCACTTACCACAGAGCA---CATGCATTTAATATTAGCACTAATATGAATCCA---GGTAAGTTTAAACATTTTAGGGAGCACCTGTTTAAGAATGTAGACGGCTTCCTATATGTCTATCATAACTATGAACCCATTGATCTTAAC------------AGTGGTTTTCCTTCTGGCTTTTCTGTTTTAAAACCAATACTTAAGCTGCCTTTTGGTCTCAACATTACATATGTTAAGGCCATAATGACATTGTTTTCTTCC------------------ACTCAAAGTAATTTTGATGCTGACGCTTCTGCTTACTTTGTGGGCCATCTAAAACCTCTCACCATGCTTGTTGACTTTGACGAGAATGGCACCATTATTGATGCTATAGATTGCTCTCAAGATCCACTCTCAGAGCTTAAGTGTACCACTAAGAGTTTTACAGTTGAAAAAGGAATTTATCAAACCTCTAACTTCCGTGTTACACCAACCACTGAAGTTGTTAGGTTTCCTAACATTACACAGCTTTGTCCTTTTAACGAAGTTTTCAATATAACCTCTTTCCCATCCGTTTACGCGTGGGAGAGAATGCGCATTACTAATTGTGTTGCGGACTACTCAGTGCTTTACAATTCTTCTGCCTCCTTCTCAACATTTCAGTGTTATGGCGTTTCACCTACAAAGCTCAACGATTTATGCTTTAGCAGTGTTTACGCAGACTACTTTGTTGTGAAGGGTGATGATGTACGCCAAATTGCACCTGCTCAGACAGGTGTGATTGCTGATTACAATTACAAATTGCCTGATGATTTTACAGGTTGTGTAATAGCCTGGAATACAAATTCTTTGGACAGTTCC------AAC------GAATTCTTTTACAGGAGATTCAGACATGGAAAGATTAAACCTTATGGGCGTGACCTTTCCAATGTTCTTTTTAACCCTTCAGGTGGTACATGTTCA---GCTGAAGGTCTTAATTGTTACAAACCACTTGCCTCCTATGGATTTACACAGTCCTCTGGAATTGGCTTTCAACCATACAGAGTGGTTGTGCTTTCTTTTGAGTTGTTAAACGCACCTGCTACAGTTTGTGGGCCTAAACAGTCTACTGAGCTAGTTAAGAACAAGTGTGTTAACTTCAATTTCAACGGACTTACAGGCACTGGTGTGCTTACTAATTCTACTAAAAAGTTCCAACCTTTTCAACAGTTTGGGCGTGACGTTTCAGATTTTACGGACTCCGTCAGAGACCCTAAAACCCTTGAGATTCTTGACATTGCACCTTGTTCATACGGCGGTGTCAGTGTTATAACTCCTGGTACAAATGCTTCTAGTTCAGTGGCTGTTTTGTATCAGGATGTTAATTGTACAGATGTGCCTACTATGTTACATGCTGATCAAATTTCTCATGATTGGCGTGTGTATGCCTTCCGTAATGATGGCAACATATTCCAAACACAGGCTGGTTGTTTGATTGGTGCTGCTTATGACAACTCATCTTATGAGTGTGATATTCCTATAGGAGCTGGCATTTGTGCTAAGTATACGAATGTTTCTAGCACA------------CTTGTGCGCTCCGGTGGACACTCCATACTAGCTTACACCATGTCTCTTGGTGACAATCAAGACATTGTTTATTCTAACAACACCATTGCTATTCCAATGAATTTTAGTATTAGTGTCACTACTGAGGTCTTGCCTGTTTCAATGACTAAGACTTCAGTAGATTGTAACATGTATATTTGCGGTGACTCCACTGAATGCAGTAATTTGCTGCTACAGTATGGTAGTTTCTGCACGCAGTTAAACAGAGCTCTTGCCGGTATAGCTGTGGAACAAGACAGAAATACTCGAGATGTCTTTGCACAAACTAAGGCCATGTACAAGACTCCTTCTTTGAAGGATTTTGGTGGTTTTAATTTTTCACAGATTTTGCCAGACCCCGCTAAACCGTCTAGTAGATCTTTTATTGAGGACTTGCTTTACAACAAAGTCACACTTGCTGACCCAGGTTTTATGAAGCAGTATGGTGATTGTTTAGGTGGTGTTAATGCTCGTGACCTCATTTGTGCACAAAAGTTCAATGGGCTCACAGTACTCCCACCCCTACTCACTGATGAAATGATTGCGGCATACACGGCAGCACTAATAAGTGGAACGGCTACGGCAGGTTTTACTTTTGGTGCAGGTGCTGCGCTTCAGATACCTTTTGCGATGCAAATGGCTTACAGATTTAATGGCATTGGTGTCACTCAAAATGTTTTGTATGAGAACCAGAAACAAATTGCTAATCAGTTCAATAAGGCTATCTCACAAATTCAGGATTCCTTAAGTACTACTACTACAGCACTTGGCAAATTACAGGATGTGATTAACCAAAATGCCATAGCCCTTAACACACTAGTTAAACAGCTTAGCTCCAATTTTGGTGCTATTTCTAGTGTACTGAATGATATTCTGTCTCGACTTGACAAAGTAGAGGCCGAAGTTCAAATTGACAGGCTTATAACAGGACGTTTACAGAGCTTGCAGACTTATGTTACACAGCAACTTATCAGAGCCGCAGAAATTAGAGCCTCTGCTAATCTTGCTGCTACAAAAATGTCCGAGTGTGTACTTGGCCAGTCTAAGAGAGTAGACTTTTGTGGAAAAGGATATCATTTGATGTCCTTCCCTCAGGCTGCTCCTCATGGTGTAGTTTTCTTACATGTTACTTATGTACCATCGCAGGAACAAAACTTCACTACTGCACCTGCTATTTGTCATGAAGGTAAAGCACACTTTCCTCGTGAAGGCGTCTTCGTCACAAATGGCACACACTGGTTTATCACTCAGCGAAATTTTTATTCGCCTCAGCCTATTACTACAGACAATACATTTGTGTCAGGCAATTGTGATGTTGTCATTGGCATTGTTAATAACACTGTCTACGACCCACTACAGCCTGAACTAGACTCATTTAAAGAAGAACTTGACAAGTATTTTAAAAACCATACTTCACAGAATGTTAGTCTTGATGGTCTTAACAACATAAATGCTTCAGTTGTGGACATTAAAAAGGAAATTGAACATCTCAATGAGATTGCCAAAAGCCTAAATGAATCACTCATCGACCTACAAGAACTAGGCAAGTATGAGCAGTACATTAAATGGCCGTGGTATGTGTGGCTTGGCTTTATTGCCGGTCTCATTGCCATCGTCATGGCTACAATTATGTTGTGTTGCATGACCAGCTGTTGTAGTTGTCTTAAAGGTGTTTGCTCATGTGCTTCATGTTGCAAATTCGATGAAGACCACTCCGAACCAGTGCTTACTGGAGTGAAGTTACATTACACATAAACGAACTT-ATGGATTTGTTTTTGAACATCTTCACTTTAGGATCTATTACTAGACAACCTGGTAAAGTTGAAAATGTTTCTCCTGCAAGTTCTTTTCATTCTACAGCGTCCATCCCTTTACAGGCCACTCTACCTTTCGGATGGCTTGTTGTTGGCGTTGCATTTCTTGCTGTTTTTCAAAGCGCTGCGAAATTAATACCTTTTAACAGTCTTTGGCAGCGTTGCTTATACCAGAGCTTTCAATTGCTTTGCAATGTGCTTCTTATTGCTTTGACAGTTTACTCGCACTTACTGCTTGTTGCTGCAGGGCTTGAAGCACCTTTCCTTTATCTACTTGCTTTGATTTACTTCTTACAGTGCGTTGTATTTGGCAGGCTTCTTGTCAGATGCTGGCTGTGCTGGAAATGCAAATCAAAGAATCCATTAATTTATGACTCAAACTATTTTGTTTGCTGGCATACTCACACTCATGACTATTGTATTCCTTACAATAGCATTACAAACACTATCGTCCTCACTGCAGGTGATGGTGTCACTATTCCCATTCGGACACAAGACTACCAAATTGGTGGTTACTTCGAAAAATGGGAATCTGGTGTTAAGGACTATCTTACACTTATTGGTCCTTTCACTGAAGTTTATTACCAGCTTGAATCTACCCAGATTTCCACAGACACTGGTATTAATAATGCGACATTCTTCCTCTTCTCAAAGAATGATGAAAGAGAACAGGAAAGTGTCCAAGTTCACACAATCGACGGCTCATCAGGAGTTGTAAAC------------CCAATTTACGATGAGCCGACGCCGACTACTAGCGTGCCTCTTTAAGCAC-ATTGATTGAGTACGAACTTATGTACTCATTCGTTTCAGAAGAAACCGGTACGTTAATAGTTAATAGCGTACTTCTTTTTCTAGCTTTTGTGGTATTCTTGCTAGTCACCCTAGCCATCCTTACTGCGCTTCGATTGTGTGCATACTGCTGCAATATTGTTAACGTGAGTTTAGTAAAACCGACTTTTTACGTTTACTCACGTGTAAAAAGCTTGAATTCCTCTCAGGAGGTTCCTGAATTTCTGGTCTAAACGAACTAATTATTA---TTTTTATTCTTTTAGGAACTTTAATATTGCTCTCTATGACTAACAGTAGTGCTTCTCCTCCTACGGAGACCATTACCGTAGAGCAGTTAAAACACCTACTTGAGCAATGGAACCTAGTTATAGGTTTTCTGTTTTTCGCTTGGATTCTGCTACTACAGTTTGCTTACTCCAACAGGAACAGGTTTCTTTACATAATAAAGCTTGTGTTTCTCTGGCTTCTTTGGCCAATTACACTAGCCTGCTTTGTGCTTGCTGCCGTCTACAGAATTAACTGGGTTACAGGAGGCATAGCTATAGCGATGGCCTGCATTGTGGGTCTCATGTGGCTTAGCTACTTTGTGGCTTCATTCAGGCTTTTCGCACGGACCAGGTCTTGGTGGTCTTTTAACCCAGAAACCAACATTTTGCTTAACGTGCCACTACGTGGTACCATTCTGACCAGACCGCTTCTTGAGAGTGAACTTGTCATTGGTGCTGTGATCATTCGTGGTCACCTCCGTATGGCTGGACACTCCCTTGGACGCTGTGACATTAAGGACCTCCCTAAAGAAATCACTGTTGCTACATCACGAACTCTATCTTATTACAGATTAGGAGCCTCCCAGCGTGTAGCATCTGATTCAGGTTTTGCTGTTTACCACCGCTATCGTATCGGTAATTACAAGCTAAATACCGACCACATAGGCAGTGACGACAATATTGCTTTGCTAGTACAGTAAGAGACAACAGATGTTTAGTCTAGTTGCTTTCCAAGTTACCGTAGCAGAGTTGTTAATTTTAATTATGAAATCTTTTGGATTGGCACTTACTCATATCCAAATTGGTATAGTTTCATTATTAAAAATCCTAACAAACCGTCTAGAT---AGAAGGTATTCTAAACTAGACGAAGAAGAACCTATGGAAATTGATCATCCTTAA-------------------------------------------------------------------------------------------------------------------------------------------------------------------------------------------------------------------------------------------------------------------------------------------------------------------------------------------------------------------------------------------------------------------------------------------------------------------------------------------------------------------------------------------ACGAACATGAAATTTCTTTTACTCGTGGCAATTGTAAGTATAGCATCAGCAGAACTTTACCATTACCAAGAGTGTGCTAGAGGTACAACCGTACTCTTAAAGGAGCCTTGCCAACCTAATACTTACGAAGGCAACTCACCTTATCACCCTTTGGCTGACAACAAGTTTGCTATCACTTGTACAAACACCAAATTTAGTTTTGTTTGTCAGGACGAGACAAGACACGTATTTCAATTACGTGCCCGGTCTATTTCACCCAGACTTTTTGCCAGTCCAAAACAT---CATAGTGACGATTTCACCCCGGTGATCCTTATTATTGTCACATTGCTCTTTGTAATCTACTGTTGC---ATG------AAGAGACAATG---ATTCATTTAACTTTGTTTGATTTCTACCTTTGTGTCCTATCTTTGCTACTTTTCTTGGTCATTATAATGCTAATCATCTTTTGTTTTGTGTTAGAATTACAAGATCTAAACGAA------------CAA----------------------------------------------------------------------------------------------------------------------------------------------------------------------------------------------------------------------------------------------------------------------------------------------------------------------------------------------------------------------------------------------------------------------------------------------------------------------------------------------------------------------------------------------TAAAATGACTGATAATGGACAA---TCAAACTCGCGTAATGCGCCTCGCATTACGTTTGGT---GTCTCAGATACCTCAGACAATAATCAGAATGCAGAACGTGCTGGAGCGCGGCCAAAGCAAAGAAGACCGCAAGGCCCTCCTAACAACACAGCATCCTGGTTCACAGCTCTCACTCAGCATGGTAAAGAAGGTCTCTCCTTTCCGCGAGGACAGGGAGTGCCCGTTAATACCAATAGTACCAGGGACGACCAAATTGGCTACTATCGCAGAGCTACCCGACGAGTTCGTGGTGGTGATGGTAAGATGAAAGAACTCAGCCCGCGCTGGTACTTCTACTATCTAGGAACTGGACCAGAGGCCGCATTACCTTATGGTGCTAACAAAGATGGCATAGTTTGGGTCGCTACAGAAGGAGCCCTAAACACGCCTAAAGATCACATTGGCACGCGCAATCCCAACAACAATGCTGCCATTGTCATACAGTTACCACAAGGTACTACCTTGCCAAAAGGCTTCTACGCTGAAGGAAGTCGTGGTGGCAGTCAAGCCTCCTCGCGTTCTAACTCACGTAGCCGTGGTAATTCCAGAAATTCAACACCTAGCAGCAGCAGAGGTTCATCACCTGCACGCATGGCTGCC---GGAGGAGATACGGCACTTGCATTATTGCTGTTAGACAGGCTGAACCAGCTTGAGAGCAAAGTTTCAGGTAAGACACCACAA---CAATCACAGGTTGTCACAAAGAAAACAGCTGCTGAGGCTTCTAAAAAGCCCAGACAGAAAAGAACAGCTACCAAAGCCTATAATGTTACTCAGGCTTTTGGTAGGCGAGGTCCCGAACCTACACAGGGAAATTTCGGTGACCAGGAATTAATCAGATTAGGTACTGATTACAAAAATTGGCCACAGATTGCACAGTTTGCACCCAGTGCTTCTGCATTCTTTGGCATGTCCCGTATAGGAATGGAAGTCACACCTACAGGGACTTGGTTAACCTATAATGGTGCCATAAAATTGGATGATAAAGACCCAAATTTCAAAGACCAAGTTATTCTGCTTAATAAGCACATTGATGCTTATAAGACATTTCCACCTACAGAACCTAAAAAGGACAAGAAGAAAAAGGCTGATGAAGTACAGTCACTGCCGCAGCGTCAGAAGAAACAGGCAACTGTGACTCTGTTACCTGCAGCAGATTTGGATGATTTTTCCAAACAACTTCAGAATTCCATGAAT---GCTTCACCTGATTCTACTCAGGCCTAA--ATTCATGTTGACCACACAAGGCAGATGGGCTATGTAAACGTTTTCGCTATTCCGTTTACGATACATAGTCTACTCTTGTGCAGAATGAATTCTCGTAGC---------------------------------------TAAACAGCACAAGTAGGTTTAGTTAACTTTAATCTCACATAGCAATCTTTAATCAATGTGTAACATTAGGGAGGACTGGAAAGAGCCACCACATAGTCACCGAGGCCACGCGGAGTACGATCGAGGGTACAGTGACTAATGCTAGGGAGAGCTGCCTATATGGAAGAGCCCTAATGTGTAAAATT-ATTTTAGTAGTGCTATCCCCATGTGATTTTAATAGCTTCT---------TAGGAGAATGACAAAAAAAAAAAAAAAAAAAAAA-----------
>KC881006.1
ATATTAGGTTTTTACCTACCCAG----GAAAAGCCAACCAAC-CCCGATCTCTTGTAGATCTGTTCTCTAAACGAACTTTAAAATCTGTGTAGCTGTCGCTCGGCTGCATGCCTAGTGCACCTACGCAGTATAAACAATAATAAATTTTACTGTCGTTGACAAGAAACGAGTAACTCGTCCCTCTTCTGCAGACTGCTTACGGTTTCGTCCGTGTTGCAGTCGATCATCAGCATACCTAGGTTTCGTCCGGGTGTGACCGAAAGGTAAGATGGAGAGCCTTGTTCTTGGTGTCAACGAGAAAACACACGTCCAACTCAGTTTGCCTGTTCTTCAGGTTAGAGACGTGCTAGTGCGTGGCTTCGGGGACTCTGTGGAAGAGGCCCTATCGGAGGCACGTGAACACCTTAAAAATGGCACTTGTGGTTTAGTAGAGCTGGAAAAAGGCGTACTGCCCCAGCTTGAACAGCCCTATGTGTTCATTAAACGTTCTGATGCCTTAAGCACCAATCACGGCCACAAGGTCGTTGAGTTGGTTGCAGAATTGGACGGCATTCAGTACGGTCGTAGCGGTATAACTCTGGGAGTGCTCGTGCCACATGTGGGCGAAACCCCAATCGCATACCGCAATGTTCTTCTTCGTAAGAACGGTAATAAGGGAGCCGGTGGCCATAGCTTTGGCATCGATCTAAAGTCTTATGACTTAGGTGACGAGCTTGGCACTGATCCCATTGAAGATTATGAACAAAACTGGAACACTAAGCATGGCAGTGGTGTACTCCGTGAACTCACTCGCGAGCTCAATGGAGGTGCATTCACTCGCTATGTCGATAACAACTTTTGTGGCCCAGATGGGTACCCTCTTGATTGCATTAAAGATTTTCTCGCTCGCGCGGGCAAGTCAATGTGCACTCTTTCTGAACAACTTGATTACATCGAGTCGAAGAGAGGTGTCTACTGCTGCCGTGACCATGAGCATGAAGTTGCTTGGTTCACTGAGCGCTCTGATAAGAGCTATGAGCATCAGACACCCTTCGAAATTAAGAGTGCCAAGAAATTTGACACCTTCAAAGGGGAATGCCCAAAGTTTGTATTTCCTCTCGATTCAAAAGTCAAAGTCATTCAACCACGTGTTGAAAAGAAAAAGACTGAAGGTTTCATGGGGCGCATACGCTCTGTGTACCCTGTTGCATCTCCACAGGAGTGTAACAACATGCACTTGTCTACCTTGATGAAATGTAATCATTGCGATGAAGTTTCATGGCAGACGTGCGATTTTCTGAAAGCCACTTGTGAACATTGTGGCACTGAAAACTCAGTCACAGAAGGACCTACTACATGTGGGTACCTACCTACTAATGCTGTAGTGAAAATGCCATGTCCCGCCTGTCAAGACCCGGAGATTGGACCTGAGCATAGTGTCGCAGATTATCACAACCACTCAAACATTGAAACTCGACTCCGCAAAGGAGGTAGGACTAGATGTTTTGGAGGCTGTGTGTTTGCCTATGTCGGCTGCTACAACAAGCGTGCCTACTGGGTTCCTCGTGCTAGTGCTGATATTGGTTCAGGCCATACTGGCATTACTGGTGACAACGTGGAGACCTTGAATGAGGATCTCCTTGAGATACTGAGTCGTGAACGTGTTAATATTAACATTGTTGGCGATTTTCAGTTGAATGAAGAGGTGGCCATCATTTTGGCATCTTTTTCTGCTTCTACAAGTGCCTTTATTGACACTATAAGGAGTCTTGATTACAAGTCTTTCAAAGCCATTGTTGAGTCCTGCGGTAACTACAAAGTTACCAAGGGAAAGCCCGTAAAAGGTGCTTGGAACATTGGACAACAGAGATCAGTTTTAACACCACTGTGTGGTTTCCCCTCACAGGCTGCTGGTGTTATCAGATCAATTTTTGCACGCACACTTGATGCAGCAAACCACTCAATTCCTGATTTGCAAAGAGCAGCTGTCACCATACTTGATGGTATTTCTGAACAGTCATTACGTCTTGTCGACGTCATGGTTTATACCTCAGACCTGCTTACCAACAGTGTCATCATTATGGCATATGTAACTGGTGGTCTTGTACAACAGACTTCTCAGTGGTTGTCTAATTTGTTGGGCACTACTGTTGAAAAACTCAGGCCCATCTTTGTGTGGATTGAGGCGAAACTTAGTGCAGGAGTTGAATTTCTCAAGGATGCTTGGGAGATTCTCAAATTTCTCATTACAGGTGTTTTTGACATCGTCAAGGGTCAAATACAGGTTGCTTCAGATAACATCAAGGGTTGTGTAAAATGCTTCATTGATGTTGTTAATAAAGCACTCGAAATGTGCATTGACCAAGTCACTATCGCTGGCACTAAGTTGCGATCACTCAACTTAGGTGAAGTCTTCATCGCTCAAAGCAAGGGACTTTACCGTCAGTGTATACGTGGCAAGGAACAGCTGCAACTACTTATGCCTCTTAAGGCACCAAAAGAAGTCACCTTTCTTGAAGGTGATTCACATGACACAGTACTTACCTCTGAGGAGGTTGTTCTCAAAAACGGTGAACTCGAGGCACTCGAGACGCCTGTTGATAGCTTCACAAATGGAGCTGTAGTTGGCACACCAGTTTGTGTAAATGGCCTCATGCTCTTAGAGATCAAGGACAAAGAACAATACTGCGCATTGTCTCCTGGTTTACTGGCTACAAACAATGTCTTTCGCCTAAAAGGGGGTGCACCAACTAAAGTTGTAACCTTTGGAGAAGATACTGTTTTGGAAGTTCAAGGTTACAAGAATGTGAGAATCACATTTGAGCTTGATGAACGTGTTGACAAAGTGCTTAATGAAAAGTGCTCTGTCTACACTGTTGAATCCGGTACCGAAGTTACTGAGTTTGCATGTGTTGTAGCAGAGGCTGTTGTGAAGACTTTACAACCAGTTTCTGATCTTCTTACCAACATGGGTATTGATCTTGATGAATGGAGTGTGGCTACATTCTATTTGTTTGATGATGCTGGTGAAGAAAAACTTTCTTCACGTATGTACTGTTCCTTTTATCCTCCTGATGATGAGGAGGATTGTGAT---GAG---TATGATGAAGAAGAGGAAGTCCTGGAAGAATCCTGTGCGCATGAATACGGTACAGAAGAAGATTACCAAGGTCTTTCACTGGAATTTGGTGCCTCAACTGAAATG------CAAGTTGAA------------------------------GAAGAAGAAGAAGAGGACTGGCTTGGTGATGCTACTGAATTATCGGAGCAT------------------------------------------------------------------------------------GAACCAGAA------------------------------------------------------------------CCAGAACTAACA---------CCT---GAAGAACCAGTTAACCAGTTTACTGGTTATTTAAAACTTACTGACAATGTTGCCATTAAGTGTGTGGACATCGTGAAGGAGGCGCAAAACGCTAACCCCACGGTGATTGTAAATGCTGCTAACATACATCTGAAACATGGTGGTGGTGTAGCAGGTGCACTCAACAAGGCAACCAACGGTGCCATGCAAAAAGAGAGCGATGATTACATTAAGCTAAATGGTCCTCTCGTAGTTGGAGGTTCATGTTTGCTTTCTGGACATAATCTTGCTAAGAAGTGTCTGCATGTTGTTGGACCTAACCTAAATGCAGGTGAGGACATCCAGCTTCTTAAGGCAGCATATGAAAATTTTAATTCACAGGACACTTTACTTGCACCATTGTTGTCAGCAGGCATATTTGGTGCTAAACCACTTCAGTCTTTACAAGTGTGCGTGCAGACAGTTCGTACACAGGTTTACATTGCAGTCAATGACAAAGCTCTTTATGAGCAGGTTGTCATGGATTACCTTGATAGCCTGAAGCCTAGA---GTGGAAGCACCTAAACAAGAG---GAGCCACCAAGGACAGAA------GATCCTAAAATT---------GAGGAG------------AAATCTGTCGTACAGAAGCCT---ATCGATGTGAAG---CCAAAAATTAAGGCTTGCATTGATGAGGTTACCACAACACTGGAAGAAACTAAGTTTCTTACCAATAAGTTACTCTTGTTTGCTGACATCAATGGTAAGCTTTACCATGATTCTCACAACATGCTTAGAGGTGAAGATATGTCTTTCCTTGAGAAGGATGCACCTTACGTGGTAGGTGATGTTATCACTAGTGGTGATATCACTTGTGTTGTAATACCCTCCAAAAAGGCTGGTGGCACTACAGAGATGCTCTCAAGAGCTTTGAAGAAAGTGCCAGTTGATGAGTATATAACCACATACCCTGGACAAGGATGTGCTGGTTATACACTTGAGGAAGCTAAGACTGCTCTTAAGAAATGCAAATCTGCATTTTACGTGTTACCTTCAGAAACACCTAATGCTAAGGAAGAGATTCTAGGAACTGTGTCCTGGAATTTGAGAGAAATGCTTGCTCATGCTGAAGAGACAAGAAAATTAATGCCTATATGCATGGATGTTAGAGCCATAATGGCCACCATCCAACGCAAGTACAAAGGAATTAAAGTTCAAGAAGGCATTGTTGACTATGGAGTCCGATTCTTCTTTTATACTAGTAAAGAGCCTGTAGCTTCTATCATTACGAAGCTGAACTCTCTAAATGAGCCACTTGTCACAATGCCAATTGGTTATGTGACACATGGTTTTAATCTTGAAGAGGCTGCGCGCTGTATGCGTTCTCTTAAAGCTCCTGCCGTAGTGTCAGTATCATCACCAGATGCTGTTACTACATATAATGGATACCTCACTTCGTCATCAAAGACATCTGAGGAGCACTTTGTGGAAACAGTTTCTTTGGCTGGTTCTTACAGAGATTGGTACTATTCAGGACAGCGTACAGAGTTAGGTGTTGAATTTCTTAAGCGTGGTGACAAAATTGTGTACCACACTTTGGAGAGTCCCGTCGAGTTTCATCTTGACGGTGAGGTTCTTCCACTTGACAAACTAAAGAGTCTTTTATCCCTACGGGAGGTTAAGACTATAAAAGTGTTCACAACTGTGGACAACACTAATCTCCACACACAGCTTGTGGATATGTCTATGACATATGGACAGCAGTTTGGTCCAACATACTTGGATGGTGCTGATGTTACAAAAATTAAACCTCATGTAAATCATGAGGGTAAGACTTTCTTTGTACTACCTAGTGATGACACACTACGTAGTGAAGCTTTCGAGTACTACCACACTCTTGATGAGAGTTTTCTTGGTAGGTACATGTCTGCTTTAAACCACACAAAGAAATGGAAATTTCCTCAAGTTGGTGGTTTAACTTCAATTAAATGGGCTGATAACAATTGTTATTTGTCTAGTGTTTTATTAGCACTTCAACAGATTGAAGTCAAATTCAATGCACCAGCACTTCAAGAGGCTTATTATAGAGCCCGTGCTGGTGATGCTGCTAACTTTTGTGCACTCATACTTGCTTACAGTAATAAAACTGTTGGCGAGCTCGGTGATGTCAGAGAAACTATGACCCATCTTCTACAGCATGCTAATTTGGAATCCGCAAAGCGAGTTCTTAATGTGGTGTGTAAACATTGCGGTCAGAAAACTACCACCTTAACGGGTGTAGAAGCCGTGATGTATATGGGTACTCTATCTTATGATAATCTTAAGACAGGTGTTTCCATTCCATGTGTGTGTGGTCGCGATGCTACACAATATCTAGTACAACAAGAGTCTTCTTTTGTTATGATGTCTGCACCACCTGCTGAATATAAATTACAGCAAGGTACATTTTTATGTGCGAATGAGTACACTGGTAACTATCAGTGTGGTCATTACACTCATATAACTGCTAAGGAGACCCTCTATCGTATTGATGGAGCTCACCTTACAAAGATGTCAGAGTACAAAGGACCAGTGACTGACGTTTTCTATAAGGAAACATCTTACACTACAACCATCAAGCCTGTGTCGTATAAACTCGATGGAGTTACTTACACAGAGATTGAACCAAAATTGGATGGGTATTATAAAAAGGATAATGCTTACTATACAGAGCAGCCTATAGACCTTGTACCAACTCAACCACTACCAAATGCGAGTTTTGACAATTTCAAACTCACATGTTCTAATACAAAATTTGCTGATGATTTAAATCAAATGACAGGCTTCACAAAGCCAGCTTCACGAGAGTTATATGTCACATTCTTTCCAGACTTGAATGGCGATGTAGTGGCTATTGACTATAGACACTATTCAGCGAGTTTCAAGAAAGGTGCTAAATTACTGCATAAGCCAATTGTTTGGCATATCAATCAGGCTACAACCAAGACAACGTTTAAACCAAACACTTGGTGTTTACGTTGTCTTTGGAGTACAAAGCCAGTAGATACTTCAAATTCATTTGAAGTTCTGGCAGTAGAAGACACACAAGGAATGGACAATCTTGCTTGTGAAAGTCAACAACCCACCTCTGAAGAAGTAGTGGAAAATCCTACCATACAGAAGGAAGTCATAGAGTGTGACGTGAAAACTACTGAAGTTGTAGGCAATGTCATACTTAAACCATCAGATGAAGGTGTTAAAGTAACACAAGAGTTGGATCATGAGGATCTTATGGCTGCTTATGTGGAAAATACAAGCATTACCATTAAGAAACCTAATGAGCTTTCACTAGCCTTAGGTTTAAAAACAATTGCCACTCATGGTATTGCTGCAATTAATAGTGTGCCTTGGAGTAAAATTTTGGCTTATGTCAAACCATTCTTAGGACAAGCAGCAATTACAACATCAAATTGCGCTAAGAGATTAGCACAACGTGTGTTTAACAATTATATGCCTTATGTGCTTACACTATTGTTTCAATTGTGTACTTTTACAAAAAGTACAAATTCTAGAATTAGAGCTTCACTACCTACGACTATTGCTAAAAATAGTGTTAGGGGTGTTGCTAGATTATGTTTGGATGCTGGCATTAATTATGTAAAGTCACCCAAATTTTCTAAATTGTTCACTATTGCAATGTGGCTATTATTGTTAAGCATTTGCTTAGGTTCACTAATCTATGTAACTGCAGCTTTAGGTGTATTATTGTCCAACTTTGGAGCTCCTTCTTATTGTAGTGGCGTTAGAGAATCGTACCTCAATTCCTCTAATGTTACTACTATGGATTTCTGTGAAGGTTCTTTTCCTTGCAGTGTTTGTTTAAGTGGATTAGACTCGCTTGATTCCTATCCAGCTCTTGAAACCATCCAGGTGACGATCTCATCGTACAAGCTAGACTTGACAATTTTAGGTCTGGCTGCTGAGTGGTTTTTGGCATATATGTTGTTTACAAAATTCTTTTATTTACTAGGTCTTTCAGCTATAATGCAGGTGTTCTTTGGCTATTTTGCTAGTCATTTCATCAGCAATTCTTGGCTCATGTGGTTTATCATTAGCATTGTACAAATGGCACCCGTTTCTGCAATGGTTAGGATGTACATCTTCTTTGCTTCTTTTTACTACATATGGAAGAGCTATGTTCATATTATGGATGGTTGTACCTCTTCGACTTGCATGATGTGCTATAAGCGCAATCGTGCCACACGCGTTGAGTGTACAACTATTGTTAATGGCATGAAGAGATCTTTCTATGTCTATGCAAATGGAGGCCGTGGCTTCTGCAAGACTCACAATTGGAATTGTCTCAATTGTGACACATTTTGCACTGGTAGTACATTCATTAGTGATGAAGTTGCTCGTGATTTGTCACTCCAGTTTAAAAGACCAATTAACCCTACTGACCAGTCATCGTATATTGTTGATAGTGTTGCTGTTAAAAATGGCGCGCTTCATCTCTACTTTGACAAGGCTGGTCAAAAGACTTATGAGAGACACCCACTCTCCCATTTTATCAATTTAGACAATTTGAGAGCTAACAACACTAAAGGTTCACTACCTATTAATGTCATAGTCTTTGATGGCAAGTCCAAATGCGACGAGTCTGCTGCTAGGTCTGCATCTGTGTACTACAGTCAGCTAATGTGCCAACCTATTCTGTTGCTTGACCAAGCTCTCATATCAGATGTTGGAGATAGTACTGAAGTTTCTGTTAAGATGTTTGATGCTTATGTCGACACCTTTTCAGCAACTTTTAGTGTCCCTATGGAAAAACTTAGGGCACTCGTTGCTACAGCTCATAGCGAGCTGGCAAAGGGTGTAGCTTTAGATGGTGTCCTTTCTACATTTGTGTCAGCTGCTCGTCAAGGTGTTGTTGATACTGATGTTGACACAAAGGATGTCATTGAATGTCTCAAACTTTCACATCACTCCGACTTGGAAGTGACAGGTGACAGTTGTAACAACTTCATGCTCACCTATAACAAAGTTGAAAACATGACGCCTAGAGATCTTGGCGCATGTATTGATTGTAATGCAAGGCATATTAATGCTCAAGTAGCAAAAAGTCACAATGTTTCACTCATCTGGAATGTAAAAGACTATATGTCTTTATCTGAACAGCTGCGTAAACAAATTCGTAGTGCTGCTAAGAAGAACAACATACCTTTTAGACTAACTTGTGCTACAACTAGACAGGTTGTCAATGTCATAACTACTAAAATCTCACTCAAGGGTGGTAAGATTGTTAGT---ACTTGGTTTAAACTTATGCTTAAGGCCACATTATTGTGCGTCATTGCTACATTGGTCTGTTACATCGTTATGCCAGTACATACATTGTCTGCTCATGATGGTTACACAAATGAAATCATTGGTTACAAAGCCATTCAGGATGGTGTCACTCGTGACATCATTTCTACTGATGATTGTTTTGCAAACAAACATGCTGGTTTTGACTCATGGCTTAGCCAGCGTGGTGGTTCATACAAAAATGACAAAAGCTGCCCTGTAGTAGCTGCTATCATTACAAGAGAGATTGGTTTCATAGTGCCTGGCTTACCAGGTACTGTGTTGAGAGCAATCAATGGTGACTTCTTGCATTTTCTACCTCGTGTCTTTAGTGCTGTTGGCAACATTTGCTACACACCTTCTAAACTCATTGAGTATAGTGATTTTGCTACCTCTGCTTGCGTTCTTGCTGCTGAGTGTACAATTTTTAAGGATGCTATGGGCAAACCTGTGCCATATTGTTATGACACTAATTTGCTAGAGGGTTCTATTTCTTATAGTGAGCTTCGTCCAGACACTCGTTATGTCCTTATGGATGGTTCCATCATACAGTTTCCTAACACTTACCTGGAGGGTTCTGTTAGAGTAGTAACAACTTTTGATGCTGAGTACTGTAGACATGGTACATGTGAAAGATCAGAAGCTGGTATTTGCTTATCTACCAGTGGTAGATGGGTTCTTAACAATGAACATTATAGAGCTCTACCTGGAGTATTTTGTGGTGTTGATGCAATGAATCTTATAGCAAACATCTTTACTCCCCTTGTGCAACCTGTGGGTGCTTTAGATGTGTCTGCTTCAGTAGTGGCTGGTGGTATTATTGCCATATTGGTGACTTGTGCTGCCTACTACTTTATGAAATTCAGACGTGCTTTTGGTGAGTACAACCATGTTGTTGCTGCTAATGCACTTTTGTTTTTGATGTCTTTCACTATACTCTGTCTGGCACCAGCTTATAGCTTTTTGCCAGGAGTCTACTCAGTCTTTTACTTGTACTTGACATTCTATTTCACTAATGATGTTTCGTTCTTGGCTCACCTTCAATGGTTTGCCATGTTTTCTCCTATTGTGCCTTTTTGGATAACAGCAATCTATGTATTCTGTATTTCTCTGAAGCACTGCCATTGGTTCTTTAACAACTATCTTAGGAAAAGAGTCATGTTTAATGGAGTTACATTTAGTACCTTCGAGGAGGCTGCTTTGTGTACCTTTTTGCTCAATAAGGAAATGTACCTAAAATTGCGTAGTGAGACACTGTTGCCACTTACACAGTACAACAGGTATCTTGCTCTATATAACAAGTACAAGTATTTCAGTGGAGCCTTAGATACTACCAGCTATCGTGAAGCAGCTTGCTGCCACTTAGCAAAGGCTCTAAATGACTTTAGCAATTCAGGTGCTGATGTTCTCTACCAACCACCACAGACATCAATCACTTCTGCTGTTCTGCAGAGTGGTTTTAGGAAAATGGCATTCCCATCAGGCAAAGTTGAAGGGTGCATGGTACAAGTAACCTGTGGAACTACAACTCTTAATGGATTGTGGTTAGATGACACAGTATACTGTCCAAGACATGTCATTTGCACAGCAGAAGACATGCTTAATCCTAACTATGAAGATCTGCTCATTCGCAAATCCAACCATAGCTTCCTTGTTCAGGCTGGCAATGTACAACTCCGAGTTATCGGCCATTCTATGCAAAATTGTCTGCTTAGGCTTAAAGTTGATACCTCTAACCCTAAGACACCCAAGTATAAATTTGTCCGTATTCAACCTGGTCAAACATTTTCAGTTCTAGCATGCTACAATGGTTCACCATCTGGTGTTTATCAGTGTGCCATGAGACCTAACCATACCATTAAAGGTTCTTTCCTTAATGGATCATGTGGTAGTGTTGGTTTTAACATTGATTATGATTGCGTGTCTTTCTGCTATATGCATCACATGGAGCTTCCAACAGGAGTACACGCTGGTACTGACTTAGAAGGTAAATTCTATGGTCCATTTGTTGACAGACAAACTGCACAGGCTGCAGGTACAGACACAACCATAACATTAAATGTTTTGGCATGGCTGTATGCTGCTGTTATCAATGGTGATAGGTGGTTTCTTAATAGATTCACCACTACTTTGAATGACTTTAACCTTGTGGCAATGAAGTACAACTATGAACCTTTGACACAAGATCATGTTGACATATTGGGACCTCTTTCTGCTCAAACAGGAATTGCTGTCTTAGATATGTGTGCTGCTTTGAAAGAGCTGCTGCAGAATGGTATGAATGGTCGTACTATCCTTGGTAGCACTATTTTAGAAGATGAGTTTACACCATTTGATGTTGTTAGACAATGCTCTGGTGTTACCTTCCAAGGTAAGTTCAAGAAAATTGTTAAGGGCACTCATCATTGGATGCTTTTAACTTTCTTGACATCACTATTGATTCTTGTCCAAAGTACTCAGTGGTCACTGTTTTTCTTTGTTTACGAGAATGCTTTCTTGCCATTTACTCTTGGTATTATGGCAATTGCTGCATGTGCTATGCTGCTTGTTAAGCATAAGCACGCATTCTTGTGCTTGTTTCTGTTACCTTCTCTTGCAACAGTTGCTTACTTTAATATGGTCTACATGCCTGCCAGCTGGGTGATGCGTATTATGACATGGTTTGAATTGGCTGACACTAGCTTGTCTGGTTATCGGCTTAAGGACTGTGTTATGTATGCTTCAGCTTTAGTTTTGCTTATTCTCATGACAGCTCGCACTGTTTATGATGATGCTGCTAGACGTGTTTGGACACTGATGAATGTCATTACACTTGTTTACAAAGTCTACTATGGTAATGCTTTAGATCAAGCTATTTCCATGTGGGCCTTAGTTATTTCTGTAACCTCTAACTATTCTGGTGTCGTCACGACTATCATGTTTTTAGCTAGAGCTATAGTGTTTGTGTGTGTTGAGTATTACCCATTGTTATTTATTACTGGCAACACCTTACAGTGTATCATGCTTGTTTATTGTTTCTTAGGCTATTGTTGCTGCTGCTATTTTGGCCTTTTCTGTTTACTCAACCGTTACTTCAGGCTTACTCTTGGTGTTTATGACTATTTGGTCTCTACACAAGAATTTAGGTATATGAACTCCCAGGGGCTTTTGCCTCCTAAGAGTAGTATTGATGCTTTCAAGCTTAACATTAAGTTGTTGGGTATTGGAGGTAAACCATGTATCAAGGTTGCTACTGTACAGTCTAAAATGTCTGACGTAAAGTGCACATCTGTGGTACTGCTCTCGGTTCTTCAACAACTTAGAGTAGAGTCATCTTCTAAATTGTGGGCACAATGTGTACAACTCCACAATGATATTCTTCTTGCAAAAGACACAACTGAAGCTTTCGAGAAGATGGTTTCTCTTTTGTCTGTTTTGCTATCCATGCAGGGTGCTGTAGACATTAACAAGTTGTGCGAGGAAATGCTCGACAACCGTGCTACTCTTCAGGCTATTGCTTCAGAATTTAGTTCTTTACCATCATATGCCGCTTATGCCACTGCCCAAGAGGCCTATGAGCAGGCTGTAGCTAATGGTGATTCTGAAGTCGTTCTCAAAAAGTTAAAGAAATCTTTGAATGTGGCTAAATCTGAGTTTGACCGTGATGCTGCCATGCAACGCAAGTTGGAAAAGATGGCAGATCAGGCTATGACCCAAATGTACAAACAGGCAAGATCTGAGGACAAGAGGGCAAAAGTAACTAGTGCTATGCAAACAATGCTTTTCACTATGCTTAGGAAGCTTGATAATGATGCACTTAACAACATTATCAACAATGCGCGTGATGGTTGTGTTCCACTCAACATCATACCATTGACTACAGCAGCCAAACTTATGGTTGTTGTCCCTGATTATGGTACCTACAAGAACACTTGTGATGGTAACACCTTTACATATGCATCTGCACTCTGGGAAATCCAGCAAGTTGTTGATGCAGATAGTAAGATTGTTCAACTTAGTGAAATTAACATGGATAATTCACCAAATTTGGCTTGGCCTCTTATTGTTACAGCTCTAAGAGCCAACTCAGCTGTCAAACTACAGAATAATGAACTGAGTCCGGTAGCACTACGACAGATGTCTTGTGCGGCTGGTACCACACAAACAGCTTGTACTGATGACAATGCACTTGCCTACTATAACAATTCGAAGGGAGGTAGGTTTGTGCTGGCATTACTATCAGACCACCAAGATCTCAAATGGGCTAGATTCCCTAAGAGTGATGGTACAGGTACAATTTACACAGAACTGGAACCACCTTGTAGGTTTGTTACAGACACACCAAAAGGGCCTAAAGTGAAATACTTGTACTTCATCAAAGGCTTAAATAACCTAAATAGAGGTATGGTTCTGGGCAGTTTAGCTGCTACAGTACGTCTTCAGGCTGGAAATGCTACAGAAGTACCTGCCAATTCAACTGTGCTTTCCTTCTGTGCCTTTGCAGTAGACCCTGCTAAAGCATATAAGGATTACCTAGCAAGTGGAGGACAACCAATCACCAACTGTGTGAAGATGTTGTGTACACACACTGGTACAGGACAGGCAATTACTGTAACACCAGAAGCTAACATGGACCAAGAGTCCTTTGGTGGTGCTTCATGCTGTCTGTATTGTAGATGCCACATTGATCATCCAAATCCTAAAGGATTTTGTGACTTGAAAGGTAAGTACGTCCAAATACCTACCACTTGTGCTAATGACCCAGTGGGTTTTACACTTAGAAACACAGTCTGTACCGTCTGCGGAATGTGGAAAGGTTATGGCTGTAGTTGTGATCAACTCCGCGAACCCATGATGCAGTCTGCGGATGCGTCAACGTTTTTAAACGGGTTTGCGGTGTAAGTGCAGCCCGTCTTACACCGTGCGGCACAGGCACTAGCACTGATGTCGTCTACAGGGCTTTTGATATTTACAACGAAAAAGTTGCTGGTTTTGCAAAGTTCCTAAAAACTAATTGCTGCCGCTTCCAGGAGAAGGATGAGGAAGGCAATTTATTAGACTCTTACTTTGTAGTTAAGAGGCATACTATGTCTAACTACCAACATGAAGAGACTATTTATAACTTGGTTAAAAATTGTCCAGCGGTTGCTGTTCATGATTTTTTCAAGTTTAGAGTAGATGGTGACATGGTACCACATATATCACGTCAGCGTCTAACTAAATACACAATGGCTGATTTAGTCTATGCTCTACGTCACTTTGACGAGGGTAATTGTGACACATTAAAAGAAATACTCGTCACATACAATTGTTGTGATGATGATTATTTCAATAAGAAGGATTGGTATGACTTCGTAGAGAATCCTGACATCTTACGCGTATATGCTAACTTAGGTGAGCGTGTACGCCAAGCATTATTAAAGACTGTACAATTCTGCGATGCTATGCGTGATGCAGGCATTGTAGGCGTACTGACATTAGATAATCAGGATCTTAATGGGAACTGGTACGATTTCGGTGATTTCGTACAAGTAGCACCAGGCTGCGGAGTTCCTATTGTGGATTCATACTACTCATTGCTGATGCCCATCCTCACTCTGACTAGGGCATTGGCTGCTGAGTCCCATATGGATGCTGATCTCGCAAAACCACTTATTAAGTGGGATTTGCTGAAATATGATTTTACGGAAGAGAGACTTTGTCTCTTCGACCGTTACTTTAAATATTGGGACCAGACATACCATCCCAATTGTATTAACTGTTTGGATGATAGGTGTATCCTTCATTGTGCAAACTTTAATGTGTTATTTTCTACTGTGTTTCCACCTACAAGTTTTGGACCACTAGTAAGAAAAATATTTGTAGATGGTGTTCCTTTTGTTGTTTCAACTGGATACCATTTTCGTGAGTTAGGAGTTGTACATAATCAGGATGTAAACTTACATAGCTCGCGTCTCAGTTTCAAGGAACTTTTAGTGTATGCTGCTGATCCAGCCATGCATGCAGCTTCTGGCAATTTATTGCTAGATAAACGCACTACGTGCTTTTCGGTAGCTGCACTAACAAACAATGTTGCTTTTCAAACTGTCAAACCCGGTAATTTTAACAAAGACTTTTATGACTTTGCTGTGTCTAAAGGTTTCTTTAAGGAAGGAAGTTCTGTTGAACTAAAACACTTCTTCTTTGCTCAGGATGGCAATGCTGCTATCAGTGATTATGACTATTATCGTTATAATCTGCCAACAATGTGTGATATCAGACAACTCCTATTCGTAGTTGAAGTTGTTGATAAATACTTTGATTGTTACGATGGTGGCTGTATTAATGCCAACCAAGTAATCGTTAACAATCTGGACAAATCAGCTGGTTTCCCATTTAATAAATGGGGTAAGGCTAGACTTTATTATGACTCAATGAGTTATGAGGATCAAGATGCACTTTTCGCGTATACTAAGCGTAATGTCATCCCTACTATAACTCAAATGAATCTTAAGTATGCCATTAGTGCAAAGAATAGAGCTCGCACTGTAGCTGGTGTCTCTATCTGTAGTACTATGACAAATAGACAGTTTCATCAGAAATTATTGAAGTCAATAGCCGCCACTAGAGGAGCTACTGTGGTAATTGGAACAAGCAAATTTTACGGTGGCTGGCATAATATGTTAAAAACTGTTTACAGTGATGTAGAAACTCCACACCTTATGGGTTGGGATTATCCAAAATGTGACAGAGCCATGCCTAACATGCTTAGGATAATGGCCTCTCTTGTTCTTGCTCGCAAACATAGCACTTGCTGTAACTTATCACACCGTTTCTACAGGTTAGCTAACGAGTGTGCGCAAGTATTAAGTGAGATGGTCATGTGTGGCGGCTCACTATATGTTAAACCAGGTGGAACATCATCCGGTGATGCTACAACTGCTTATGCTAATAGTGTCTTTAACATTTGTCAAGCTGTTACAGCCAACGTAAATGCACTTCTTTCAACTGATGGTAATAAGATAGCTGACAAGTATGTCCGCAATCTACAACACAGGCTCTATGAGTGTCTCTATAGAAATAGGGATGTTGATCACGAATTCGTGGATGAGTTTTACGCTTACCTGCGTAAACATTTCTCCATGATGATTCTTTCTGATGACGCCGTTGTGTGCTATAACAGTAACTATGCGGCTCAAGGTTTAGTAGCTAGCATTAAGAACTTTAAGGCAGTTCTTTATTATCAAAATAATGTGTTCATGTCTGAGGCAAAATGTTGGACTGAGACTGACCTTACTAAAGGACCTCACGAATTTTGCTCACAGCATACAATGCTAGTTAAACAAGGAGATGACTACGTGTACCTGCCTTACCCAGATCCATCAAGAATATTAGGCGCGGGCTGTTTTGTCGATGATATTGTCAAAACAGATGGTACACTTATGATTGAGAGGTTTGTGTCATTAGCTATTGATGCCTACCCCCTTACTAAACATCCTAATCAGGAGTATGCTGATGTCTTTCACTTGTATTTACAATACATTAGGAAGTTACATGATGAGCTTACTGGTCACATGCTAGACATGTATTCTGTAATGCTAACCAATGACAACACCTCACGGTATTGGGAACCTGAGTTTTATGAAGCTATGTACACACCACACACAGTCTTGCAGGCTGTAGGTGCTTGTGTATTGTGTAATTCACAGACTTCACTTCGTTGCGGTGCCTGCATTAGGAGACCATTCCTGTGCTGCAAGTGCTGCTATGACCATGTCATTTCAACATCACATAAATTAGTGTTGTCTGTTAATCCCTATGTTTGCAATGCACCAGGTTGTGATGTCACTGACGTGACACAACTATATCTAGGAGGTATGAGCTATTACTGCAAGTCACATAAGCCTCCCATTAGTTTTCCATTGTGTGCTAATGGTCAGGTTTTTGGTTTATACAAGAACACATGTGTAGGTAGTGACAATGTCACTGACTTCAATGCGATAGCAACATGTGATTGGACTAATGCTGGCGATTACATACTTGCCAACACTTGTACTGAGAGACTCAAACTCTTTGCAGCAGAAACACTCAAAGCTACTGAGGAAACATTCAAGCTGTCATATGGTATTGCCACTGTACGTGAAGTACTCTCTGACAGAGAATTGCATCTTTCATGGGAGGTTGGAAAACCTAGACCACCATTGAATAGAAATTATGTCTTTACTGGTTACCGTGTAACTAAAAATAGTAAAGTACAGATTGGAGAGTACACCTTTGAAAAAGGTGACTATGGTGATGCTGTTGTGTACAGAGGTACTACGACATACAAATTGAATGTTGGTGATTACTTTGTGTTGACATCTCACACTGTAATGCCACTTAGTGCACCTACTCTAGTGCCACAAGAGCACTATGTGAGAATTACTGGCTTGTACCCAACACTCAACATCTCAGATGAGTTTTCTAGCAATGTTGCAAATTATCAAAAGGTCGGTATGCAAAAGTACTCTACACTCCAGGGACCACCTGGTACTGGTAAGAGTCATTTTGCCATCGGACTTGCTCTCTACTACCCATCTGCTCGCATAGTGTATACAGCTTGCTCCCATGCAGCTGTTGATGCCCTATGCGAAAAGGCATTAAAATACTTGCCCATAGATAAATGTAGTAGAATCATACCTGCGCGTGCTCGCGTAGAGTGTTTTGACAAATTCAAAGTGAATTCAACACTAGAACAGTATGTTTTCTGCACTGTAAATGCATTGCCAGAAACAACTGCTGATATTGTAGTCTTTGATGAAATCTCTATGGCTACTAATTATGACTTGAGTGTTGTCAATGCTAGACTTCGTGCAAAACACTACGTCTATATTGGCGATCCTGCTCAATTACCAGCCCCGCGCACATTGCTGACCAAAGGCACACTAGAACCAGAATACTTCAATTCAGTGTGCAGACTTATGAAAACAATAGGTCCAGACATGTTCCTTGGAACTTGTCGCCGTTGTCCTGCTGAAATTGTCGACACTGTGAGTGCTTTAGTTTATGATAATAAGCTAAAGGCACACAAGGAGAAGTCAGCTCAATGCTTCAAAATGTTTTATAAGGGTGTTATTACACATGATGTTTCATCTGCAATTAACAGACCTCAAATAGGCGTTGTAAGAGAATTTCTTACACGCAATCCTGCTTGGAGAAAAGCTGTTTTTATCTCACCTTATAATTCACAGAATGCTGTAGCTTCAAAAATCTTAGGATTGCCTACGCAGACTGTCGATTCCTCCCAGGGTTCTGAGTATGACTATGTCATATTCACACAAACTACTGAAACAGCACACTCTTGCAATGTTAACCGCTTTAATGTGGCTATCACAAGAGCAAAAATTGGCATTTTGTGCATAATGTCCGATAGAGATCTTTATGACAAACTGCAATTCACAAGTCTAGAAGTACCACGCCGCAATGTGGCTACATTACAGGCAGAAAATGTAACTGGACTTTTTAAGGACTGTAGTAAGATCATCACCGGTCTTCATCCAACACAGGCACCTACACACCTCAGCGTTGATACAAAATTTAAGACTGAGGGACTATGTGTTGACATACCAGGCATACCAAAGGACATGACCTACCGTAGACTCATCTCTATGATGGGTTTCAAAATGAATTACCAAGTTAATGGTTACCCTAATATGTTTATTACCCGTGAGGAAGCTATTCGTCACGTTCGTGCATGGATTGGCTTCGACGTAGAGGGCTGTCATGCAACTAGAGATGCTGTGGGTACTAACCTACCTCTCCAGCTAGGATTTTCTACAGGTGTTAACTTAGTAGCTGTACCGACTGGCTATGTTGACACTGAAAATAACACAGAATTCACCAGAGTTAATGCAAGACCTCCACCAGGTGACCAGTTTAAACATCTTATACCACTCATGTACAAAGGCTTGCCCTGGAATGTAGTGCGTATTAAGATAGTACAAATGCTCAGTGATACACTGAAAGGATTGTCAGACAGAGTCGTGTTTGTCCTTTGGGCGCATGGCTTTGAGCTTACATCAATGAAGTACTTTGTCAAGATTGGACCTGAAAGAACGTGCTGTCTGTGTGACAAACGTGCAACTTGCTTTTCTACTTCATCAGATACTTATGCCTGCTGGAATCATTCTGTGGGTTTTGACTATGTCTACAACCCATTTATGATTGATGTCCAGCAGTGGGGTTTTACGGGTAACCTTCAGAGTAACCACGACCAACATTGTCAAGTGCATGGAAATGCACATGTGGCTAGTTGTGATGCTATCATGACTAGATGCTTGGCGGTCCATGAGTGCTTTGTTAAGCGCGTTGATTGGTCTGTTGAATACCCCATTATAGGAGATGAACTGAAGATTAATTCCGCTTGCAGAAAAGTACAGCATATGGTTGTAAAGTCTGCATTGCTTGCTGATAAGTTTCCAGTTCTTCATGACATTGGAAATCCAAAGGCTATTAAGTGTGTGCCTCAGGCGGAAGTAGAATGGAAGTTCTATGATGCTCAGCCATGCAGTGACAAAGCCTATAAAATAGAGGAACTTTTCTATTCCTACGCTACACATCATGATAAATTCACTGATGGTGTTTGTTTGTTTTGGAACTGTAACGTTGATCGTTACCCAGCCAATGCAATTGTATGTAGGTTTGACACGAGAGTTTTGTCAAACTTGAATTTACCAGGTTGTGACGGTGGTAGTTTGTATGTGAATAAGCATGCATTCCACACTCCAGCTTTTGATAAAAGTGCATTTACCAATTTAAAGCAATTGCCTTTCTTTTATTATTCTGACAGTCCTTGTGAGTCTCATGGCAAACAAGTAGTGTCAGATATTGATTATGTACCACTTAAATCTGCTACGTGTATTACACGATGCAATTTGGGAGGTGCTGTTTGCAGACACCATGCAAATGAGTACCGACAGTACTTAGATGCATATAACATGATGATTTCTGCTGGATTTAGCCTATGGATTTACAAACAGTTTGATACTTATAATCTGTGGAATACATTCACCAGGTTACAGAGTTTAGAAAATGTGGCTTACAATGTTGTTAACAAAGGACACTTCGATGGACAAGCTGGTGAAGCACCTGTTTCCATCATTAATAATGCTGTTTACACAAAGGTAGATGGTGTTGATGTAGAGATCTTTGAAAACAAGACAACACTTCCTGTTAATGTTGCGTTTGAGCTTTGGGCTAAGCGTAACATTAAACCAGTGCCAGAGATTAAGATACTCAATAACTTGGGTGTCGATATCGCTGCTAATACTGTGGTCTGGGACTACAAGAGAGAAGCACCAGCACATATGTCAACAATAGGTGTCTGCACAATGACCGACATTGCTAAGAAACCTACTGAGAGTGCTTGTTCCTCGCTTACTGTCTTATTTGATGGTAGAGTGGTAGGACAGGCAGACCTTTTTAGAAATGCCCGTAATGGTGTTTTAATAACAGAAGGTTCAGTTAAAGGTTTAACACCTTCAAAGGGGCCAGCACAAGCTAGTGTCAATGGAGTCACATTAATTGGAGAATCCGTAAAAACACAGTTTAACTATTTTAAGAAAGTAGATGGCATTATTCAACAGTTGCCTGAAACCTACTTTACTCAGAGCCGAGACTTAGAGGATTTCAAGCCCAGATCACAAATGGAAACTGACTTTCTTGAGCTCGCTATGGATGAATTCATACAACGGTATAAGCTAGAGGGTTATGCCTTCGAACATATCGTTTATGGGGATTTCAGTCATGGACAACTTGGCGGCCTTCATCTAATGATTGGTTTAGCCAAGCGCTCACAAGATTCACCGCTTAAATTAGAGGACTTTATCCCTATGGATAGCACAGTGAAAAATTACTTCATAACAGATGCACAAACAGGTTCATCAAAATGTGTGTGCTCTGTTATTGACCTTTTACTTGATGACTTTGTTGAGATAATAAAGTCACAGGATTTGTCAGTAATTTCTAAGGTAGTCAAGGTTACAATTGACTACGCTGAGATTTCATTCATGCTTTGGTGTAAAGATGGACACGTTGAAACCTTCTACCCTAAATTACAAGCAAGTCAAGCGTGGCAACCGGGGGTTGCAATGCCTAACTTGTACAAGATGCAAAGAATGCTTCTTGAAAAGTGTGACCTTCAGAATTATGGTGAAAATGCTGTCATACCAAAAGGAATAATGATGAATGTCGCAAAATACACTCAACTGTGTCAATACTTAAATACACTTACTTTAGCTGTACCCTACAACATGAGAGTTATTCACTTTGGTGCTGGATCTGATAAAGGAGTTGCACCAGGTACAGCTGTACTCAGACAATGGTTGCCAACTGGCACACTACTTGTCGATTCAGACCTTAATGACTTCGTCTCTGACGCGGATTCTACTTTAATTGGAGACTGTGCAACAGTACATACGGCTAATAAATGGGATCTCATTATTAGCGATATGTATGACCCTAAGACAAAACATGTGACAAAAGAGAACGACTCAAAAGAAGGGTTTTTCACTTACCTGTGTGGATTTATAAAGCAAAAGCTAGCCTTGGGTGGCTCTGTGGCTGTGAAGATAACAGAGCATTCTTGGAATGCTGATCTTTACAAGCTTATGGGACACTTCTCATGGTGGACAGCTTTTGTTACAAATGTAAATGCATCATCATCAGAAGCATTTCTAATTGGGGTTAACTATCTAGGCAAGCCAAAGGAACAAATTGATGGCTATACCATGCATGCTAACTACATCTTTTGGAGGAACACAAATCCTATTCAATTGTCTTCCTATTCACTTTTTGACATGAGCAAGTTTCCTCTCAAATTAAGAGGGACTGCTGTTATGTATTTAAAGGAGAATCAGATCAATGACATGATTTATTCTCTACTTGAGAAAGGTAGACTTATCATTAGAGAGAGTAACAAAGTTGTGGTGTCTAGTGATATTTTAGTTAATAACTAA-ACGAAC-ATGAAATTGTTAGTTTTAGTT------TTTGCTACTCTAGTCTCCTCTTACACTATAGAGAAG---TGCCTTGATTTTGATGACCGCACTCCACCTGCAAATACTCAATTTTTATCTTCTCACAGAGGTGTTTATTACCCAGATGACATTTTTAGGTCTAATGTCTTGCATTTAGTACAAGATCATTTCCTACCTTTTGACTCTAACGTCACCAGGTTTATAACGTTTGGCCTA---------------------AATTTTGATAATCCCATAATACCCTTCAAGGATGGTATTTATTTTGCTGCGACTGAAAAGTCTAATGTTATTAGAGGATGGGTTTTTGGTTCTACAATGAACAACAAATCTCAATCCGTTATAATAATGAACAACTCAACTAATTTAGTCATTAGGGCTTGTAATTTTGAGTTGTGTGACAATCCATTTTTTGTTGTGTTGAAATCTAACAACACT------CAAATACCATCTTAC------------------ATATTTAATAATGCATTCAATTGCACATTTGAATATGTTTCTAAGGATTTTAACCTAGACCTTGGTGAAAAACCA---GGTAATTTCAAGGATCTCAGAGAGTTTGTTTTCAGGAATAAAGATGGTTTTTTGCATGTTTATTCCGGTTACCAACCCATTTCTGCTGCC------------AGTGGTTTGCCAACTGGTTTTAATGCACTCAAACCTATTTTCAAGTTACCTCTGGGTATTAATATTACTAATTTCAGAACACTTCTGACTGCTTTTCCGCCT------------------AGACCTGATTATTGGGGTACTTCAGCTGCAGCTTATTTTGTAGGATATTTAAAACCAACTACATTCATGCTCAAGTATGATGAAAATGGTACAATCACAGATGCTGTCGATTGTTCTCAAAATCCACTTGCTGAACTCAAATGCTCTGTTAAAAGTTTTGAGATTGACAAAGGAATTTATCAAACCTCCAATTTCAGGGTGGCACCCTCGAAGGAAGTTGTGAGGTTCCCTAATATTACAAACCTGTGTCCTTTTGGAGAGGTTTTTAATGCTACTACATTTCCTTCTGTCTATGCATGGGAGAGGAAAAGAATTTCAAATTGTGTTGCTGATTACTCTGTACTCTACAACTCA---ACATCTTTTTCAACTTTTAAGTGTTACGGCGTTTCTGCCACTAAGTTGAATGATCTTTGCTTCTCCAATGTCTATGCAGATTCATTTGTAGTCAAAGGAGACGATGTAAGGCAAATAGCACCAGGACAGACCGGTGTTATTGCTGATTATAATTACAAATTGCCAGATGATTTCACGGGTTGTGTCCTTGCTTGGAATACTAGGAACATTGATGCTACTCAAACTGGTAATTATAATTATAAATATAGATCTCTCAGACATGGCAAGCTTAGGCCTTTTGAGAGAGATATTTCTAATGTGCCTTTCTCTCCTGATGGCAAACCTTGTACCCCA---CCTGCTTTTAATTGTTATTGGCCATTAAATGATTATGGTTTTTACATCACTAATGGCATAGGCTACCAACCTTATAGAGTTGTAGTTCTTTCTTTTGAACTTCTAAATGCACCTGCTACGGTTTGTGGACCAAAATTGTCCACTGACCTTATTAAAAATCAATGTGTCAATTTTAACTTTAATGGACTCACTGGTACTGGTGTGTTAACTCCTTCTTCAAAGAGATTTCAACCATTTCAACAATTTGGTCGTGATGTTTCGGATTTCACTGATTCAGTTCGAGATCCGAAGACGTCTGAAATATTAGACATTTCACCTTGCTCTTTTGGCGGTGTAAGTGTAATCACACCTGGAACAAATACTTCATCAGAAGTTGCTGTTCTATATCAAGATGTTAACTGCACTGATGTTCCTGTAGCAATCCATGCAGACCAACTCACACCTTCTTGGCGCGTATACTCTACT------GGAAATAATGTATTTCAAACCCAGGCAGGCTGTCTTATAGGAGCTGAGCATGTCGACACTTCTTATGAGTGCGACATTCCTATTGGAGCTGGCATTTGTGCTAGTTACCATACA---GTTTCTTCA------------TTACGTAGTACTAGCCAAAAATCTATTGTGGCTTATACTATGTCTTTAGGTGCTGATAGTTCAATTGCTTACTCTAATAACACCATTGCTATACCTACTAACTTTTCAATTAGCATTACTACAGAAGTAATGCCTGTTTCTATGGCTAAAACCTCTGTAGATTGTAATATGTACATCTGCGGAGATTCTACTGAATGTGCTAATTTGCTTCTCCAATATGGTAGCTTTTGCACACAACTAAATCGTGCACTCTCAGGTATTGCTGTTGAACAGGATCGCAACACACGTGAAGTGTTCGCTCAAGTCAAACAAATGTACAAAACCCCAACTTTGAAAGATTTTGGTGGTTTTAATTTTTCACAAATATTACCTGACCCTCTAAAGCCAACTAAGAGGTCTTTTATTGAGGACTTGCTCTTTAATAAGGTGACACTCGCTGATGCTGGCTTTATGAAGCAATATGGCGAATGCCTAGGTGATATTAATGCTAGAGATCTCATTTGTGCGCAGAAGTTCAATGGACTTACAGTGCTGCCACCTCTGCTCACTGATGATATGATTGCTGCCTACACTGCTGCTCTAGTTAGTGGTACTGCCACTGCTGGATGGACATTCGGTGCTGGCGCTGCTCTTCAAATACCTTTTGCTATGCAAATGGCATATAGGTTCAATGGCATTGGAGTTACTCAAAATGTTCTCTATGAGAACCAAAAACAAATCGCCAATCAATTTAACAAGGCGATCAGCCAAATTCAAGAATCACTCACAACAACATCCACTGCATTGGGCAAGCTGCAAGATGTCGTCAACCAGAATGCTCAAGCATTAAACACACTTGTTAAACAACTTAGCTCCAATTTTGGTGCGATTTCAAGTGTGCTAAATGATATCCTTTCGCGACTTGATAAAGTCGAGGCAGAGGTACAAATTGACAGGTTAATTACAGGCAGACTGCAAAGCCTTCAAACCTATGTAACACAACAACTAATCAGGGCTGCTGAAATCAGGGCTTCTGCTAATCTTGCTGCTACTAAAATGTCTGAGTGTGTTCTTGGACAATCAAAAAGAGTTGACTTTTGCGGAAAGGGCTACCATCTTATGTCCTTCCCACAAGCAGCCCCGCATGGTGTTGTCTTCCTACATGTCACATATGTGCCATCTCAAGAGAGAAACTTCACCACAGCGCCAGCAATTTGTCATGAAGGCAAAGCATACTTCCCTCGTGAAGGTGTTTTTGTGTTTAATGGCACTTCGTGGTTTATTACACAGAGGAACTTCTTTTCTCCACAAATAATTACTACAGACAATACATTTGTCTCCGGAAGTTGTGATGTCGTAATTGGCATCATTAACAATACAGTTTATGATCCTCTGCAACCTGAGCTTGACTCATTCAAAGAAGAGCTGGACAAGTACTTCAAAAATCACACATCACCAGATGTTGATCTTGGCGACATTTCAGGCATTAACGCTTCTGTCGTCAACATTCAAAAAGAAATTAACCGCCTCAATGAGGTCGCTAAAAATTTAAATGAATCACTCATTGACCTTCAAGAATTGGGAAAATATGAGCAATATATTAAATGGCCTTGGTATGTTTGGCTCGGCTTCATTGCTGGACTAATTGCCATCGTCATGGTTACAATCTTGCTTTGTTGCATGACTAGTTGTTGCAGTTGCCTCAAGGGTGCATGCTCTTGTGGTTCTTGCTGCAAGTTTGATGAGGATGACTCTGAGCCAGTTCTCAAGGGTGTCAAATTACATTACACATAAACGAACTT-ATGGATTTGTTTATGAGAATTTTTACTCTTGGATCAATTACTGCACAGCCAGGAAAAATTGACAATGCTTCTCCTGCAAGTACTGTTCATGCTACAGCAACGATACCGCTACAAGCCTCACTCCCTTTCGGATGGCTTGTTATTGGCGTTGCATTTCTTGCTGTTTTTCAGAGCGCTACCAAAATAATTTCGCTCAATAAAAGATGGCAGCTAGCCCTTTATAAGGGCTTCCAGTTCATTTGCAATTTACTGCTGCTATTTGTTACCATCTATTCACATCTTTTGCTTGTCGCTGCAGGTATGGAGGCGCAATTTTTGTACCTCTATGCCTTGATATATTTTCTACAATGCATCAACGCATGTAGAATTATCATGAGATGTTGGCTTTGTTGGAAGTGCAAATCCAAGAACCCATTACTTTATGATGCCAACTACTTTGTTTGCTGGCACACACATAACTATGACTACTGTATACCGTATAACAGTGTCACAGATACAATTGTCGTTACTGCAGGTGACGGCATTTCAACACCAAAACTCAAAGAAGACTACCAAATTGGTGGTTATTCTGAGAATTGGCACTCAGGTGTTAAAGACTATGTCGTTGTACATGGCTATTTCACCGAAGTTTACTACCAGCTTGAGTCTACACAAATTACTACAGACACTGGTATTGAAAATGCTACATTCTTCATCTTTAACAAGCTTGTTAAAGACCCA---CCGAATGTGCAAATACACACAATCGACGGCTCTTCAGGAGTTGTAAATCCAGCAATGGATCCAATTTATGATGAGCCGACGACGACTACTAGCGTGCCTTTGTAAGCACAAGAAAGTGAGTACGAACTTATGTACTCATTCGTTTCGGAAGAAACAGGTACGTTAATAGTTAATAGCGTACTTCTTTTTCTTGCTTTCGTGGTATTCTTGCTAGTCACACTAGCCATCCTTACTGCGCTTCGATTGTGTGCGTACTGCTGCAATATTGTTAACGTGAGTTTAGTAAAACCAACTGTTTACGTTTACTCGCGTGTTAAAAATCTGAACTCTTCTGAAGGAGTTCCTGATCTTCTGGTCTAAACGAACTAACTATTA---TTATTATTCTGTTTGGAACTTTAACATTGCTTATCATGGCT------------------GAGAACGGGACTATTTCCGTTGAGGAGCTTAAAAGACTCCTGGAACAATGGAACCTAGTAATAGGTTTCCTATTCCTAGCCTGGATTATGTTACTACAATTTGCCTATTCTAATCGGAACAGGTTTTTGTACATAATAAAGCTTGTTTTCCTGTGGCTCTTGTGGCCAGTAACACTTGCTTGCTTTGTGCTTGCTGCTGTTTACAGAATTAATTGGGTGACTGGCGGGATTGCGATTGCAATGGCTTGTATTGTAGGCTTGATGTGGCTTAGCTACTTCATTGCTTCCTTCAGGCTATTTGCTCGTACCCGCTCAATGTGGTCATTCAACCCAGAAACAAACATTCTTCTCAATGTGCCTCTTCGAGGGACAATTGTGACCAGACCGCTCATGGAAAGTGAACTTGTCATTGGCGCTGTGATCATTCGTGGTCACTTGCGCATGGCTGGACACTCCCTAGGGCGCTGTGACATCAAGGACCTGCCAAAAGAGATCACTGTGGCTACATCACGAACGCTTTCTTATTACAAATTAGGAGCGTCGCAGCGTGTAGGCACTGATTCAGGTTTTGCTGCATACAACCGCTACCGTATTGGAAACTACAAATTAAATACAGACCACGCCGGTAGCAACGACAATATTGCTTTGCTAGTACAGTAAGTGACAACAGATGTTTCATCTTGTTGACTTCCAGGTTACAATAGCAGAGATATTGATTATCATTATGAGGACTTTCAGGATTGCTATTTGGAATCTTGACATGATAATAAGTTCAATAGTGAGACAATTATTTAAGCCTCTAACTAAGAAGAAATATTCTGAGTTAGATGATGAAGAACCTATGGAGTTAGATTATCCATAA------------------------------------------------------------------------------------------------------------------------------------------------------------------------------------------------------------------------------------------------------------------------------------------------------------------------------------------------------------------------------------------------------------------------------------------------------------------------------------------------------------------------------------------AACGAACATGAAAATTATTCTCTTCCTGACTTTGATTGCACTTGCATCTTGCGAGCTATATCACTATCAGGAGTGTGTTAGAGGTACAACTGTACTACTAAAAGAACCTTGCCCATCTGGAACTTACGAGGGCAATTCACCATTTCATCCTCTTGCTGATAACAAATTTGCACTAACTTGCACTAGCACTCATTTTGCTTTTGCTTGTGCTGACGGTACTAGACATACTTATCAGCTTCGTGCAAGATCAGTTTCACCAAAACTTTTCATCAGACAAGAGGAAGTTCATCAAGAGCTCTACTCGCCGCTTTTTCTCATTGTTGCTGCTCTAGTATTTATAATACTTTGCTTCACCATTAAGAGAAAGACAGAATG---AATGAGCTCACCTTAATTGACTTCTATTTGTGCTTTTTAGCCTTTCTGCTATTCCTTGTTCTAATAATGCTTATTATATTTTGGTTTTCACTTGAACTCCAGGATATAGAAGAACCTTGTAACAAAGTC------------------------TAAACGAACATGAAACTTCTCATTGTTTTAGGACTCTTAACTTCAGTGTATTGCATGCATAAAGAATGCAGTATACAAGAATGTTGTGAAAATCAACCATTCCAACTTGAAGACCCATGTCCAATACATTAC------------------------------------------------------------------------------------------------------------------TATTCGGACTGGTTTGTAAAAATTGGACCTCGTAAGTCTGCTCGCCTAGTACAACTTTGTGCTGGTGAATATGGACATAGAGTTCCAATACATTACGAAATGTTTGGCAATTACACTATTTCATGTGAACCACTTGAAATAAATTGTCAAAACCCACCAGTTGGAAGTCTCATTGTACGTTGTTCATATGATGTTGACTTTATGGAGTATCACGACGTT---CGTGTTGTTCTAGATTTCATCTAAACGAACAAACTAAAATGTCTGATAATGGACCCCAATCAAACCAGCGTAGTGCCCCCCGCATTACATTTGGTGGACCCACAGATTCAACTGACAATAACCAGAATGGAGGACGCAATGGGGCAAGGCCAAAACAACGCCGACCCCAAGGTTTACCCAATAATACTGCGTCTTGGTTCACAGCTCTCACTCAGCATGGCAAGGAGGAACTTAGATTCCCTCGAGGCCAGGGCGTTCCAATCAACACCAATAGTGGTCCAGATGACCAAATTGGCTACTACCGAAGAGCTACCCGACGAGTTCGTGGTGGTGACGGCAAAATGAAAGAGCTCAGCCCCAGATGGTACTTCTATTACCTAGGAACTGGCCCAGAAGCTTCACTTCCCTACGGCGCTAACAAAGAAGGCATCGTATGGGTCGCAACTGAGGGAGCCTTGAACACACCCAAAGACCACATTGGCACCCGCAATCCTAATAACAATGCTGCCACCGTGCTACAACTTCCTCAAGGAACAACATTGCCAAAAGGCTTCTACGCAGAGGGGAGCAGAGGCGGCAGTCAAGCCTCTTCTCGCTCCTCATCACGTAGTCGCGGTAATTCAAGAAATTCAACTCCTGGCAGCAGTAGGGGAAATTCTCCTGCTCGAATGGCTAGCGGAGGTGGTGAAACTGCCCTCGCGCTATTGCTGCTAGACAGATTGAACCAGCTTGAGAGCAAAGTTTCTGGTAAAGGCCAACAACAACAAGGCCAAACTGTCACTAAGAAATCTGCTGCTGAGGCATCTAAAAAGCCTCGCCAAAAACGTACTGCTACAAAACAGTACAACGTCACTCAAGCTTTTGGGAGACGTGGTCCAGAACAAACTCAAGGAAACTTCGGGGACCAAGACCTAATCAGACAAGGAACTGATTACAAACATTGGCCGCAAATTGCACAATTTGCTCCAAGTGCGTCTGCATTCTTCGGAATGTCACGCATTGGCATGGAAGTCACACCTTCGGGAACATGGCTGACTTATCATGGAGCCATTAAATTGGATGACAAAGATCCACAATTCAAAGACAACGTCATATTGCTGAACAAGCACATTGACGCATACAAAACATTCCCACCAACAGAGCCTAAAAAGGACAAAAAGAAAAAGACTGATGAAGCTCAGCCTTTACCGCAGAGACAAAAGAAGCAACCCACTGTGACTCTTCTCCCTGCGGCTGACATGGATGATTTCTCCAGACAACTTCAAAATTCCATGAGTGGAGCTTCTGCTGATTCAACTCAGGCATAAACACTCATGATGACCACACAAGGCAGATGGGCTATGTAAACGTCTTCGCAATTCCGTTTACGATACATAGTCTACTCTTGTGCAGAATGAATTCTCGTAGC---------------------------------------TAAACAGCACAAGTAGGTTTAGTTAACTTTAATCTCACATAGCAATCTTTAATCAATGTGTAACATTAGGGAGGACTTGAAAGAGCCACCACATTTTCACCGAGGCCACGCGGAGTACGATCGAGGGTACAGTGAATAATGCTAGGGAGAGCTGCCTATATGGAAGAGCCCTAATGTGTAAAATTAATTTTAGTAGTGCTATCCCCATGTGATTTTAATAGCTTCT---------TAGGAGAATGACAAAAAAAAAAAAAAAAAAAAAAA----------
>KJ473814.1
----------------------------------------------------------------TCTCTAAACGAACTTTAAAATCTGTGTGGCTGTCGCTCGGCTGCATGCCTAGTGCACCTACGCAGTATAAATATTAAT-AACTTTACTGTCGTTGACAAGAAACGAGTAACTCGTCCTTCTTCTGCAGACTGCTTACGGTTTCGTCCGTGTTGCAGTCGATCATCAGCATACCTAGGTTTCGTCCGGGTGTGACCGAAAGGTAAGATGGAGAGCCTTGTTCTTGGTGTCAACGAGAAAACACACGTCCAACTCAGTTTGCCTGTTCTTCAGGTTAGAGACGTGCTAGTACGTGGCTTCGGGGACTCTGTGGAAGAGGCCCTAGCGGAGGCACGTGAACATCTTAAAAATGGCACTTGTGGCTTAGTAGAGCTGGAAAAAGGCGTATTGCCCCAACTTGAACAGCCCTATGTGTTCATCAAACGTTCTGATGCCCAGAGCACCAATCACGGCCACAAGGTCGTTGAGCTGGTTGCTGAACTGAATGGCGTTCAGTACGGTCGTAGCGGTACAACACTGGGAGTCCTCGTGCCACATGTGGGCGAAACCCCAATTGCGTACCGCAATGTTCTTCTCCGTAAGAACGGTAATAAGGGAGCTGGCGGCCATAGCTACGGCATCGATCTAAAGTCTTATGACTTAGGTGACGAGCTTGGTACCGATCCCATTGAAGATTATGAACAAAACTGGAACACTAAGCATGGCAGTGGTGCTCTCCGTGAACTCACTCGTGAGCTCAACGGAGGTGCATTCACTCGCTATGTCGACAATAATTTCTGTGGCCCAGATGGGTACCCTCTTGAATGCATTAAAGACCTTCTCGCTCGCGCGGGCAAGTCTATGTGCACTCTTTCTGAACAACTTGATTACATCGAGTCGAAGAGAGGTGTCTACTGCTGCCGTGAACATGAACATGAGATTGTTTGGTTCACTGAGCGCTCTGAAAAGAGCTATGAGCACCAGACACCCTTCGAAATTAAGAGTGCCAAGAAATTTGACACTTTCAAAGGGGAATGCCCGAAGTTCGTATTTCCTCTCAACTCTAAAGTCAAAGTCATTCAACCGCGTGTTGAAAAGAAGAAGACTGAAAGTTTCATGGGGCGTATTCGCTCTGTGTACCCTGTTGCCACTCCCCAAGAGTGCAACGACATGCACTTGTCTACCCTGATGAAATGTAATCATTGTGATGAAGTTTCGTGGCAGACGTGCGACTTTCTAAAAGCCACTTGTGAACAATGTGGCACTGAAAACTTAGTTTGTGAAGGACCCACTACATGTGGATACCTACCTACTAATGCTGTAGTAAAAATGCCTTGCCCTGCTTGCCAAGACCCGGAAGTAGGACCAGAGCATAGTGTTGCAGACTACCACAACCACTCAAACATTGAAACTCGACTCCGCAAGGGAGGTAGGACTAAATGTTTTGGGGGCTGTGTGTTTGCCTATGTTGGCTGCTATAACAAGCGTGCCTACTGGGTTCCTCGTGCTAGTGCTAATATTGGTGCAAACCATACTGGCATTACTGGTGACAATGTGGAGACTCTGAATGAGGATCTTCTTGAGATACTGAATCGTGAACGTGTTAACATTAACATTGTTGGCGGTTTTCAGTTGAATGAGGAGATTGCCATAATCCTGGCATCTTTCTCTGCTTCTACAAGTGCCTTCATTGACACTGTAAAGAGTCTTGATTACAAGTCTTTCAAAGCCATTGTTGAGTCCTGCGGTAACTACAAAGTTACCAAGGGCAAGCCCGTAAAAGGAGCTTGGAACATTGGACAACAGAGATCAATCTTAACACCACTGTGCGGTTTCCCCTCACAGGCTGCTGGTGTTATCAGATCAATCTTCTCTCGCACACTAGATGCAGCAAATCATTCCATTCCTGATCTGCAAAGAGCAGCTGTTACCATTCTTGATGGTATTTCTGAGCAATCATTGCGTCTTGTCGATGCCATGGTTTACACTTCAGACTTGCTCACCAACAGTGTCATTGTTATGGCATATGTGACTGGTGGACTTGTACAGCAAACAACACAGTGGTTGTCTAACATGTTAGGCACTACTGTTGACAAGCTCAAACCCGTGTTTACATGGATTGAGGCTAAACTCGGTGCAGGGATTGAATTTCTCAGGGATGCCTGGGAAATTCTAAAATTCTTGGTTACAGGAGTGTTTGACATCGTCAAGGGTCAAATACAAGTGGCTTCAGATAATATCAAGGAATGTGTAAAAGCTTTCCTTGATGTTATCAACAAAGCACTTGAAATGTGCATTGACCAAGTCACAATCGCTGGTGCCAAGTTGAGAGCACTCAACTTAGGTGAGGTCTTCATTGCGCAAAGCAGAGGACTTTATCGCCAGTGTATTCGTGGCAAGGAACAGCTGCAACTACTCATGCCTCTTAAGGCACCAAAAGAGGTCACCTTCTTTGAAGGAGACTCACATGACACAGTACTTACCTCCGAAGAGGTTGTTCTTAAAAATGGTGAACTCGAAGCACTTGAGACACCAGTCGATAGCTTCACTAATGGGGCTGTCGTAGGCACACCAGTTTGTGTCAATGGCCTCATGCTCTTAGAACTCAAAGACAAGGAACAGTATTGTGCCTTGTCTCCTGGTTTATTAGCCACAAACAATGTCTTCCGTCTAAAAGGAGGTGCACCAGTTAAAGGTGTAACCTTTGGAGAGGACACTGTTTTGGAAGTGCAAGGCTATAAGAATGTTAAAATCACATTCGAGCTTGACGAGCGTGTGGACAAGGTGCTTAATGAGAAGTGTTCTGTCTACACAGTTGAATCCGGTACTGAAGTTACTGAGTTTGCATGTGTTGTGGCAGAAGCTGTTGTAAAGACTTTACAGCCGGTTTCTGATCTTCTTACCAATATGGGTATTGATCTTGATGAGTGGAGTGTAGCTACATTTTACTTGTTTGATGATGCTGGTGAAGAAAAACTTTCTTCGCGTATGTATTGCTCCTTTTACCCTCCTGATGAGGAAGAGGACTGTGAA---GAG---TATGAGGATGAGGAAGACATTCCAGAAGAAACCTGTGAACATGAATATGGCACAGAGGATGACTATAAAGGCCTTCCTCTCGAATTTGGTGCATCAACCGAAGCACAA---CAGGTTGAT------------------------------GAGGAAGAAGAGGAAGACTGGCTTGAGGAAGCTATTGCA---------GCA------------------------------------------------------------------------------------GAACCTGAA------------------------------------------------------------------CCCGTACCTCTG---------CCT---GAAGAACCAGTTAACCAGTTTACTGGCTATTTAAAACTTACTGATAATGTTGCCATTAAGTGTGTTGACATTGTTAAGGAGGCACAAAGCGCCAAACCAACGGTGATTGTCAATGCCGCTAACGTCCATCTGAAACATGGTGGTGGTGTAGCAGGTGCTCTCAACAAGGCAACCAATGGCGCCATGCAACAGGAGAGTGATGGTTACATTAAGCAAAATGGACCACTTACAGTAGGTGGTTCATGTTTGCTTTCTGGACATAATCTGGCTAAGAAGTGCATGCATGTTGTTGGCCCAAACCTAAATGCTGGTGAGGATGTTCAACTCCTTAAGGCTGCATATGAGAATTTTAATTCACAGGATGTGTTGCTTGCACCACTACTGTCAGCTGGCATATTTGGTGCTAAACCACTTCAGTCACTTAAAATGTGTGTTGAAACGGTCCGCACACAAGTCTACCTCGCAGTCAATGACAAGAGTCTCTATGATCAGGTTGTTCTAGATTATCTGGACAGTCTGAAACCTAAG---GTGGAGTCTCCAGAGAAAGAG---GAAGACCCAAAATTGGAT------GAGCCAAAAGTG---------GAACAG---------------CCAACTGTTCAAAAACCT---GTTGATGTAAAA---CCTAAAATCAAGGCTTGCATTGATGAGGTTACTACAACATTGGAGGAGACTAAGTTTCTTACCAACAAATTACTTCTCTTTGCTGATATCAATGGTAAACTTTACCAGGATTCTCAGAATATGCTAAGAGGTGAAGATATGTCTTTTCTAGAGAAAGACGCACCATACATAGTGGGTGATGTTATCACTAGTGGTGACATCACTTGTGCTATAATACCTGCTAAAAAAGCTGGCGGCACTACAGAGATGCTTGCAAAAGCATTAAAGAACGTGCCTACTGGTGAGTATATAACAACATACCCCGGACAGGGATGTGCAGGTTATACACTTGAAGAAGCAAAGACTGCGCTTAAGAAATGCAAATCAGCATTTTATGTCTTACCATCAGAAACACCTAATGAAAAAGAGGAGATTCTTGGGACAGTGTCCTGGAATCTACGTGAGATGCTTGCTCATGCAGAAGAGACAAGAAAATTAATGCCTGTGTGCATGGATGTTAGAGCTATAATGGCCACAATCCAACGTAAGTACAAGGGAATTAAGATTCAAGAAGGAATTGTTGACTATGGTGTCAGATTCTTCTTTTACACTAGTAAAGAGCCTGTAGCTTCTATTATCACTAAGCTCAACGCTTTTAATGAGCCACTTGTCACTATGCCTATTGGTTATGTGACACATGGTTTTAATTTGGAAGAAGCAGCGCGCTGTATGCGTTCTCTCAAAGCTCCTGCTGTAGTATCAGTTTCTTCACCCGATGCTGTTACTACATATAATGGATACCTCACTTCGTCTTCAAAGACACCTGAAGAACACTTTGTGGAGACTGTCTCTTTGGCAGGATCATATAGAGATTGGTCCTACTCAGGACAGCGTACTGAGTTAGGTGTTGAGTTTCTTAAGCGTGGTGACAAAATTGTCTATCACACTATGGAGAGCCCCGTTGAGTTTCATCTTGATGGCGAGGTTCTTCCACTTGACAAATTAAAGAGTCTTTTGTCTCTTCGTGAGGTTAAGACTATTAAGGTGTTTACAACTGTAGACAATACTAACCTCCACACACAAATTGTGGACATGTCTATGACATATGGACAGCAGTTCGGTCCTACTTATTTGGATGGCGCTGATGTCACTAAAATCAAGCCTCATTTTAATCATGAGGGTAAAACATTCTTTGTACTACCTAGTGATGATACACTGCGTAGTGAAGCATTTGAGTATTACCATACTCTTGATGAGAGTTTTCTTGGTAGGTACATGTCTGCTTTAAATCACACAAAGAAATGGAAATTTCCTCAGGTTGGTGGTTTAACCTCAATCAAATGGGCTGACAATAATTGTTATTTGTCCAGCGTTCTATTAGCACTCCAACAAGTTGAAGTGAAATTCAATGCACCCGCACTCCAGGAGGCCTACTATAGAGCCCGTGCTGGTGACGCCGCCAATTTTTGTGCACTTATACTTGCTTACAGTAATAAGACTGTGGGTGAGTTGGGTGATGTTAGAGAAACTATGACCCATCTTTTACAGCATGCTAACTTGGAATCTGCTAGAAGAGTTCTTAATGTAGTGTGCAAACATTGCGGCCAGAAAACTACAACTCTGACGGGTGTAGAGGCCGTGATGTACATGGGAACTTTGTCTTATGATGATCTTAAGACAGGTGTTTCAATTCCATGTGTGTGTGGACGCAGTGCTACACAATATTTAGTGCAACAAGAGTCTTCTTTTGTTATGATGTCTGCACCGCCTGCTGAGTACAAATTACAGCAGGGCACATTTTTGTGCGCTAATGAGTACACTGGTAATTACCAGTGTGGTCATTACACTCATATTACTGCTAAGGAAACGCTTTATCGTATTGATGGAGCGCATCTTACAAAGATGTCAGAGTACAAAGGACCAGTGACTGATGTTTTCTATAAGGAAACATCTTACACTACAACTATTAAACCTGTGTCTTATAAACTTGATGGAGTTACTTACACAGAGATTGAACCGAAGTTAGATGGGTATTACAAGAAGGATAATGCTTACTACACTGAGCAGCCTATTGACCTTGTGCCAACTCAACCATTACCAAATGCGAGTTTTGATAATTTCAAACTCACATGTTCTAACACTAAATTTGCTGATGACCTTAATCAAATGACAGGCTTCAAAAAGCCAGCTTCACGTGAGCTATCTGTCACTTTCTTCCCTGACTTGAATGGCGATGTAGTGGCTATTGATTATAGACACTATTCAGCAAGTTTCAAGAAAGGTGCAAAACTGCTACACAAGCCAATTATATGGCATATCAACCAGACTACTAACAAGACAACTTACAAACCAAACACTTGGTGTTTACGTTGTCTTTGGAGTACAAAACCAGTTGACACTTCAAATTCTTTTGAAGTTCTGGCAGTAGAAGACACACAAGGAATGGATAATCTTGCTTGTGAAAGTCAAACACCCACCTCTGAAGAAGTAGTGGAAAATCCTACCGTACAGAAGGAAGTGATAGAGTGTGACGTGAAAACTACTGAAGTTGTAGGCAATGTCATACTTAAACCATCAGAAGAAGGTGTCAAAGTGACACAAGAGTTAGGTCATGAAGATCTAATGGCTGCCTATGTTGAAGAAACAAGCATTACTATTAAGAAACCTAATGAGCTTTCATTAGCACTAGGTCTTAAAACACTTGCCACTCATGGTGCTGCTGCTATAAATAGTGTACCCTGGAGTAAAATTTTGGCTTATGTCAAACCTTTTCTAGGACAAGCAGCAGTGACTACTACAAACTGCATTAAAAGATGTGTGCAGCGTGTCTTTAACAACTATATGCCTTATGTCATTACATTATTATTCCAATTGTGTACTTTTACGAGAAGTACCAATTCGAGAATTAGAGCTTCACTTCCTACAACTATCGCTAAAAATAGTGTTAAGAGTGTTGCAAAATTATGTTTGGACGTTTGCATTAACTATGTGAAATCTCCTAAATTTTCCAAATTGTTTACAATTGCAATGTGGTTATTGTTGTTAAGCATTTGCCTAGGTTCATTAATCTATGTAACTGCAGCTTTTGGTGTACTTTTATCTAATTTAGGTATTCCTTCTCATTGTGATGGCGTTAGAGAGTCATATCTTAACTCTTCTAATGTCACCACTATGGACTTCTGTGAGGGTTCCTTCCCTTGCAGCGTTTGCTTAAATGGATTAGATTCTCTCGACACTTATCCAGCTCTTGAGACCATTCAAGTTACGATTTCTTCGTATAAGTTAGATCTTACATTCTTAGGACTAGCAGCTGAATGGGTTTTGGCATATATGTTGTTTACAAAGTTTTTCTATTTACTTGGTCTTTCCGCTATAATGCAGGTGTTTTTCGGCTATTTTGCTAGTCATTTCATCAGCAACTCTTGGCTTATGTGGTTTATCATTAGCATTGTACAGATGGCACCCGTTTCAGCAATGGTTAGGATGTACATTTTCTTCGCTTCTTTCTATTATATATGGAAAAGCTATGTTCATATTATGGATGGTTGCACCTCTTCCACGTGCATGATGTGCTACAAGCGTAATCGTGCTACACGTGTTGAGTGCACAACCATAGTCAATGGCATGAAGAGATCTTTCTATGTCTATGCTAATGGAGGCCGAGGCTTCTGTAAGGCTCACAATTGGAATTGTCTCAACTGTGATACATTTTGTGCTGGTAGTACTTTCATTAGCGACGAAGTTGCTCGTGACTTGTCACTTCAGTTTAAAAGACCAATCAACCCCACAGACCAGTCATCTTATGTTGTTGATAGTGTTGCTGTTAAGAATGGCGCACTTCACCTATACTTTGATAAGGCTGGTCAAAAGACTTATGAGAGACACCCACTCTCCCATTTTGTCAATTTAGACAATCTGAGGGCTAATAACACTAAGGGTTCACTACCCATTAATGTCATTGTGTTTGATGGTAAGTCCAAGTGTGAAGAGTCTGCCGCTAAATCTGCTTCTGTCTATTATAGTCAGCTTATGTGTCAACCTATCTTGTTACTTGACCAAGCTCTTGTTTCAGATGTTGGTGATAGTACTGAGGTTTCTGTTAAAATGTTCGATGCTTATGTCGATACATTTTCAGCAACTTTTAGTGTTCCTATGGAAAAACTTAAAGCACTCGTATCTACCGCTCATAGTGAGCTAGCAAAGGGTGTGGCTTTAGATGGCGTTCTATCCACATTTGTTTCAGCTGCCCGTCAAGGTGTTGTTGATACTGATGTTGACACGAAGGACGTCATTGAGTGTCTTAAACTTTCTCATCACTCTGATTTAGAGGTCACAGGTGATAGCTGCAATAACTTTATGCTCACCTATAACAAAGTTGAGAACATGACGCCTAGAGATCTCGGTGCATGTATTGACTGCAATGCAAGGCATATAAATGCTCAAGTAGCAAAGAGTCACAATGTTTCTTTGATCTGGAATGTCAAGGACTATATGTCTTTGTCTGAACAGCTACGCAAACAAATTCGTAGTGCTGCTAAAAAGAACAACATACCTTTTAGACTTACTTGTGCTACTACTAGACAGGTTGTCAATGTCATAACAACTAAAATCTCACTTAAGGGTGGTAAGATTGTTAGT---ACTTGGTTTAAACTTATGCTGAAAGTCACACTATTGTGTGTTCTTGCTGCATTGTTCTGCTACATCATTATGCCAGTACATGCATTGTCTGTTCATGATGGTTACACAAATGAAATCATAGGATACAAAGCTATCCAGAACGGTGTCACTCGTGACATCGTGTCTACTGATGATTGTTTTGCTAACAAGCATGCTGGGTTTGACTCTTGGTTTAGCCAGCGTGGTGGCTCTTACAGAAATGATAAAAGCTGCCCTGTTGTAGCTGCCATCATTACTAGAGAGATTGGTTTCATAGTGCCTGGTTTACCTGGTACTGTTCTGAGAGCAATTAATGGTGACTTTTTGCATTTTCTACCTCGTGTTTTCAGTGCTGTTGGCAATATTTGCTACACACCATCAAAACTCATAGAGTATAGTGATTTTGCTACTTCTGCTTGCGTTTTGGCTGCTGAATGTACCATCTTTAAGGATGCCATGGGTAAGCCTGTGCCATATTGTTATGACACTAACTTGCTTGAGGGTTCTATTTCTTATAGTGAACTTCGTCCTGATACGCGCTATGTGCTTATGGATGGTTCTATTATACAATTCCCTAACACCTACCTTGAAGGTTCTGTTAGAGTGGTTACAACTTTTGATGCAGAGTACTGTAGGCATGGTACTTGCGAAAGGTCAGAAGCTGGTATTTGCTTATCTACTAGTGGTAGGTGGGTTCTTAACAACGAGCATTACAGGGCTCTACCTGGAGTCTTTTGTGGTGTTGATGCAATGAATCTCATAGCTAACATCTTTACACCTCTCGTTCAACCTGTTGGTGCTTTAGATGTATCTGCTTCTGTAGTAGCGGGTGGTATTATTGCCATATTGGTAACTTGTGCTGCTTACTACTTTATGAAATTCAGACGTGCATTTGGTGAGTACAACCATGTTGTTGCTGCAAATGCATTACTGTTTTTAATGTCTTTCACTATACTCTGTCTGGCACCTGCTTATAGCTTTTTGCCAGGGGTTTATTCTATCTTTTACTTGTACTTGACGTTCTATTTCACTAATGATGTTTCATTCTTGGCCCATCTGCAATGGTTTGCCATGTTTTCTCCAATCGTGCCTTTCTGGATAACAGCAATCTATGTGTTCTGTATTTCTCTAAAGCACTGTCATTGGTTCTTTAACAACTATCTTAGGAAAAGAGTCATGTTTAATGGAGTTACATTCAGCACCTTTGAGGAGGCAGCTTTGTGTACCTTTTTACTCAATAAGGAGATGTATCTGAAACTGCGTAGTGAGACATTATTGCCACTTACACAGTACAACAGGTACCTCGCTCTTTACAACAAGTACAAGTATTTCAGCGGAGCCTTAGACACAACTAGCTACCGTGAAGCAGCTTGCTGCCACCTAGCAAAGGCTCTTAATGATTTTAGCAACTCTGGTGCTGATGTTCTCTACCAACCACCACAAACTTCAATTACTTCTGCTGTTTTGCAGAGTGGTTTTAGGAAAATGGCATTCCCATCTGGCAAAGTTGAAGGATGCATGGTACAAGTCACCTGTGGAACTACAACCCTAAATGGTTTGTGGTTAGATGACACAGTGTATTGTCCGAGACATGTCATTTGCACGGCAGAAGACATGCTTAACCCAAACTATGAGGACTTGCTCATCCGCAAATCTAACCATAGTTTCCTTGTTCAAGCTGGTAATGTTCAACTTCGTGTTATTGGTCATTCCATGCAAAATTGTCTGCTTAGGCTTAAAGTTGATACTTCTAATCCTAAGACACCAAAGTACAAATTTGTCCGTATCCAACCAGGTCAGACATTTTCAGTCCTAGCTTGTTACAATGGTTCACCATCTGGTGTTTATCAGTGTGCCATGAGACCCAACCATACCATTAAGGGTTCTTTCCTTAATGGTTCATGTGGTAGTGTTGGTTTTAACATTGACTATGATTGCGTGTCCTTTTGCTACATGCATCACATGGAGCTTCCAACTGGAGTACACGCTGGTACTGACTTAGAAGGTAAATTCTATGGTCCTTTTGTAGACAGACAAACTGCACAGGCCGCCGGCACAGACACAACCATTACATTGAATGTTTTGGCTTGGCTCTACGCTGCTGTTATTAACGGAGATAGATGGTTCCTAAATAGGTTCACCACTACTCTGAATGACTTTAACCTTGTGGCAATGAAGTACAATTATGAACCACTGACACAAGATCATGTTGACATACTGGGACCTCTTTCTGCACAAACAGGAATTGCTGTCTTGGATATGTGTGCTGCTTTGAAGGAGCTTCTACAGAATGGTATGAATGGTCGTACTATTCTTGGTAGCACTATTCTAGAGGATGAGTTTACACCTTTTGATGTTGTTAGACAATGTTCCGGTGTCACTTTTCAAGGTAAATTCAAGAAAATTGTTAAGGGTACTCATCATTGGATGCTCTTGACTTTCCTGACATCACTTTTAATTCTTGTTCAAAGTACACAGTGGTCACTGTTTTTCTTTGTTTATGAGAATGCTTTCTTGCCATTTACTCTTGGTATTATGGCTATTGCAGCTTGTGCTATGCTTCTTGTTAAGCATAAGCATGCATTCCTGTGCTTGTTTCTGTTACCTTCTCTTGCAACAGTTGCTTACTTCAATATGGTCTACATGCCTGCTAGTTGGGTGATGCGTATTATGACATGGCTCGAATTGGCTGACACTAGTTTGTCTGGTTATCGGCTCAAGGACTGTGTTATGTATGCCTCAGCCCTAGTTTTGCTTGTCCTCATGACAGCTCGTACTGTTTATGATGATGCTGCTAGACGTGTGTGGACATTGATGAATGTTATCACACTCGTTTATAAAGTCTACTATGGCAATTCTTTAGACCAAGCTATTTCCATGTGGGCTCTTGTTATTTCTGTAACCTCTAACTATTCTGGTGTCGTTACGACTATCATGTTTTTAGCTAGAGCTATAGTGTTTGTGTGTGTTGAGTATTACCCACTTTTGTTTATTACTGGTAACACTTTACAGTGTATCATGCTTGTCTATTGTTTCTTAGGCTATTGTTGCTGTTGCTACTTTGGTCTGTTTTGTTTACTCAACCGTTACTTTAGACTTACTCTTGGTGTTTATGACTATTTAGTTTCTACACAGGAGTTTAGATACATGAACTCTCAGGGGCTTCTGCCACCCAAGAGTAGTATTGATGCTTTCAAGCTTAACATTAAGTTGTTGGGCATTGGAGGTAAACCATGTATCAAAGTTGCTACTGTACAGTCCAAAATGTCTGACGTAAAGTGCACATCAGTAGTACTGCTCTCAGTGCTTCAACAACTTAGAGTAGAGTCATCATCAAAATTGTGGGCACAGTGTGTACAACTCCACAATGACATTCTTCTTGCCAAGGACACTACTGAAGCCTTTGAAAAGATGGTTTCACTTTTGTCTGTCTTGCTATCCATGCAGGGTGCTGTAGACATTAACAAGTTGTGCGAGGAAATGCTCGACAACCGTGCTACTCTCCAGGCTATTGCTTCAGAATTTAGTTCTTTACCATCATATGCTGCCTATGCAACTGCCCAGGAGGCTTACGAGCAGGCTGTAGCAAATGGTGATTCTGAAGTTGTTCTTAAGAAATTAAAGAAATCTTTGAATGTGGCTAAATCTGAGTTTGACCGTGATGCTGCCATGCAACGTAAGTTGGAAAAGATGGCAGATCAGGCTATGACCCAAATGTACAAACAGGCAAGATCTGAGGACAAAAGGGCAAAAGTAACTAGTGCAATGCAAACAATGCTTTTCACTATGCTTAGGAAGCTTGATAATGATGCACTTAACAACATTATCAACAATGCACGTGATGGTTGTGTACCACTCAACATCATACCACTTACAACAGCAGCCAAACTTATGGTTGTTGTCCCTGATTATGGTACTTACAAAAACACTTGTGATGGTAACACCTTTACATACGCATCTGCACTCTGGGAAATCCAGCAAGTTGTTGATGCAGACAGTAAAATTGTCCAGCTTAGTGAAATCAACATGGACAACTCACCAAATTTGGCTTGGCCTCTTATTGTTACTGCACTAAGAGCCAATTCGGCTGTCAAACTACAGAACAATGAACTGAGTCCAGTAGCACTACGACAGATGTCTTGTGCAGCTGGTACTACGCAAACAGCTTGTACTGATGACAATGCACTTGCCTACTATAACAATTCTAAGGGAGGTAGGTTTGTGCTGGCATTACTATCAGACCACCAGGACCTCAAATGGGCTAGATTCCCTAAGAGTGATGGTACAGGTACTATTTACACAGAACTGGAACCGCCTTGTAGGTTTGTTACAGACACACCAAAAGGACCTAAAGTGAAGTACTTGTACTTTATTAAGGGTCTTAACAACCTAAATAGAGGTATGGTACTGGGTAGTTTAGCTGCTACAGTACGTCTTCAGGCTGGTAATGCTACAGAAGTGCCTGCCAACTCAACTGTGCTTTCTTTCTGCGCTTTCGCTGTAGATCCAGCTAAGGCTTACAAAGATTACCTAGCAAGTGGAGGACAACCAATCACCAATTGCGTGAAGATGTTGTGCACACACACGGGTACTGGACAGGCAATAACTGTAACACCAGAAGCCAACATGGACCAGGAGTCCTTTGGCGGTGCTTCATGTTGTTTGTACTGCAGATGCCACATTGATCATCCAAATCCTAAGGGATTCTGTGATTTGAAAGGTAAGTATGTGCAAATACCTACCACTTGTGCTAATGACCCAGTGGGCTTTACACTTAGGAACACAGTCTGTACCGTCTGCGGGATGTGGAAAGGTTATGGCTGTAGTTGTGATCAACTCCGCGAACCCATGATGCAGTCTGCTGACGCATCAACGTTTTTAAACGGGTTTGCGGTGTAAGTGCAGCCCGTCTTACACCGTGCGGCACAGGCACTAGCACTGATGTCGTTTACAGGGCTTTTGATATTTACAACGAAAAAGTTGCTGGTTTTGCAAAGTTCCTAAAAACTAATTGCTGCCGCTTCCAAGAAAAGGATGAGGAAGGCAATTTGTTAGACTCTTATTTTGTAGTTAAGAGACACACGATGTCCAACTACCAACATGAAGAGACTATTTACAACTTGGTTAAAGAATGTCCGGCCGTTGCTGTTCATGACTTTTTCAAGTTTAGAGTAGATGGTGACATGGTACCACATATATCACGTCAACGTCTAACTAAATACACAATGGCTGACTTAGTCTACGCCCTTCGTCATTTCGATGAGGGCAATTGTGATACACTAAAAGAAATACTCGTCACATACAATTGTTGTGATGATGATTATTTCAATAAGAAGGATTGGTATGATTTTGTAGAGAATCCTGACATCTTACGCGTATATGCTAACCTAGGTGAGCGTGTACGCCAAGCATTATTAAAGACTGTGCAATTCTGCGATGCTATGCGTGATGCAGGTATCGTAGGTGTGCTGACATTAGATAATCAAGATCTAAATGGGAACTGGTATGATTTCGGTGATTTCGTACAAGTAGCACCAGGCTGCGGAGTTCCTATTGTGGATTCATATTATTCTTTGCTGATGCCTATCTTCACATTGACGAGGGCTTTAGCTGCAGAGTCCCATATGGACGCTGATCTCTCAAAACCACTTATTAAGTGGGATTTGCTGAAATATGATTTTACGGAAGAGAGACTATGTCTTTTCGACCGTTATTTTAAGTATTGGGATCAGACATACCATCCCAATTGTATTAACTGTTTGGATGACAGGTGTATCCTGCATTGTGCAAACTTTAATGTGTTATTTTCTACTGTGTTCCCACCTACAAGCTTTGGACCATTAGTAAGAAAAATATTTGTAGATGGTGTACCTTTTGTTGTTTCAACAGGATACCATTTTCGTGAGTTGGGGGTTGTACATAATCAGGATGTAAACTTACACAGCTCACGTCTTAGCTTTAAGGAACTTTTAGTGTATGCTGCTGATCCAGCTATGCATGCTGCTTCTGGCAACTTGTTGCTAGACAAACGTACCACATGCTTTTCAGTAGCTGCACTAACAAATAGTGTTGCTTTTCAAACTGTCAAACCCGGTAATTTTAATAAGGACTTTTATGACTTTGCTGTGTCTAAAGGCTTTTTCAAGGAAGGAAGTTCTGTTGAACTAAAACACTTCTTCTTTGCTCAGGATGGCAATGCTGCTATCAGCGATTATGACTACTATCGTTATAATCTGCCAACAATGTGTGATATCAGACAGCTCCTATTCGTAGTTGAAGTTGTTGATAAGTACTTTGATTGTTACGATGGTGGCTGTATTAACGCCAACCAAGTAATCGTTAACAATCTGGATAAATCAGCTGGGTTCCCATTTAATAAGTGGGGTAAAGCTAGACTTTATTATGATTCAATGAGTTATGAGGACCAAGATGCGTTGTTCGCATACACTAAGCGTAACGTCATCCCTACAATAACTCAAATGAATCTTAAGTATGCCATTAGTGCAAAGAATAGAGCTCGCACCGTTGCTGGTGTCTCTATCTGTAGCACTATGACCAATAGACAGTTTCATCAGAAATTATTAAAGTCAATAGCCGCCACTAGAGGAGCTACTGTAGTAATTGGAACAAGCAAATTTTATGGTGGCTGGCATAACATGTTAAAAACTGTTTACAGTGATGTAGAAACTCCCCACCTTATGGGTTGGGATTACCCAAAATGTGACAGAGCCATGCCTAACATGCTTAGAATCATGGCTTCTCTTGTTCTTGCTCGCAAACATAGCACCTGCTGTAACTTGTCACACCGTTTCTATAGATTAGCTAACGAATGTGCACAGGTATTGAGTGAGATGGTCATGTGCGGCGGCTCACTATATGTGAAACCAGGTGGCACATCGTCCGGTGACGCCACGACTGCTTACGCTAATAGTGTGTTCAACATCTGTCAAGCTGTAACAGCTAATGTAAACGCACTTCTTTCAACTGATGGCAACAAGATTGCCGACAAGTACGTCCGCAATCTTCAACACAGGCTTTACGAGTGTCTCTATAGAAACAGGGATGTAGATCATGAATTCGTGGATGAATTTTACGCATATTTGCGCAAACACTTCTCCATGATGATTCTCTCCGATGACGCCGTTGTGTGCTATAACAGTAACTATGCGGCTCAGGGTTTAGTAGCTAGCATTAAGAACTTCAAAGCAGTTCTTTACTATCAAAACAATGTATTCATGTCTGAGGCAAAATGCTGGACCGAGACCGACCTTACTAAGGGACCTCACGAATTTTGCTCTCAGCACACAATGCTAGTTAAACAAGGAGATGACTACGTGTACCTGCCTTACCCAGATCCATCCAGAATACTAGGCGCAGGCTGTTTTGTCGATGATATTGTCAAAACAGATGGTACACTTATGATTGAAAGGTTTGTGTCACTCGCGATTGATGCTTACCCACTTACAAAACACCCTAACCAGGAGTATGCTGATGTTTTCCATTTGTACTTACAATACATTAGAAAACTACATGATGAGCTTACTGGTCACATGTTAGACATGTACTCTGTAATGCTAACTAATGATAATACTTCCAGGTACTGGGAACCTGAGTTTTATGAGGCCATGTACACACCACATACAGTCTTACAGGCTGTAGGTGCTTGTGTATTATGCAACTCACAGACTTCACTTCGTTGTGGCGCCTGCATCAGGAGACCATTCCTTTGTTGCAAGTGCTGCTATGACCATGTCATTTCAACATCACATAAATTAGTGCTGTCTGTTAATCCCTATGTTTGCAACGCACCAGGTTGTGATGTCACTGATGTGACACAACTATACCTACGAGGTATGAGCTATTATTGCAAGTCACACAAGCCTCCCATTAGTTTCCCCTTGTGTGCTAATGGTCAGGTTTTTGGTTTATATAAAAACACATGTGTAGGCAGTGATAATGTTACTGACTTTAACGCAATAGCAACATGTGATTGGACTAATGCTGGTGATTATATACTCGCCAACACTTGTACAGAAAGGCTCAAGCTTTTTGCAGCTGAAACGCTCAAAGCTACAGAGGAAACATTCAAGCTATCCTATGGTATTGCCACTGTACGTGAAGTACTGTCTGATAGAGAACTTCATCTTTCATGGGAGGTTGGAAAACCGAGACCACCATTGAATAGAAATTACGTCTTTACTGGTTACCGTGTGACCAAAAATAGTAAAGTACAGATTGGAGAGTACACCTTTGAGAAGGGTGACTATGGTGATGCTGTTGTATACAGAGGTACTACAACTTACAAATTGAATGTTGGCGATTACTTTGTGTTAACATCACATACAGTAATGCCATTAAGTGCACCAACACTAGTGCCTCAAGAGCACTATGTGAGAATCACAGGCTTATACCCAACTCTCAACATTTCTGAGGAGTTTTCTAGCAATGTTGCAAATTATCAAAAAGTTGGTATGCAAAAGTACTCTACACTACAAGGACCGCCAGGTACTGGTAAGAGTCATTTTGCTATTGGACTTGCCCTTTACTACCCATCAGCTCGCATAGTGTATACGGCGTGCTCCCACGCTGCTGTTGATGCGCTGTGCGAAAAGGCATTGAAATATTTGCCTATAGATAAGTGTAGTAGAATTATACCTGCACGTGCGCGTGTAGAGTGCTTTGATAAATTCAAGGTGAATTCAACACTAGAACAGTATGTTTTCTGTACAGTGAATGCACTGCCAGAAACTACTGCTGACATAGTAGTCTTTGATGAAATTTCAATGGCAACTAATTATGACTTGAGCGTTGTCAATGCTAGGCTACGTGCAAAGCACTATGTTTACATTGGTGATCCAGCTCAACTACCTGCACCACGCACATTGCTTACTAAGGGCACACTTGAACCTGAGTACTTTAATTCAGTGTGCAGACTCATGAAAACAATAGGTCCTGACATGTTTCTAGGAACATGTCGCCGCTGTCCTGCTGAAATTGTTGACACAGTGAGTGCTTTAGTTTATGACAATAAGCTAAAAGCACACAAGGAGAAGTCGGCTCAATGCTTCAAAATGTTTTATAAGGGTGTGATTACGCATGATGTATCATCTGCAATCAACAGACCTCAAATAGGTGTGGTAAGAGAATTTCTTACACGCAACCCTGCTTGGAGAAAGGCTGTTTTCATCTCTCCTTACAATTCACAGAATGCAGTAGCATCCAAAATTTTAGGATTGCCTACACAAACTGTAGACTCCTCACAGGGTTCTGAGTATGACTATGTCATATTCACGCAAACAACTGAAACAGCACACTCCTGCAATGTCAACCGCTTCAATGTGGCCATTACAAGAGCAAAAATTGGCATTTTGTGCATAATGTCTGATAGAGATCTTTATGACAAGCTGCAATTTACAAGTCTAGAGGTACCACGTCGAAATGTGGCTACTTTACAAGCAGAAAATGTAACTGGACTCTTTAAGGACTGTAGCAAGATCATTACTGGTCTTCATCCTACACAGGCACCAACACACCTCAGTGTTGATACTAAATTCAAAACTGAAGGACTTTGTGTTGACATACCAGGCATACCTAAGGACATGACCTACCGTAGACTCATCTCTATGATGGGTTTCAAGATGAATTATCAAGTCAATGGTTACCCCAATATGTTTATCACCCGCGAAGAAGCCATTCGTCATGTTCGTGCATGGATAGGCTTTGATGTTGAGGGTTGTCATGCGACTAGAGATGCTGTAGGAACAAATCTACCGCTCCAGTTAGGATTTTCAACAGGTGTTAACCTAGTAGCTGTACCAACTGGCTATGTTGACACTGAGAATAACACAGAGTTCACTAGAGTCAATGCAAAACCTCCTCCAGGTGACCAATTCAAACATCTTATACCACTCATGTACAAAGGTTTGCCCTGGAACGTGGTGCGTATTAAGATAGTACAAATGCTCAGTGATACACTGAAAGGATTGTCTGACAGAGTTGTGTTCGTCCTTTGGGCACATGGCTTTGAACTTACATCGATGAAGTACTTTGTCAAGATTGGACCTGAAAGAACGTGTTGTCTGTGTGACAAACGTGCGACTTGTTTCTCTACTTCATCTGATACTTATGCTTGCTGGAATCATTCTGTGGGTTTTGACTATGTCTATAATCCATTTATGATTGATGTTCAGCAGTGGGGTTTTACAGGTAACCTTCAGAGTAACCACGACCAGCACTGTCAAGTGCATGGTAATGCTCATGTGGCTAGTTGTGATGCTATCATGACTAGATGTCTTGCAGTCCATGAGTGCTTTGTTAAGCGCGTTGATTGGTCTGTTGAATACCCCATTATTGGAGATGAACTGAAGATCAATGCCGCATGCAGAAAAGTACAGCATATGGTTGTTAAATCTGCATTGCTAGCTGATAAGTTCCCAGTTCTTCACGACATTGGAAATCCCAAGGCTATTAAATGTGTGCCACAGGCTGAAGTGGAATGGAAGTTCTACGATGCTCAGCCTTGTAGTGACAAAGCTTACAAAATAGAGGAACTCTTCTATTCATATGCTACACATCATGATAAATTCACTGATGGTGTTTGCTTGTTTTGGAATTGTAACGTTGATCGTTACCCTGCCAATGCTATTGTCTGTAGGTTTGACACTAGAGTTCTATCTAATTTAAATCTACCAGGTTGTGATGGCGGTAGTTTGTATGTTAATAAGCATGCATTCCATACCCCCGCTTTCGACAAGAGTGCATTTACTCATTTGAAACAACTGCCATTCTTTTATTACTCTGATAGTCCTTGCGAGTCTCATGGCAAGCAGGTCGTGTCAGACATTGATTATGTTCCATTGAAGTCTGCTACGTGTATTACACGATGCAACTTAGGTGGTGCTGTTTGCAGACATCATGCGAATGAGTACAGACAGTACTTAGATGCATATAACATGATGATTTCTGCTGGATTCAGTCTTTGGATTTACAAACAGTTTGACACTTACAACCTGTGGAACACTTTCACCAGGTTGCAGAGTTTAGAAAATGTGGCTTACAATGTTATTAATAAAGGACACTTTGATGGACAGACGGGTGAAGCACCTGTGTCTATCATTAACAACGCTGTTTACACTAAAGTAGATGGCATTGATGTGGAGATCTTTGAGAACAAGACAACACTTCCTGTTAATGTGGCGTTTGAGCTTTGGGCCAAGCGTAACATTAAACCAGTGCCAGAGATTAAGATACTCAACAATTTGGGTGTTGATATCGCTGCTAACACTGTCATCTGGGACTACAAAAGAGAAGCCCCAGCTTATGTTTCTACAATAGGTGTCTGTACAATGACTGACATTGCAAAGAAACCTACTGAGAGTGCTTGTTCATCACTTACTGTCTTGTTTGATGGTAGAGTTGAGGGACAGGTAGACCTTTTCAGAAATGCCCGAAACGGTGTTTTAATAACAGAAGGTTCAGTTAAGGGTTTAATACCATCTAAGGGACCTGCACAATCTAGTGTCAATGGAGTCACATTAATTGGAGAATCAGTAAAAACACAGTTTAACTATTTTAAGAAAGTAGACGGCATTATTCAACAGTTGCCAGAAACTTACTTTACTCAGAGCAGAGACTTAGAGGACTTCAAACCCAGATCACAAATGGAAACTGACTTCCTCGAGCTCGCGATGGATGAATTCATACAGCGATATAAGCTAGAAGGCTATGCTTTCGAGCATATCGTTTATGGAGATTTTAGTCATGGACAGCTTGGTGGACTTCACTTAATGATAGGTCTGGCCAAGCGCTCACAAGATTCACCACTTAAACTAGAGGATTTTATCCCTATGGATAGCACAGTGAAAAATTATTTCATAACAGATGCTCAGACAGGTTCATCAAAATGTGTTTGCTCTGTTATTGACCTTCTACTTGATGACTTTGTTGAAATAATAAAGTCGCAAGATTTATCAGTGATTTCAAAGGTTGTCAAAGTTACAATTGACTATGCTGAAATTTCATTCATGCTTTGGTGTAAGGATGGACATGTTGAAACCTTCTACCCAAAATTACAGGCAAGTCAAGCATGGCAACCGGGTGTTGCAATGCCTAACTTGTATAAGATGCAAAGAATGCTTCTTGAAAAATGTGACCTTCAGAATTATGGTGAAAATGCTGTTATACCAAAAGGAATAATGATGAATGTCGCAAAATATACTCAACTGTGTCAATACCTAAATACACTTACATTGGCTGTACCTTACAACATGAGAGTTATACACTTTGGTGCCGGCTCTGATAAAGGAGTAGCACCTGGTACAGCTGTTCTTAGACAGTGGTTGCCAACTGGCACACTACTTGTCGATTCAGACCTTAATGACTTCGTCTCTGACGCAGATTCTACATTAATTGGAGATTGTGCCACTGTACATACAGCTAATAAATGGGATCTCATTATTAGCGATATGTATGACCCTAAGACCAAACATGTGACAAAAGAGAATGACTCCAAAGAAGGGTTTTTCACTTATCTGTGTGGGTTTATTAAACAAAAGCTAGCTCTGGGAGGTTCTGTTGCTGTGAAGATAACAGAGCATTCCTGGAATGCTGATCTTTACAAGCTTATGGGGCATTTCTCATGGTGGACAGCTTTTGTTACAAATGTAAATGCATCTTCATCCGAGGCATTTTTAATTGGAATTAACTATCTTGGTAAGCCAAAGGAACAGATTGATGGCTATACCATGCATGCTAACTACATCTTTTGGAGGAATACAAACCCTATTCAATTGTCTTCCTATTCATTATTTGACATGAGCAAATTCCCTCTTAAATTAAGGGGGACTGCCGTGATGTCTTTAAAAGAGAATCAAATAAACGACATGATTTATTCTCTGCTTGAAAAAGGTAGACTCATCATTAGAGAAAACAACAGAGTTGTGGTCTCAAGTGATATTCTTGTTAATAACTAA-ACGAAC-ATGATTTTACTTCTTCTT---TTT------CTTTCTTCTGCCGCT------GCACAAGAAGGT---TGTGGTGTTATCTCCAATAAACCACAGCGCACGTTTGATCAGTACTCCTCTACTCGTAGGGGTGTTTACTATAATGATGACATCTTTAGATCAGACGTGCTGCATCTCACCCAAGACTACTTTCTTCCTTTTAACACTAATGTTACTAGGTATCTGTCTTTGAATGCAGCGCAA---AACACCATTGTCTACTTTGACAATCATGTAATACCTTTCTATGACGGCATTTATTTTGCCGCCACAGAGCGGTCTAATGTTATTCGTGGCTGGATCTTTGGTTCAACTTTTGACAACCGCTCGCAGTCTGCTATTATAGTGAACAATTCTACACACATTTTAGTTAAGGTGTGTAATTTTGTTTTATGCACTGAACCCATGTTTACGGTGTCG------CGTAACCAA------CACTATAAATCTTGG------------------GTCTATCAGCATGCTAGAAATTGTACATATGATGTTGCATATCCTAGCTTTCAATTAGATGTCTCCTTAAAGAATAATGTCAATTTTCGACATCTTCGTGAGTTCATTTTTAAGAATGTTGATGGTTTCCTTAAGATATATTCTTCATATGAACCTATCAATGTTGTT------------AGTGGCATACCTAGTGGTTTTTCAGTGTTAAAGCCAATTATGAGCCTCCCACTAGGTATTAACATTACTGGCATGCGCGTTGTTATGACAATGTTTAGCAAC------------------ACCCAGGCCAACTTTCTCACTGAAAATGCTGCATATTATGTAGGCTATCTTAAGCCTAGAACATTTATGTTACAATTTAATAGCAATGGCACAATTGTTAATGCTGTTGATTGTTCTCAGGATCCTCTTTCTGAGTTAAAGTGCACACTTAAAAATTTTAATGTTACTAAAGGAATCTACCAAACGTCTAACTTCAGAGTTACACCAACGCAGGAGGTTGTTAGATTCCCAAATATTACAAACCGCTGCCCATTTGACAGGGTTTTTAATGCTTCCAGGTTTCCCTCTGTGTATGCATGGGAAAGAACAAAAATTTCTGATTGTGTTGCTGACTACACTGTTCTCTACAACTCA---ACCTCTTTCTCAACTTTCAAATGTTATGGAGTTTCTCCCTCTAAGTTGATTGATCTATGCTTCACAAGCGTGTATGCAGATACATTCTTGATAAGATCTTCAGAAGTGAGACAAGTAGCGCCAGGTGAGACTGGTGTTATTGCTGACTACAATTATAAGCTGCCTGATGATTTCACAGGTTGTGTGATTGCTTGGAACACTGCTAAACAGGATACA---------GGC------TATTATTATTACAGGTCCCACCGCAAGACTAAGCTTAAGCCTTTTGAGAGAGATTTGTCGTCTGATGAT------------------------------------GGT---AATGGTGTATACACTCTTAGTACTTATGACTTCAATCCTAATGTACCTGTTGCTTACCAAGCTACCAGGGTTGTTGTACTTTCATTTGAACTTCTTAATGCACCTGCCACAGTTTGTGGACCTAAATTATCCACAGAACTTGTTAAAAACCAGTGTGTAAACTTCAACTTCAATGGACTTAAGGGCACTGGTGTTTTGACTAAGTCTTCTAAAAGATTTCAGTCATTTCAACAATTTGGTCGTGACACGTCTGACTTCACTGATTCAGTACGTGATCCACAAACATTAGAAATACTTGACATTTCACCATGTTCTTTTGGTGGTGTTAGTGTGATTACACCAGGAACAAATGCTTCTTCTGAAGTTGCTGTTCTTTACCAAGATGTTAACTGCACTGATGTTCCAACAGCAATTCATGCAGACCAACTAACACCAGCTTGGCGTGTTTATTCCACT------GGAGTAAATGTGTTTCAAACTCAAGCTGGCTGTCTCATAGGAGCTGAACATGTTAACGCTTCATATGAGTGTGACATCCCAATTGGTGCTGGCATTTGTGCTAGTTACCATACA---GCTTCAGTC------------TTACGCAGTACAGGCCAGAAATCAATTGTGGCTTATACTATGTCTTTGGGTGCTGAGAACTCAATTGCTTATGCTAATAATTCAATTGCCATACCTACAAATTTTTCAATCAGTGTCACTACTGAAGTGATGCCTGTTTCAATGACTAAAACATCCGTGGATTGTACGATGTACATCTGCGGTGATTCATTGGAGTGCAGTAATCTACTCTTGCAGTATGGAAGCTTCTGCACACAATTAAATCGTGCCCTTACAGGCATAGCAATAGAACAGGACAAAAACACACAAGAGGTCTTTGCCCAAGTTAAACAAATGTACAAGACACCAGCCATAAAAGATTTTGGCGGTTTCAATTTTTCACAAATATTGCCTGATCCTTCAAAGCCAACAAAGAGGTCATTCATTGAGGACCTGCTCTTCAACAAAGTGACTCTCGCTGATGCTGGCTTTATGAAACAATATGGCGAATGCCTAGGCGATATTAGTGCTAGAGACCTCATTTGTGCTCAAAAATTCAATGGATTGACTGTTCTACCACCATTGCTCACAGATGAAATGATTGCTGCCTACACGGCTGCACTAGTTAGCGGTACTGCTACTGCTGGCTGGACATTTGGTGCAGGTGCTGCCCTTCAAATCCCCTTTGCTATGCAAATGGCATATAGGTTCAATGGCATTGGAGTTACCCAAAATGTTCTCTATGAGAACCAAAAACAGATCGCCAACCAATTCAATAAGGCGATCAGTCAAATTCAAGAATCACTCACAACAACATCAACAGCATTGGGCAAGCTGCAAGACGTTGTCAACCAGAATGCTCAAGCATTGAATACACTTGTTAAACAACTTAGCTCCAATTTTGGTGCTATTTCGAGTGTTCTAAACGACATTCTTTCACGACTCGACAAAGTCGAGGCAGAAGTACAAATTGATAGGTTGATTACAGGCAGATTACAGAGCCTCCAAACCTATGTAACACAACAACTAATCAGAGCTGCTGAAATCAGGGCCTCTGCTAACCTTGCTGCTACTAAAATGTCTGAGTGTGTTCTTGGACAATCAAAAAGAGTTGACTTCTGTGGAAAAGGCTATCATTTAATGTCTTTCCCCCAAGCGGCTCCGCATGGTGTTGTCTTCCTACATGTCACTTATGTGCCATCACAGGAAAGAAACTTCACTACTGCCCCAGCAATTTGTCATGAAGGCAAAGCATACTTCCCTCGCGAAGGTGTTTTTGTATCTAATGGCACTTCTTGGTTCATTACACAGAGGAATTTTTACTCACCACAGATAATTACAACAGACAATACATTTGTCGCAGGAAATTGTGACGTCGTAATTGGCATCATCAATAACACAGTTTATGATCCTCTGCAACCTGAGCTTGACTCATTCAAAGAAGAGCTGGACAAGTACTTCAAAAATCATACATCACCAGATGTTGATCTCGGCGACATTTCAGGTATTAATGCTTCTGTCGTCAACATTCAAAAAGAAATTGACCGCCTCAATGAGGTCGCCAAAAATCTAAATGAATCACTCATTGACCTCCAAGAACTTGGAAAATATGAGCAATACATCAAATGGCCTTGGTATGTTTGGCTCGGCTTCATCGCTGGACTAATTGCCATCGTCATGGTTACAATCTTGCTTTGTTGCATGACCAGCTGTTGCAGTTGCCTCAGGGGTGCATGCTCTTGCGGTTCTTGCTGCAAATTTGATGAGGACGACTCTGAGCCAGTGCTCAAAGGAGTCAAATTACACTACACATAAACGAACTTAATGGATTTGTTTATGAGCATTTTCACATTGGGAGCAATCACACGCCAACCAGCGAAAATTGAAAATGCTTCTCCTGCAAGTACTGTTCATGCTACAGCAACGATACCGCTACAAGCCTCACTCCCTTTCGGATGGCTTGTTGTTGGCGTTGCACTTCTTGCTGTTTTTCAAAGCGCTTCCAAAGTGATTGCGCTTCATAAGAGGTGGCAGCTTGCCTTGTATAAAGGCATTCAGTTTGTTTGCAACCTGCTGCTACTTTTTGTGACAATTTACTCACATCTTCTACTGTTAGCTGCTGGCATGGAGGCACAATTTTTGTACATCTATGCCCTGATTTACATTCTGCAAATCCTAAGCTTTTGCAGATTCATCATGAGATGCTGGCTGTGCTGGAAGTGCAGATCCAAAAATCCGTTGCTCTATGATGCTAACTACTTTGTATGTTGGCACACCAATTGCTTTGATTACTGTATACCATACAACAGTATCACTGACACAATTGTCCTCACGTCAGGTGATGGAACTACTCAGCCAAAACTAAAAGAAGACTACCAAATTGGTGGTTATTCCGAGTATTGGCATTCAGGTGTAAAGGACTATGTAGTAATACATGGTTATTTCACTGAAATCTACTACCAGTTAGAATCGACACAACTATCGACTGACACTGGTGCTGAAAATGCTACATTCTTCATCTATAGCAAGCTTGTTAAAGATGTG---GACCATGTACAAATACACACAATCGACGGCTCTTCAGGAGTTGTAAATCCAGTAATGGATCCAATTTATGATGAGCCGACGACGACTACTAGCGTGCCTTTGTAAGCACAAGAAAGTGAGTACGAACTTATGTACTCATTCGTTTCGGAAGAGACAGGTACGTTAATAGTTAATAGCGTACTTCTTTTTGTTGCTTTCGTGGTATTCTTGCTAGTCACACTAGCCATCCTTACTGCGCTTCGATTGTGTGCGTACTGCTGCAATATTGTTAACGTGAGTTTAGTAAAACCAACAGTTTACGTTTACTCACGTGTTAAAAATCTGAACTCTTCTGAAGGAGTTCCTGATCTTCTGGTCTAAACGAACTAACTATTA---TTATTATTCTGTTTGGAACTTTAACATTGCTTATCATGGCA------------------GACAACGGTACCATTACTGTTGAGGAGCTTAAACAACTCCTGGAACAATGGAATCTAGTAATAGGTTTCATTTTCCTAGCCTGGATTATGCTATTACAGTTTGCCTATTCCAACCGGAACAGGTTTCTGTATATAATAAAGCTTGTTTTCCTCTGGCTCTTGTGGCCAGTAACACTTGCTTGCTTTGTGCTTGCTGCTGTTTACAGAATCAATTGGGTGACTGGCGGAATTGCGATTGCAATGGCTTGTATAGTAGGCTTGATGTGGCTTAGCTACTTCGTTGCTTCTTTCAGGCTGTTTGCTCGCACCCGCTCAATGTGGTCATTCAATCCAGAAACAAACATTCTTCTCAACGTGCCTCTCCGAGGTACAATTTTGACCAGACCGCTCATGGAAAGTGAACTTGTCATTGGTGCTGTGATCATTCGTGGTCATTTGCGAATGGCTGGACACTCCCTAGGGCGCTGTGACATAAAGGACCTGCCAAAAGAGATTACGGTGGCTACATCACGAACGCTTTCTTATTACAAATTAGGAGCGTCGCAGCGTGTAGGCACTGATTCAGGTTTTGCTGCATACAACCGCTACCGAATTGGAAACTATAAATTAAATACAGACCACTCAGGTAGCAACGACAATATTGCTTTGCTAGTACAGTAAGTGACAACAGATGTTTCATCTTGTTGACTTCCAGGTTACAATAGCAGAGATATTGATTATCATTATGAAGACTTTCAGGGTTGCCATTTGGAACCTTGACATACTAATAAGTTCAATAGTGAGACAATTATTTAAGCCTCTAACTAAGAAGAAATACTCTGAGTTAGATGATGAAGAACCTATGGAGTTAGATTATCCATAA------------------------------------------------------------------------------------------------------------------------------------------------------------------------------------------------------------------------------------------------------------------------------------------------------------------------------------------------------------------------------------------------------------------------------------------------------------------------------------------------------------------------------------------AACGAACATGAAAATTATTCTCTTCCTGACACTGATTGCACTTGCTTCCAGCGAGCTATATCACTATCAGGAGTGTGTTAGGGGTACTACTGTACTACTAAAAGAACCTTGCCCATCAGGAACCTACGAGGGCAATTCACCATTTCATCCTCTTGCTGACAACAAATTTGCACTAACTTGCATTAGCACACATTTTGCTTTTGCTTGCGCTGACGGTACTAGACATACCTATCAGTTGCGTGCAAGATCAGTTTCGCCAAAACTTTTCATCAGACAGGAGGAAGTTCACCAAGAGCTCTACTCACCACTTTTTCTCATTGTTGCTGCTCTAGTATTTATAATACTTTGCTTCACCATTAAGAGAAAGACAGAATG---AATGAGCTCACCTTAATTGACTTCTATTTGTGCTTTTTAGCCTTTCTGCTATTCCTTGTTCTAATAATGCTTATTATATTTTGGTTTTCACTTGAACTCCAAGATATAGAAGAACCCTGTAACAAAGTC------------------------TAAACGAACATGAAACTTCTCATTGTTTTTGGACTCTTAACATCAGTATACTGCATTCATAAAGAATGCAGCATACAAGAGTGTTGTGAAATTCAACCCTCCCAAATTGAAGACCCATCTCCAATACATTAC------------------------------------------------------------------------------------------------------------------TATTCGGACTGGTTTATACAAATTGGATATAGAAAGTCAGCTCGCCTTGTACAATTGTGCGAGGGAGATTATGGCAAAAGAATTCCGATTCATTATGAAATGTTTGGCAATTACAGTATGTACTGTGAACCACTTGAGATAAACTGTCAAGCCCCACCAGTAGGTCGTTTAATTGTGCGGTGGTTGCACGATTATGAGTCTGCTGAGCATCACGACGTT---AGAGTTGTTCTAGATTTCATATAAACGAACAAACTAAAATGTCTGATAATGGACCCCAA---AACCAGCGTAGTGCCCCCCGCATTACATTTGGTGGACCCTCAGATTCAACTGACAATAACCAGGATGGAGGACGCAGTGGTGCACGGCCAAAACAACGCCGTCCCCAAGGTTTACCCAATAATACTGCGTCTTGGTTCACAGCTCTCACTCAGCATGGCAAGGAGGAACTTAGATTCCCTCGAGGCCAGGGCGTTCCAATCAACACCAATAGTGGTAAAGATGACCAAATTGGCTACTACCGAAGAGCTACCCGACGAGTTCGTGGTGGTGACGGCAAAATGAAAGAGCTCAGCCCCAGATGGTATTTCTATTACCTAGGAACTGGCCCAGAAGCTTCACTTCCCTACGGCGCTAACAAAGAAGGCATCGTTTGGGTCGCAACTGAGGGAGCCTTAAACACACCAAAAGATCACATTGGCACCCGCAATCCTAATAACAATGCTGCCATCGTGCTACAACTTCCTCAAGGAACAACATTGCCAAAGGGCTTCTACGCAGAGGGGAGCAGAGGCGGCAGTCAAGCCTCTTCCCGCTCTTCATCACGTAGTCGCGGTAATTCAAGAAATTCAACTCCTGGCAGCAGTAGGGGAAATTCTCCTGCTCGAATGGCTAGCGGAGGTGGTGAAACTGCCCTCGCGCTATTGCTGCTAGACAGACTGAACCAGCTTGAGAGCAAAGTTTCTGGTAAAGGCCAACAACAACAAGGCCAAACTGTCACTAAGAAATCTGCTGCTGAGGCATCCAAAAAGCCTCGCCAAAAACGTACGGCAACTAAGTCGTACAACGTCACTCAAGCTTTTGGGAGACGTGGTCCAGAACAAACCCAAGGAAACTTTGGGGACCAAGAACTAATCAGACAAGGAACTGATTACAAACATTGGCCGCAAATTGCACAATTTGCTCCAAGTGCCTCTGCATTCTTTGGAATGTCACGCATTGGCATGGAAGTCACACCTTCGGGAACATGGCTGACTTATCATGGAGCCATAAAATTGGATGACAAAGATCCACAATTCAAAGACAACGTCATATTGCTGAATAAGCACATTGACGCATACAAAACATTCCCACCAACAGAGCCTAAAAAGGACAAAAAGAAAAAGACTGATGAAGCTCAGCCTTTACCGCAGAGA---AAGAAGCAGCCCACTGTGACTCTTCTGCCTGCGGCTGATATGGATGATTTCTCCAGACAACTTCAAAATTCCATGAGTGGAGCTTCTGCTGATTCAACTCAGGCATAAACACTCATGATGACCACACAAGGCAGATGGGCTATGTAAACGTTTTCGCAATTCCGTTTACGATACATAGTCTACTCTTGTGCAGAATGAATTCTCGTAAC---------------------------------------TAAACAGCACAAGTAGGTTTAGTTAACTTTAATCTCACATAGCAATCTTTAATCAATGTGTAACATTAGGGAGGACTTGAAAGAGCCACCACATTTTCACCGAGGCCACGCGGAGTACGATCGAGGGTACAGTGAATAATGCTAGGGAGAGCTGCCTATATGGAAGAGCCCTAATGTGTAAAATTAATTTTAGTAGTGCTATCCCCATGTGATTTTAATAGCTTCT---------TAGGAGAATGACAAAAAAAA-------------------------
>KU182964.1
ATATTAGGTTTTTACCTACCCAG----GAAAAGCCAACCAAC-CTCGATCTCTTGTAGATCTGTTCTTTAAACGAACTTTAAAATCTGTGTGGCTGTCGCTCGGCTGTATGCCTAGTGCACCTACACAGTATAAATAAT----AACTTTACTGTCGTTGACAAGAAACGAGTAACTCGTCCTTCTTCTGCAGACTGCTTACGGTTTCGTCCGTGTCGCAGTCGATCATCAGCATACCTAGGTTTCGTCCGGGTGTGACCGAAAGGTAAGATGGAGAGCCTTGTTCTTGGTGTCAACGAGAAAACACACGTCCAACTCAGTTTACCTGTTCTTCAGGTTAGTGACGTGTTAGTGCGTGGTTTCGGGGATACTGTGGAAGAAGCCCTAGCGGAAGCACGTGAACATCTTAAAAATGGCACTTGTGGCCTAGTAGAGCTGGAAAAAGGTGTCTTACGCCAGCTTGAAGAGCCCTATGTGTTCATTAAACGCTCTGAAGCCTTAAGCACCACTCATGGCCACAAGGTTGTTGAATTGGTGGCTGAAATGAATGGCATTCAGTTCGGTCGTAGCGGTACAACACTGGGAGTTCTCGTGCCACATGTGGGCGAAACCCCAATCGCGTACCGCAATGTTCTTCTTCGTAAGAATGGTAATAAGGGAGCTGGTGGCCATAGCTACGGCATCGATCTAAAGTCTTATGACTTAGGTGACGAGCTTAACACTGATCCCATTGAAGATTATGAACAAAAATGGAACACTAAGCATGGCAGGGGTGCTCTCCGTGAACTCATTCGTGAGCTTAATGGAGGTGCAGTCACTCGCTATGTTGATAACAACTTCTGTGGCCCTGATGGGTATCCTCTTGACTGCATTAAAGATCTTCTCGCTCGTGCGGGTAAGTCGATGTGCACTCTTTCCGAACAACTCGATTTCATTGAATCGAAGCGTGGTGTCTATTGCTGCCGTGAACATGAGCATGAAATTGCTTGGTACACTGAGCGCTCAGACAAGAGTTATGAGCACCAGACACCATTCGAGGTTAAGAGTGCCAAAAAATTTGACACTTTTAAAGGGGAATGCCCGAAGTTCGTATTTCCTCTCAACTCCAAAGTCAAAGTCATTCAACCACGTGTTGAAAAGAAAAATACTGAAGGTTTCATGGGGCGTATACGCTCTGTGTACCAAGTTGCCACTCCAAATGAATGCAACGACATGCACTTGTCTGTCTTTATGAAGTGTAATCATTGTGATGAAGCCTCTTGGCAGACGTGTGACTTTCTCAAAGCCACTTGTGAATATTGTGGCACTGAAAATCCAGTTAGTGAAGGACCTACTACATGTGGGTATCTACCTACTAATGCTGTAGTAAAGATGCCCTGTCCTGCTTGTCAGAATAAAGAAGTGGGACCTGAGCATAGTGTTGCAGACTACCACAACCACTCAAATATTGAAACTCGACTCCGCAAGGGAGGTAGGACTAAATGTTTTGGAGGCTGTGTGTTTTCCTATGTTGGCTGCTATAACAAGCGTGCTTACTGGGTTCCTCGTGCTAGTGCCAATATAGGTTCAAACCATACTGGCATTACTGGTGACAATGTAGAAGTTCTTAATGAAGACCTCCTTGAGATACTGAATCGTGAACGTGTTAATATTAACATTGTTGGCGATTTTCAGTTAAATGAACATATTGCCATCATTTTAGCGTCTCTTTCTGCTTCTACGAGTGCTTTTGTTGACACTGTAAAGAGTCTTGATTATAAGTCTTTTAAAGCCATTGTTGAGTCTTGCGGAAACTACAAAGTTACCAAGGGCAAGCCTGTGAAAAGTGCTTGGAACATTGGACAACAAAAATCTATTCTGACACCACTGTGTGGATTTCCATCACAGGCTGCTGGTGTTATTAGATCTATTTTCTCTCGCACACTAGATGCAGCAAATAACTCTATCCCAGATTTACAAAGAGCAGCTGTCACCATCCTTGGTGGCATTTCCGAACAGTCACTGCGTCTTGTTGATGCAATGGTGTGTACATCAGACTTGATCACCAACAGTGTTGTCATCATGGCATATGTTACTGGTGGTCTTGTACAGCAAACAGTGCAATGGTTGTCTAATGTGTTAGGCACCACAGTTGACAAACTCAAACCTGTATTTACATGGCTTGAGACTAAGCTTAATGCAGGAATAGAGTTTCTCAAGGATGCTTGGGAAATTCTTAAATTCCTAGTTACAGGTGTGTTTGACATTGTTAAAGGTCAAATACGGGTGTTTTCCGACAACCTCAAAGAATGTGTAAAAACTTTTGTTGGTGTTGTCAACAAAGCGCTTGAAATGTGCATTGACCAAGTCACAATCGCAGGTACCAAGGTGAGATCACTCAACCTTGGAGAGGTTTTAATTGCGCAAAGCAAGGGCCTCTACCGTCGGTGTGTTCGTGGCAAGGAGCAGCTGCAACTACTTATGCCTTTGAAGGCACCTAAAGAAGTCACTTTCCTTGAAGGAGACTCACATGATACAGTATTAATCTCCGAAGAGGTTGTTCTTAAAAATGGTGAGCTTGAAGCACTCGAGACACCAGTTGACAGTTTCACTAAAGGAGCTGTTGTAGGTACTCCAGTTTGTGTTAACGGCCTCATGCTCTTGGAGCTCAAAGATAAGGAACAGTATTGTGCTTTATCTCCAGGCTTATTAGCTACAAACAATGTTTTCCGTCTAAATGGAGGTGCACCGGTTAAAAGTGTAACCTTTGGAGAAAACACTGTTTTAGAAGTTCAAGGTTACAAGAATGTGAAAATCACATTTGAGCTTGATGAGCGTGTAGACAAAGTGCTTAATGAGAAGTGTTCTGTCTACACTGTTGAATCCGGTACAGAGGTTACTGAATTTGCATGTGTTGTTGCAGAAGCTATTGTAAAAACTTTGCAACCGGTTTCTGATCTTCTTACTAAGATGGGTATCGACCTTGACGAGTGGAGTGTAGCTACATTCTACTTGTTTGATGATGCTGGTGAAGAAAAACTTTCATCACGCATGTACTGTTCCTTCTACCCTCCTGATGAGGAAGAAGACTGCGAA---GAG---TATGAGGATGAGGAAGAAGTTCCTGATGAAACCTGTGAACATGAATACGGTACAGAGGATGACTATAAAGGTCTTCCTCTTGAGTTTGGTTCGTCAATAGAAATA------CAACAGGTT------------------------------GCAGATGAAGAGGAAGACTGGCTTGATGATGCTGGTGAA---------GCA------------------------------------------------------------------------------------GAACCTGAA------------------------------------------------------------------CCAGAACCTCTA---------CCT---GAAGAACCAGTTAATCAGTTTACTGGTTACTTTAAACTTACTGACAATGTTGCCATTAAATGTGTTGACATCGTTAAGGAAGCGCAAAGTGCCAAACCGACGGTGATTGTTAATGCTGCTAACATCCACCTAAAACATGGTGGTGGTGTAGCAGGTGCACTCAACAAAGCAACCAATGGTGCCATGCAACAAGAGAGTGATGATTACATTAAACGAAATGGACCACTCACAGTAGGTGGTTCATGTTTGCTTTCTGGACACAATTTGGCTAAGAAGTGTATGCATGTTGTTGGCCCAAACCTAAATGCTGGTGAGGATGTCCAACTACTTAAAGCTGCATATGACAACTTTAATTCACAGAACGTATTACTTGCACCACTACTGTCAGCAGGCATATTTGGTGCTAAACCACTTCAGTCTTTAAAGATGTGTGTTGAAGTAGTTCGCACACAAGTTTACCTCGCAGTCAATGATAGGAGTCTTTATGATCAGGTTGTATTAGATTATCTGGACAGTTTGAAACCTAAA---GTGGAGTTTCCCAAGAAGGAG---GAGAATCCAAAATTGGAA------GAGCCAAAAGCG---------AAA------------------CAGCCAGTTGAAAAACCT---GTTGACGTCAAA---CCTAAAATTAAGGCTTGTGTCGAAGAGGTTACTACAACATTGGAAGAAACTAAACTTCTTACCCAAAACCTGCTTCTTTTTGCTGATATCAATGGTAAACCTTACCCGGATTCTCAGAATATGCTAAGAGGTGAGGACATGTCTTTTCTAGAAAAGAACGCACCATATGTAGTAGGTGATGTCATCACTAGTGGTGATATTACTTGTGTTATAATACCTGCTAAGAAGGCTGGTGGTACTACAGAAATGCTTGCAAAGGCATTAAAGAAAGTGCCAGTGTGTGAGTATATAACTACATATCCCGGACAAGGATGTGCTGGTTATACACTCGAAGAAGCAAAGACTGCGCTTAAGAGGTGCAAATCTGCATTCTATGTACTACCTTCAAAAACACCTAATGTAAAAGATGAAATCCTTGGAACGGTGTCCTGGAATTTAAGGGAAATGCTTGCTCATGCCGAAGAGACAAGAAAATTAATGCCTATTTGCATGGACATTAGAGCCATAATGGCTACAATCCAACGTAAGTATAAAGGTATTAGAATTCAAGAAGGAATCGTTGACTATGGTGTTCGGTTCTTTTTCTATACTAGCAAAGAGCCTGTAGCTTCTATTATTACAAAACTCAATTCTTTAAATGAACCACTTATCACAATGCCGATAGGTTATGTGACACATGGTTTTAACCTGGAAGAAGCTGCGCGTTGTATGCGCTCTCTTAAAGCTCCTGCTGTAGTTTCAGTGTCTTCACCAGACGCAGTTACTACATACAATGGATACCTCACATCATCTTCAAAGACACCTGAGGAACACTTCATAGAGACCATCTCCCTTGCGGGTACGTATAGAGACTGGTCTTACTCTGGACAACGTACAGAATTAGGTGTTGAATTTCTCAAGCGTGGAGATAAGATTGTCTACCACACTATTGAAAAACCCATCGAGTTCCATCTTGATGGTGAGGTTCTCCCACTTGACAAGCTCAAGAGTCTTTTGTCTCTTCGTGAGGTTAAGACTATTAAAGTGTTTACTACTGTAGACAATACTAACCTCCACACACAAGTTGTGGACATGTCTATGACATATGGACAGCATTTCGGTTCAACCTATTTGGACGGTGCTGATGTCACTAAGGTTAAGCCTCATGTTAATCATGAGGGTAAGACTTTCTTTGTACTGCCTAGTGATGACACACTGCGTAGTGAAGCATTTGGATATTACCACACTCTCGACGAGAGTTTTCTCGGTAGATACATGTCTGCTTTGAATCACACAAAGAAATGGAAATTTCCTCAAGTTGGTGGTTTAACTTCAATCAAGTGGGCTGACAATAACTGTTATTTGTCCAGTGTTTTATTAGCACTTCAGCAGATTGAGGTGAAGTTTAATGCACCCGCACTACAAGAAGCCTATTATAGAGCTCGTGCTGGTGATGCTGCTAATTTTTGTGCGCTCACACTTGCTTACAGTAATAAAACTGTGGGTGATTTGGGTGATGTTAGGGAAACTATGACCCATCTTCTACAACATGCTAACTTGGAATTCGCTAAGAGGGTTCTTAATTTGGTGTGTAAGCATTGCGGACAGAAAACTACCACCTTAACGGGTGTAGAAGCCGTGATGTATATGGGTACTTTGTCTTATGATGAGCTTAAGACAGGTGTTTCAATTCCTTGTGTGTGTGGTCGTGATGCTACACAATATCTAGTACAACAAGAGTCTTCTTTTGTTATGATGTCTGCACCTCCTGCTGAGTACAAGTTGCAGCAGGGTACATTTTTATGCGCTAATGAGTACACTGGTAATTATCAGTGTGGTCATTATACTCACATAACTGCCAAGGAAACGCTCTATCATATAGATGGAGCTCACCTTACAAAAATGTCTGAATATAAAGGACCAGTGACTGATGTTTTCTATAAAGAAACATCTTACACTACAACTATTAAGCCTGTGTCATATAAACTCGACGGAGTTACTTACACAGAGATTGAACCTAAATTAGATGGGTATTATAAAAAGGATAATGCT---------------------------------------------------------------------------------------------------------------------------------------------------------------------------------------------------------------------------------------------------------------------------------------------------------------------------------------------------------------------------------------------------------------------------------------------------------------------------------------------------------------------------------------------------------------------------------------------------TATGTAGAAAATACAAGCATTACCATTAAGAAACCTAATGAGCTCTCGTTGGCCTTAGGTTTAAAAACACTTGCCACTCATGGTGCTGCTGCAATCAATAGTGTCCCTTGGAGTAAGATTTTGGCTTATGTCAAGCCTTTTCTAGGACAAGCAACAGTCACAACATCCAGCTGCATAAAGAAATGTGTGCAGCGCATTTTTAACAATTATATGCCTTATGTCATTACATTATTATTCCAGTTGTGCACTTTCACAAAGAGCACCAACTCAAGAATTAGAGCATCATTTCCTACAACTATTGCTAAAAATAGTGTTAGGAGTGTTGCAAAATTATGTTTGGATGTTTGCATTAACTATGTGAAATCTCCTAAATCTTTTAAATTGTTTACAATTGCAATGTGGCTATTGTTGTTAAGCATTTGCTTAGGTTCTTTAACCTATGTGATTGCAGCTTTAGGTGTGTTTTTATCTAATTTAGGCATCTCTTCTTATTGTGGTGGTGTTAGAGATTTGTATATCAATTCCTCTAATGTTACCATTATGGACTTCTGTGAGGGTTCTTTTCCTTGTAGTGTTTGTTTAAGTGGGTTAGATTCTCTTGATTCTTACCCTGCTTTAGAAACTATTCAGGTTACGATTTCATCGTATAAGTTGGACCTAACATTTCTAGGTTTAGCAGCTGAATGGTTTTTGGCATATATGTTGTTTACAAAGTTCTTCTACTTACTCGGTCTCTCTGCTATAATGCAGGTGTTCTTTGGCTACTTTGCTAGTCATTTCATCAGCAATTCATGGCTTATGTGGTTCATTATTAGCATCGTACAGATGGCACCCGTTTCTGCTATGGTCAGGATGTACATTTTCTTTGCCTCTTTCTATTATACATGGAAAAGTTATGTTCATATTATGGATGGTTGCACTTCTTCAACGTGCATGATGTGCTACAAGCGCAATCGTGCTACACGTGTTGAGTGTACAACCATAGTTAATGGCATGAAAAGATCTTTTTATGTCTATGCAAATGGAGGCCGTGGCTTCTGTAAGGCTCACAATTGGAATTGTCTTAATTGTGATACATTCTGCGCTGGTAGTACTTTCATTAGCGACGAAGTAGCTCGTGATTTGTCACTCCAGTTTAAGAGACCAATTAACCCTACAGACCAGTCTTCTTATGTTGTTGACAGTGTTGCTGTGAAGAATGGTGCACTCCACCTTTACTTTGACAAGGCTGGTCAGAAGACTTATGAGAGACACCCACTTTCTCACTTCGTCAATTTGGACAATCTGAGAGCTAATAACACTAAGGGTTCATTACCTATTAATGTTATTGTTTTTGATGGCAGATCAAAATGCGATGAATCTGCTGCCAAATCTGCGTCTGTTTATTACAGTCAGCTTATGTGTCAACCTATTTTGTTGCTTGACCAAGCTCTTGTTTCAGATGTTGGTGATAGCACTGAGGTTTCTGTTAAGATGTTTGATGCTTACATCGACACCTTCTCCACAACTTTTAGCGTTCCTATGGAAAAACTTAAAGCACTAGTAGCCACTGCTCATAGCGAGTTGGCTAAGGGTGTTTCTTTAGATGGTGTCCTATCCACATTTGTTTCAGCTGCCCGTCAAGGTGTTGTTGATACTGATGTTGATACAAAGGACGTCATGGAGTGTCTCAAACTTTCCCATAACTCTGACTTAGAAGTGACAAGTGACAGTTGTAATAACTTCATGCTCACCTACAACAAAGTCGAAAACATGACACCTAGAGATCTTGGTGCATGTATTGATTGTAATGCAAGGCATATCAATGCCCAAGTAGCAAAAAGTCACAATGTCGCGCTTGTTTGGAACGTCAAAGATTATATGTCATTGTCTGAACAGTTGCGCAAGCAAATTCGTAGTGCAGCTAAAAAGAACAACATACCCTTTAGGCTTACTTGTGCTACTACTAGGCAAGTTGTCAATGTCATAACTACTAAAATCTCACTCAAGGGTGGTAAGGTTGTTAGT---ACTTGGTTTAAATTTATGCTGAAAGTCACACTTTTGTGTGTTCTATCTGCATTATTCTGTTACACCATTATGCCAGTACACTCATTGTCCGTTCATGATGGCTATACAAATGAAATCATTGGATACAAAGCTATCCAGGACGGTGTCACTCGTGACATAGTGTCTACTGATGATTGTTTTGCAAACAAACATGCTGGTTTCGACTCTTGGTTTAGCCAGCGTGGTGGTTCTTATAGGAATGACAAGAGCTGCCCTGTTGTAGCTGCCATCATTACTAGGGAAATTGGCTTCATCGTGCCTGGATTACCTGGTACTGTGTTAAGAACAATTAATGGTGACTTTTTGCACTTTCTACCTCGCGTTTTTAGTGCCGTTGGCAACATTTGCTACACACCATCAAAACTTATTGAGTATAGTGATTTTGCTACTTCTGCTTGCGTCTTGGCTGCGGAATGTACTATTTTTAAGGACGCTATGGGTAAGCCTGTGCCTTATTGTTATGACACTAACTTACTAGATGGTTCTATTTCTTATAGTGAGTTGCGTCCTGACACTCGTTATGTGCTTATGGATGGCTCTATCATACAATTCCCTAACACCTACCTAGAGGGTTCTGTTAGAGTGGTTACAACTTTTGATGCAGAGTACTGCCGTCATGGCACCTGTGAGAGGTCAGAAGCTGGTATTTGCCTGTCTACTAGTGGTAGATGGGTTCTTAATAATGAACACTATAGGGCTCTGCCAGGAGTCTTTTGTGGTGTTGATGCCATGAATCTTATTGCTAACATCTTCACACCTCTTGTTCAACCTGTTGGTGCTTTAGATGTATCTGCTTCTGTAGTGGCGGGTGGTATTATTGCCATATTGGTGACTTGTGCTGCTTACTACTTTATGAAATTCAGGCGTGCATTTGGTGAGTACAACCATGTTGTAGCTGCTAATGCATTACTGTTTTTGATGTCTTTCACTATACTCTGTTTGGCACCTGCTTATAGCTTTTTGCCAGGAGTTTATTCTGTCTTTTACTTGTACTTGACATTCTATTTTACTAATGATGTTTCATTTTTAGCTCACCTTCAATGGTTTGCTATGTTTTCTTCCATTGTGCCTTTCTGGATAACAGCCATTTATGTGTTCTGCATCTCCTTGAAGCACTGCCACTGGTTCTTTAATAACTACCTTAAGAGAAGAGTCATGTTTAATGGAGTTACATTTAGCACCTTTGAAGAGGCTGCTTTATGTACCTTTTTACTTAATAAGGAAATGTACCTGAAATTGCGTAGTGAGACACTCTTGCCACTTACACAGTATAACAGGTACCTTGCTCTCTATAACAAGTACAAGTATTTCAGTGGGGCCTTGGACACAACCAGCTATCGTGAAGCAGCTTGCTGCCACTTAGCAAAGGCTCTTAATGACTTCAGTAACTCCGGTGCTGATGTCCTCTACCAACCACCACAAACTTCAATCACATCTGCAGTTTTGCAGAGTGGTTTTAAAAAAATGGCATTCCCGTCTGGTAAGGTTGAAGGGTGCATGGTTCAAGTCACTTGTGGAACCACAACTCTTAACGGATTGTGGTTGGATGACACAGTATATTGTCCAAGACATGTTGTTTGCACAGTAGAAGACATGCTCAATCCAAACTATGAAGACCTGCTCATCCGCAAGTCTAACCATAGCTTCCTTGTCCAGACTGGTAATGTCCAACTTCGTGTCATCGGCCATTCCATGCAAAATTGTCTTCTTAGGCTTAAAGTTGATACCTCTAACCCTAAGACACCAAAGTATAAATTTGTTCGTATCCAACCAGGTCAGACATTTTCAGTCTTAGCTTGTTACAATGGTTCACCATCTGGAGTGTACCAGTGTGCCATGAGACCTAACTACACCATTAAGGGTTCTTTCCTCAATGGGTCATGTGGTAGTGTTGGTTTTAACATTGACTATGATTGCGTGTCCTTTTGCTATATGCATCACATGGAGCTTCCAACTGGAGTACACGCTGGCACTGATTTAGAAGGTAAATTCTATGGTCCTTTTGTTGACAGACAAACTGCACAGGCTGCAGGCACAGACACAGCCATTACATTGAATGTTTTGGCTTGGCTCTATGCCGCTGTTATTAATGGAGATAGATGGTTCCTTAATAGGTTTACCACAACTCTGAATGATTTTAACCTTGTGGCAATGAAATACAACTATGAGCCACTGACACAAGATCATGTTGACATACTGGGACCTCTTTCTGCACAAACAGGAATAGCTGTCTTAGATATGTGTGCTGCTTTAAAAGAGCTTCTACAGAATGGTATGAATGGTCGTACTATTCTTGGTAGCACTATTCTAGAAGATGAGTTTACGCCTTTCGATGTTGTTAGACAATGTTCTGGTGTGACTTTTCAAGGTAAGTTTAAGAAAATAGTTAAGGGCACTCATCATTGGATGCTCCTTACTTTCTTGACATCACTTTTAATTCTCGTTCAAAGTACACAGTGGTCACTGTTTTTCTTTGTTTATGAGAATGCTTTCTTGCCATTTACTCTTGGTATTATGGTTATTGCTGCTTGTGCTATGCTTCTGGTCAAGCATAAACATGCCTTCTTGTGCTTATTTCTGTTACCTTCTCTTGCAACAGTTGCTTATTTTAATATGGTCTACATGCCTGCTAGCTGGGTGATGCGTATTATGACATGGCTCGAATTGGCTGATACTAGCTTGTCTGGTTATCGGCTTAAAGACTGTGTTATGTATGCGTCAACCTTAGTACTACTCATCCTCATGACTGCTCGTACTGTCTATGATGATGCTGCTAGGCGTGTATGGACATTGATGAATGTTATTACACTTGTCTATAAAGTCTATTATGGTAATTCCTTAGAGCAAGCTATTTCCATGTGGGCTCTTGTTATTTCTGTAACTTCTAACTATTCTGGTGTCGTTACGACTATCATGTTCTTAGCTAGAGCTATAGTTTTTGTGTGTGTTGAGTATTACCCTCTTTTGTTTATTACTGGCAACACTTTACAGTGTATCATGCTTGTCTATTGTTTCTTAGGCTATTGTTGCTGTTGTTACTTTGGCCTCTTTTGCTTACTCAACCGCTACTTTAGACTTACTCTTGGTGTTTATGATTATTTGGTTTCCACACAGGAGTTTAGATACATGAACTCGCAAGGGCTTTTGCCACCTAAGAGTAGTATTGATGCATTCAAGCTTAATATTAAATTGCTGGGCATTGGAGGCAAACCATGCATAAAAGTTGCTACTGTTCAGTCTAAAATGTCTGACGTGAAGTGCACTTCTGTTGTACTACTTTCTGTTCTTCAACAACTTAGAGTAGAATCATCTTCTAAATTGTGGGCACGATGTGTGCAATTGCACAATGACATCTTATTGGCTAAAGACACAACTGAAGCCTTTGAAAAGATGGTCTCTCTTCTGTCTGTTCTGCTATCTATGCAAGGTGCTGTAGACATCAACAAATTGTGCGAGGAAATGCTCGACAACCGCGCTACCCTGCAGGCTATTGCTTCAGAATTTAGTTCTTTACCATCATATGCTGCCTATGCTACAGCTCAAGAGGCTTACGAGCAGGCGGTAGCAAATGGTGATTCTGAAGTTATTCTTAAAAAGTTAAAGAAATCTTTGAATGTGGCTAAATCTGAGTTTGACCGTGATGCTGCCATGCAACGTAAGTTGGAGAAGATGGCGGATCAGGCTATGACCCAAATGTACAAACAGGCAAGATCTGAAGACAAGAGGGCAAAAGTTACTAGTGCAATGCAGACAATGCTTTTCACTATGCTTAGGAAGCTAGATAATGATGCACTTAACAACATTATCAACAATGCACGTGATGGTTGTGTACCACTCAACATCATACCACTTACAACAGCAGCTAAACTCATGGTTGTTGTACCTGATTACGGAACCTACAAGAATACTTGTGATGGTAACACTTTTACATATGCATCTGCTCTCTGGGAGATTCAGCAAGTTGTTGATGCAGATAGTAAAATTGTCCCACTTAGTGAAATTAATATGGATAATTCACCAAATCTAGCTTGGCCTCTTATTGTTACTGCACTAAGAGCCAACTCAGCTGTTAAACTACAGAATAATGAACTGAGTCCAGTAGCACTACGACAGATGTCTTGTGCAGCTGGTACTACACAAACAGCTTGTACTGATGACAATGCACTTGCCTATTACAACAACTCTAAGGGAGGTAGGTTTGTGCTTGCATTACTATCAGACCATCAAGATCTCAAGTGGGCTAGATTCCCTAAGAGTGACGGAACAGGTACTATTTATACAGAACTGGAACCACCTTGTAGGTTTGTTACAGACACCCCAAAAGGACCTAAAGTGAAATACTTGTATTTCATTAAGGGCTTAAACAACCTAAATAGAGGTATGGTATTGGGCAGTTTAGCTGCTACAGTACGTCTGCAGGCTGGTAATGCAACTGAAGTGCCAGCCAACTCAACTGTGCTTTCTTTCTGTGCCTTTGCTGTTGATCCAGCTAAAGCATACAAAGATTACCTATCAAGTGGAGGACAACCAATCACTAATTGCGTGAAGATGCTGTGCACACACACTGGTACAGGACAGGCAATTACTGTAACACCCGAAGCCAATATGGATCAAGAGTCCTTTGGTGGTGCTTCATGTTGTCTGTATTGTAGATGCCACATTGATCATCCAAATCCTAAGGGATTTTGTGACCTGAAAGGTAAGTATGTTCAAATACCTACCACCTGTGCTAATGACCCAGTGGGTTTCACACTTAGAAACACAGTCTGTACTGTCTGCGGAATGTGGAAAGGTTATGGCTGTAGTTGTGATCAACTCCGCGAACCCATGATGCAGTCTGCGGATGCGTCACCGTTTTTAAACGGGTTTGCGGTGTAAGTGCAGCCCGTCTTACACCGTGCGGCACAGGCACTAGCACTGATGTCGTTTACAGGGCTTTTGATATTTACAACGAAAAGGTTGCTGGTTTTGCAAAGTTCCTAAAAACTAATTGCTGCAGATTCCAGGAGATGGATGAAGACGGCAATTTAATAGACTCTTACTTCGTAGTTAAGAGACATACTATGTCCAACTACCAGCATGAAGAGGCTATTTACAACTTGCTTAAAGAGTGCCCAGCTGTTGCTGTGCATGACTTTTTCAAGTTTAGAGTAGATGGTGACATGGTACCACATATATCACGTCAACGTCTAACTAAGTACACAATGGCAGACTTAGTCTATGCTCTACGTCATTTTGACGAGGGCAATTGTGACACATTAAAGGAAATACTCGTCACATACAATTGTTGTGATGACGATTATTTCAATAAGAAGGATTGGTATGACTTTGTAGAAAATCCTGACATCCTGCGCGTATATGCAAACCTTGGTGAGCGTGTACGTCAAGCTTTATTAAAGACTGTGCAATTCTGCGATGCCATGCGCGATGCGGGTATCGTAGGTGTACTGACACTAGATAATCAGGATCTGAATGGGAACTGGTATGATTTCGGCGATTTCGTGCAAGTAACACCAGGCTGCGGAGTTCCTATTGTAGATTCATACTATTCTTTGCTGATGCCTATTCTGACATTAACGAGGGCTTTAGCTGCTGAGTCCCATATGGACACTGATCTCACAAAACCACTCATTAAGTGGGATTTGTTGAAATATGACTTTACGGAAGAGAGACTTTGTCTCTTCGACCGTTACTTTAAATATTGGGATCAGACATACCACCCCAATTGTATTAACTGTTTGGATGATAGGTGTATCCTCCATTGTGCAAACTTTAATGTATTGTTTTCCACTGTGTTCCCACCTACAAGTTTTGGACCATTAGTAAGGAAAATGTTTGTAGATGGTGTACCTTTTGTTGTTTCAACGGGTTACCATTTCCGTGAGTTAGGAGTTGTACATAATCAGGATGTAAACTTACATAGCTCACGTCTCAGTTTCAAGGAACTTTTAGTGTATGCTGCCGACCCAGCCATGCATGCAGCTTCTGGCAATTTATTGCTAGACAAACGCACTACATGCTTTTCAGTGGCTGCACTAACAAACAACGTCTCTTTTCAAACTGTCAAACCCGGTAATTTTAATAAGGACTTTTATGACTTTGCTGTGTCTAAAGGCTTCTTTAAGGAAGGAAGTTCTGTTGAACTAAAACACTTCTTCTTTGCTCAGGATGGCAATGCTGCTATCAGCGATTATGACTATTATCGTTATAATCTGCCCACAATGTGTGATATCAGACAACTCCTATTCGTAGTTGAAGTTGTTGATAAGTATTTTGATTGTTACGATGGTGGCTGTATTAATGCTAACCAAGTAATCGTAAACAATCTGGATAAATCAGCTGGATTTCCATTCAACAAATGGGGTAAGGCTAGGCTTTATTATGATTCAATGAGTTATGAGGATCAAGATGCACTTTTCGCGTACACTAAGCGTAACGTCCTCCCTACTATAACTCAAATGAATCTTAAGTATGCCATTAGTGCAAAGAATAGAGCTCGCACCGTAGCAGGTGTCTCTATCTGTAGTACTATGACCAATAGACAGTTTCATCAGAAATTACTAAAGTCAATAGCCGCCACTAGAGGAGCTACTGTAGTAATTGGAACAAGTAAATTTTACGGTGGCTGGCACAACATGTTAAAAACTGTCTACAGTGATGTAGAAACTCCCCACCTTATGGGTTGGGACTACCCAAAATGTGACAGAGCCATGCCTAACATGCTTAGAATTATGGCTTCACTTGTTCTTGCTCGCAAACATAGCACTTGTTGTAACTTGTCACACCGTTTCTATAGATTAGCTAATGAGTGTGCGCAAGTATTAAGTGAGATGGTCATGTGTGGAGGCTCACTATATGTAAAACCAGGTGGAACGTCATCAGGTGATGCCACAACTGCCTACGCTAATAGTGTGTTTAACATCTGTCAAGCGGTGACAGCTAATGTAAATGCACTTCTCTCAACTGATGGTAACAAGATTGCTGATAAGTACGTTCGCAACATCCAACACAGGCTATATGAGTGTCTCTATAGAAATAGAGACGTTGATCATGAATTTGTGGACGAATTTTACGCATATTTGCGTAAGCACTTCTCCATGATGATTCTTTCTGATGATGCCGTTGTGTGCTACAATAGTAACTATGCGGCTCAAGGTTTAGTAGCTAGCATCAAGAACTTTAAAGCAGTTCTTTACTATCAAAACAATGTGTTTATGTCTGAGGCAAAATGCTGGACTGAGACTGACCTTACCAAAGGACCTCATGAATTTTGCTCTCAGCACACAATGCTAGTTAAACAAGGAGATGACTATGTGTACCTGCCTTATCCAGATCCATCAAGAATACTAGGCGCAGGCTGTTTTGTTGATGACATCGTCAAAACAGATGGTACACTTATGATTGAAAGGTTTGTGTCACTTGCGATTGATGCTTACCCACTTACTAAACACCCCAACCAGGAGTATGCTGATGTTTTCCATTTGTATTTGCAATACATTAGGAAATTACATGATGAGCTTACTGGTCACATGTTGGACATGTACTCTGTAATGCTAACTAATGACAATACATCACGGTACTGGGAACCTGAGTTTTACGAGGCCATGTACACACCACACACAATCTTGCAGGCTGTAGGTGCATGTGTATTGTGTAACTCACAGACTTCACTTCGTTGCGGCGCGTGCATTAGGAGACCGTTCCTTTGTTGCAAGTGCTGCTATGACCATGTCATTTCAACATCCCACAAATTAGTGCTGTCTGTTAATCCCTATGTTTGCAACGCTCCAGGTTGTGACGTTACTGACGTAACACAACTGTACTTAGGAGGTATGAGCTACTACTGTAAGTCACACAAACCTTCCATTAGTTTCCCATTGTGTGCTAATGGTCAGGTTTTTGGTCTATATAAGAACACATGTGTAGGCAGTGACAACGTTACTGACTTTAATGCTATAGCAACATGTGATTGGACTAATGCTGGCGATTACATACTTGCCAACACTTGTACAGAGAGACTCAAGCTTTTCGCAGCTGAAACGCTCAAAGCAACTGAGGAGACATTCAAGCTATCTTATGGTATTGCCACTGTACGTGAAGTACTGTCTGATAAAGAACTTTATCTTTCATGGGAGGTAGGAAAACCAAGACCACCATTGAATAGGAATTATGTCTTTACTGGTTACCGTGTAACTAAAAATAGTAAAGTACAAATTGGAGAGTACACATTTGAAAAAGGTGACTATGGTGATGCTGTTGTGTACAGAGGTACTACAACATACAAATTGAATGTTGGTGATTACTTTGTGCTAACATCACACACAGTAATGCCACTAAGTGCACCTACACTAGTGCCTCAGGAGCACTATGTGAGAATAACTGGCTTATACCCAACTCTCAACATTTCAGAAGAGTTTTCTAGCAATGTTGCAAACTACCAGAAGGTCGGTATGCAAAAATACTCAACACTCCAGGGACCACCAGGCACCGGTAAGAGTCATTTTGCTATTGGACTTGCACTCTACTACCCGTCTGCTCGCATAGTGTATACAGCTTGCTCTCATGCTGCTGTTGATGCACTATGCGAAAAGGCATTGAAATACTTGCCTATAGACAAGTGTAGTAGAATCATACCTGCACGTGCGCGTGTGGAGTGCTTTGCCAAATTCAAAGTGAATTCAACATTAGAACAGTACGTTTTCTGCACTGTAAATGCACTGCCTGAAACTACTGCTGACATAGTAGTCTTTGATGAAATTTCAATGGCAACTAATTATGACTTGAGTGTCGTCAATGCTAGACTACGTGCAAAACACTACGTTTACATTGGTGACCCTGCTCAATTACCGGCGCCACGCACATTGCTTACTAAGGGCACACTTGAACCTGAATATTTTAACTCGGTGTGCAGACTCATGAAAACAATAGGTCCTGACATGTTTCTTGGAACATGTCGCCGCTGTCCTGCTGAAATTGTCGACACAGTGAGTGCTTTAGTTTATGATAATAAGCTAAAAGCACACAAAGAAAAGTCAGCTCAATGCTTTAAAATGTTTTACAAGGGTGTGATTACACATGATGTGTCATCTGCAATCAACAGGCCCCAAATAGGTGTTGTAAGAGAGTTTCTTACACGCAACCCTGTTTGGAGAAAAGCTGTTTTTATTTCACCATATAATTCACAGAATGCAGTGGCTTCTAAAATTTTAGGATTACCCACTCAAACTGTTGATTCTTCACAGGGCTCGGAGTATGACTATGTCATATTCACACAAACCACTGAGACCGCACACTCTTGCAATGTCAACCGCTTTAATGTGGCTATCACAAGAGCAAAAATTGGCATTTTGTGCATAATGTCTGACAGAGATCTTTATGATAAGCTGCAATTTACGAGTCTGGAAGTACCACGTCGCAATGTGGCTACGTTACAAGCAGAAAATGTAACTGGACTCTTTAAGGACTGTAGTAAGATCATTACTGGTCTTCACCCTACACAGGCACCGACACACCTCAGTGTTGATACTAAATTCAAGACTGAAGGCCTTTGTGTTGACATACCAGGCATACCTAAGGACATGACCTATCGCAGACTCATCTCTATGATGGGCTTCAAAATGAATTATCAAGTCAATGGTTACCCTAATATGTTTATCACCCGTGAAGAAGCCATTCGTCACGTTCGTGCATGGATTGGTTTCGACGTTGAGGGTTGTCATGCAACTAGGGATGCTGTGGGAACTAACCTACCACTCCAATTAGGATTTTCGACAGGTGTTAACTTAGTAGCTGTACCTACTGGCTATGTTGACACTGAGAATAATACAGAGTTCACTAGAGTCAATGCAAAACCTCCTCCAGGTGACCAATTCAAACATCTTATACCACTCATGTACAAGGGCTTGCCCTGGAGTGTTGTGCGTATTAAGATTGTACAAATGCTCAGTGACACGCTGAAGGGATTATCTGACAGAGTCGTGTTTGTCCTTTGGGCTCATGGCTTTGAACTTACATCAATGAAGTATTTTGTCAAGATTGGATCAGAAAGAACGTGTTGTCTGTGTGACAAGCGTGCAACTTGCTTCTCTACTTCATCTGACACTTATGCTTGCTGGAACCACTCTGTGGGTTTTGACTATGTCTACAACCCATTTATGATTGACGTCCAGCAATGGGGCTTTACAGGTAACCTTCAGAGCAACCATGATCAACACTGTCAAGTGCATGGTAACGCTCATGTGGCTAGTTGTGATGCTATCATGACTAGATGTCTTGCAGTCCATGAGTGCTTTGTTAAGCGCGTTGATTGGTCTGTTGAATACCCGGTTATTGGAGATGAACTGAAGATCAATGCAGCTTGCAGAAAAGTACAGCACATGGTTGTTAAGTCTGCATTGCTTGCTGACAAGTTCCCAGTTCTTCATGATATAGGAAATCCAAAGGCTATTAAATGTGTACCGCAGGCTGACGTAGAATGGAAGTTCTACGATGTTCAGCCATGCAGTGACAAGGCTTATAAGATAGAAGAACTCTTCTACTCCTATGCCACCCACCATGACAAATTCACTGATGGTGTTTGCTTGTTTTGGAACTGTAACGTTGATCGTTATCCAGCCAATGCTATCGTTTGTAGGTTTGATACACGAGTTCTCTCCAATCTAAACCTACCTGGTTGTGATGGTGGTAGTCTGTATGTAAACAAACATGCATTCTATACTCCTGCTTTTGATAAGAGTGCATTTACTCATTTGAAACAACTGCCATTCTTTTATTACTCTGATAGTCCTTGCGAGTCGCATGGCAAGCAGGTTGTGTCAGACATTGATTATGTTCCACTAAAGTCTGCAACGTGTATTACACGTTGCAACCTGGGTGGAGCTGTTTGCAGACATCATGCAAATGAGTATAGACAGTACTTAGATGCATATAACATGATGATTTCTGCCGGTTTTAGCCTATGGATTTACAAACAGTTTGACACATATAACCTGTGGAACACCTTTACCAGGTTACAGAGCCTAGAAAATGTGGCTTACAATGTTATTAATAAAGGACACTTTGATGGACAGATTGGCGAAGCACCTGTGTCTATCATCAATAATGCTGTTTACACTAAAGTAGACGGCGTTGATGTGGAGATCTTCGAGAACAAGACAACCCTTCCTGTGAATGTAGCGTTTGAGCTTTGGGCTAAACGAAACATTAAGCCAGTGCCAGAGATTAAGATACTTAACAATTTGGGTGTCGACATCGCTGCCAATACTGTTATCTGGGACTACAAAAGAGAAGCGCCAGCACATGTCTCAACAATAGGTATCTGCACAATGACTGACATTGCCAAGAAACCTACTGAAAGCACTTGTTCGTCGCTTACTGTCTTATTTGATGGTAGAGTTGAAGGACAGGTTGACTTATTCAGAAATGCACGTAATGGTGTTTTAATAACGGAAGGTTCAGTCAAGGGTTTAACACCATCAAAAGGACCTGTGCAGGCAAGTGTCAATGGAGTCACATTGATTGGAGAATCAGTAAAAACACAGTTTAATTATTTTAAGAAAGTAGATGGCATCATCCAACAATTGCCTGAAACCTACTTTACACAGAGTAGAGACTTAGAGGATTTTAAGCCCAGATCACAAATGGAAACGGACTTCCTCGAGCTCGCAATGGATGAATTCATACAGCGATATAAGCTAGAAGGCTATGCTTTCGATCATATCGTTTATGGAGATTTCAGTCATGGCCAACTTGGTGGACTACATCTAATGATTGGTCTAGCCAAGCGCTCGCAAGATTCACCGCTAAAATTAGAGGATTTTATCCCTATGGATAGCACAGTGAAAAATTACTTCATAACAGATGCTCAGACAGGTTCATCAAAATGTGTTTGCTCTGTTATTGACCTTCTACTTGATGACTTTGTTGAAATAATAAAGTCACAGGACCTTTCAGTAATTTCAAAAGTGGTTAAAGTTACAATTGACTATGCTGAAATATCATTTATGCTTTGGTGTAAAGATGGATATGTAGAAACCTTCTACCCAAAATTACAGGCAAGTCAAGCGTGGCAACCAGGTGTAGCTATGCCTAATTTGTACAAGATGCAAAGAATGCTTCTTGAAAAATGTGACCTTCAGAATTATGGCGAAAACGCTGTCATACCAAAAGGAATAATGATGAATGTCGCAAAATATACCCAACTGTGTCAATATTTAAACACACTTACATTAGCTGTGCCTTACAACATGAGAGTTATACATTTTGGTGCGGGCTCTGATAAAGGAGTGGCACCCGGTACAGCTGTGCTTAGACAGTGGTTGCCGATTGGCACACTACTTGTTGATTCTGATCTTAATGACTTCGTCTCTGACGCTGATTCTACATTAATTGGAGAATGTGCAACCGTACATACAGCTAATAAATGGGATCTCATTGTTAGCGACATGTACGATCCTAAAACCAAACACGTGACAAAAGAGAATGACTCAAAAGAAGGGTTTTTTACTTACCTGTGTGGGTTTATAAAACAAAAGCTAGCTTTGGGAGGTTCTGTGGCCGTAAAGATAACGGAGCATTCTTGGAATGCTGATCTTTACAAGCTTATGGGACATTTCTCATGGTGGACAGCTTTTGTTACAAATGTGAATGCATCATCATCAGAAGCATTTTTAATTGGAGTTAACTATCTTGGTAAACCAAAAGAGCAAATTGATGGCTATACCATGCATGCTAACTACATTTTCTGGAGGAACACAAATCCTATTCAATTGTCTTCCTATTCGCTCTTCGATATGAGCAAGTTTCCCCTTAAATTACGAGGAACTGCTGTCATGTCTTTAAAAGAGAATCAAATCAATGATATGATTTATTCCCTTCTTGAAAAAGGTAGACTTATCGTTAGAGAAAACAACAGAGTTATAGTCTCTAGTGATGTGCTAGTTAATAACTAA-ACGAAC-ATGTTTATTGTATTTCTCATTAGT---TACACAACTTTTCTCATTCCT---TATACAGCTACA---ACAACATGTTTCTCAGGGCCTACAATAGAGAATAAGTTGAACATATCCTCAGGTAGTAGGGGTGTTTATTACCCTGATGACATTTTTCGTTCCAATGTTAGTGTGTTGGTGACAGGACGTTTCCTTCGCTTTAACACCACTCTTACGTGGTACAATTCATGGAACCAG---------------------GCTTATTCTTCACCTGTCTTGCCTTTTGGGCATGGTGTTTACTTTTCAACCATTGACAAATCCAATGTTGTCAGAGGTTGGATTTTTGGAACCACGTTAGATAACACCACTCAATCCGCATTGCTTGTGAACAATGGTAGTGCTATTACAATAGAAGTCTGTTACTTCCAATTTTGTGACAACCCTGCCTTTATAATTAGT------GGCGGTGCA------CAAACAAACACTGCT------------------ATCTATATCAACTTACGTAATTGTACATATGTGGATACACTACGTGACTTACCATTAAGTTTTGAGGATGTTGAT---GGTGGTTTTAAACACTTACGTGAGTTTGTATTCAAGAATAGTGATGGGTTTTTGCACATTTATGGTGCTTACCAGCCTTACGACTTAGCCATAGGTGCTACGGCTGCACTACCAGCTCAATTCCTGCCTTTAAAGCCCCTATGGAAACTGCCCCTCGGTTTAAATATTACTAATTATAAGGTTGTGACAACTTTAAAA---CCC------------------ACAAATCAG---------GCCTTCCAAGCTGCTTATATAGTGGGTAACTTAAAACATACAACTATGATGTTGTCTTTTAATGAAAATGGCACTATGTCCAATGCTATTGATTGTTCTCAGGACCCATTGGCTGAGCTAAAGTGCACACTCAAGCAGTTTGATGTAGGTAAAGGTATTTACCAAACGTCAAACTTCCGAGTTCAACCTACTGTTGATGTTGCGCGCTTTCCAAATATTACTAACGTGTGTCCTTTTGACAAGGTTTTTAATGCTACACGCTTTCCTAGTGTCTATGCGTGGGAAAGAACAAAGATTTCCGATTGTGTTGCAGATTACACTGTTTTCTACAACTCA---ACTTCTTTTTCGACTTTCAACTGTTATGGAGTGTCTCCTTCTAAGTTGATTGATTTGTGTTTTACAAGTGTGTATGCAGATACATTTTTGATAAGATTTTCCGAAGTCAGACAAGTAGCACCTGGTCAGACTGGTGTTATTGCAGACTACAATTATAAACTACCTGATGACTTTATAGGTTGTGTTATAGCTTGGAACACAGCCAAGCAAGACGTC---------GGT------AGCTATTTTTATAGGTCCCATCGTTCTAGCAAATTAAAACCCTTTGAAAGAGACCTTTCATCAGAAGAA------------------------------------------AATGGTGTCCTTACACTTAGTACCTATGATTTTAATCAAAATGTACCTCTTGAGTACCAAGCCACTAGAGTCGTTGTTCTTTCCTTTGAACTTCTTAATGCACCTGCTACAGTGTGTGGACCAAAGTTATCCACTCCATTGGTTAAGAACCAGTGCGTCAACTTCAACTTTAATGGACTTAAAGGTACTGGTGTGTTGACTGACTCGTCCAAAACGTTTCAGTCTTTTCAGCAGTTTGGTCGGGACGCATCTGATTTTACTGATTCTGTGCGTGACCCGCAAACTTTACAGATACTTGACATTTCACCGTGCTCTTTTGGTGGTGTAAGTGTCATAACACCAGGAACTAACACTTCATCTGCAGTGGCTGTTCTTTACCAAGATGTAAACTGCACTGATGTTCCTACAACAATACATGCAGATCACTTAACACACTCTTGGCGTGTTTATACCACT------GGACCCTATGTTTTCCAAACACAAGCAGGGTGCCTTATAGGAGCTGAACATGTCAACGCATCCTATCAGTGTGACATTCCAATTGGTGCTGGCATTTGTGCTAGCTATCATACA---GCCTCACTT------------TTACGGAGTACAGGTCAAAAATCTATTGTGGCCTATACTATGTCATTAGGTGCTGAAAATTCTGTGGCATATGCTAATAATTCAATTGCCATACCTACTAATTTTTCTATTAGTGTCACTACTGAAGTGATGCCTGTTTCTATGGCTAAAACATCTGTCGATTGTACTATGTACATCTGTGGTGATTCTTTAGAGTGCAGTAACCTACTGCTTCAGTATGGTAGCTTCTGTACCCAACTCAATCGTGCCCTTTCTGGCATTGCTGTTGAACAGGACAAAAATACCCAAGAGGTGTTTGCCCAGGTTAAACAGATGTATAAAACACCAACCATAAGAGATTTTGGTGGTTTTAATTTCTCTCAGATATTACCAGACCCTTTGAAGCCTACTAAGCGTTCTTTTATAGAGGATTTGCTCTATAACAAAGTAACACTCGCGGATGCTGGTTTCATGAAACAGTATGCAGACTGTTTGGGTGGTATTAACGCAAGAGATCTCATCTGTGCTCAAAAGTTTAATGGGCTGACAGTCTTACCACCTTTGCTCACTGATGACATGATTGCTGCCTATACTGCAGCGCTCATTAGTGGCACTGCCACTGCAGGCTGGACTTTCGGTGCAGGTGCAGCCCTTCAAATACCTTTTGCTATGCAAATGGCTTATAGGTTTAATGGCATTGGAGTTACTCAAAATGTTCTCTACGAGAACCAAAAACAAATTGCCAACCAGTTCAATAAGGCTATTACTCAAATTCAAGAATCACTCACAACTACAGCGACAGCGCTGGGCAAGCTGCAAGACGTAGTCAACCAGAATGCTCAAGCATTAAATACACTTGTCAAACAACTTAGCTCCAATTTTGGTGCTATTTCAAGTGCTTTGAATGATATCCTCTCACGACTTGACAAAGTTGAGGCAGAGGTGCAAATTGACAGGTTGATTACAGGCAGATTACAAAGCCTCCAAACCTATGTAACACAACAACTAATCAGAGCTGCTGAAATCAGGGCTTCTGCTAATCTTGCTGCTACCAAAATGTCTGAGTGTGTTCTTGGACAATCTAAAAGAGTTGATTTTTGTGGAAAAGGCTATCACCTTATGTCTTTCCCTCAATCCGCTCCACATGGTGTTGTGTTCTTACATGTCACTTATGTGCCAGCACAAGAAAAGAACTTCACTACTGCCCCAGCAATTTGTCATGAAGGCAAGGCATACTTCCCTCGTGAAGGTGTGTTTGTATCTAATGGCAGTTCTTGGTTTATTACACAGAGGAATTTTTATTCGCCACAGATAATCACAACAGACAATACATTTGTCGCCGGAAGTTGTGATGTCGTCATTGGAATTATTAATAATACAGTTTATGATCCTCTGCAACCTGAGCTTGACTCATTTAAACAAGAGCTAGATAAGTACTTCAAAAATCATACATCACCTGATGTTGATCTTGGCGACATTTCAGGCATCAATGCTTCTGTCGTCGATATTCAAAAAGAAATTGACCGCCTCAATGAGGTTGCCAAAAATTTAAATGAATCACTCATTGACCTTCAAGAACTTGGCAAATATGAGCAATATATTAAATGGCCTTGGTATGTCTGGCTTGGCTTTATAGCAGGGTTAGTAGGATTATTTATGGCCATCATTCTTCTTTGTTACTTTACTAGCTGCTGTAGCTGCTGTAAAGGCATGTGCTCCTGTGGTTCTTGCTGCAGATTTGATGAAGACGACTCTGAGCCAGTGCTCAAAGGAGTCAAATTACATTACACATAAACGAACTT-ATGGATTTGTTTATGAGTATTTTCACACTTGGATCAATCACACGTCAACCAAGTAAGATTGAAAATGCTTTTCTTGCAAGTACTGTTCATGCTACTGCAACGATACCGCTACAAGCCTCATTCTCTTTCCGATGGCTTGTTATTGGCGTTGCACTTCTTGCTGTTTTTCAAAGCGCTTCCAAAGTAATTGCGCTTCATAAGAAGTGGCAGCTTGCCTTATACAAAGGCTTTCAATTAGTTTGTAACTTGCTGCTACTCTTTGTGACAATTTATTCACATTTTCTACTTTTAGCTGCTGGCATTGAGGTGCAATTCTTGTACATCTATGCTTTGATTTATATTCTGCAAATTTTAAGCTTTTGCAGATTTATCATGAGATGCTGGCTCTGTTGGAAGTGCAAATCCAAGAATCCATTATTATATGATGCCAACTACTTTGTTTGCTGGCATACATATAATTATGACTACTGTATACCATACAACAGTGTCACAGATACAATCGTCGTTACTACAGGTGACGGCATTTCAACACCAGAACTCAAAGAATACTACCAAATTGGTGGTTATTCTGAGGATTGGCATTCAGGTGTTAAAGACTATGTCGTTGTACATGGCTATTTCGCCGAAGTTCACTACCAGCTTGAGTCTACACAAATTACTACAGACACTGGTATTCAAAACGCTACATTCTTCATCTTTAACAAGCTTGTTAAAGATCCG---CCGAATGTGCAAATACACACAATCGACGGCTCTTCAGGAGTTGTAAATCCAGCAATGGACCCAATTTATGATGAGCCGACGACGACTACTAGCGTGCCTTTGTAAGCACAAGAAAGTGGGTACGAACTTATGTGCTCATTCGTTTCGGAAGAAACAGGTACGTTAATAGTTAATAGCGTACTTCTTTTTGTTGCTTTCGTGGTATTCTTGCTAGTTACACTAGCCATCCTTACTGCGCTTCGATTGTGTGCGTACTGCTGCAATATTGTTAACGTGAGTTTAGTAAAACCAACAGTTTATGTCTACTCGCGTGTTAAAAATCTGAACTCTGCTGAAGGGGTTCCTGATCTTCTGGTCTAAACGAACTAACTATTA---TTATTATTCTGTTTGGAACTTTAACATTGCTCATCATGGCT------------------GACAACGGAACCATTTCTGTTGAGGAGCTTAAAAGACTCCTGGAACAATGGAACCTAGTAATAGGCTTCCTCTTCCTCGCCTGGATTATGTTATTACAATTTGCCTATTCTAATCGGAACAGGCTTTTGTACATAATAAAGCTTGTCTTCCTCTGGCTCTTGTGGCCAGTAACACTTGCTTGCTTTGTGCTTGCTGCTGTTTACAGAATTAATTGGGTGACTGGCGGTATTGCGATTGCAATGGCTTGCATCGTAGGCTTGATGTGGCTTAGCTACTTCTTTGCTTCCTTCAGGCTGTTTGCTCGTACCCGCTCAATGTGGTCATTCAACCCAGAAACAAACATTCTTCTCAATGTGCCTCTTCGAGGGACAATTGTAACCAGACCGCTCATGGAAAGTGAACTTGTCATTGGCGCTGTGATCATTCGTGGTCACCTGCGAATGGCTGGACACTCCCTAGGGCGCTGTGATATTAAGGACCTGCCAAAGGAGATCACTGTGGCTACATCACGAACGCTTTCTTATTACAAATTAGGAGCGTCGCAGCGTGTAGGCACTGATTCTGGTTTTGCTGCATACAACCGCTACCGTATTGGAAACTACAAATTAAACACAGACCACTCTGGTAGCAACGACAATATTGCTTTGCTAGTACAGTAAGTGACAACAGATGTTTCATCTCGTTGACTTTCAGGTTACAATAGCAGAGATGTTGATTATCATTATGAGGACTTTCAGGATTGCCATTTTGAATCTTGATGTACTAATAAGTTCAATAGTGAGACAATTATTTAAGCCTCTAACTAAGAAGAAATATCCTCAGTTAGATGATGAAGAACCTATGGAGTTAGATTATCCATAA------------------------------------------------------------------------------------------------------------------------------------------------------------------------------------------------------------------------------------------------------------------------------------------------------------------------------------------------------------------------------------------------------------------------------------------------------------------------------------------------------------------------------------------AACGAACATGAAAATTATTCTCTTCTTGACATTGATTGTACTTGCAACTTGCGAGTTATATCACTATCAAGAGTGTGTTAGAGGTACCACTGTACTATTAGAAGAACCTTGCCCATCAGGAACTTACGAGGGCAATTCACCATTTCATCCTCTTGCTGATAACAAATTTGCACTAACTTGCATTAGCACACATTTTGCTTTTGCTTGTGCTGACGGTACTAGACATACCTATCAGCTTCGTGCAAGATCAGTTTCACCTAAACTTTTCACCAGACAAGAGAAAGTTTACCAAGAGCTCTATTCGCCGCTTTTTCTCATTGTTGCTGCTTTAGTATTTATAATACTTTGCTTCACCATTAAGAGGAAGATAGAATG---AATGAGCTCACTTTAATTGACTTCTATTTGTGCTTTTTAGCCTTTCTGCTATTCCTTGTTCTAATAATGCTTATTATATTTTGGTTTTCACTTGAACTCCAGGATATAGAAGAACCTTGTAACAAAGTCTTTGAGACATATAGATCTGTTCTTTAA---------------------------------------------------------------------------------------------------------------------------------------------------------------------------------------------------------------------------------------------------------------------------------------------------------------------------------------------------------------------------------------------------------------------------------------------------------------------------------------------------------ACGAAC---TTAAAATGTCTGATAATGGAACCCAA---AACCAACGTAGTGCCTCCCGCATTACATTTGGTGGACCTTCAGATTCAACTGACAATAACCAGGATGGAGGACGCAGTGGTGCACGGCCAAAACAACGCCGACCCCAGGGTTTACCCAATAATACCGCGTCTTGGTTCACAGCTCTCACTCAGCATGGTAAGGAAGGACTCAAATTCCCTCAAGGCCAGGGAGTTCCTATCAACACCAATAGTGGCACAGATGACCAAATTGGCTACTATAGAAGAGCTACCCGACGAGTTCGTGGTGGTGACGGTAAAATGAAAGAGCTTAGCCCCAGATGGTACTTCTATTACCTAGGAACTGGCCCAGAAGCTTCACTTCCCTATGGTGCCAATAAAGAGGGCATCGTATGGGTTGCAACTGAGGGTGCCTTGAACACACCAAAAGATCATATTGGCACCCGCAATCCTAATAACAATGCTGCCATTGTTCTACAACTTCCTCAAGGAACAACATTGCCAAAAGGCTTCTACGCTGAAGGGAGCAGGAGTGGTAGTCAAGCCTCTTCTCGCTCCTCATCACGTAGTCGTGGAAATTCAAGAACTTCAACTCCTGGCAGCAGTAGGGGAAATTCTCCTGCTCGAGTGGCTAGCGGAGGTGGTGAAACTGCCCTCGCGCTATTGCTGTTAGACAGATTGAACCAGCTGGAGAGCAAAGTTTCTGGTAAAGGCCAACAACAACAAGGCCAAACTGTCACTAAGAAATCTGCTTCAGAGGCATCTAAAAAGCCTCGGCAAAAACGTACCGCAACCAAACAGTACAATGTCACCCAAGCTTTTGGGCGACGTGGTCCAGATCAAACTCAAGGAAACTTTGGAGACCAGGAGCTAATCAGACAAGGAACTGATTATAAACACTGGCCGCAAATAGCACAGTTTGCTCCAAGTGCCTCTGCATTCTTCGGAATGTCACGCATTGGCATGGAAGTCACACCTTCGGGAACATGGCTGACTTATCATGGAGCCATTAAATTGGATGATAAAGATCCCCAATTCAAAGACAACGTCATACTGCTGAATAAGCACATTGACGCATACAAGACATTCCCACCAACAGAGCCTAAAAAGGACAAAAAGAAAAAGACTGATGAAGCTCAGCCTTTGCCGCAGAGA---AAGAAACAGCCCACTGTGACTCTTCTGCCTGCGGCTGATATGGATGATTTCTCCAGACAACTTCAAAATTCCATGAGTGGAGCTTCTGCTGATTCAACTCAGGCATAAACACTCATGATGACCACACAAGGCAGATGGGCTATGTAAACATTTCCGCAATTCCGTTTACGATACATAGTCTACTCTTGTGCAGAATGAATTCTCGTAAC---------------------------------------TAAACAGCACAAGTAGGTTTAGTTAACTTTAATCTCACATAGCAATCTTTAATCAATGTGTAATGTTAGGGAGGACTTGAAAGAGCCACCACATTTTCACCGAGGCCACGCGGAGTACGATCGAGGGTACAGTGAATAATGCTAGGGAGAGCTGCCTATATGGAAGAGCTCTAATGTGTAAAATTAATTTTAGTAGTGCTATCCCCATGTGATTTTAATAGCTTCT---------TAGGAGAATGACAAAAAAA--------------------------
>KY352407.1
--TAAAAGGATTAATCCTTCCCG----GAAAATCCTACCAAT-CTCGATCTCTTGCAGATCTGTTCTCTAAACGAACTTTAAAATCTGTGTACTTGTCACTTGGCTGTATGCCCAGTGCATTTACGCAGTATAAATTATAAT---TTTTACTGTCGTTGACAGGAAACGAGTAACTCGTCCGTCTTCTGCAGGTTGCTTACGGTTTCGTCCGTGTTGCAGCCGATCATCAGCATACCTAGGTTTCGTCCGGGTGTGACCGAAAGGTAAGATGGAGAGCCTTGTCCCTGGTTTCAACGAGAAAACTCACGTCCAACTCAGTTTACCTGTTTTACAGGTTAGCGACGTGCTAGTACGTGGATTTGGTGATACTGTTGAAGAAGCTATCACTGAAGCACGTCAACATTTAATAGATGGAACATGTGGCATTATCAGTCTCCAGAAGGGTGTTTTACCCCAACTGGAACAGCCTTATGTGTTCCTTAAACGTTCTGATGCCTTTACTGCACCTCATGGCCATGTTATGGTCGAGTTGGTCGCAGAATTAAATGGCATTCAGTACGGTAGGAGCGGAGAAACGCTTGGTGTCTTAGTGCCACACACGTATGAGACACCAACTGGTTACCGCAAGGTTCTTGTCCGTAAGAACGGTAATAAGGGTGCTGGTGGCCATTGCTACGGAGCCGATCTAAAGTCTCCAGACTTAGGTGACGAGCTTGGCACTGACCCTATTGAAGATTATGAAAACGACTGGAACACTAAACATGGCAGTGGACTCAAACGTCAGCTCTTTAGAGAGCTGAATGGTGGAGTTTACACTCGCTATGTAGACAACAACTTCTGTGGTCCTGATGGATATCCATTGGACTGTATTAAAGACTTGCTTGCTAGGGCCGGCAAATCTTGTGCTCCACTCTCTGACCAAATAGACTTTTTACAGTCTAAGAGAGGTGTGTACTGTTGCCGTGAGCATGAGCATGAAATAGCTTGGTTCACTGATCGCTCTGAGAAGAGCTATGAACAGCAAACACCCTTTGACATTACCAGTGCAGGTAAGTTTGATTCTTTTAAAGGCGAATGTCCTAAATTCGTTTTTCCTCTAAACTCTAAAATTCGGGTTTTACAACCTAGAGTTGAAAAGAGGAAGACAGAAGGATTTATGGGTCGCATTCGTACTGTGTATCAAGTTGCCTCACCAAGTGAGTGCAATAGCATGCACCTGTCAACTTACATGAACTGTAACCATTGTGGTGAAAGTTCATGGCAGACTGGTGATTTCCTAAAGGCCACATGTGAGCTGTGTGGAACTCAGAACGCTGTGGTAGAAGCTCCTACAACTTGTGGCTATCTACCTAATAATGCTGTTGTTAAAATGGCATGTCCTGCTTGCCAGAACCCAAAAATAGGACCAGACCACAGTGTCGCTGATTACCACAATCATTCAGGCATTATTTCTCAGCTCCGCAAGGGAGGTAGAGTGTTGCCTTTTGGTGGTTGTGTGTTTTCTTATGTTGGTTGCTACAACAAGTGTGCATATTGGGTACCTAGAGCAGCCGCTAACATAGGATCAAACCATACAGGTGTGGTCGGTGAAAATACTGAGACCATGAATGATGACCTTCTTCAGATTTTGAACCGTCAATGTGTTAATATTAACATAGTTGGCGATTTTTGTCTGAATGAGGAAGTAGTAATTATTCTTGCTTCTATGTCAGCATCTACAAGTGCATTCATAGAAACTGTTAAAAACCTAGATTATAGCGTCTTTAAAACCATTGTTGAATCTTGTGGTAGCTACAAAGTTACTAAGGGTAAACACAGGGCTGGCGCTTGGAACATAGGTTCTAACAAGACTTTACTCACACCTCTGTGTGGGTTTTCTTCACAAGCTGCTTGCGTGGTTAGGTCAATCTTCTCACGCACAGTGGACACAGCTGGTCAATCCATTCAAGCATTACAGACAGCCGCCATGACAATATTTTCAGACATTTCTGATCTTTCTAACCGTTTGTTAGATGCTATGATCAACACAGCTGGACTAGTCACTGACAGTGTCATAGTTATGGCATATGTTACTGGTGGCTTGGTTCAACAAGTTGAGAAATGGCTTCACCAGTTATTGGGTTCTACAGCAGACAACCTTAAGAATGTCTTGGTTTGGCTTGAAAGTCAATTGCAGAAAGGCGTGAGCTTCCTTAAGGAGGCTTGGCACATCTTGCAGTTTCTTGTCACTGGCGCTTACACTATTGTGAAAGGCCAGATTCAGGTTGTTAATGAAGGCTTGTTACATTTTGTTAGGTCTTTCATTAGCATTGTTAATAAGGCATTAGAGTTGTGTACTGATTATATACTGTTAGCTGGTGCTAGAGTTCGCACAATAAATTTAGGTGAAGTACTTATTGCTCAAAGTAGAGGTTTTTACCGAAAATGTGTGCGTGCTAAAGAACAGTTACAGTTACTCATGCCTCTTAAAGCACCTAAAGAAATAATTTTCTTGGAAGGTGATACATGTGACACATTGTTAACTTCAGAAGAAGTTGTTATTAAAACTGGCACCTTAGAAGCTACTGACTTTGTACTTAGTGACATTGTAAATGGAGTAGCAGAAGGAACTCCTGTTTGTGTGAACGGTCTCATGCTGCTTGAACTTAAAGAGCGAGACCAGTACTGTGCTCTCACACCAGCCTTATTGGCTACTAATAATGTTTTTACACTCAAGGGTGGTGCACCTTCTAAAGGTGTTACCTTTGGTGAAAACACAGTTGTAGAAGTCCAAGGTTATAAAAATGTGAAAATCACATTTGAACTTGATGAGCGTGTCGACAAAGTCCTCAACGAGAAATGTTCCTCATACACTGTGGAGACAGGTACTCAATTGGAGGAATTTGCATGTGTTGTGTCAGATACAGTTGTGAAAACTTTACAACCTATCTCAGACCTTTTAACACCAATGGGCATTGACCTTGATGAATGGAGTGTTTCAACTTACTATCTCTTTGATGAGTCAGGTGAGGCAGTTATGGCTTCACACATGTACTGTTCCTTTTACGCTCCAGACGAAGATGAG------------------------------------------GAAGAGCCATGTGAGGTTGAGTATGGTACCGAAGATGATTACAACGGTACACCACTAGAATTTGGTGCTAGTACACAGAATGAA---GAGTTGGAACAAACCATCCAGCAAAAAGAGTTAGAACAACCAATCGAGGAAGAAGATTGGTTAGACGTGCAAGAGGAA------------------------------------------------------------------------------------------------------------------------------------------------------------------------------------------------AGT---GAGCCTCTATGTGATCAATTTATTGATTACCATCAGCTGACAGACAATGTTTACATAAAATGTGCTGATATTGTTGAGGAAGCAATGGTGGTTAAGCCTACTGTTATTGTAAATGCAGCTAATACACACCTAAAACATGGTGGTGGTGTAGCGGGTGCACTTAATGCAGCAACTAATGGTGAGATGCAGAAAGAGTCTGACACTTACATTACTAAGAATGGACCACTTAAAGTAGGTGGTTCTTGTTTACTCTCAGGCCACAACTTAGGCACACACTGTTTACATGTTGTTGGTCCTAATAAGAATGCGGGTCAAGATATAAGTCTTTTGGATGTTGCATATGCTAATTACAACACATATGATGTTGTTCTTTCACCGTTACTGTCTGCTGGCATCTTTGGTGTTGACCCCGGCCTCTCCTTAGAATCATGTGTCAGAGTAGCAAAAAATAAGGTTTACTTTGTTGTTAATGATAAAAAGTTATTTCATCAGTTAACAAGTGAACCTATTGTACAGCATAATACAGAGCCTAAAGTTCCTGAAGAG------------GCACCAGCACCTGAATTG------------------------------------------------------CAGGTACCT---GTCACACTGGAA---CAAAAAGTAAAACCTATTGTAGAAGAAATTGACATCACTGTTCGTGATGCTAAATTTTTAACTAAGAATTTGCTTTTGTATGCTGACATCAATGGTGAATTGCATGAAGACTCTAAGTCTTTGCTTGTTAGTGAGGATGTTTCTTTTCTTAAAAATGATGCACCTTACATAGTTGGAGATGTGGTTCATAATGGTGACATTACTTGCCTCATTTTACCTAGTAAATCTGCTGGTGGTACTGTACATATGCTTACTAAAGCTTTGCGCAGTGTGCCAACGGATATATATTTAACAACCTATCCAGGCCAGGGCCATTTGGGTTACACCTTAGAAGAATCTAAACTTGCTCTTAAGAAGTGCAAATCGGCTCTCTATGTTCTACCCTCAGTGAGTTTGAACTCCAAAGAGGAGCTGTTGCAAACAGTTGCATGGAATTTACGTGAAATGCTTGCATATGCTGAAGAAACTAGGAAGATTATGCCCATATGTATGGATGTTAAAGCAATAATGGCCACAATTCAGCGCAAGTATAAAGGTATAACAATACAGAAAGGTCTTGTTGATTATAGAGTTAGGTTCTATTTTTACTCAAGCAAACAATCTGTTGCTTCTGTAATTGCAGAACTTAATCAATTAAATGAGCCTTTGATTACAATGCCTCTTGGCTATGTTACACATGGCTTAAATTTAGAAGAAGCTGCTAGGTACATGAGGTCTGTAAAGGTACCTGCGGTGGTTTCCGTCTCTTCACCAGATGCTGTGACAGCCTATAATGGCTACGTCACATCCTCTTCTAAGAGTTCTGAGGAACACTTTATTGAAACTGTATCTTTAGCAGGTTCTTATAGAGACTGGTCCTACTCAGGTCAAAACACTGAGTTAGGAGTAGAGTTTTTAAAAAGAGGTGATAAGATTGTTTATCATACTTCAGGCAATGTTATTGAGTTTCATCTCGATGGTGAAATTATATCTTTAGAAAAGTTGAAGACAATTTTGGCTTTACGTGAAGTTAAAACCATAAAGGTCTTTACAACAGTTGACAATGTTAACCTGCACACCCAGGTTGTAGACATGTCTATGACTTATGGACAGCAGTTCGGTCCTACATATATGGATGGTGCTGATGTTACAAAGATTAAACCTCATTCTACTCATGAGGGTAAAACGTTTTTCGTACTACCTAGTGATGATACACTACGTACGGAAGCGTTTGATTACTATCATACTTTAGATGATAGTTTTCTAGGCAGGTATATGTCAGCTTTAAACCACACTAAGAGGTGGAAATATCCACAAGTGGGTGGTTTAACATCCATAAAGTGGGCTGACAATAATTGCTACTTGTCTAATGTCTTACTGGCACTACAACAAATAGACATTAAGTTTAATGCACCGGCTCTACAGGATGCTTATTATAGAGCACGGGCCGGTGATGCTGCTAATTTTTGTGCACTTATTCTTGCCTACAGTAATAAAACTGTTGGCGAGTTGGGTGACGTCCGTGAAACAATGACCCATTTACTGCAACATGCCAATTTAGAATCCGCTAGACGGGTTTTAAATGTTGTGTGTAAAAATTGTGGACAGAAGTCAACAACACTTATAGGAGTAGAAGCTGTCATGTATATGGGTACACTTTCATACGACGATCTTAAGCGGGGTGTGAAGGTGTCATGTGTGTGTGGTAGAGATGCCACACAATACTTAGTACAACAAGAGTCTACTTTTGTTATGATGTCAGCACCACCGTCTGAATGTCGGTTACAAAATGGTGACTTTTTGTGCGCTAATGAATACACCGGTAATTATCAGTGTGGTCATTACACACATATTGTGAGCAGAGAAACTCTGTACAAAATAGATGGTGCTTTGTTGACAAAGATGTCAGAGTATAAGGGTCCTGTTACTGATGTTTTCTATAAGGAAACATCTTACACTTCAGATATTAAGCCTGTTACTTATAAGCTTGATGGTGTTACGTATACAGAGCTAAATCCAAAATTAGATGGGTATTATAAAAAGGATAATGCTTATTACACGCAGCAGCCAATTGACCTTGTTCCAACTCAACCGTTGCCCAATGCAACTTATGACAATTTCAGAATTGTTTGTGCTAATGAGAAGTTTGCTGATGGTATCAATCAGATGACAGGTTTTAAAAAGCCTGCTTCACGTGACGTTAATGTTACATTTTTCCCCGACTTGAATGGAGATGTAGTGGCTATTGATTATAGACATTACACACCCGTTTTCAAGAAAGGTGCTAAACTTTTACATAAGCCAATATTGTGGCATGTTAATCAGAGTACTAACAAGACAACATTCAGACCCAATATGTGGTGTTTGCGTTGTCTTTATAGCACTAAACCTATAACAACTTCTAATCCATTTGAAGTTTTGTGTTTAGATGACGCACAAGGAATGGAAACTCTTGCTTGTGAAAGTCAAACACTTGTCTCTGAAGAAGTAGTGGAAACTCCTACCATACAGAAGGACGTAATAGAGTGTGATGTGAAAACTACTGAAGTTGTAGGCAATGTCATACTAAAACCAGCAGCAGATGGTTTAAAAATTACTGAAGAGTTGCAACATGAGGATCTTTTGGCTGCTTATGTGCAAGAAGAAAGCATTACCATTAAAAAGCCTAATGAGCTTTCCATTGTCTTAGGTTTAAAAACCATTGCGACGCATGGTTTGACTGCAATTAATAGTGTGCCATGGTCTAAAATATGTGACTATGTTAAACCATTTTTAAATCATACACAGACTGTGGTTACAAATTGTGTCACACGTTGCTTTAGGCGTGTATTTACTGATTATATGCCATATATTTTCACACTTTTGTTTCAGTTATGCACTTTTACAAAGGGAGCAGGATCTAAAATAAAAGTCTCTATGCCTACTGTTATAGCAAAAAATGGTGTAAAAAGTGGTTTTAAATTTTGTGCAGATGCATTACATATGTATGTTAAATCTTCCAAATTTTCTTCTTTAGTTACAGTAACCATTTGGTTGTTGTTACTAATTATATGTCTAGGCCTATTAGTCTATATAGTATCAGCCTTTGGTGCTATTTTGTCTAATTTAGGTGTACCATCTTATTGTGATAGCGTTAGGGTGAGTTACCTAAACTCTTCTAATGCTACAATTTTGGATTACTGCGATGGCAATCTGCCATGCGGTATTTGTCTTAGTGATTTAGATTCTCTTGACTTCTACCCTGCATTGGAAACCGTTCAGGTTACTATATCCTCTTATAAGTTGGATCTTACTTATATAGGGTTGGTAGCTGAGTGGATTGTGGCATACATTCTATTTACAAAATTCTTCTATGTACTGGGTCTCTTTGCTTTAATGCAATTGTTCTTTGTGCATTTTTCAACACATTTTGCTAGTGGTTCATGGCTTATGTGGTTAGTTATCAATGTAGTCCAAATGGCTCCCATCTTTGCAATGGTTAGAATGTATATATTCTTTGCCAGTTTTTATTATATTTGGAAAATTTATATTCATGTTGTTAATGGTTGCGTTTCTACGACGTGCCTCATGTGCTATAAGCGCAATAGGGCGACAAGAGTGGAATGCACTACCATAGTTAATGGCATGAAGAAGTCATTTTACGTCTATGCAAATGGTGGCCGCGGTTTCTGTAAAATTCATAATTGGAATTGTCTAAATTGTGATACTTTCTGTTCAGGAAGTACATTTATTAGTGATGAAGTCGCACGCGACTTGTCTGTCCAATTTAAGAGACCTGTAAATCCTACTGACCAGTCGTCTTACACTGTTGATAGTGTGACAGTAAAAAATGGTACGCTTTACATGTACTTCCAAAAAGCTGGTCAGTCTACATATGAAAGACATCCACTGTCCTATTTTGTGAATTTAGATAACTTAAGAGCTAACAACACTAAAGGTGTGTTACCTATTAACGTTATAGTGTTTGATGGCAAGTCAAAGTGTGAAGAATCTGCTGCTAAAGCGGCGTCTGTTTACTATAGTCAACTGATGTGCCAACCTATACTGCTATTAGACCAGGCTCTAATAACAGATGTGGGTGATAGCACCGAAGTTGCTAGTAAGATGTTTGATGCATACGTAGACACTTTTGTATCAACTTTTAATGTCCCTATGGAAAAACTTAAGACTTTCCTGACTACAGCTCAGTCAGAATTGGCCAAAGGTGTGTCTTTGGATAATGTTTTGTCTACATTTATTTCTGCAGCTAGAAATGGTGTTGTAGATTCTGATGTAGACACTAAGGATGTTGTGGAGTGTCTTAAACTGTCACATCACTCTGATTTAGAAGTGACTAGTGACAGTTGTAATAATTTTATGCTCACTTACAATAAAGTAGAGAACATGACACCTAGGGATTTGGGTGCCTGCATTGATTGTAATGCTAGACATATCAATGCACAAGTTGCAAAAAGTCACAGTGTGTCCCTTATATGGAATGTGAAAGACTATATGTCGCTATCTGAGCAGCTGCGTAAACAAATTCGCAGCGCTGCTAAAAAGAACAACATACCTTTTAAATTGACTTGTGCTACAACAAGACAAGTTATTAGTGTTATAACAACAAAGATATCACTTAAGGGTGGTAAATTGAATAAC---ACATGGTTTAGAAGGCTACTTAAGCTAACATTTTTGTTGGTATTAGTTGCTAGTCTGTTTTACATTATCATGCCAACCCATGTCTTAGCTGGACATGATGATTTTTCTACAGAAATCATAGGTTATAAGGCAATATATAATGGTGTTACCCGTGATATTTTGTCTACCGATGATTGTTTTGCTAACAAACATGCTGGATTTGATGCTTGGTTTAGCCAACGCGGAGGATCCTATAAAAATGACAAGGCTTGTCCAATTATAGCTGCCGTTATTACAAGAGAAGTGGGTTTCATTGTGCCTGGCTTGCCTGGCACAGTTATACGCACTTTGAATGGTGACTTTTTGCATTTTCTACCACGTGTGTTTAGTGCTGTTGGCAACATTTGCTACACACCATCAACATTGATAGAGTACACAGATTTTGCAACATCAGCTTGTGTTTTAGCTGCTGAATGTACAATTTTTAAGAATGCCCAAGGCAAGCCTGTGCCATATTGTTATGACACCAATTTGCTTGAGGGTTCTATTTCTTACAGTGAACTACGTCCTGACACTAGATATGTGTTGATGGATGGTTCAATTATACAATTCCCTAATACCTATTTAGAGGGTTCTGTTAGGGTTGTTACTACATTTGATTCAGAGTATTGCAGACATGGTACGTGTGAGCGCTCTGAAGCAGGTGTCTGTTTGTCTACTAATGGGCGGTGGGTTCTTAATAATGATTATTATAGGTCCATCCCCGGTGTCTTTTGTGGTGTTGACGCTTTAGACTTGGTCTTTAACATTTTTACGCCGCTTTTAAAACCTGTAGGCACATTAGACATTTCAGCTTCTGTCATTGCGGGTGGTCTTATAGCCATCTTAGTGACCTGCTTTGCCTACTATTTCATGAAGTTTAGACGTGCATTTGGAGAATACAACCATGTTGTTTTCGCAAATGCTCTCCTTTTCTTGTTGTCTTTTGCTGTACTCTGTTTGACACCGGCTTACACCTTTTTACCTGGTGTGTACTCTATGGTATACTTGTACTTGACATTTTATTTTACTAATGATGTTTCATTCTTGGCTCACATTCAATGGTTTGCCATGTTTTCACCCATAGTGCCGTTTTGGATAACAGTGACTTATGTCATTTGTATATCCGTTAAGCACTGTCATTGGTTCTTCAGCAACTATCTCAAGAAGAGAGTTGTTTTTAATGGAGTCACATTTAGCACTTTTGAAGAAGCTGCTTTGTGTACTTTCTTGTTGAACAAAGAAATGTATTTGAAGCTGCGCAGTGAGACACTCTTGCCCATTACGCAGTATAATAGGTACCTTGCTTTGTATAACAAGTATAAGTACTTTAGCGGTGCTCTTGACACTACTAGTTATAGGGAGGCAGCTTGCTGTCACCTTGCAAAAGCATTAAATGATTTCAGTAACTCCGGTTCTGATGTCCTTTACCAACCACCACAAACTTCTATAACTTCTGCTGTTTTACAGAGTGGTTTTAGGAAAATGGCTTTCCCTTCAGGTAAGGTTGAATGTTGCATGGTCCAAGTTACATGTGGAACTACAACTCTTAATGGCCTATGGCTTGACGACATAGTCTATTGCCCTAGGCATGTGATATGTACACCTGAGGACATGCTTAACCCAAATTATGAGGATTTGCTTATAAGGAAGTCCAATCATAATTTCCTTGTGCAAGCTGGTAATGTTCAATTACGTGTTATTGGTCATTCCATGCAAAATTGTCTGCTTAAACTTAAAGTTGAAACTGCTAATCCTAAGACACCTAAATATAAGTTTGTTCGTATTCAACCTGGACAGACTTTTTCTGTGTTAGCTTGTTACAATGGTGCACCTTCAGGTGTGTATCAGTGTGCAATGAGACCTAACTTTACTATTAAAGGTTCATTCCTTAATGGTTCTTGTGGTAGTGTTGGTTTCAACATAGACTATGACTGTGTCTCTTTTTGCTACATGCACCACATGGAATTGCCAACCGGTGTGCATGCTGGTACTGACATAGAAGGCAACTTTTATGGTCCATTTGTTGACAGACAAACAGCACAGGCGGCTGGTACGGATATAACTATTACATTAAATGTTCTAGCTTGGCTCTATGCTGCCGTTATTAATGGAGAAAGATGGTTTCTTAATAGATTTACTACTACTCTAAATGATTTCAATCTTGTGGCTATGAAGTACAATTATGAACCTTTGGTGCAAGATCACGTTGACATACTTGGACCACTATCCGCACAAACTGGTATAGCTGTCCTTGATATGTGTGCAGCTTTGAAAGAACTGCTACAGAATGGTATGAATGGTCGTACCATACTGGGTAGTACTATTCTTGAAGACGAATTCACACCATTTGATGTTGTTAGACAATGTTCTGGTGTGACTTTCCAAGGTAAATTCAAAAAGGTGGTTAAAGGTACTCATCATTGGATGTTGCTTACATTTTTGACTTCCTTATTGATTCTTATTCAAAGTACACAGTGGTCACTGTTTTTCTTTGTCTATGAACATACATTTTTACCTTTTGCTGTAGGTATAGTGTGTATGGCTGCGTGTGCCATGCTTTTGGTTAAACATAAGCATGCTTTCTTATGCTTGTTTCTTTTGCCTTCTTTGATAACAATTGCTTATTTTAATATGATTTACATGCCTGCTAGTTGGGTTATGCGTATTATGTCATGGTTAGAAATGGCTGATACCAGCTTGTCTGGTTACCGGCTTAAGGACTGTGTTATGTACGCTATAACAGCAATACTGCTCATCCTCATGACAGCTAGAACTGTCTATGACGATGCCACTAGACGAGTTTGGACATTTATGAATGTCATAACTCTGGTTTACAAGGTTTATTATGGTAATGTGTTAGACCAAGCCATTGCCATGTGGGCTCTTGTTATATCTGTAACTTCTAACTACTCAGGTGTGGTTACCGCAATCATGTTTTTAGCTAGAGCTATAGTATTCTTGTGTGTTGAGTATTGTCCTATTCTTTTTATTACAGGTAACACTTTGCAGTGTGTAATGCTTGTCTATTGTTGCTTAGGCTATTTCTGTTGTTGTTATTATGGCTTCTTTTGTTTACTCAACCGCTACTTTAGATTTACTTTTGGTGTTTATGACTATTTAGTCTCTACACAAGAGTTTAGATATATGAATTCTCAGGGACTTTTGCCACCTAAGAATAGTATTGATGCCTTCAAACTTAACATTAAATTGTTGGGTATTGGAGGGAAGCCTTGTATTAAGGTTGCAACTGTACAGTCAAAAATGTCTGACATTAAGTGCACTTCTGTTGTTTTGCTCTCAGTTCTACAACAACTTAGAATTGAGTCATCATCAAAATTGTGGACGCAATGTGTGCAATTACACAATGATATACTATTGGCGAAAGACACTACTGAGGCATTTGAAAAAATGGTCTCTCTGCTGTCTGTGTTGCTGTCCATGCAGGGTGCTGTAGACATTAATAAGTTGTGTGATGAGATGCTCAACAATCGTGCTACCTTACAAGCTATTGCTTCAGAGTTTAGTTCTTTACCATCTTATGCAGCTTATGCCACTGCTCAAGAAGCATATGAGCAAGCTGTAGCTAATGGAGACTCTGAAGCTGTTCTTAAAAAATTGAAGAAATGTTTGAATGTGGCTAAATCTGAGTTTGACCGTGATGCCGCCATGCAACGTAAGTTAGAGAAAATGGCAGATCAGGCTATGACCCAAATGTATAAACAGGCTAGGTCTGAAGACAAGAGGGCTAAAGTTACTAGTGCAATGCAAACCATGCTTTTCACTATGCTTAGGAAACTTGATAATGATGCTCTAAACAACATTATCAATAATGCACGTGATGGTTGTGTGCCACTCAACATCATACCTTTGACAACTGCGGCTAAACTCATGGTCGTAGTCCCGGATTATGGTACCTATAAGAACACTTGTGAAGGTAACACATTTACGTATGCATCAGCGCTGTGGGAAATCCAACAGGTTGTCGATGCAGATAGTAAGATAGTTCAATTAAGTGAGATTAATATGGATAATTCTCAGAATTTGGCTTGGCCTCTCATCGTTACAGCGTTGAGAGCCAATTCTGCTGTCAAACTACAGAATAATGAGCTTAGTCCTGTGGCACTCCGACAGATGTCCTGTGCGGCCGGAACTACACAAACTGCTTGTACTGATGACAATGCACTTGCCTACTATAACACATCTAAGGGAGGTAGGTTTGTATTGGCATTATTATCTGACCACCTAGACCTCAAATGGGCTAGATTCCCAAAGAGTGATGGTACTGGTACAATTTATACAGAACTGGAGCCACCTTGCAGGTTTGTTACAGACACACCAAAGGGACCTAAAGTGAAATACTTGTATTTCATAAAGGGCTTGAATAATTTAAATAGAGGTATGGTGCTTGGTAGCTTAGCTGCCACAGTACGCCTACAGGCTGGTAATGCGACTGAAGTACCAGCCAATTCAACTGTACTTTCTTTCTGTGCCTTTGCGGTAGAGCCTGCTAAGGCGTACAAAGACTATTTAGCTAGTGGAGGACAACCTATTACTAATTGTGTAAAGATGTTGTGCACACACACAGGTACAGGCCAGGCAATTACTGTCACACCAGAAGCCAATATGGACCAGGAGTCCTTTGGTGGTGCTTCATGTTGTCTGTATTGCAGGTGCCACATAGATCATCCAAATCCTAAAGGATTTTGTGATTTTAAAGGTAAGTATGTTCAAATACCTACCACTTGTGTTAATGACCCTGTGGGTTTTGTACTTAGGAATACAGTCTGTACCGTCTGCGGTATGTGGAAAGGTTACGGCTGTAGTTGTGATCAACTCCGCGAACCCATGATGCAATCATCAGATGCGTCAACGTTTTTAAACGGGTTTGCGGTGTAAGTGCAGCCCGTCTTACACCGTGCGGCACTGGTACTAGTACCGATGTCGTTTACAGGGCTTTTGATATTTATAATGACAAAGTTGCTGGCTTTGCTAAGTTCCTTAAAACTAATTGTTGTCGTTTTCAAGAATTGGATGAAGAGGGCAACTTATTAGATTCTTACTTTGTTGTTAAGAGACATACTTTGTCTAACTATCAACATGAGGAGAATATTTACAATTTAATCAAGGACTGTCCAGCTGTTGCAGTTCATGACTTTTTTAAATTTAGGGTAGATGGTGACATGGTACCTCATATATCACGTCAACGTCTTACAAAATACACCATGGCAGACTTAGTCTATGCTCTTCGTCATTTTGATGAGGGTAACTGTGATGTTTTAAAAGAAATACTTGTCACTTACAATTGTTGTGATGACAATTATTTCAGTAAGAAGGATTGGTATGATTTTGTAGAAAATCCTGATATTTTACGCGTATATGCTAGCTTAGGTGAGCGTGTGCGCCAAGCAATGTTGAAGACTGTACAATTCTGTGATGTCATGCGTGATGCAGGCATCGTGGGTGTACTTACACTGGACAACCAGGATCTAAATGGGAACTGGTATGATTTCGGTGATTTCATACAAGTTGCACCAGGTGCAGGTATACCCATTGTAGATTCATATTATTCATTACTGATGCCTATTCTTACATTGACAAAGGCATTAGATGCTGAGTCTCATATAGACAGTGACGTCACAAAACCCCTTATTAAGTGGGATTTGTTGAAGTATGATTTTACGGAAGAGAGACTTTGTCTTTTCAACCGTTATTTTAAGTATTGGGATCAGACATATCACCCCAATTGTAGTAATTGTTTAGATGATAGGTGTATCCTACATTGTGCAAATTTTAATGTTTTATTTTCTACTGTGTTTCCACCTACTTGTTTTGGTCCACTTGTTAGAAAAATCTTTGTAGATGGTGTCCCATTTGTTGTTTCAACTGGCTACCATTTTCGTGAGTTAGGAGTTGTACATAATCAGGATGTAAACTTACATAGCTCACGTCTTAGTTTTAAGGAACTTTTAGTTTATGCAGCTGACCCTGCCATGCATGCTGCGTCTGGTAATTTATTACTAGACAAACGCACATCGTGCTTTTCAGTTGCAGCTTTGACTAATAGTGTAGCCTTTCAAACTGTCAAACCTGGTAATTTTAACAAAGATTTTTATGACTTTGCAGTTTCTAAGGGCTTCTTCAAGGAGGGGAGCTCTGTTGAATTAAAGCATTTCTTTTTCGCTCAAGATGGTAATGCTGCTATTAGTGATTATGATTACTATCGTTATAATCTACCTACAATGTGTGACATCAGACAACTACTTTTTGTAGTTGAGGTTGTCGACAAGTATTTTGATTGTTATGATGGTGGCTGTATCAATGCAAATCAAGTCATTGTTAATAATTTAGATAAGTCTGCAGGTTTTCCATTTAATAAATGGGGAAAAGCTAGGCTTTATTATGATTCAATGAGTTATGAGGATCAAGATGCATTATTCGCTTACACTAAGCGTAATGTAATTCCTACCATAACACAGATGAATCTTAAATATGCCATTAGTGCTAAGAATAGAGCTCGCACTGTAGCTGGTGTTTCTATTTGTAGCACAATGACTAACAGACAGTTTCACCAAAAGTTATTAAAATCTATAGCAGCCACCCGAGGTGCCACAGTTGTAATAGGCACTAGTAAATTCTACGGTGGCTGGCATAACATGTTAAAAACTGTTTACAGTGATGTTGAGACACCTAACCTCATGGGTTGGGACTATCCTAAATGTGACAGAGCTATGCCTAACATGCTTAGGATTATGGCTTCTCTTGTCCTTGCTCGCAAACATAGCACATGTTGTACATTGTCACACCGTTTCTATAGATTAGCAAACGAATGTGCACAAGTTCTCAGTGAAATGGTCATGTGTGGCGGTTCACTATATGTTAAGCCTGGTGGCACCTCATCTGGAGATGCCACTACTGCTTATGCTAATAGTGTTTTCAACATATGTCAGGCTGTGACTGCTAATGTGAATGCACTCTTATCTACTGATGGTAATAAAATTGCCGACAAGTATGTCCGCAATCTACAACACAGACTTTATGAGTGTCTCTATAGGAATAGAGATGTTGATCATGAATTCGTGGGAGAGTTTTACGCTTATTTGCGTAAACATTTTTCCATGATGATTCTTTCAGATGATGCTGTTGTGTGCTATAATAGCAACTATGCAGCACAAGGTCTAGTGGCTAGCATTAAGAACTTCAAAGCAGTTCTTTACTACCAAAATAATGTTTTCATGTCTGAAGCAAAATGTTGGACTGAGACTGACCTTACTAAAGGACCTCATGAGTTTTGCTCTCAGCATACAATGCTAGTTAAACAAGGAGATGATTATGTGTACTTGCCTTACCCAGATCCTTCTAGAATCTTAGGCGCAGGCTGTTTTGTAGATGATATCGTAAAAACAGATGGTACACTTATGATAGAAAGGTTTGTGTCTTTAGCAATAGATGCTTACCCACTTACTAAACATCCTAACCAGGAGTATGCTGATGTTTTCCATTTGTATTTACAATACATTCGGAAGTTACATGATGAGCTTACTGGACACATGTTAGACATGTATTCAGTTATGCTTACAAATGATAACACTTCTAGGTATTGGGAACCAGAGTTTTATGAAGCCATGTACACTCCACACACAGTCTTACAGGCTGTAGGTGCGTGTGTTTTGTGTAACTCACAGACTTCACTCCGTTGCGGTGCCTGCATTAGGCGACCATTCCTGTGTTGCAAGTGCTGCTATGATCATGTTATTTCTACTTCACATAAATTAGTGTTGTCTGTTAATCCCTATGTTTGCAATGCCCCAGGTTGTGATGTTACTGATGTAACACAACTTTACTTGGGCGGTATGAGCTATTATTGTAAAATGCATAAACCGCCTATTAGTTTTCCTTTGTGTGCTAATGGTCAGGTTTTTGGTCTTTATAAAAATACTTGTGTAGGCAGTGACAATGTCGCAGATTTTAATGCCATAGCTACATGTGATTGGACTAATGCTGGTGATTACATACTTGCTAACACCTGCACTGAGAGGTTAAAATTATTTGCTGCTGAAACACTTAAGGCAAATGAGGAAACATTTAAACTATCTTATGGCATTGCCACAGTGCGTGAAGTGCTGTCAGATAGAGAACTCTACCTTTCATGGGAAGTTGGAAAACCTCGTCCACCCCTAAATAGAAATTATGTCTTTACTGGTTACAGAGTGACCAAAAATAGTAAAGTTCAGATAGGAGAGTACACTTTTGAAAAGGGTGACTATGGTGATGCTGTTGTGTATAGAGGCACTACAACATACAAACTAAATGTAGGTGATTACTTTGTGTTAACTTCACATACTGTGATGCCTTTAACAGCTCCTACATTAGTACCACAAGAACATTATGTGAGAATAACAGGCTTGTACCCCACATTAAATATTTCAGAGGAATTTTCTAGCAATGTGGCTAACTACCAGAAAGTTGGTGTTCAAAAATATTCAACTTTACAAGGTCCACCAGGCACTGGCAAGAGTCATTTTGCCATTGGGTTGGCTCTTTATTACCCATCCGCGCGCATAGTCTATACAGCTTGCTCTCATGCTGCTGTTGATGCACTGTGTGAAAAGGCTCTTAAGTACTTGCCTATAGACAAGTGTACTAGAATAATACCTGCGCGTGCGCGTGTTGAGTGTTTCGATAAGTTTAAGGTAAACTCTGCGTTAGAGCAATATGTTTTCTGCACTGTGAATGCACTGCCAGAAACAACTGCAGATATAGTGGTTTTCGATGAAGTGTCGATGGCCACTAATTATGACCTGAGTGTCGTCAATGCTAGACTACGTGCAAAGCACTACGTTTACATAGGTGACCCAGCGCAGTTACCTGCACCACGCACATTGCTAACAAAAGGCACGTTAGAACCAGAGTATTTCAACTCTGTGTGTCGTCTGATGAAAACAATAGGTCCTGACATGTTCCTTGGCACATGCCGTAGGTGTCCAGCTGAAATAGTTGACACTGTTAGTACTTTGGTTTATGATAATAAGCTCAAGGCACATAAAGAAAAATCTTCACAATGTTTCAAGATATTTTACAAAGGAGTGATTACACATGATGTGTCATCTGCAATCAACAGACCTCAAATTGGCGTTGTTAGGGAATTCCTAACGCGCAATCCTGCTTGGAGAAAAGCTGTTTTTATCTCACCTTACAATTCACAGAACGCTGTGGCATCCAAGATATTAGGATTGCCCACACAGACTGTTGATTCATCACAGGGTTCTGAGTATGACTATGTCATTTTTACTCAGACCACAGAGACGGCTCATTCTTGCAATGTTAATAGATTTAATGTTGCTATAACAAGGGCCAAAGTGGGTATTTTGTGCATAATGTCTGATAGAGACCTTTATGACAAACTCCAATTTGCTAGTCTAGAAGTCCCACGTAAAAGTGTGGCTGTGTTACAAGCAGAGAATGTAACAGGGCTGTTTAAGGATTGTAGTAAAATTATTAATGGTTTACATCCTACACAATCACCTACCTACCTCAGTGTTGATACTAAATTCAAGACAGAGGGACTGTGTGTTGACATACCTAGCATACCTAAAGACATGACTTATCGTAGACTCATCTCTATGATGGGCTTCAAGATGAATTACCAAGTTAACGGTTACCCTAACATGTTTATAACCCGTGATGAAGCCATTAAACATGTACGTGCATGGATTGGTTTTGATGTGGAGGGTTGTCATGCAACTAGAGATGCGGTAGGTACTAACCTACCACTCCAACTTGGGTTTTCAACAGGTGTTAACCTAGTAGCTGTTCCAACAGGTTATGTTGACACTAGTGCTAATACAGAGTTCACAAGAGTGAATGCAAAACCTCCACCTGGTGATCAATTTAAACATCTTATACCGCTTATGTACAAAGGTCTGCCTTGGAACATAGTGCGTGTTAAGATTGTTCAAATGCTTAGTGATACACTTCGTAATCTTACGGACCGAGTCGTGTTTGTCCTTTGGGCTCATGGCTTTGAGTTAACTTCAATGAAGTATTTTGTCAAGATAGGGCCTGAACGCACTTGCTGTCTTTGTGACAGACGTGCTACTTGCTTTTCTACTTCAGCTGACACATATGCTTGTTGGCATCACTCAGTAGGTTTTGACTATGTCTATAACCCTTTTATGATTGATGTCCAACAGTGGGGTTTTACAGGTAACCTTCAAAGTAACCATGACTTGTACTGCCAGGTTCATGGTAATGCTCACGTTGCTAGCTGTGATGCCATCATGACTAGATGTTTGGCCATTCATGAGTGTTTTGTCAAACGCGTCGACTGGTCTGTAGAATATCCTATTATAGGAGATGAGTTGAAAATTAATGCAGCATGCAGAAAAGTCCAGCACATGGTTGTAAAATCTGTGCTACTTGCTGATAAGTTTCCCATTCTCCACGATATAGGCAACCCAAAAGCCATAAAGTGTGTCCCACAGGCTGAAGTTGACTGGAAGTTCTATGATGCTCAGCCTTGTAGTGACAAAGCTTATAAAATAGAGGAGTTAGTCTATTCTTATGCCACACATCATGATAAATTCACTGATGGTATCTGTTTGTTTTGGAATTGTAACGTGGATCGTTACCCTGCCAATGCAATTGTTTGTAGGTTTGACACTAGAGTTTTGTCAAGCCTTAATCTCCCTGGTTGTGATGGTGGTAGTTTGTATGTTAATAAACATGCATTTCACACACCAGCTTTTGATAAGAGTGCTTTCTCTAATTTGAAACAATTACCTTTTTTCTATTATTCTGACAGTCCTTGTGAGTCTCATGGCAAGCAAGTTGTTTCAGATATAGATTATGTACCACTAAAGTCTTCTACGTGTATTACACGTTGTAACCTTGGTGGTGCTGTTTGTCGTCATCATGCTTCTGAATACAGGCAGTATTTAGATGCTTATAATATGATGATTTCAGCTGGCTTTAGCCTATGGATTTATAAACAGTTTGATACTTATAACCTGTGGAATACTTTCACAAGATTACAAAGTTTAGAAAATGTGGCTTACAATGTTGTGAATAAAGGACATTTTGATGGAGATGTAGGTGAAAAACCAGTTTCCATCATTAATAACGCCGTTTACACTAAGATGGATGGTGTAGATGTAGAAATTTTTGAAAACAAGACTACTTTGCCAGTTAATGTGGCATTTGAGCTTTGGGCCAAACGCTGCATTAAACCTGTACCAGAAATGAAAATACTCCAGAATCTTGGTGTTGACATTGCTGCTAATACTGTTATTTGGGACTTTAATAGGGAAGCCCCCGCTTACATTTCTACTATAGGCATTTGTGCAATGACTGACATTGCTAAGAAGCCTACGGAACATGCTTGTTCATCACTTAATGTCCTTTTTGATGGTAGAGTTGATGGTCAAGTGGATTTATTTAGAAATGCCCGTAATGGTGTTCTAATTACAGAGGGTTCCGTTAAAGGCTTAATAGCATCAAAGGGACCTAAGCAAGCTAGTCTTAATGGAGTCACATTGATTGGAGAGTCAGTGAAAACACAGTTTAATTATTTTAAAAAAGTGGATGGTGTTGTTCAACAATTACCAGAAACTTACTTTACTCAGAGCAGAAATCTAGAGAGTTTTAAGCCTCGCTCACAAATGGAGGTGGACTTTTTAGAACTTGCTATGGATGAGTTTATACAGCGGTATAAGCTAGAGAGCTACGCTTTCGAGCATATCGTCTATGGCGATTTTAGCCATCAGCAGTTAGGAGGTCTACATCTTATGATAGGCTTAGCTAAACGCTCCTTAGAATCACCACTCAAGTTAGAAGATTTTCTACCTATCGATAGTACGGTGAAAAATTATTTCATAACCGATGCAAAAACTGGTGCTTCAAAATGTGTTTGCTCTGTTATAGATTTACTCCTTGATGATTTTGTTGAAATAATAAAGTCACAAGATTTGTCTGTAGTTTCAAAGGTAGTTCAAGTTACAATTGATTACATTGAAATATCGTTCATGCTATGGTGTAAGGACGGACATGTGGAAACCTTCTACCCCAAATTACAGGCTAGTCAAGCTTGGCAACCAGGTGTAGCTATGCCCAATCTATATAAGATGCAGAGAATGCTACTTGAAAAATGTGACCTTCACAATTATGGTGAGAATGCAGTACTACCAAAAGGAATAATGATGAATGTTGCAAAATATACTCAACTGTGTCAGTATTTAAATACACTTACCATAGCTGTGCCTTATAATATGAGAGTTATACATTTTGGTGCTGGTTCCGATAAGGGAGTAGCGCCGGGTTCTGCTGTTTTAAAACAGTGGTTACCTGTAGGCACATTGCTAGTAGATTCAGACATGAATGATTTTGTGTCTGATGCTGATTCAACATTAATAGGAGACTGTGCAACAGTATATACGGCTAATAAATGGGATCTTATCATTAGTGATATGTATGATCCCAAAACAAAACATGTTATGCATGATAATGACTCCAAAGAGGGATTCTTTACTTACTTGTGTGGTTTTATTAAGCAGAAGTTGGCATTAGGTGGTTCTGTGGCCATAAAGATTACAGAGCATTCGTGGAGTGCAGATCTTTATAAGCTCATGGGACATTTTGCCTGGTGGACAGCTTTTGTCACTAATGTTAATGCATCCTCTTCAGAAGCATTTTTAATAGGTGTTAACTACCTTGGTAAACCAAAAGAAATTATAGACGGTTATATCATGCATGCTAATTACATATTTTGGAGGAATACAAATCCCATACAGTTGTCTTCCTATTCACTTTTTGACATGAGTAAATTCCCTCTTAAATTGAGAGGTACTGCAGTCATGTCTTTGAAGGATAATCAAGTCAATGACATGATTTACTCACTTCTTGAAAAGGGTAGACTTATCATTAGAGAAAACAATAGAGTTGTTGTTTCTAGTGATGTCTTAGTTAACAACTAA-ACGAAC-ATGAAATTTTTCATCTTA---CTCAGTCTCTTGTCATTCACCACT------GCCCAAGAAGGC---TGTGGCATATTGAGTAATAAGAGCAATCCAGCTCTTACTCAATATTTTTCATCTAGGAGAGGTTTTTATTATTTTGATGACACATTTAGATCTTCTGTTCGTGTGTTGACTACAGGTTATTTCTTGCCTTTCAATAGTAATCTTACTGGTTATAGTTCAAGAAATTCAGTTACT---GGACGGCTGATACAGTTTGATAATCCAAACATACCATTTAAGGATGGTTTGTATTTTGCGGCAACAGAAAGGTCCAACGTTATACGCGGTTGGATTTTTGGCTCTACACTAGACAACACAACTCAATCCGCTGTGCTTTTTAATAATGGTACACACATTGTTATTAATGTGTGTAACTTTTATTTTTGCCAAGATCCCATGTTGGCAGTGGCT------AATGGTTCT------CATTTTAAATCTTGG------------------GTTTTTCTTAATGCCACCAATTGTACATATAATCGTGTA---CATGGTTTTGAGATTGACCCTAGTCCAAATACA---GGTTCCTTTATACATTTAAGAGAACATGTATTTAGAAATGTGGATGGTTTTCTTTATGTTTACCATAATTATGAAAGAGTAGATGTTTAT------------GACAACTTCCCTCAGGGATTTTCTGTCCTAAAACCTATATTCAAATTACCTTTTGGCCTGAATATAACACAGTTTAAAGTCATCATGACTTTGTTTTCACCT------------------ACTACAAGTTCCTTTAATGCAGATGCTTCTGTTTATTTTGTAGGCCATTTAAAACCTCTCACTATGCTTGCTGAATTTGATGAAAACGGCACTATTACAGATGCCGTTGATTGTTCTCAGGATCCTCTTTCTGAGCTAAAATGTACCACTAAAAGCCTTACTGTTGAAAAAGGAATTTACCAAACTTCAAACTTCCGTGTTTCACCTAGTACTGAAGTAGTAAGATTTCCTAACATAACAAACCTTTGTCCTTTTGGCCAAGTGTTCAATGCTTCAAATTTCCCTTCAGTTTATGCTTGGGAAAGACTACGTATTAGTGACTGCGTTGCAGATTACGCAGTGCTTTATAATTCATCTTCTTCTTTTTCGACATTTAAGTGCTATGGTGTTTCTCCTACTAAACTCAATGACTTGTGTTTTAGTAGTGTGTACGCAGATTACTTCGTCGTGAAAGGTGATGATGTTAGACAAATAGCTCCTGCGCAGACAGGTGTTATTGCTGATTATAATTATAAATTGCCAGACGATTTTACTGGCTGTGTTTTAGCCTGGAATACCAATTCTGTGGATTCAAAATCAGGAAAC------AATTTTTATTATAGGCTTTTTAGACATGGGAAGATCAAACCTTATGAACGCGATATTTCCAATGTCCTTTATAATTCAGCTGGTGGTACGTGTTCTTCTATTTCTCAACTAGGTTGTTATGAACCACTTAAATCCTATGGTTTTACACCCACTGTTGGTGTTGGTTACCAACCATATAGAGTGGTTGTTCTTTCTTTTGAATTACTAAATGCACCTGCAACCGTATGTGGCCCTAAAAAGTCCACAGAACTTGTTAAGAACAAGTGTGTGAACTTTAATTTTAATGGACTAACAGGCACTGGTGTGCTCACTAGTTCAACTAAGAAGTTTCAGCCCTTTCAACAATTTGGTCGTGATGTCTCAGACTTCACTGACTCTGTTAGGGATCCTAAAACTTTTGAAATTTTAGACATTTCACCTTGCTCCTATGGCGGTGTTAGTGTTATAACTCCTGGAACAAACACATCCAAAGCAGTTGCTGTTTTATACCAAGACGTTAATTGTACCGATGTTCCAACTATGATACATGTGGAACAGGTGTCTTCAGACTGGCGCGTATACGCTTTTAATTCATATGGTAACATGTTCCAAACACAAGCTGGTTGTCTTGTAGGAGCCATTTATGAGAACACCACCTATGAGTGTGATATACCTATCGGAGCTGGAATCTGTGCTAAGTTCGGCTCA---GATAAA---------------ATT---AGAATGGGACAGGAATCTATAGTAGCTTACACCATGTCAATTGGTGAAGATCAATCTATTGCTTATTCTAATAATATTATAGCTATACCAACTAATTTTAGTATTAGTGTGACCACCGAAGTTTTACCTGTCTCTATGACTAAGACTTCTGTTGATTGCAACATGTATATTTGTGGTGATTCTACAGAGTGTAGCAATTTATTGCTACAGTATGGTAGTTTCTGTACACAACTTAATAGAGCACTTTCTGGTATTGCTGTCGAACAAGACAGAAACACTAGAGATGTGTTTGCACAGACTAAATCCATCTATAAAACTCCTAATATTAAGGACTTTGGTGGATTTAATTTTTCTCAAATTCTGCCAGACCCTAAAAAACTTTCCTACAGGTCTTTCATTGAGGACCTTCTTTATAACAAGGTCACATTATCTGATCCTGGTTTTATGAAGCAGTATGGCGACTGTTTAGGTGGTATAAATGCTAGAGACCTTATTTGTGCTCAAAAGTTCAATGGTCTCACCGTTTTGCCACCTTTACTTACAGACGACATGATTGCTGCTTACACAGCCGCACTCATTAGTGGTACAGCTACGGCTGGTTACACTTTCGGCGCTGGTGCAGCACTTCAAATTCCATTTGCTATGCAAATGGCATATAGATTTAATGGCATAGGTGTAACTCAAAACGTGCTTTATGAGAACCAGAAACAAATTGCCAATCAGTTTAATAATGCTATATCCAAAATTCAGGATTCGCTTACTACTACAAGTGCAGCATTGGGTAAATTACAAGATGTGATAAATCAGAATGCTGTAGCTTTAAATACTCTTGTAAAGCAACTTAGCTCCAATTTTGGCGCTATTTCAAGTGTGTTAAATGACATTCTTTCTAGACTTGATAAAGTTGAGGCTGAAGTCCAGATAGATCGGCTTATTACTGGTAGACTTCAGAGCTTACAGACTTATGTTACACAGCAACTTATCAGAGCTGCTGAGATCAGAGCTTCTGCTAATCTTGCTGCTACTAAAATGTCAGAGTGTGTACTTGGGCAGTCTAAAAGAGTTGACTTTTGTGGAAAAGGTTACCACTTAATGTCTTTCCCACAAGCCGCACCACATGGTGTTGTTTTCTTGCATGTCACTTATGTGCCTTCGCAACAGCAAAACTTCACCACAGCACCAGCCATTTGTCACAATGGTAAAGCATACTTCCCTAGAGAAGGTGTTTTTGTTATGAATGGCACACACTGGTTCATTACACAAAGAAATTTTTACTCACCACAGGTTATCACTACAGATAACACTTTTGAATCAGGTAGTTGTGATGTCGTCATAGGCATCATTAATAATACAGTTTATGACCCGCTCCAACCAGAGCTCGAGTCTTTTAAGCAGGAACTTGATAAATATTTTAAAAATCATACGTCACCTGATGTAGATTTTGGAGACATCTCAGGCATTAATGCCTCTGTTGTCGATATTAAAAAGGAAATTGCTCATCTAAATGAAATTGCTAAAAATTTAAATGAGTCTCTTATAGACCTACAGGAATTAGGTAAATATGAACAGTACGTTAAATGGCCTTGGTACGTTTGGCTTGGCTTTGTAGCCGGCATCGTTGCCATTCTTATGTCTGTTATTATGCTTTGCTGCATGACCAATTGTTGCAGTTGCTTCAAGGGCATGTGTTCTTGTGGTTCCTGTTGTAAATTTGATGAAGACCATTCAGAGCCTGTA---AGTGGTGTCAAATTACATTATACCTAAACGAACTT-ATGGATTTGTTTATTAGCATTTTCACATTAGGTTCAATCACTCGT------GGTAGTGTGCAAAATGCTGTTCCTGCAAATTCTCTTCATGCTACGGCTACCATCCCTTTACAAGCCACTCTGCCTTTCGGATGGCTTATTGTTGGCGTTGCATTGCTTGCTGTTTTTCAAAATGCTTCAAAAGTAATTCCTTTTAACAGCTTGTGGCAGCGCTGCCTTTATCAAAGCTTCCAACTTGTTTGCAGTCTGTTAGTTGGTTTTCTCACAGTCTATGTACACCTATTGCTGGCAGCTGCTGGGCTAGAAGCCCCATTTCTTTATCTTTTAGCCCTAATCTACTTCTTACAGTGTGTTGTTTTTGGTAGGTTTTTATTAAGGTGTTGGCTTTGCTGGAAATGCAAGTCCAAGAACCCTCTTATTTATGATGCCTCCTACTTTGTTTGTTGGCATACACACACTCATGACTATTGTATTCCGTACAATAGTATTACTGAAACCATAGTCCTCACTGCAGGAGATGGTGTAACTATTCCTATAAAAACACAAGACTACCAAATTGGTGGTTTTGTAGAAAAATGGGAGTCTGGTGTCAAGGACTATGTTACACTCATAGGCCTTTTCACTGAAATACATTACCAGTTGGAATCTACTCAAATTTCAGCTGACACTGGTATTAACAACGCGACGTTTTTCCTTTTCTCTAAATATGATAGAGAAAGT---GAGAGCGTCCAAGTTCACACAATCGACGGCTCATCAGGAGTTGTAAAT------------CCAATTTATGATGAGCCAACGCCGACTACTAGCGTGCCTCTCTAAGCAC-ATTGATTGAGTACGAACTTATGTACTCATTCGTTTCAGAAGAAACAGGTACGTTAATAGTTAATAGCGTACTTCTTTTTCTAGCTTTTGTGGTATTCTTGCTAGTCACTCTAGCCATCCTTACTGCGCTTCGATTGTGTGCGTACTGCTGCAATATTGTTAACGTGAGTTTAGTGAAACCTAGTTTTTACATTTACTCACGTGTTAAAAATCTGAATTCCTCTCAGGGCATTCCTGATCTTTTGGTCTAAACGAACTA---ATTA---TCTTTATTCTTTTAGGAACCTTTATATTGTTCATCATGGCT------------------GAGAATGACACAATTACTGTCGATCAGCTCAAACATTTACTTGAGCAATGGAACCTAGTTATAGGTTTCCTGTTCTTTGCTTGGATATTACTGCTTCAATTTGCTTATTCCAACAGGAACAGGTTTCTCTACATAATAAAGCTAGTGTTTTTATGGCTGTTATGGCCTATTACGCTTGCCTGCTTTGTGCTCGCTGCTGTTTATAGAATAAACTGGGCCACGGGCGGCATCGCTATTGCAATGGCCTGTTTAGTGGGGCTTATGTGGCTTAGCTACTTTGTTGCATCATTCAGGCTTTTTGCACGCACTAGGTCTTGGTGGTCGTTCAACCCAGAAACAAACATCTTGCTGAATGTGCCACTGCGTGGCTCTATTATAACCAGACCGCTTCTGGAGAGTGAATTAGTCATTGGTGCTGTGATCATTCGTGGTTACTTACGTATGGCTGGACACTCATTGGGGCGCTGTGACATTAAGGACCTGCCTAAGGAAATCACTGTGGCTACATCACGAACTCTATCTTATTACAGATTAGGAGCTTCGCAGCGTGTAGGCACTGATTCAGGTTTTGCTGTTTACCACCGCTACCGTATTGGTAATTATAAATTAAATACTGACCATTCTGGTAGCAACGACAATATTGCATTGCTAGTACAGTAAGAGACAACAGATGTTTAGTCTTGTTGAATTCCAAGTTACTATAGCAGAGCTTTTAATTATCATAATGCGATCTTTAGGAATTGGTTTAGTACAATTCCAGATTAGAATGATTGCATTGTTGAAGATTATCTCTAAACATCTAGATAGAAATCAACATTCTAAGTTAGATGAAGAAGTGCCTATGGAAATTGATCATCTCTAA-------------------------------------------------------------------------------------------------------------------------------------------------------------------------------------------------------------------------------------------------------------------------------------------------------------------------------------------------------------------------------------------------------------------------------------------------------------------------------------------------------------------------------------------ACGAACATGAAATTTCTTTTACTCTTGATTGTCGTAAATGTTGCTCTAGCTGACCTTTACCACTATCAAGAGTGTGCTAGAGGCACTACGGTGTTATTAAGTGAACCTTGCTCCCCTAACACGTACGAGGGCAATTCACCTTATCACCCTTTGGCTGACAATAAGTTTGCTGTCACTTGTACAACTACAAAGTTTAGCTTTGTTTGTCAAGATTCTACCAGACACACGTATCAGTTACGTGCTCGGGCATTTACACCGAGGCTTTTTGCCACCAAAGTACAA---CAACAACAGGACGACTTGTTCACTCCTGTTGTTTTAATCGTGTTTACATTGCTTTTCCTTATCTACCTTTTTAAGAGAAAG------TGATGCTTCACTTAACTTTACTTGACTTTTATCTTCTTGTCCTATCTTTGCTTCTTTTCTTGGTCATAATAATACTGATCATCTTTTGTTTTGTTCTTGAATTACAAGATCTAAACGAA------------CAA------------------------TAA----------------------------------------------------------------------------------------------------------------------------------------------------------------------------------------------------------------------------------------------------------------------------------------------------------------------------------------------------------------------------------------------------------------------------------------------------------------------------------------------------------------------AATGACTGATAATGGACAACAA---GGACCGCGCAATGCGCCTCGCATTACGTTTGGT---GTCTCAGATAACTTTGACAATAACCAGAATGGAGACCGTACTGGAGCTAGGCCTAAGCATAGAAGACCGCAAGGCCCTCCTAACAACACGGCATCCTGGTTCACCGCTCTCACTCAACATGGTAAAGAAACTCTCACCTTCCCGAGAGGACAAGGTGTGCCGATTAATACCAACAGTGGCAAAGATGACCAAATTGGCTACTATAGAAGAGCTTCCCGACGAGTTCGTGGTGGTGACGGAAAAATGAAAGAGTTGAGCCCAAGATGGTACTTCTACTACCTAGGAACAGGACCAGAGGCTGCATTACCTTATGGTGCTAATAAAGAAGGAATAGTTTGGGTAGCCACGGAAGGGGCACTAAACACACCTAAAGAACACATTGGCACGCGTAATCCCAACAACAACGCAGCCATTGTCTTGCAATTGCCTCAAGGTACGTCCTTGCCAAAAGGATTCTACGCAGAAGGAAGTCGTGGTGGCAGCCAAACCGCCTCACGTTCCAGCTCACGTAGTCGTGGAAATTCCAGAAATTCAACGCCTAGCAGTAGCAGAGGTTCATCACCAGCACGAAACCTGCAAGCTGGAGGTGACACAGCACTTGCCCTTTTGCTGCTAGATAGGTTAAACCAGTTGGAGAGCAAAGTTTCAGGTAAGACACAACAACAACAACCACAAGTTGTCACAAGAAAATCAGCTTCTGAAGCTTCTAAGAAGCCCAGACAAAAACGAACGGCTACCAAGCAGTACAATGTCACGCAAGCTTTTGGTAGACGAGGACCCGAACAAACACAAGGCAACTTTGGGGACCAGGAATTAATCAGATTAGGTACTGATTACAAAAATTGGCCACAGATAGCGCAGTTTGCACCTAGTGCTTCAGCTTTCTTTGGCATGTCCCGTATTGGTATGGAAGTCACACCTACAGGGACATGGCTCACTTATCATGGAGCCATAAAATTGGATGACAAAGATCCAAACTTCAAAGACCAGGTTATTTTGTTGAATAAGCACATTGATGCTTATAAAACATTTCCACCTACTGAACCTAAAAAGGACAAAAAGAAGAAGGCTGATGAAGTACAGCCTCTGCCGCAGAGACAGAAGAAACAGCCAACTGTTACACTGTTACCTGCAGCTGAATTGGATGATTTTTCCAAACAACTTCAGGATTCCATGAATGGAGCCTCA---GACTCAACACAGGCCTAA--GTTCATGCAGACCACACAAGGCAGATGGGCTATGTAAACGTTTTCGCAATTCCGTTTACGATACATAGTCTACTCTTGTGCAGAATGAATTCTCGTAAC---------------------------------------TAAATAGCACAAGTAGATTTAGTTAACTTTAATTTCACATAGCAATCTTTAATTAGTGTAAAATATTAGGGAGGAGTTTAAAGAGCCACCACATATTCGCCGAGGCCACGCGGAGTACGATCGAGGGTACAGTGAATAATGCTAGGGAGAGCTGCCTATATGGAAGAGCCCTAATGTGTAAAATT-ATTTTAGTAGTGCTAT-CCCATGTGATTTTAATAGCTTCT---------CAGGAGAATGACAAAAAAAAAAAAAAA------------------
>KY417143.1
ATATTAGGTTTTTACCTACCCAG----GAAAAGCCAACCAAC-CTCGATCTCTTGTAGATCTGTTCTCTAAACGAACTTTAAAATCTGTGTAGCTGTCGCTCGGCTGCATGCCTAGTGCACCTACGCAGTATAAACAATAATAAATTTTACTGTCGTTGACAAGAAACGAGTAACTCGTCCCTCTTCTGCAGACTGCTTACGGTTCCGTCCGTGTTGCAGTCGATCATCAGCATACCTAGGTTTCGTCCGGGTGTGACCGAAAGGTAAGATGGAGAGCCTTGTTCTTGGTGTCAACGAGAAAACACACGTCCAACTCAGTTTGCCTGTTCTTCAGGTTAGAGACGTGCTAGTGCGTGGCTTCGGGGACTCTGTGGAAGAGGCCCTATCGGAGGCACGTGAACATCTTAAAAATGGCACTTGTGGTTTAGTAGAGCTGGAAAAAGGCGTACTGCCCCAGCTTGAACAGCCCTATGTGTTCATTAAACGTTCTGATGCCTTAAGCACCAATCACGGCCACAAGGTCGTTGAGCTGGTTGCAGAATTGGACGGCATTCAGTACGGTCGTAGCGGTATAACTCTGGGAGTACTCGTGCCACATGTGGGCGAAACCCCAATCGCATACCGCAATGTTCTTCTTCGTAAGAACGGTAATAAGGGAGCCGGTGGCCATAGCTTTGGCATCGATCTAAAGTCTTATGACTTAGGTGACGAGCTTGGTACTGATCCCATTGAAGATTATGAACAAAACTGGAACACTAAGCATGGCAGTGGTGTACTCCGTGAACTCACTCGTGAGCTCAATGGAGGTGCAGTTACTCGCTATGTCGACAACAACTTCTGTGGCCCAGATGGGTACCCTCTTGATTGCATCAAAGATTTTCTCGCTCGCGCGGGTAAGTCAATGTGCACTCTTTCTGAACAACTTGATTACATCGAGTCGAAGAGAGGTGTCTACTGCTGCCGTGACCACGAGCATGAAATTGCCTGGTTCACTGAGCGCTCTGATAAGAGCTATGAGCATCAGACACCCTTCGAAATTAAGAGTGCCAAGAAATTTGACACCTTCAAAGGGGAATGCCCAAAGTTTGTATTTCCTCTCAATTCAAAAGTCAAAGTCATTCAACCACGTGTTGAAAAGAAAAAGACTGAAGGTTTCATGGGGCGCATACGCTCTGTGTACCCTGTTGCATCTCCGCAGGAGTGTAACAACATGCACTTGTCTACCTTGATGAAATGTAATCATTGCGATGAAGTTTCATGGCAGACGTGCGATTTTCTGAAAGCCACTTGTGAACATTGTGGCACTGAAAACGCAGTCACTGAAGGACCTACTACATGTGGGTATCTACCTACTAATGCTGTAGTGAAAATGCCATGTCCTGCCTGTCAAGACCAGGAGATTGGACCTGAGCATAGTGTTGCAGATTATCACAACCACTCAAACATTGAAACTCGACTCCGCAAGGGAGGTAGGACTAGATGTTTTGGAGGCTGTGTGTTTGCCTATGTCGGCTGCTACAACAAGCGTGCCTACTGGGTTCCTCGTGCTAGTGCTGATATTGGTTCAGGCCATACTGGCATTACTGGTGACAACGTGGAGACCTTGAATGAGGATCTCCTTGAGATACTGAGTCGTGAACGTGTTAATATTAACATTGTTGGCGATTTTCAGTTGAATGAAGAGGTGGCCATCATTTTGGCATCTTTTTCTGCTTCTACAAGTGCCTTTATTGACACTATAAGGAGTCTTGATTACAAGTCTTTCAAAGCCATTGTTGAGTCCTGCGGTAACTACAAAGTTACCAAGGGGAAGCCCGTAAAAGGTGCTTGGAACATTGGACAACAGAGATCAGTTTTAACACCACTGTGTGGTTTCCCCTCACAGGCTGCTGGTGTTATCAGATCAATCTTTGCACGCACACTTGATGCAGCAAACCACTCAATTCCTGATTTGCAAAGAGCAGCTGTCACCATACTTGATGGTATTTCTGAACAGTCATTACGTCTTGTCGACGCCATGGTTTACACCTCAGACCTGATCACCAACAGTGTCATTATTATGGCATATGTAACCGGTGGTCTTGTACAACAGATTTCTCAGTGGTTGTCTAATCTGTTGGGCACTACTGTTGAAAAACTCAGGCCCATCTTTGCATGGATTGAGGCGAAACTTAGTGCAGGAGTTGAATTTCTCAAGGATGCTTGGGAGATTCTCAAATTTCTCATTACAGGTGTTTTTGACATCGTTAAGGGTCAAATACAGGTTGCTTCAGATAACATCAAGGATTGTGTAAAATGCTTCATTGATGTTGTTAACAAAGCACTCGAAATGTGCATTGACCAAGTCACTATCGCTGGCGCAAAGTTGCGATCACTCAACTTGGGTGAAGTCTTCATCGCTCAAAGCAAGGGACTTTACCGTCAGTGTATACGTGGCAAGGAACAGCTGCAACTACTCATGCCTCTTAAGGCACCAAAAGAAGTCACCTTTCTTGAAGGTGATTCACATGACACAGTACTTACCTCTGAGGAGGTTGTTCTCAAGAACGGTGAACTCGAAGCACTCGAGGCGCCCGTTGATAGCTTCACAAATGGAGCTGTCGTTGGCACACCAGTCTGTGTAAATGGCCTCATGCTCTTGGAGATTAAGGACAAAGAACAATACTGCGCATTGTCTCCTGGTTTACTGGCTACAAACAATGTCTTTCGCCTAAAGGGAGGTGCACCAACTAAAGGTGTAACCTTTGGAGAAGATACTGTTTTGGAAGTTCAAGGCTACAAGAATGTGAGAATCACATTTGAGCTTGATGAACGTGTAGACAAAGTGCTTAATGAAAAGTGCTCTGTCTACACTGTTGAATCCGGTACCGAAGTTACTGAGTTTGCATGTGTTGTAGCAGAGGCTGTTGTGAAGACTTTACAACCAGTTTCTGATCTTCTTACCAATATGGGTATTGATCTTGATGAATGGAGTGTGGCTACATTCTATTTGTTTGATGATGCTGGTGAAGAAAAACTTTCTTCACGTATGTACTGTTCCTTCTATCCTCCTGATGATGAGGAGGATTGTGAT---GAG---TATGAGGAAGAAGAGGAAGTCCCGGAAGAATCCTGTGCGCATGAATACGGTACAGAAGAAGACTACCAAGGTCTTCCACTGGAATTTGGTGCCTCAACTGAAATG------CAAGTTGAA------------------------------GAAGAAGAAGAAGAGGACTGGCTTGGTGATGCTACCGAATTATCGGAGCAT------------------------------------------------------------------------------------GAACCTGAA------------------------------------------------------------------CCAGAACTAACA---------CCT---GAAGAACCAGTTAACCAGTTTACTGGTTATTTAAAACTTACTGACAATGTTGCCATTAAGTGTGTGGACATCGTGAAGGAGGCGCAAAACGCTAACCCCACGGTGATTGTAAATGCTGCTAACATACATCTGAAACATGGTGGTGGTGTAGCAGGTGCACTCAATAAGGCAACCAACGGTGCCATGCAAAAAGAGAGCGATGATTACATTAAGCTAAATGGCCCTCTCACAGTGGGAGGTTCATGTTTGCTTTCTGGACACAACCTTGCTAAGAAGTGTCTGCATGTTGTTGGACCTAACCTAAATGCAGGTGAGGACATCCAGCTTCTTAAGGCAGCATATGAAAATTTCAATTCACAGGACACCTTACTTGCACCACTGTTGTCAGCAGGCATATTTGGTGCTAAACCACTTCATTCTTTACAAGTGTGCGTGCAGACAGTTCGTACACAGGTTTATATTGCAGTCAATGATAAAGCTCTTTATGAGCAGGTTGTCATGGATTACCTTGATAGCCTGAAGCCCAGA---GTGGAAGCACCTAAACAAGAG---GAGCCACCAAAGACAGAA------GATCCTAAAATT---------GAGGAG------------AAATCTGTCGTACAGAAGCCT---GTCGATGTGAAG---CCAAAAATTAAGGCTTGCATTGATGAGGTTACCACAACACTGGAAGAAACTAAGTTTCTTACCAATAAGTTACTCTTGTTTGCTGACATCAATGGTAAGCTTTACCATGATTCTCACAACATGCTTAGAGGTGAAGATATGTCTTTCCTTGAGAAGGATGCACCTTACATGGTAGGTGATGTTATCACTAGTGGTGATATCACTTGTGTTGTAATACCCTCCAAAAAGGCTGGTGGCACTACAGAGATGCTCTCAAGAGCTTTGAAGAAGGTGCCAGTTGATGAGTATATAACCACATACCCTGGACAAGGATGTGCTGGTTATACACTTGAGGAAGCTAAGACTGCTCTTAAGAAATGCAAATCTGCATTTTACGTGTTACCTTCAGAAACACCTAATGCTAAGGAAGAGATTCTAGGAACTGTATCCTGGAATTTGAGAGAGATGCTTGCTCATGCTGAAGAGACAAGAAAATTAATGCCTATCTGCATGGATGTTAGAGCCATAATGGCCACCATCCAACGCAAGTACAAAGGAATTAAAATTCAAGAAGGTATTGTTGACTATGGAGTCCGATTCTTCTTTTATACTAGTAAAGAACCTGTAGCTTCTATCATTACGAAGTTGAACTCTCTAAATGAGCCACTTGTCACAATGCCAATTGGTTATGTGACACATGGTTTTAATCTTGAAGAGGCTGCGCGCTGTATGCGTTCTCTTAAAGCTCCTGCCGTAGTGTCAGTATCATCACCAGATGCTGTTACTACATATAATGGATACCTCACTTCGTCATCAAAGACATCTGAGGAGCACTTTGTGGAAACAGTTTCTTTGGCTGGCTCTTACAGAGATTGGTCCTATTCAGGACAGCGTACAGAGTTAGGTGTTGAATTTCTTAAGCGTGGTGACAAAATTGTGTACCACACTTTAGAGAGCCCCGTCGAGTTTCATCTTGACGGTGAGGTTCTTCCACTTGACAAACTAAAGAGTCTTTTATCCCTGCGGGAGGTTAAGACTATAAAAGTGTTCACAACTGTGGACAACACTAATCTCCACACACAGCTTGTGGATATGTCTATGACATATGGACAGCAGTTTGGTCCAACATACTTGGATGGTGCTGATGTTACAAAAATTAAACCCCATGTAAATCATGAGGGTAAGACTTTCTTTGTACTACCTAGTGATGACACACTACGTAGTGAAGCTTTCGAGTACTACCACACTCTTGATGAGAGTTTTCTTGGTAGGTACATGTCTGCTTTAAACCACACAAAGAAATGGAAATTTCCTCAAGTTGGTGGTTTAACTTCAATTAAATGGGCTGATAACAATTGTTATTTGTCTAGTGTTTTATTAGCACTTCAACAGATTGAAGTCAAATTCAATGCACCAGCACTTCAAGAGGCTTATTATAGAGCCCGTGCTGGTGATGCTGCTAACTTTTGTGCACTCATACTCGCTTACAGTAATAAAACTGTTGGCGAGCTCGGTGATGTCAGAGAAACTATGACCCATCTTCTACAGCATGCTAATTTGGAATCCGCAAAGCGAGTTCTTAATGTGGTGTGTAAACATTGCGGTCAGAAAACTACCACCTTAACGGGTGTAGAAGCCGTGATGTATATGGGTACTCTATCTTATGATAATCTTAAGACAGGTGTTTCCATTCCATGTGTGTGTGGTCGTGATGCTACACAATATCTAGTACAACAAGAGTCTTCTTTTGTTATGATGTCTGCACCACCTGCTGAATATAAATTACAGCAAGGTACATTTTTGTGTGCGAATGAGTACACTGGTAACTATCAGTGTGGTCATTACACTCATATAACTGCTAAGGAGACCCTCTATCGTATTGATGGAGCTCACCTTACAAAGATGTCAGAGTACAAAGGACCAGTGACTGACGTTTTCTATAAGGAAACATCTTACACTACAACCATCAAGCCTGTGTCGTATAAACTCGATGGAGTTACTTACACAGAGATTGAACCAAAATTGGATGGGTATTATAAAAAGGATAATGCTTACTATACAGAGCAGCCTATAGACCTTGTACCAACTCAACCACTACCAAATGCGAGTTTTGACAATTTCAAACTCACATGTTCTAATACAAAATTTGCTGATGATTTAAATCAAATGACAGGCTTCACAAAGCCAGCTTCACGAGAGTTATCTGTCACATTCTTTCCAGACTTGAATGGCGATGTAGTGGCTATTGACTATAGACACTATTCAGCGAGTTTCAAGAAAGGTGCTAAATTACTGCATAAGCCAATTGTTTGGCATATCAATCAGGCTACAACCAAGACAACGTTTAAACCAAACACTTGGTGTTTACGTTGTCTTTGGAGTACAAAGCCAGTAGATACTTCAAATTCATTTGAAGTTCTGGCAGTAGAAGACACACAAGGAATGGACAATCTTGCTTGTGAAAGTCAACAACCCACCTCTGAAGAAGTAGTGGAAAATCCTACCATACAGAAGGAAGTCATAGAGTGTGACGTGAAAACTACCGAAGTTGTAGGCAATGTCATACTTAAACCATCAGATGAAGGTGTTAAAGTAACACAAGAGTTGGATCATGAGGATCTTATGGCTGCTTATGTGGAAAATACAAGCATTACCATTAAGAAACCTAATGAGCTTTCACTAGCCTTAGGTTTAAAAACAATTGCCACTCATGGTATTGCTGCAATTAATAGTGTGCCTTGGAGTAAAATTTTGGCATATGTCAAACCATTCTTAGGACAGGCAGCAGTTACAACATCAAACTGCGCTAAGAGATTGGTGCAGCGTATGTTTAACAACTATATGCCCTATGTGCTTACACTACTGTTCCAATTGTGTACCTTTACCAAGAGTACAAATTCTAGAATTAGAGCTTCACTACCTACGACTATTGCTAAAAATAGTGTTAGGGGTGTTGCTAGATTATGTTTGGATGCTGGCATTAATTATGTAAAGTCACCCAAATTTTCTAAATTGTTCACTATTGCAATGTGGCTATTATTGTTAAGCATTTGCTTAGGTTCACTAATCTATGTAACTGCAGCTTTAGGTGTATTATTGTCCAACTTTGGAGCTCCTTCTTATTGTAGTGGCGTTAGAGAATCATACCTCAATTCCTCTAATGTTACTACTATGGATTTCTGTGAAGGTTCTTTTCCTTGCAGTGTTTGTTTAAGTGGATTAGACTCTCTTGATTCCTATCCAGCTCTTGAAACCATCCAGGTGACGATCTCATCGTACAAGCTAGACTTGACAATTTTAGGTCTGGCTGCTGAGTGGTTTTTGGCATATATGTTGTTTACAAAATTCTTTTATTTACTAGGTCTTTCAGCTATAATGCAGGTGTTCTTTGGCTATTTTGCTAGTCATTTCATCAGCAATTCTTGGCTCATGTGGTTTATCATTAGCATTGTACAAATGGCACCCGTTTCTGCAATGGTTAGGATGTACATCTTCTTTGCTTCTTTTTACTACATATGGAAGAGCTATGTTCATATTATGGATGGTTGTACCTCTTCAACTTGCATGATGTGCTATAAGCGCAATCGTGCCACACGCGTTGAGTGTACAACTATTGTTAATGGCATGAAGAGATCTTTCTATGTCTATGCAAATGGAGGCCGTGGCTTCTGCAAGACTCACAATTGGAATTGTCTCAATTGTGACACATTTTGCACTGGTAGTACATTCATTAGTGATGAAGTTGCTCGTGATTTGTCACTCCAGTTTAAAAGACCAATTAACCCTACTGACCAGTCATCGTATATTGTTGATAGTGTTGCTGTGAAAAATGGCGCACTTCACCTCTACTTTGACAAGGCTGGTCAAAAGACTTATGAGAGACACCCACTCTCCCATTTTGTCAATTTAGACAATTTGAGAGCTAACAACACTAAAGGTTCACTACCTATTAATGTCATAGTCTTTGATGGCAAGTCAAAATGCGACGAGTCTGCTGCTAGGTCTGCTTCTGTGTACTACAGTCAGCTAATGTGCCAACCTATTCTGTTGCTTGACCAAACTCTCGTATCAGATGTTGGAGATAGTACTGAAGTTTCTGTTAAGATGTTTGATGCTTATGTCGACACCTTTTCAGCAACTTTTAGTGTTCCTATGGAAAAACTTAAGGCACTTGTTGCTACAGCTCATAGCGAGCTGGCAAAGGGTGTAGCTTTAGATGGCGTCCTTTCTACATTTGTGTCCGCAGCCCGTCAAGGTGTTGTAGACACTGATGTTGACACAAAGGATGTCATTGAATGTCTCAAACTTTCACATCACTCCGACTTGGAAGTGACAGGTGACAGTTGTAACAACTTCATGCTCACCTATAACAAAGTTGAAAACATGACGCCTAGAGATCTTGGCGCATGTATTGATTGTAATGCAAGGCATATTAATGCCCAAGTGGCAAAAAGTCACAATGTTTCACTCATCTGGAATGTAAAAGACTATATGTCTTTATCTGAACAGCTGCGTAAACAAATTCGTAGTGCTGCTAAGAAGAACAACATACCTTTTAGACTAACTTGTGCTACAACTAGACAGGTTGTCAATGTCATAACTACTAAAATCTCACTCAAGGGTGGTAAGATTGTTAGT---ACTTGGTTTAAACTTATGCTTAAGGCCACATTATTGTGCGTTTTTGCTGCATTGGTCTGTTACATCGTTATGCCAGTACATACATTGTCTGCTCATGATGGTTACACAAATGAAATCATTGGTTACAAAGCCATTCAGGATGGTGTCACTCGTGACATCGTTTCCACTGATGATTGTTTTGCAAACAAACATGCTGGTTTTGACTCATGGTTTAGCCAGCGTGGTGGTTCATACAAAAATGACAAAAGCTGCCCTGTAGTAGCTGCTATCATTACAAGAGAGATTGGTTTTATAGTGCCTGGCTTACCAGGTACTGTGTTGAGAGCAATCAATGGTGACTTCTTGCATTTTCTACCTCGTGTCTTTAGTGCTGTAGGCAACATTTGCTACACACCTTCCAAACTCATTGAGTATAGTGATTTTGCTACCTCTGCTTGCGTTCTTGCTGCTGAGTGTACAATTTTTAAGGATGCTATGGGCAAACCTGTGCCATATTGTTATGACACTAATTTGCTAGAGGGTTCTATTTCTTATAGTGAGCTTCGTCCAGACACTCGTTATGTCCTTATGGATGGTTCCATCATACAGTTTCCTAACACTTACCTGGAGGGTTCTGTTAGAGTGGTAACAACTTTTGATGCTGAGTACTGTAGACATGGTACATGCGAAAGGTCAGAAGCTGGTATTTGCTTATCTACCAGTGGTAGATGGGTTCTTAATAATGAACATTATAGAGCTCTACCTGGAGTATTCTGTGGTGTTGATGCAATGAATCTTATAGCAAACATCTTTACTCCCCTTGTGCAACCTGTGGGTGCTTTAGATGTGTCTGCTTCAGTAGTGGCTGGTGGTATTATTGCCATATTGGTGACTTGTGCTGCCTACTACTTTATGAAATTCAGACGTGCTTTTGGTGAGTACAACCATGTTGTTGCTGCTAATGCACTTTTGTTTTTGATGTCTTTCACTATACTCTGTCTGGCACCAGCTTATAGCTTTTTGCCAGGAGTCTACTCAGTCTTTTACTTGTACTTGACATTCTATTTCACTAATGATGTTTCGTTCTTGGCTCACCTTCAATGGTTTGCCATGTTTTCTCCTATTGTGCCTTTTTGGATAACAGTAATCTATGTATTCTGTATTTCTCTGAAGCACTGCCATTGGTTCTTTAACAACTATCTTAGGAAAAGAGTCATGTTTAATGGAGTTACATTTAGTACCTTCGAGGAGGCTGCTTTGTGTACCTTTTTGCTCAATAAGGAAATGTACCTAAAATTGCGTAGTGAGACACTGTTGCCACTTACACAGTACAACAGGTATCTTGCTCTATATAACAAGTACAAGTATTTCAGTGGAGCCTTAGATACTACCAGCTATCGTGAAGCAGCTTGCTGCCACTTAGCAAAGGCTCTAAATGACTTTAGCAATTCAGGTGCTGATGTTCTCTACCAACCACCACAGACGTCAATCACTTCTGCTGTTCTGCAGAGTGGTTTTAGGAAAATGGCATTCCCATCAGGCAAAGTTGAAGGGTGCATGGTACAAGTAACCTGTGGAACTACAACTCTTAATGGATTGTGGTTAGATGACACAGTATACTGTCCAAGACATGTCATTTGCACAGCAGAGGACATGCTTAACCCTAACTATGAAGATCTGCTCATTCGCAAATCTAACCATAGCTTCCTTGTTCAGGCTGGCAATGTACAACTCCGAGTTATCGGCCATTCTATGCAAAATTGTCTGCTTAGGCTTAAAGTTGATACCTCTAACCCTAAGACACCCAAGTATAAATTTGTCCGTATTCAACCTGGTCAAACATTCTCAGTTTTAGCATGCTACAATGGTTCACCATCTGGTGTTTATCAGTGTGCCATGAGACCTAACCATACCATTAAAGGTTCTTTCCTTAATGGATCATGTGGTAGTGTTGGTTTTAACATTGACTATGATTGCGTGTCTTTCTGCTATATGCATCATATGGAGCTTCCAACAGGAGTACACGCTGGTACTGACTTAGAAGGTAAATTCTATGGTCCATTTGTTGACAGACAAACTGCACAGGCTGCAGGTACAGACACAACCATAACATTAAATGTTTTGGCATGGCTGTATGCTGCTGTTATCAATGGTGATAGGTGGTTTCTTAATAGATTCACCACTACTTTGAATGACTTTAACCTTGTGGCAATGAAGTACAACTATGAACCTTTGACACAAGATCATGTTGACATATTGGGACCTCTTTCTGCTCAAACAGGAATTGCCGTCTTAGATATGTGTGCTGCTTTGAAAGAGCTGCTGCAGAATGGTATGAATGGTCGTACTATCCTTGGTAGCACTATTTTAGAAGATGAGTTTACACCATTTGATGTTGTTAGACAATGCTCTGGTGTTACCTTCCAAGGTAAGTTCAAGAAAATTGTTAAAGGCACTCATCATTGGCTGCTTTTAACTTTCTTGACATCACTATTGATTCTTGTTCAGAGTACACAGTGGTCACTGTTTTTCTTTGTTTACGAGAATGCTTTCTTGCCATTTACTCTTGGTATTATGGCAATTGCTGCATGTGCTATGCTGCTTGTTAAGCATAAGCACGCATTCTTGTGCTTGTTTCTGTTACCTTCTCTTGCAACAGTTGCTTACTTTAATATGGTCTACATGCCTGCTAGCTGGGTGATGCGTATTATGACATGGCTTGAATTGGCTGACACTAGCTTGTCTGGTTATCGGCTTAAGGACTGTGTTATGTATGCTTCAGCTTTAGTTTTGCTTATTCTCATGACAGCTCGTACTGTTTATGATGATGCTGCTAGACGTGTTTGGACACTGATGAATGTCATTACACTTGTTTACAAAGTCTACTATGGTAATGCTTTAGACCAAGCTATTTCCATGTGGGCCCTAGTTATTTCTGTAACCTCTAACTATTCTGGTGTCGTCACGACTATCATGTTTTTAGCTAGAGCTATAGTGTTTGTGTGTGTTGAGTATTACCCATTGTTATTTATTACTGGCAACACCTTACAGTGTATCATGCTTGTTTATTGTTTCTTAGGCTATTGTTGCTGCTGCTATTTTGGCCTTTTCTGTTTACTCAACCGTTACTTCAGGCTTACTCTTGGTGTTTATGACTACTTGGTCTCTACACAAGAATTTAGGTATATGAACTCCCAGGGGCTTTTGCCTCCTAAGAGTAGTATTGATGCTTTCAAGCTTAACATTAAGTTGTTGGGTATTGGAGGTAAACCATGTATCAAGGTTGCTACTGTACAGTCTAAAATGTCTGATGTAAAGTGCACATCTGTGGTACTGCTCTCGGTTCTTCAACAACTTAGAGTAGAATCATCTTCTAAATTGTGGGCACAATGTGTACAACTCCACAACGATATTCTTCTTGCAAAAGACACAACTGAAGCATTCGAAAAGATGGTTTCTCTTTTGTCTGTCTTGCTATCCATGCAGGGTGCTGTAGACATTAATAAGTTGTGCGAGGAAATGCTCGACAACCGTGCTACTCTCCAGGCTATTGCTTCAGAATTTAGTTCTTTACCATCATATGCCGCTTATGCCACTGCCCAAGAGGCCTATGAGCAGGCTGTAGCTAATGGTGATTCTGAAGTCGTTCTTAAAAAGTTAAAGAAATCTTTGAATGTGGCTAAATCTGAGTTTGACCGTGATGCTGCCATGCAACGCAAGTTGGAAAAGATGGCAGATCAGGCTATGACCCAAATGTACAAACAGGCAAGATCTGAGGACAAGAGGGCAAAAGTAACTAGTGCTATGCAAACAATGCTTTTCACTATGCTTAGGAAGCTTGATAATGATGCACTTAACAACATTATCAATAATGCGCGTGATGGTTGTGTCCCACTCAACATCATACCATTGACTACAGCAGCCAAACTCATGGTTGTTGTCCCTGATTATGGTACCTACAAGAACACTTGTGATGGTAACACTTTTACGTATGCGTCTGCACTCTGGGAAATCCAGCAAGTTGTTGATGCAGATAGCAAGATTGTTCAACTTAGTGAAATTAACATGGACAATTCACCAAATTTGGCTTGGCCTCTTATTGTTACAGCTCTAAGAGCCAATTCAGCTGTCAAACTACAGAATAATGAACTGAGTCCAGTAGCACTACGACAGATGTCATGTGCGGCTGGTACCACACAAACAGCTTGTACTGATGACAATGCACTTGCCTACTATAACAACTCAAAGGGAGGTAGATTTGTGCTAGCATTACTATCAGACCACCAAGATCTCAAATGGGCTAGATTCCCTAAGAGTGATGGTACAGGTACAATTTACACAGAACTGGAACCACCTTGTAGGTTTGTTACAGACACACCAAAAGGGCCTAAAGTGAAATACTTGTATTTCATCAAGGGCTTAAATAACCTAAATAGAGGTATGGTGCTGGGCAGTTTAGCTGCTACAGTACGTCTTCAGGCTGGAAATGCTACAGAAGTACCTGCCAATTCAACTGTGCTTTCTTTCTGTGCTTTTGCAGTAGACCCTGCTAAAGCGTACAAGGATTACCTAGCAAGTGGAGGACAACCAATCACCAACTGTGTGAAGATGTTGTGTACACACACTGGTACAGGACAGGCAATTACTGTAACACCAGAAGCCAACATGGACCAAGAGTCCTTTGGTGGTGCTTCATGCTGTCTGTATTGTAGATGCCACATTGACCACCCAAATCCTAAAGGATTTTGTGACTTGAAAGGTAAGTACGTCCAAATACCTACCACTTGTGCTAATGACCCAGTGGGTTTTACACTTAGAAACACAGTCTGTACCGTCTGCGGAATGTGGAAAGGTTATGGCTGTAGTTGTGATCAACTCCGCGAACCCATGATGCAGTCTGCGGATGCGTCAACGTTTTTAAACGGGTTTGCGGTGTAAGTGCAGCCCGTCTTACACCGTGCGGCACAGGCACTAGCACTGATGTCGTCTACAGGGCTTTTGATATTTACAATGAAAAAGTTGCTGGTTTTGCAAAGTTCCTAAAAACTAATTGCTGCCGCTTCCAAGAGAAGGATGAGGAAGGCAATTTATTAGACTCTTACTTTGTAGTTAAGAGGCATACTATGTCTAACTACCAACATGAAGAGGCTATTTATAACTTGGTTAAAGATTGTCCAGCGGTTGCTGTTCATGACTTTTTCAAGTTTAGAGTAGATGGTGACATGGTACCACATATATCACGTCAGCGTCTAACTAAATACACAATGGCTGATTTAGTCTATGCTCTACGTCATTTTGATGAGGGTAATTGTGATACATTAAAGGAAATACTCGTCACATACAATTGTTGTGATGATGATTATTTCAATAAGAAGGATTGGTATGATTTCGTAGAGAATCCTGACATCTTACGCGTATATGCTAACTTAGGTGAGCGTGTACGCCAAGCATTATTAAAGACTGTACAATTCTGCGATGCTATGCGTGATGCAGGCATTGTAGGCGTACTGACATTAGATAATCAGGATCTTAATGGGAATTGGTATGATTTCGGTGATTTCGTACAAGTAGCACCAGGCTGCGGAGTTCCTATTGTGGATTCATATTACTCATTGCTGATGCCCATCCTCACTCTGACTAGGGCATTGGCTGCTGAGTCCCATATGGATGCTGATCTCGCAAAACCACTTATTAAGTGGGATTTGCTGAAATATGATTTTACGGAAGAGAGACTTTGTCTCTTCGACCGTTATTTTAAATATTGGGACCAGACATACCATCCCAATTGTATTAACTGTTTGGATGATAGGTGTATCCTTCATTGTGCAAACTTTAATGTGTTATTTTCTACTGTGTTTCCACCTACAAGTTTTGGACCACTAGTAAGAAAAATATTTGTAGATGGTGTTCCTTTTGTTGTTTCAACTGGATACCATTTTCGTGAGTTAGGAGTTGTACATAATCAGGATGTAAACTTACATAGCTCGCGTCTCAGTTTCAAGGAACTTTTAGTGTATGCTGCTGATCCAGCCATGCATGCAGCTTCTGGCAATTTATTGCTAGATAAACGCACTACATGCTTTTCAGTAGCTGCACTAACAAACAATGTTGCTTTTCAAACTGTCAAACCCGGTAATTTTAACAAAGACTTTTATGACTTTGCTGTGTCTAAAGGTTTCTTTAAGGAAGGAAGTTCTGTTGAACTAAAACACTTCTTCTTTGCTCAGGATGGCAATGCTGCTATCAGTGATTATGACTATTATCGTTATAATCTGCCAACAATGTGTGATATCAGACAACTCCTATTCGTAGTTGAAGTTGTTGACAAATACTTTGATTGTTACGATGGTGGCTGTATTAATGCCAACCAAGTAATCGTTAACAATCTGGACAAATCAGCTGGTTTCCCATTTAATAAATGGGGTAAGGCTAGACTTTATTATGACTCAATGAGTTATGAGGATCAAGATGCACTTTTCGCGTATACTAAGCGTAATGTCATCCCTACTATAACTCAAATGAATCTTAAGTACGCCATTAGTGCAAAGAATAGAGCTCGCACCGTAGCTGGTGTCTCTATCTGTAGTACTATGACAAATAGACAGTTTCATCAGAAATTATTGAAGTCAATAGCCGCCACTAGAGGAGCTACTGTGGTAATTGGAACAAGCAAATTTTACGGTGGCTGGCATAACATGTTAAAAACTGTTTACAGTGATGTAGAAACTCCACACCTTATGGGTTGGGATTATCCAAAATGTGACAGAGCCATGCCTAACATGCTTAGGATAATGGCCTCTCTTGTTCTTGCTCGCAAACATAGCACTTGCTGTAACTTGTCACACCGTTTCTACAGGTTAGCTAATGAGTGTGCGCAAGTATTAAGTGAGATGGTCATGTGTGGCGGCTCACTATATGTTAAACCAGGTGGAACATCATCCGGTGATGCTACAACTGCTTATGCTAATAGTGTCTTTAACATTTGTCAAGCTGTTACAGCTAATGTAAATGCACTCCTTTCAACTGATGGTAACAAGATAGCTGACAAGTACGTCCGCAATCTACAACACAGGCTTTATGAGTGTCTCTATAGAAACAGGGATGTTGATCATGAATTCGTGGATGAGTTTTACGCATACCTGCGTAAACATTTCTCCATGATGATTCTTTCTGATGATGCCGTTGTGTGCTATAACAGTAACTATGCGGCTCAAGGTTTAGTAGCTAGCATTAAGAACTTTAAGGCAGTTCTTTATTATCAAAATAATGTGTTCATGTCTGAGGCAAAATGTTGGACTGAGACTGACCTTACTAAAGGACCTCACGAATTTTGCTCACAGCATACAATGCTAGTTAAACAAGGAGATGATTACGTGTACCTGCCTTACCCAGACCCATCTAGAATATTAGGCGCAGGCTGTTTTGTCGATGATATTGTCAAAACAGATGGTACACTTATGATTGAGAGGTTTGTGTCATTAGCTATTGATGCCTACCCCCTTACTAAACATCCTAATCAGGAGTATGCTGATGTCTTTCACTTGTATTTACAATACATTAGGAAGTTACATGATGAGCTTACTGGTCACATGCTAGACATGTATTCTGTAATGCTAACTAATGATAATACCTCACGGTATTGGGAACCTGAGTTTTATGAAGCTATGTACACACCACACACGGTCTTGCAGGCTGTAGGTGCTTGTGTATTGTGTAATTCACAGACTTCACTTCGTTGCGGCGCCTGCATTAGGAGACCATTCCTGTGTTGCAAGTGCTGCTATGATCATGTCATTTCAACATCACATAAATTAGTGTTGTCTGTTAATCCCTATGTTTGCAATGCACCAGGTTGTGATGTCACTGACGTGACACAACTATATCTAGGAGGTATGAGCTATTACTGCAAGTCACATAAGCCTCCCATTAGTTTTCCATTGTGTGCTAATGGTCAGGTTTTTGGTTTATACAAGAATACATGTGTAGGTAGTGACAATGTCACTGACTTCAATGCGATAGCAACATGTGATTGGACCAATGCTGGCGATTACATACTTGCCAACACTTGTACTGAGAGACTCAAGCTCTTTGCAGCAGAAACGCTCAAAGCTACTGAGGAAACATTCAAGCTGTCATATGGTATTGCCACTGTACGTGAAGTACTCTCTGACAGAGAATTGCATCTTTCATGGGAGGTTGGAAAACCTAGACCACCATTGAATAGAAATTATGTCTTTACTGGTTACCGTGTAACTAAAAATAGTAAAGTACAGATTGGAGAGTACACTTTTGAAAAGGGTGACTACGGTGACGCTGTTGTGTACAGAGGTACTACAACATACAAATTGAATGTTGGTGATTACTTTGTGTTAACATCTCACACTGTAATGCCACTTAGTGCACCTACTCTAGTGCCACAAGAGCACTATGTTAGAATTACTGGCTTGTACCCAACACTCAACATCTCAGATGAGTTTTCTAGCAATGTTGCAAATTACCAAAAGGTCGGTATGCAAAAGTACTCTACACTCCAAGGACCACCAGGTACTGGTAAGAGTCATTTTGCCATTGGACTTGCTCTCTACTACCCATCTGCTCGCATAGTGTATACAGCTTGCTCTCATGCAGCTGTTGATGCCCTATGCGAAAAGGCATTAAAATACTTGCCTATAGATAAATGTAGTAGGATTATACCTGCGCGTGCGCGCGTAGAGTGTTTTGACAAATTCAAAGTGAATTCAACACTAGAACAGTACGTTTTCTGCACTGTAAATGCATTGCCAGAAACAACTGCTGACATTGTAGTCTTTGATGAAATCTCTATGGCTACCAATTATGACTTGAGTGTCGTCAATGCTAGACTTCGTGCAAAACACTATGTCTACATTGGTGATCCTGCTCAACTACCAGCTCCTCGCACGTTGCTAACTAAGGGCACACTAGAACCAGAATATTTCAATTCAGTGTGCAGACTTATGAAAACAATAGGTCCAGACATGTTCCTTGGAACTTGTCGCCGTTGTCCTGCTGAAATTGTCGACACTGTGAGTGCTTTAGTTTATGATAATAAGCTAAAAGCACACAAGGAGAAGTCAGCTCAATGCTTCAAAATGTTTTACAAAGGTGTTATTACACATGATGTTTCATCTGCAATTAATAGACCTCAAATAGGCGTTGTAAGAGAATTTCTTACACGCAACCCTGTTTGGAGAAAAGCTGTTTTTATCTCACCTTATAATTCACAGAATGCTGTAGCTTCAAAAATCTTAGGATTGCCTACGCAGACTGTTGATTCCTCCCAGGGTTCTGAGTATGACTATGTCATATTCACACAAACTACTGAAACAGCACACTCTTGCAATGTCAACCGCTTTAATGTGGCTATCACAAGAGCAAAAATTGGCATTTTGTGCATAATGTCCGATAGAGATCTTTATGACAAACTGCAATTCACAAGTCTAGAAGTACCACGCCGTAATGTGGCTACATTACAAGCAGAAAATGTAACTGGACTTTTTAAGGACTGTAGTAAGATCATTACCGGTCTTCATCCAACACAGGCACCTACACACCTCAGCGTTGATACAAAATTCAAGACTGAGGGACTATGTGTTGACATACCAGGCATACCAAAGGACATGACCTACCGTAGACTCATCTCTATGATGGGTTTCAAAATGAATTACCAAGTTAATGGTTACCCTAACATGTTTATCACCCGCGAAGAAGCTATTCGTCACGTTCGTGCATGGATTGGCTTCGACGTAGAGGGCTGTCATGCAACTAGAGATGCTGTGGGTACTAACCTACCTCTCCAGCTAGGATTTTCTACAGGTGTTAACTTAGTAGCTGTACCGACTGGCTATGTTGACACTGAAAATAACACAGAATTCACCAGAGTTAATGCAAAACCTCCACCTGGTGATCAATTTAAACATCTTATACCACTCATGTACAAAGGCTTGCCCTGGAATGTAGTGCGTATTAAGATAGTACAAATGCTCAGCGATACACTGAAAGGATTGTCAGACAGAGTCGTGTTTGTCCTTTGGGCGCATGGCTTTGAGCTTACATCAATGAAGTACTTTGTCAAGATTGGACCTGAAAGAACGTGTTGTCTGTGTGACAAACGTGCAACTTGCTTTTCTACTTCATCAGATACTTATGCCTGCTGGAATCATTCTGTGGGTTTTGACTATGTCTACAACCCATTTATGATTGATGTTCAGCAGTGGGGTTTTACGGGTAACCTTCAGAGTAACCACGACCAATATTGTCAAGTGCATGGAAATGCACATGTGGCTAGTTGTGATGCTATCATGACTAGATGCTTGGCGGTCCATGAGTGCTTTGTTAAGCGCGTTGATTGGTCTGTCGAATACCCCATTATAGGAGATGAACTGAAGATTAATTCCGCTTGCAGAAAAGTACAGCATATGGTTGTAAAGTCTGCATTGCTTGCTGATAAGTTTCCAGTTCTTCATGACATTGGAAATCCAAAGGCTATTAAGTGTGTGCCTCAGGCTGAAGTAGAATGGAAGTTCTACGATGCCCAGCCATGCAGTGACAAAGCATATAAAATAGAGGAACTTTTCTATTCTTATGCTACACATCATGATAAATTCACTGATGGTGTTTGTTTGTTTTGGAACTGTAACGTTGATCGTTACCCAGCCAATGCAATTGTGTGTAGGTTTGACACCAGAGTTTTGTCAAACTTGAACTTACCAGGTTGTGATGGTGGTAGTTTGTATGTGAATAAGCATGCATTCCACACTCCAGCTTTTGATAAAAGTGCATTTACTAATTTAAAGCAACTGCCTTTCTTTTATTATTCTGATAGTCCTTGTGAGTCTCATGGCAAACAAGTAGTGTCAGATATTGATTATGTACCTCTTAAATCTGCTACGTGTATTACGCGGTGCAATTTGGGAGGTGCTGTTTGCAGACACCATGCAAATGAGTACCGACAGTACTTAGATGCATATAACATGATGATTTCTGCTGGATTTAGCCTATGGATTTACAAACAGTTTGACACTTATAATCTGTGGAATACATTCACCAGGTTACAGAGTTTAGAAAATGTGGCTTACAACGTTGTTAACAAAGGACACTTCGATGGACAAGCTGGTGAAGCACCTGTTTCCATCATTAATAATGCTGTTTACACAAAGGTAGATGGTGTTGATGTAGAGATCTTTGAAAACAAGACAACACTTCCTGTTAATGTTGCATTTGAGCTTTGGGCTAAGCGTAACATTAAACCAGTGCCAGAGATTAAGATACTCAATAACTTGGGTGTCGATATCGCTGCTAATACTGTGGTCTGGGACTACAAGAGAGAAGCACCAGCACATATGTCAACAATAGGTGTCTGCACAATGACCGACATTGCCAAGAAACCTACTGAGAGTGCTTGTTCCTCGCTTACTGTCTTATTTGATGGTAGAGTGGAAGGACAGGTAGATCTTTTTAGAAATGCCCGTAATGGTGTTTTAATAACAGAAGGTTCAGTTAAAGGTTTAACACCTTCAAAGGGACCAGCACAAGCTAGTGTCAATGGAGTCACATTAATTGGAGAATCAGTAAAAACACAGTTCAACTATTTTAAGAAAGTAGATGGCATTATTCAACAGCTGCCTGAAACCTACTTTACTCAGAGCCGAGACTTAGAGGATTTCAAGCCCAGATCACAAATGGAAACTGACTTTCTTGAGCTCGCTATGGATGAATTCATACAACGGTACAAGCTAGAGGGTTATGCCTTCGAACATATCGTTTATGGAGATTTCAGTCATGGACAACTTGGCGGCCTTCATTTAATGATTGGTTTAGCCAAGCGCTCACAAGATTCACCGCTCAAATTAGAGGATTTTATCCCTATGGATAGCACAGTGAAAAATTATTTCATAACAGATGCACAAACAGGTTCATCAAAATGTGTGTGTTCTGTCATTGACCTTTTGCTCGATGACTTTGTTGAGATAATAAAGTCACAGGATTTGTCAGTAATCTCTAAGGTAGTCAAGGTTACAATTGACTACGCTGAGATTTCATTCATGCTTTGGTGTAAAGATGGTCATGTCGAAACCTTCTACCCAAAATTACAAGCAAGTCAGGCATGGCAACCGGGAGTTGCGATGCCTAACTTGTACAAGATGCAAAGAATGCTTCTTGAAAAATGTGACCTTCAGAATTATGGTGAAAATGCTGTCATACCAAAAGGAATAATGATGAATGTCGCAAAATACACTCAACTGTGTCAATATTTAAATACACTTACTTTAGCTGTACCCTACAACATGAGAGTTATTCACTTTGGTGCTGGCTCTGATAAAGGAGTTGCACCTGGTACAGCTGTACTCAGACAATGGTTGCCAACTGGCACACTACTTGTCGATTCAGACCTTAATGACTTCGTCTCTGACGCAGATTCTACTTTAATTGGAGACTGTGCAACAGTACATACGGCTAATAAATGGGATCTCATTATTAGCGATATGTATGACCCTAAGACCAAACATGTGACAAAAGAGAATGACTCAAAAGAGGGGTTTTTCACTTACCTGTGTGGATTTATAAAGCAAAAACTAGCCCTGGGTGGTTCTGTAGCTGTAAAGATAACAGAGCATTCTTGGAATGCTGATCTTTACAAGCTTATGGGACATTTCTCGTGGTGGACAGCTTTTGTTACAAATGTAAATGCATCATCATCGGAAGCATTTTTAATTGGTGCTAACTATCTTGGCAAGCCGAAGGAACAGATTGATGGCTATACCATGCATGCTAACTACATTTTCTGGAGGAACACAAACCCTATCCAATTGTCTTCCTATTCACTTTTTGACATGAGTAAATTTCCCCTTAAGTTAAGAGGGACTGCTGTTATGTCTTTAAAAGAGAATCAAATCAATGACATGATTTATTCTTTGCTTGAAAAAGGTAGACTCATCATTAGAGAAAACAACAGAGTTGTGGTCTCGAGTGACGTGCTTGTTAATAATTAA-ACGAAC-ATGAAAGTTTTGATTGTTCTTTTA---AGCCTCGGCCTTGTTACT------GCTCAAGATGGC---TGTGGGCATATTAGCACTAAACCTCAACCATTAATGGATAAATTTTCTTCTTCGCGTAGGGGTGTCTATTATAATGATGACATTTTTCGTTCAGATGTTTTACATCTTACTCAGGATTATTTTCTACCATTTGACACCAATCTAACGCGTTATTTGTCTTTTAACATGGATTCT---GCAACAAAGGTTTACTTTGATAATCCAACATTACCATTTGGTGACGGCATTTATTTTGCAGCCACTGAAAAATCTAATGTTGTTAGAGGCTGGATTTTTGGTTCCACTATGGATAACACCACGCAATCTGCCATTATAGTCAATAATTCCACGCATATTATTATACGTGTGTGTTATTTTAATTTATGTAAAGAACCCATGTATGCTATCTCG------AATGAGCAG------CATTACAAATCATGG------------------GTGTATCAAAATGCATATAATTGCACATATGATAGAGTGGAGCAGAGCTTTCAACTCGACACTGCCCCTCAGACT---GGAAATTTTAAGGACTTACGTGAGTATGTCTTTAAAAATAAGGATGGGTTTCTAAGTGTCTATAATGCTTATTCACCTATTGACATACCA------------AGGGGTCTTCCTGTTGGTTTTTCGGTGTTGAAACCAATTCTTAAACTCCCTATAGGTATAAATATTACCTCTTTTAAGGTAGTTATGTCCATGTTTAGCAGA------------------ACAACTTCTAATTTCCTACCTGAAATTGCTGCTTATTTTGTTGGTAACTTAAAATATAGTACCTTCATGCTTAATTTTAATGAGAATGGGACTATTACTGATGCCATTGATTGTGCCCAAAATCCCCTATCTGAATTAAAATGCACCATTAAAAATTTTAATGTCAGTAAAGGAATCTATCAGACATCTAACTTCAGAGTATCACCAACTCATGAAGTTGTTAGGTTCCCTAACATTACAAACCGCTGTCCTTTCGATAAAGTTTTTAATGCTAGTCGCTTTCCCAATGTCTATGCTTGGGAAAGAACAAAAATTTCTGATTGTGTTGCTGATTACACTGTTCTCTACAACTCA---ACTTCATTTTCAACTTTTAAATGTTATGGAGTTTCTCCCTCTAAGTTGATTGATTTGTGCTTTACAAGTGTGTATGCTGATACATTCTTGATAAGATCTTCAGAAGTAAGGCAAGTTGCACCAGGTGAAACTGGTGTTATTGCTGACTATAACTACAAACTGCCTGATGACTTTACAGGCTGTGTCATAGCTTGGAACACTGCTAAACAAGATCAG---------GGC------CAGTATTATTATAGATCCTCCCGAAAAACAAAACTTAAACCTTTTGAGAGGGATCTAACTTCTGACGAA------------------------------------------AATGGTGTACGTACTCTTAGTACTTATGACTTCTATCCTAATGTGCCTATTGAATATCAGGCTACTAGGGTTGTTGTGCTTTCATTTGAGCTTCTAAATGCACCTGCTACAGTTTGTGGACCTAAATTATCCACAGCACTTGTTAAGAACCAGTGTGTCAATTTCAATTTTAATGGACTCAAAGGTATTGGTGTTCTGACTGATTCTTCAAAGAGATTTCAGTCATTTCAACAATTTGGAAGAGACACGTCGGATTTCACTGATTCCGTTCGTGACCCGCAAACATTGCAGATACTTGACATTACACCATGTTCTTTTGGTGGTGTGAGTGTAATAACACCTGGAACAAATGCTTCATCTGAAGTGGCTGTTCTTTACCAAGATGTAAATTGCACTGATGTCCCAACGGCCATACGTGCTGATCAATTAACACCAGCTTGGCGCGTTTACTCCACT------GGAATAAATGTTTTTCAAACACAAGCGGGCTGTCTTATTGGGGCTGAACATGTCAATGCTTCCTATGAGTGTGACATCCCTATTGGTGCTGGCATTTGTGCTAGCTACCATACA---GCCTCTACT------------TTACGTAGTGTAGGTCAGAAATCCATTGTGGCTTACACTATGTCTTTGGGTGCAGAAAATTCTATTGCTTACGCTAATAACTCAATTGCCATACCAACAAATTTTTCAATTAGTGTCACGACTGAAGTGATGCCAGTTTCAATGTCTAAGACATCAGTAGATTGTACAATGTACATCTGTGGTGACTCTCAGGAGTGCAGTAATTTACTTCTTCAATACGGAAGCTTCTGCACGCAATTGAATCGTGCTCTTACGGGCATTGCCATAGAACAGGACAAAAATACACAGGAGGTTTTTGCCCAGGTTAAACAAATGTACAAGACACCAGCCATAAAGGATTTTGGCGGTTTCAATTTTTCACAAATATTGCCTGACCCTTCTAAGCCAACAAAGAGATCATTTATTGAAGATTTACTTTTCAACAAGGTGACTCTCGCTGATGCTGGCTTTATGAAGCAGTATGGCGAATGCCTAGGTGATATTAATGCTAGAGACCTCATCTGTGCACAAAAGTTCAATGGCCTTACTGTCCTGCCACCTTTACTCACGGATGACATGATTGCTGCATACACTGCTGCCCTTGTCAGTGGTACTGCTACTGCTGGCTGGACCTTCGGTGCTGGTGCTGCTCTTCAAATACCTTTTGCTATGCAGATGGCATATAGGTTCAATGGCATTGGAGTTACTCAAAACGTTCTCTATGAGAATCAAAAACAGATCGCCAATCAATTCAATAAGGCAATCAGTCAAATTCAAGAATCACTTACAACAACATCAACTGCGTTGGGCAAGCTGCAAGACGTTGTCAACCAGAATGCTCAAGCATTGAACACGCTTGTTAAACAGCTTAGCTCCAATTTTGGTGCAATTTCAAGTGTGCTAAATGACATTCTTTCACGACTAGATAAAGTCGAGGCAGAGGTGCAAATTGACAGGTTGATCACAGGCAGATTGCAGAGCCTTCAAACCTATGTAACACAACAACTAATCAGAGCTGCTGAAATCAGAGCTTCTGCTAATCTTGCTGCTACTAAAATGTCTGAGTGCGTTCTTGGACAATCAAAAAGAGTTGACTTCTGTGGAAGAGGCTATCATCTTATGTCTTTTCCTCAGGCTGCTCCGCATGGTGTTGTTTTCTTACATGTCACATATGTGCCATCGCAGGAGAAAAACTTCACCACAGCTCCAGCAATTTGTCATGAAGGCAAAGCATACTTCCCGCGTGAAGGTGTTTTTGTATCTAATGGCACTTCTTGGTTCATTACACAGAGGAATTTTTACTCACCACAAATAATCACAACAGATAATACATTTGTTGCTGGAAACTGTGATGTCGTAATTGGCATCATTAACAACACAGTCTATGATCCTCTGCAACCTGAGCTTGACTCATTCAAAGAAGAGCTGGACAAGTACTTCAAAAATCACACATCACCAGATGTTGATCTCGGCGACATTTCAGGCATTAATGCTTCTGTCGTCAATATTCAAAAAGAAATTGACCGCCTCAACGAGGTTGCCAAAAATCTAAATGAATCGCTCATTGACCTCCAAGAACTTGGTAAATATGAGCAATACATCAAATGGCCCTGGTACGTTTGGCTCGGCTTTATTGCTGGACTGATTGCTATCGTTATGGCCACTATACTGCTTTGTTGCATGACCAGCTGTTGCAGTTGCCTCAAGGGTGCATGCTCTTGTGGTTCTTGCTGCAAATTTGATGAGGATGACTCTGAGCCTGTGCTCAAGGGAGTCAAATTACACTACACATAAACGAACTTAATGGATTTGTTTATGAGTATTTTCACGCTTGGATCAATCACACGTCAACCGAGTAAGATTGAAAATGCTTCTCCTGCAAGTACTGTTCATGCTACTGCAACGATACCGCTACAAGCCTCACTCCCTTTTGGATGGCTTGTTGTTGGCGTTGCACTTCTTGCTGTTTTTCAGAGCGCTTCCAAAGTGATTGCGCTTCATAAGAGATGGCAGCTCGCTTTGTATAAAGGCATGCAGCTTGTTTGCAATCTGCTGCTACTCTTTGTGACAATTTATTCACACCTCTTACTTTTAGCTGCTGGCATGGAGGCACAATTTTTGTACATCTATGCTCTGATTTATATTCTGCAAGTTGTGTGCTTCTGCAGATTTATTATGAGATGCTGGCTTTGCTGGAAGTGCAAATCCAAAAACCCATTACTCTATGATGTCAACTACTTTGTTTGCTGGCATACACATAACTATGACTACTGTATACCATACAACAGTGTCACAGATACAATTGTCGTTACTGCAGGTGACGGCATTTCAACACCAAAACTCAAAGAAGACTACCAAATTGGTGGTTATTCTGAGGATTGGCACTCAGGTGTTAAAGACTATGTCGTTGTACATGGCTATTTCACCGAAGTTTACTACCAGCTTGAGTCTACACAAATTACTACAGACACTGGTATTGAAAATGCTACATTCTTCATCTTTAACAAGCTTGTTAAAGATCCA---CCGAATGTGCAAATACACACAATCGACGGCTCTTCAGGAGTTGTAAATCCAGCAATGGATCCAATTTATGATGAGCCGACGACGACTACTAGCGTGCCTTTGTAAGCACAAGAAAGTGAGTACGAACTTATGTACTCATTCGTTTCGGAAGAAACAGGTACGTTAATAGTTAATAGCGTACTTCTTTTTCTTGCTTTCGTGGTATTCTTGCTAGTCACACTAGCCATCCTTACTGCGCTTCGATTGTGTGCGTACTGCTGCAATATTGTTAACGTGAGTTTAGTAAAACCAACGGTTTACGTCTACTCGCGTGTTAAAAATCTGAACTCTTCTGAAGGAGTTCCTGATCTTCTGGTCTAAACGAACTAACTATTA---TTATTATTCTGTTTGGAACTTTAACATTGCTTATCATGGCT------------------GAGAACGGGACTATTTCCGTCGAGGAGCTTAAAAGACTCCTTGAACAATGGAACCTAGTAATAGGTTTCCTTTTCCTCGCCTGGATTATGCTACTACAATTTGCCTATTCTAATCGGAACAGGTTTTTGTACATAATAAAGCTTGTTTTCCTCTGGCTCTTGTGGCCAGTAACACTTGCTTGCTTTGTGCTTGCTGCTGTTTACAGAATTAATTGGGTGACTGGCGGGATTGCGATTGCAATGGCTTGTATTGTAGGCTTGATGTGGCTTAGCTACTTCGTTGCTTCCTTCAGGCTGTTTGCTCGTACCCGCTCAATGTGGTCATTCAACCCAGAAACAAACATTCTTCTCAATGTGCCTCTTCGAGGGACAATTGTGACCAGACCGCTCCTGGAAAGTGAACTTGTCATTGGCGCTGTGATCATTCGTGGTCACTTGCGAATGGCTGGACACTCCCTTGGGCGCTGTGACATTAAGGACCTGCCAAAAGAGATCACTGTGGCTACATCACGAACGCTTTCTTATTACAAATTAGGAGCGTCGCAGCGTGTAGGCACTGATTCAGGTTTTGCTGCATACAACCGCTACCGTATTGGAAACTACAAATTAAATACAGACCACGCCGGTAGCAACGACAATATTGCTTTGCTAGTACAGTAAGTGACAACAGATGTTTCATCTTGTTGACTTCCAGGTTACAATAGCAGAGATATTGATTATCATTATGAGGACTTTCAGGATTGCCATTTGGAATCTTGATGTGATAATAAGTTCAATAGTGAGACAATTATTTAAGCCTCTAACTAAGAAGAAATATTCTGAGTTAGATGATGAAGAACCTATGGAGTTAGATTATCCATAA------------------------------------------------------------------------------------------------------------------------------------------------------------------------------------------------------------------------------------------------------------------------------------------------------------------------------------------------------------------------------------------------------------------------------------------------------------------------------------------------------------------------------------------AACGAACATGAAAATTATTCTCTTCCTGACTTTGATTGCACTTGCATCTTGCGAGCTATATCACTATCAGGAGTGTGTTAGAGGTACAACTGTACTACTAAAAGAACCTTGCCCATCTGGAACTTACGAGGGCAATTCACCATTTCATCCTCTTGCCGATAATAAATTTGCACTAACTTGCACTAGCACTCATTTTGCTTTTGCTTGTGCTGACGGTACTAGACATACCTATCAGCTTCGTGCAAGATCAGTTTCACCAAAACTTTTCATCAGACAAGAGGAAGTTCACCAAGAGCTCTACTCACCGCTTTTTCTCATTGTTGCTGCTCTAGTATTTATAATACTTTGTTTCACCATTAAGAGAAAGACAGAATG---AATGAGCTCACTTTAATTGACTTCTATTTGTGCTTTTTAGCCTTTCTGCTATTCCTTGTTCTAATAATGCTTATTATATTTTGGTTTTCACTTGAACTCCAGGATATAGAAGAACCTTGTAACAAAGTC------------------------TAAACGAACATGAAACTTCTCATTGTTTTAGGACTCTTAACATCAGTGTATTGCATGCATAAAGAATGCAGTATACAAGAATGTTGTGAAAATCAACCATTCCAACTTGAAGACCCATGTCCAATACATTAT------------------------------------------------------------------------------------------------------------------TATTCGGACTGGTTTATAAAAATTGGACCTCGCAAGTCTGCTCGCCTAGTACAACTTTGTGCTGGTGAATATGGACACAGAGTTCCAATACATTATGAAATGTTTGGCAATTATACTATTTCATGTGAACCACTTGAAATAAATTGTCAAAACCCACCAGTTGGAAGTCTCATTGTACGTTGTTCATATGATGTTGACTTTATGGAGTATCACGACGTT---CGTGTTGTTCTAGATTTCATCTAAACGAACAAACTAAAATGTCTGATAATGGACCCCAACCAAACCAGCGTAGTGCCCCCCGCATTACATTTGGTGGACCCACAGATCCAACTGACAATAACCAGAATGGAGGACGCAATGGGGCAAGGCCAAAACAACGCCGACCCCAAGGTTTACCCAATAATACTGCGTCTTGGTTCACAGCTCTCACTCAGCATGGCAAGGAGGAACTTAGATTCCCTCGAGGCCAGGGCGTTCCAATCAACACCAATAGTGGTCCAGATGACCAAATTGGCTACTACCGAAGAGCTACCCGACGAGTTCGTGGTGGTGACGGCAAAATGAAAGAGCTCAGCCCCAGATGGTACTTTTATTACCTAGGAACCGGCCCAGAAGCTTCACTTCCCTACGGCGCTAACAAAGAAGGCATCGTATGGGTCGCAACTGAGGGAGCCTTGAACACACCTAAAGATCACATTGGCACCCGCAATCCTAATAACAATGCTGCCACCGTGCTACAACTTCCTCAAGGAACAACATTGCCAAAAGGCTTCTACGCAGAAGGGAGCAGAGGCGGCAGTCAAGCCTCTTCTCGCTCTTCATCACGTAGTCGCGGCGATTCAAGAAATTCAACTCCTGGCAGCAGTAGGGGAAACTCTCCTGCTCGAATGGCTAGCGGAGGTGGTGAAACTGCCCTCGCGCTATTGCTGCTAGACAGATTGAACCAGCTTGAGAGCAAAGTTTCTGGTAAAGGCCAACAACAACAAGGCCAAACTGTCACTAAGAAATCTGCTGCTGAGGCATCCAAAAAGCCTCGCCAAAAACGTACTGCTACAAAACAGTACAACGTCACTCAAGCATTTGGGAGGCGTGGTCCAGAACAAACCCAAGGAAACTTCGGGGACCAAGACCTAATCAGACAAGGAACTGATTACAAACATTGGCCGCAAATTGCACAATTTGCTCCGAGTGCCTCTGCATTCTTCGGAATGTCACGCATTGGCATGGAAGTCACACCTTCGGGAACATGGCTGACTTATCATGGAGCCATTAAATTGGATGACAAAGATCCACAATTCAAAGACAACGTCATACTGCTGAACAAGCACATTGACGCATACAAAACATTCCCACCAACAGAGCCTAAAAAGGACAAAAAGAAAAAGACTGATGAAGCTCAGCCTTTACCGCAGAGACAAAAGAAGCAGCCCACTGTGACTCTTCTTCCTGCGGCTGACATGGATGATTTCTCCAGACAACTTCAAAATTCCATGAGTGGAGCTTCTGCTGATTCAACTCAGGCATAAACACTCATGATGACCACACAAGGCAGATGGGCTATGTAAACGTTTTCGCAATTCCGTTTACGATACATAGTCTACTCTTGTGCAGAATGAATTCTCGTAGC---------------------------------------TAAACAGCACAAGTAGGTTTAGTTAACTTTAATCTCACATAGCAATCTTTAATCAATGTGTAACATTAGGGAGGACTTGAAAGAGCCACCACATTTTCACCGAGGCCACGCGGAGTACGATCGAGGGTACAGTGAATAATGCTAGGGAGAGCTGCCTATATGGAAGAGCCCTAATGTGTAAAATTAATTTTAGTAGTGCTATCCCCATGTGATTTTAATAGCTTCT---------TAGGAGAATGACAAAAAAAAAAAAAAAA-----------------
>KY417146.1
[truncated: 278,280 more chars]
