# Supplementary material for: Dynamically evolving novel overlapping gene as a factor in the SARS-CoV-2 pandemic
Source: eLife. 2020 Oct 1;9:e59633. doi: 10.7554/eLife.59633 (PMC7655111; doi:10.7554/eLife.59633)
Supplement: Figure 2—source data 1. — Source data for Figure 2A. [file elife-59633-fig2-data1.txt]

position	record_count	read_count_sum	reads_per_million	gene	relative_position	region_type	peak
246	3	3	3.4372640443386335	ORF1ab	-20	Non-OLG loci	Non-Peak
248	1	1	1.0940476151403062	ORF1ab	-18	Non-OLG loci	Non-Peak
249	2	2	2.1880952302806125	ORF1ab	-17	Non-OLG loci	Non-Peak
251	1	1	1.0940476151403062	ORF1ab	-15	Non-OLG loci	Non-Peak
252	4	11	6.915358194085771	ORF1ab	-14	Non-OLG loci	Non-Peak
253	10	536	330.02670960097964	ORF1ab	-13	Non-OLG loci	Non-Peak
254	12	3634	2416.276456968256	ORF1ab	-12	Non-OLG loci	Peak
255	12	194	132.16741168221822	ORF1ab	-11	Non-OLG loci	Non-Peak
256	10	61	38.757030126663864	ORF1ab	-10	Non-OLG loci	Non-Peak
257	12	87	61.960612231628716	ORF1ab	-9	Non-OLG loci	Non-Peak
258	3	7	20.23168165737936	ORF1ab	-8	Non-OLG loci	Non-Peak
259	3	5	3.6332153486648524	ORF1ab	-7	Non-OLG loci	Non-Peak
262	6	12	9.258574623284098	ORF1ab	-4	Non-OLG loci	Non-Peak
263	7	23	23.358703303882564	ORF1ab	-3	Non-OLG loci	Non-Peak
264	2	2	2.1880952302806125	ORF1ab	-2	Non-OLG loci	Non-Peak
265	8	26	21.407389483336676	ORF1ab	-1	Non-OLG loci	Non-Peak
266	9	20	19.92143925954393	ORF1ab	0	Non-OLG loci	Non-Peak
267	9	20	14.53286139465941	ORF1ab	1	Non-OLG loci	Non-Peak
268	11	53	37.07512859854489	ORF1ab	2	Non-OLG loci	Non-Peak
269	8	68	56.95573775268032	ORF1ab	3	Non-OLG loci	Non-Peak
270	2	4	3.9842878519087863	ORF1ab	4	Non-OLG loci	Non-Peak
271	3	10	12.655008562214228	ORF1ab	5	Non-OLG loci	Non-Peak
272	4	7	8.319648207061507	ORF1ab	6	Non-OLG loci	Non-Peak
273	2	2	2.1880952302806125	ORF1ab	7	Non-OLG loci	Non-Peak
274	1	1	1.0940476151403062	ORF1ab	8	Non-OLG loci	Non-Peak
275	6	13	14.296079984924686	ORF1ab	9	Non-OLG loci	Non-Peak
276	1	1	1.0940476151403062	ORF1ab	10	Non-OLG loci	Non-Peak
277	6	9	6.719406889759552	ORF1ab	11	Non-OLG loci	Non-Peak
278	4	8	5.274286771375311	ORF1ab	12	Non-OLG loci	Non-Peak
279	5	9	6.719406889759552	ORF1ab	13	Non-OLG loci	Non-Peak
280	4	12	13.128571381683674	ORF1ab	14	Non-OLG loci	Non-Peak
281	4	7	7.658333305982143	ORF1ab	15	Non-OLG loci	Non-Peak
283	4	16	12.344766164378797	ORF1ab	17	Non-OLG loci	Non-Peak
284	3	7	4.727262963805159	ORF1ab	18	Non-OLG loci	Non-Peak
285	3	3	2.5391677335245464	ORF1ab	19	Non-OLG loci	Non-Peak
286	6	6	5.97643177786318	ORF1ab	20	Non-OLG loci	Non-Peak
13450	2	2	1.9921439259543932	ORF1b	-18	Non-OLG loci	Non-Peak
13454	1	3	3.2821428454209185	ORF1b	-14	Non-OLG loci	Non-Peak
13457	1	1	2.8902402367684803	ORF1b	-11	Non-OLG loci	Non-Peak
13458	1	1	2.8902402367684803	ORF1b	-10	Non-OLG loci	Non-Peak
13459	1	1	2.8902402367684803	ORF1b	-9	Non-OLG loci	Non-Peak
13461	1	1	1.0940476151403062	ORF1b	-7	Non-OLG loci	Non-Peak
13463	1	1	2.8902402367684803	ORF1b	-5	Non-OLG loci	Non-Peak
13472	1	1	2.8902402367684803	ORF1b	4	Non-OLG loci	Non-Peak
13473	2	2	1.9921439259543932	ORF1b	5	Non-OLG loci	Non-Peak
13477	1	1	2.8902402367684803	ORF1b	9	Non-OLG loci	Non-Peak
13478	1	1	2.8902402367684803	ORF1b	10	Non-OLG loci	Non-Peak
13479	1	1	1.0940476151403062	ORF1b	11	Non-OLG loci	Non-Peak
13482	1	1	2.8902402367684803	ORF1b	14	Non-OLG loci	Non-Peak
13483	1	1	1.0940476151403062	ORF1b	15	Non-OLG loci	Non-Peak
13485	3	7	7.42155189624742	ORF1b	17	Non-OLG loci	Peak
13486	3	3	3.4372640443386335	ORF1b	18	Non-OLG loci	Non-Peak
13488	2	2	1.9921439259543932	ORF1b	20	Non-OLG loci	Non-Peak
21543	1	1	2.8902402367684803	S	-20	Non-OLG loci	Non-Peak
21544	4	8	7.0704793930034855	S	-19	Non-OLG loci	Non-Peak
21550	3	6	6.564285690841837	S	-13	Non-OLG loci	Non-Peak
21551	7	35	21.84012219739762	S	-12	Non-OLG loci	Non-Peak
21552	12	5738	3875.2615827050895	S	-11	Non-OLG loci	Peak
21553	12	1282	1113.5107279686022	S	-10	Non-OLG loci	Non-Peak
21554	12	717	641.886844434116	S	-9	Non-OLG loci	Non-Peak
21555	5	7	6.523455585433332	S	-8	Non-OLG loci	Non-Peak
21556	9	14	11.250718549238492	S	-7	Non-OLG loci	Non-Peak
21557	11	259	204.5459079176557	S	-6	Non-OLG loci	Non-Peak
21558	7	34	24.885483633083815	S	-5	Non-OLG loci	Non-Peak
21559	8	128	123.00672970701075	S	-4	Non-OLG loci	Non-Peak
21560	7	68	71.32527872570572	S	-3	Non-OLG loci	Non-Peak
21561	6	14	13.945007481680753	S	-2	Non-OLG loci	Non-Peak
21562	12	253	245.2704843021251	S	-1	Non-OLG loci	Non-Peak
21563	12	550	537.9605202185032	S	0	Non-OLG loci	Non-Peak
21564	8	37	36.40561447474923	S	1	Non-OLG loci	Non-Peak
21565	9	200	145.3286139465941	S	2	Non-OLG loci	Non-Peak
21566	8	279	207.40351727173203	S	3	Non-OLG loci	Non-Peak
21567	9	97	74.61562079384294	S	4	Non-OLG loci	Non-Peak
21568	8	170	140.5931517600726	S	5	Non-OLG loci	Non-Peak
21569	12	167	165.89496966178478	S	6	Non-OLG loci	Non-Peak
21570	10	34	29.37596518715425	S	7	Non-OLG loci	Non-Peak
21571	9	58	54.17978860942105	S	8	Non-OLG loci	Non-Peak
21572	10	168	142.1933930773746	S	9	Non-OLG loci	Non-Peak
21573	4	13	11.601791052482426	S	10	Non-OLG loci	Non-Peak
21574	7	33	26.134652447141836	S	11	Non-OLG loci	Non-Peak
21575	5	59	52.93061979536303	S	12	Non-OLG loci	Non-Peak
21576	8	24	26.60001604389498	S	13	Non-OLG loci	Non-Peak
21577	8	32	34.56859174771255	S	14	Non-OLG loci	Non-Peak
21578	10	43	55.853490914823716	S	15	Non-OLG loci	Non-Peak
21579	6	16	14.140958786006971	S	16	Non-OLG loci	Non-Peak
21580	12	282	228.80270753235237	S	17	Non-OLG loci	Non-Peak
21581	11	222	175.32506392941917	S	18	Non-OLG loci	Non-Peak
21582	7	32	30.9762065044562	S	19	Non-OLG loci	Non-Peak
21583	9	76	90.96910647010642	S	20	Non-OLG loci	Non-Peak
25373	3	3	8.67072071030544	ORF3a	-20	OLG loci	Non-Peak
25374	4	4	4.8823841627228735	ORF3a	-19	OLG loci	Non-Peak
25375	1	2	5.780480473536961	ORF3a	-18	OLG loci	Non-Peak
25376	2	2	5.780480473536961	ORF3a	-17	OLG loci	Non-Peak
25377	1	1	2.8902402367684803	ORF3a	-16	OLG loci	Non-Peak
25378	2	3	3.2821428454209185	ORF3a	-15	OLG loci	Non-Peak
25380	2	2	2.1880952302806125	ORF3a	-13	OLG loci	Non-Peak
25381	10	360	291.22868336073424	ORF3a	-12	OLG loci	Non-Peak
25382	12	6375	4779.637364521197	ORF3a	-11	OLG loci	Peak
25383	8	142	110.00884786426886	ORF3a	-10	OLG loci	Non-Peak
25384	12	1566	1364.0636982648189	ORF3a	-9	OLG loci	Non-Peak
25385	8	119	104.61207077666805	ORF3a	-8	OLG loci	Non-Peak
25386	8	116	132.60817761082245	ORF3a	-7	OLG loci	Non-Peak
25387	4	68	88.38910863117337	ORF3a	-6	OLG loci	Non-Peak
25388	5	13	15.194176295738774	ORF3a	-5	OLG loci	Non-Peak
25389	8	28	29.68620758498968	ORF3a	-4	OLG loci	Non-Peak
25390	12	135	154.6768819952385	ORF3a	-3	OLG loci	Non-Peak
25391	7	21	24.958944621184518	ORF3a	-2	OLG loci	Non-Peak
25392	12	144	125.47243645243458	ORF3a	-1	OLG loci	Non-Peak
25393	12	332	346.86162530308286	ORF3a	0	OLG loci	Non-Peak
25394	11	91	83.00872998900515	ORF3a	1	OLG loci	Non-Peak
25395	10	110	127.52984214377337	ORF3a	2	OLG loci	Non-Peak
25396	6	136	179.472506194789	ORF3a	3	OLG loci	Non-Peak
25397	1	1	1.0940476151403062	ORF3a	4	OLG loci	Non-Peak
25398	8	62	58.16407646132984	ORF3a	5	OLG loci	Non-Peak
25399	10	44	39.336684816926216	ORF3a	6	OLG loci	Non-Peak
25400	9	18	19.725487955217712	ORF3a	7	OLG loci	Non-Peak
25401	12	91	87.49921154307559	ORF3a	8	OLG loci	Non-Peak
25402	8	57	61.715631599177684	ORF3a	9	OLG loci	Non-Peak
25403	9	39	33.0091805358191	ORF3a	10	OLG loci	Non-Peak
25404	12	648	508.045896454668	ORF3a	11	OLG loci	Non-Peak
25405	12	825	672.2263337056418	ORF3a	12	OLG loci	Non-Peak
25406	12	140	116.09957073564127	ORF3a	13	OLG loci	Non-Peak
25407	12	262	192.71553467815488	ORF3a	14	OLG loci	Non-Peak
25408	12	343	266.6616413482021	ORF3a	15	OLG loci	Non-Peak
25409	9	39	33.90727684663319	ORF3a	16	OLG loci	Non-Peak
25410	10	57	48.24418693696638	ORF3a	17	OLG loci	Non-Peak
25411	12	467	527.5833003119299	ORF3a	18	OLG loci	Non-Peak
25412	9	112	108.86577092100374	ORF3a	19	OLG loci	Non-Peak
25413	10	188	164.8091212693608	ORF3a	20	OLG loci	Non-Peak
25437	12	164	106.77573434697275	ORF3c	-20	OLG loci	Non-Peak
25438	8	132	78.49381677495882	ORF3c	-19	OLG loci	Non-Peak
25439	8	31	24.142508521187445	ORF3c	-18	OLG loci	Non-Peak
25440	5	16	12.344766164378797	ORF3c	-17	OLG loci	Non-Peak
25441	10	48	45.11716529046318	ORF3c	-16	OLG loci	Non-Peak
25442	5	20	16.329054016287582	ORF3c	-15	OLG loci	Non-Peak
25443	12	213	151.541827134192	ORF3c	-14	OLG loci	Non-Peak
25444	11	519	348.5682905075237	ORF3c	-13	OLG loci	Non-Peak
25445	11	1075	699.4145356788614	ORF3c	-12	OLG loci	Peak
25446	11	281	192.33183129221877	ORF3c	-11	OLG loci	Non-Peak
25447	12	309	214.83326839069576	ORF3c	-10	OLG loci	Non-Peak
25448	11	121	97.62325159448156	ORF3c	-9	OLG loci	Non-Peak
25449	7	109	73.09703968735799	ORF3c	-8	OLG loci	Non-Peak
25450	8	204	145.72051655524652	ORF3c	-7	OLG loci	Non-Peak
25451	6	88	66.9981175932693	ORF3c	-6	OLG loci	Non-Peak
25452	7	59	37.66298251152355	ORF3c	-5	OLG loci	Non-Peak
25453	10	266	186.82076311110873	ORF3c	-4	OLG loci	Non-Peak
25454	9	87	67.34919009651323	ORF3c	-3	OLG loci	Non-Peak
25455	7	71	45.12536451317948	ORF3c	-2	OLG loci	Non-Peak
25456	10	198	159.50220361529327	ORF3c	-1	OLG loci	Non-Peak
25457	7	104	97.30480997392984	ORF3c	0	OLG loci	Non-Peak
25458	9	23	16.17393281736987	ORF3c	1	OLG loci	Non-Peak
25459	9	25	20.860365675766523	ORF3c	2	OLG loci	Non-Peak
25460	12	186	169.103651519105	ORF3c	3	OLG loci	Non-Peak
25461	8	236	141.67096693795335	ORF3c	4	OLG loci	Non-Peak
25462	8	79	50.39965128455479	ORF3c	5	OLG loci	Non-Peak
25463	5	9	12.107984754644074	ORF3c	6	OLG loci	Non-Peak
25464	6	18	10.744524847076843	ORF3c	7	OLG loci	Non-Peak
25465	12	149	113.83801451725994	ORF3c	8	OLG loci	Non-Peak
25466	12	121	103.90992577018017	ORF3c	9	OLG loci	Non-Peak
25467	6	59	43.05156037640808	ORF3c	10	OLG loci	Non-Peak
25468	9	108	77.04049743385828	ORF3c	11	OLG loci	Non-Peak
25469	10	125	127.65233245999887	ORF3c	12	OLG loci	Non-Peak
25470	12	54	44.80692289262774	ORF3c	13	OLG loci	Non-Peak
25471	11	63	63.20158182297043	ORF3c	14	OLG loci	Non-Peak
25472	6	12	11.054767244912272	ORF3c	15	OLG loci	Non-Peak
25473	8	80	51.84477140293903	ORF3c	16	OLG loci	Non-Peak
25474	8	178	119.82264551783942	ORF3c	17	OLG loci	Non-Peak
25475	7	69	53.91037631699413	ORF3c	18	OLG loci	Non-Peak
25476	12	222	147.4840782941825	ORF3c	19	OLG loci	Non-Peak
25477	10	149	107.55134034156134	ORF3c	20	OLG loci	Non-Peak
25504	9	39	31.212987914190926	ORF3d	-20	OLG loci	Non-Peak
25505	7	20	17.22715032710167	ORF3d	-19	OLG loci	Non-Peak
25506	12	195	121.03918344920525	ORF3d	-18	OLG loci	Non-Peak
25507	10	193	112.76036534755224	ORF3d	-17	OLG loci	Non-Peak
25508	8	108	65.36524539327515	ORF3d	-16	OLG loci	Non-Peak
25509	12	122	94.57789015879538	ORF3d	-15	OLG loci	Non-Peak
25510	12	165	130.6732622357092	ORF3d	-14	OLG loci	Non-Peak
25511	12	251	167.83825026778737	ORF3d	-13	OLG loci	Non-Peak
25512	12	319	215.8130249123268	ORF3d	-12	OLG loci	Peak
25513	8	66	49.5750159618414	ORF3d	-11	OLG loci	Non-Peak
25514	8	48	34.34000956069413	ORF3d	-10	OLG loci	Non-Peak
25515	5	32	21.097147085501245	ORF3d	-9	OLG loci	Non-Peak
25516	6	22	22.81167949631241	ORF3d	-8	OLG loci	Non-Peak
25517	6	19	13.985837587089257	ORF3d	-7	OLG loci	Non-Peak
25518	9	94	61.29929733054934	ORF3d	-6	OLG loci	Non-Peak
25519	6	40	24.57524123524838	ORF3d	-5	OLG loci	Non-Peak
25520	6	13	12.499887363296512	ORF3d	-4	OLG loci	Non-Peak
25521	7	11	10.50774343734212	ORF3d	-3	OLG loci	Non-Peak
25522	6	8	7.968575703817573	ORF3d	-2	OLG loci	Non-Peak
25523	2	7	7.658333305982143	ORF3d	-1	OLG loci	Non-Peak
25524	10	46	38.63453981043835	ORF3d	0	OLG loci	Non-Peak
25525	11	116	87.70336207011812	ORF3d	1	OLG loci	Non-Peak
25526	8	31	21.44821958874518	ORF3d	2	OLG loci	Non-Peak
25527	11	89	63.05465984676901	ORF3d	3	OLG loci	Non-Peak
25528	11	294	185.97169612841947	ORF3d	4	OLG loci	Non-Peak
25529	8	40	27.269530167690647	ORF3d	5	OLG loci	Non-Peak
25530	7	25	23.554654608208782	ORF3d	6	OLG loci	Non-Peak
25531	9	60	55.27383622456136	ORF3d	7	OLG loci	Non-Peak
25532	5	23	16.17393281736987	ORF3d	8	OLG loci	Non-Peak
25533	7	12	12.850959866540446	ORF3d	9	OLG loci	Non-Peak
25534	9	37	26.526555055794276	ORF3d	10	OLG loci	Non-Peak
25535	8	23	17.072029128183956	ORF3d	11	OLG loci	Non-Peak
25536	6	23	19.76631806062622	ORF3d	12	OLG loci	Non-Peak
25537	4	8	6.172383082189398	ORF3d	13	OLG loci	Non-Peak
25538	3	5	5.4702380757015305	ORF3d	14	OLG loci	Non-Peak
25539	5	35	20.942025886583533	ORF3d	15	OLG loci	Non-Peak
25540	9	119	87.54824087120039	ORF3d	16	OLG loci	Non-Peak
25541	9	43	30.70679421202928	ORF3d	17	OLG loci	Non-Peak
25542	8	71	56.80061655376261	ORF3d	18	OLG loci	Non-Peak
25543	7	17	11.993693661134863	ORF3d	19	OLG loci	Non-Peak
25544	6	29	19.456075662790788	ORF3d	20	OLG loci	Non-Peak
25576	7	29	20.354171973604874	ORF3d-2	-20	OLG loci	Non-Peak
25577	4	4	3.086191541094699	ORF3d-2	-19	OLG loci	Non-Peak
25578	5	49	43.86799647640515	ORF3d-2	-18	OLG loci	Non-Peak
25579	8	111	102.032072937735	ORF3d-2	-17	OLG loci	Non-Peak
25580	5	6	5.97643177786318	ORF3d-2	-16	OLG loci	Non-Peak
25581	8	16	15.937151407635145	ORF3d-2	-15	OLG loci	Non-Peak
25582	8	79	66.56538487920835	ORF3d-2	-14	OLG loci	Non-Peak
25583	10	311	190.7806193030416	ORF3d-2	-13	OLG loci	Non-Peak
25584	11	1167	726.3902218941491	ORF3d-2	-12	OLG loci	Peak
25585	10	101	66.9246566051686	ORF3d-2	-11	OLG loci	Non-Peak
25586	4	22	14.728812698985628	ORF3d-2	-10	OLG loci	Non-Peak
25587	4	10	6.368334386515618	ORF3d-2	-9	OLG loci	Non-Peak
25588	5	24	21.211438179010457	ORF3d-2	-8	OLG loci	Non-Peak
25589	3	11	7.813454504899857	ORF3d-2	-7	OLG loci	Non-Peak
25590	9	119	77.66918145224543	ORF3d-2	-6	OLG loci	Non-Peak
25591	12	209	126.00322782274512	ORF3d-2	-5	OLG loci	Non-Peak
25592	7	23	15.27583650655578	ORF3d-2	-4	OLG loci	Non-Peak
25593	8	46	31.44976932392565	ORF3d-2	-3	OLG loci	Non-Peak
25594	9	43	32.50298683365745	ORF3d-2	-2	OLG loci	Non-Peak
25595	3	8	6.172383082189398	ORF3d-2	-1	OLG loci	Non-Peak
25596	7	81	51.4936988996951	ORF3d-2	0	OLG loci	Non-Peak
25597	5	17	10.19750103950669	ORF3d-2	1	OLG loci	Non-Peak
25598	8	22	15.626909009799714	ORF3d-2	2	OLG loci	Non-Peak
25599	5	18	19.69285707252551	ORF3d-2	3	OLG loci	Non-Peak
25600	9	23	16.17393281736987	ORF3d-2	4	OLG loci	Non-Peak
25601	8	10	8.164527008143791	ORF3d-2	5	OLG loci	Non-Peak
25602	6	10	9.062623318957879	ORF3d-2	6	OLG loci	Non-Peak
25603	3	6	7.772624399491354	ORF3d-2	7	OLG loci	Non-Peak
25605	10	98	64.38548887164404	ORF3d-2	9	OLG loci	Non-Peak
25606	8	92	60.20524971540903	ORF3d-2	10	OLG loci	Non-Peak
25607	6	17	13.789886282763039	ORF3d-2	11	OLG loci	Non-Peak
25608	3	7	5.625359274619246	ORF3d-2	12	OLG loci	Non-Peak
25609	8	60	50.78335467049092	ORF3d-2	13	OLG loci	Non-Peak
25610	4	8	7.968575703817573	ORF3d-2	14	OLG loci	Non-Peak
25611	4	9	6.719406889759552	ORF3d-2	15	OLG loci	Non-Peak
25612	2	2	5.780480473536961	ORF3d-2	16	OLG loci	Non-Peak
25613	3	3	3.2821428454209185	ORF3d-2	17	OLG loci	Non-Peak
25614	4	9	8.515599511387727	ORF3d-2	18	OLG loci	Non-Peak
25615	10	61	43.24751168073429	ORF3d-2	19	OLG loci	Non-Peak
25616	6	15	12.69583866762273	ORF3d-2	20	OLG loci	Non-Peak
25745	5	7	5.625359274619246	ORF3a-2	-20	OLG loci	Non-Peak
25746	6	15	9.103453424366382	ORF3a-2	-19	OLG loci	Non-Peak
25747	9	68	40.79000415802676	ORF3a-2	-18	OLG loci	Non-Peak
25748	5	12	7.462382001655924	ORF3a-2	-17	OLG loci	Non-Peak
25749	8	51	35.082984672590506	ORF3a-2	-16	OLG loci	Non-Peak
25750	11	177	113.88704384538474	ORF3a-2	-15	OLG loci	Non-Peak
25751	8	15	12.69583866762273	ORF3a-2	-14	OLG loci	Non-Peak
25752	10	59	40.357271443965814	ORF3a-2	-13	OLG loci	Non-Peak
25753	7	41	32.30703552933124	ORF3a-2	-12	OLG loci	Non-Peak
25754	9	17	11.993693661134863	ORF3a-2	-11	OLG loci	Non-Peak
25755	12	183	130.64063135301697	ORF3a-2	-10	OLG loci	Non-Peak
25756	12	274	213.6493613420221	ORF3a-2	-9	OLG loci	Peak
25757	4	7	7.42155189624742	ORF3a-2	-8	OLG loci	Non-Peak
25758	9	20	20.819535570358017	ORF3a-2	-7	OLG loci	Non-Peak
25759	12	29	28.437038770931657	ORF3a-2	-6	OLG loci	Non-Peak
25761	8	32	26.48572495038577	ORF3a-2	-4	OLG loci	Non-Peak
25762	9	47	41.87585255045076	ORF3a-2	-3	OLG loci	Non-Peak
25763	6	12	8.360478312470011	ORF3a-2	-2	OLG loci	Non-Peak
25764	12	86	69.49645522138533	ORF3a-2	-1	OLG loci	Non-Peak
25765	9	100	82.54336639225201	ORF3a-2	0	OLG loci	Non-Peak
25766	2	5	5.4702380757015305	ORF3a-2	1	OLG loci	Non-Peak
25767	8	46	47.61550291857922	ORF3a-2	2	OLG loci	Non-Peak
25768	8	23	26.951088547138912	ORF3a-2	3	OLG loci	Non-Peak
25769	7	13	12.499887363296512	ORF3a-2	4	OLG loci	Non-Peak
25770	8	31	21.44821958874518	ORF3a-2	5	OLG loci	Non-Peak
25771	11	82	61.02168581540612	ORF3a-2	6	OLG loci	Non-Peak
25772	4	6	4.180239156235006	ORF3a-2	7	OLG loci	Non-Peak
25773	4	8	9.764768325445747	ORF3a-2	8	OLG loci	Non-Peak
25774	4	5	3.6332153486648524	ORF3a-2	9	OLG loci	Non-Peak
25775	7	45	33.59703444879776	ORF3a-2	10	OLG loci	Non-Peak
25776	7	47	44.57014148289302	ORF3a-2	11	OLG loci	Non-Peak
25777	8	38	39.64692721476165	ORF3a-2	12	OLG loci	Non-Peak
25778	2	2	2.1880952302806125	ORF3a-2	13	OLG loci	Non-Peak
25779	4	17	14.687982593577125	ORF3a-2	14	OLG loci	Non-Peak
25780	7	39	38.39775840070362	ORF3a-2	15	OLG loci	Non-Peak
25781	3	3	2.5391677335245464	ORF3a-2	16	OLG loci	Non-Peak
25782	10	39	34.80537315744728	ORF3a-2	17	OLG loci	Non-Peak
25783	10	42	35.54834826934365	ORF3a-2	18	OLG loci	Non-Peak
25784	6	11	6.915358194085771	ORF3a-2	19	OLG loci	Non-Peak
25785	10	25	19.06417305413835	ORF3a-2	20	OLG loci	Non-Peak
25794	6	13	8.907502120040164	ORF3b	-20	OLG loci	Non-Peak
25795	6	22	15.626909009799714	ORF3b	-19	OLG loci	Non-Peak
25796	2	3	3.2821428454209185	ORF3b	-18	OLG loci	Non-Peak
25797	8	19	14.883933897903344	ORF3b	-17	OLG loci	Non-Peak
25798	9	43	27.11440896877293	ORF3b	-16	OLG loci	Non-Peak
25799	7	12	10.156670934098186	ORF3b	-15	OLG loci	Non-Peak
25800	8	28	23.39953340929107	ORF3b	-14	OLG loci	Non-Peak
25801	8	38	28.869771484992597	ORF3b	-13	OLG loci	Non-Peak
25802	6	26	19.6111968617085	ORF3b	-12	OLG loci	Non-Peak
25803	9	39	30.31489160337684	ORF3b	-11	OLG loci	Non-Peak
25804	12	220	171.5367273818366	ORF3b	-10	OLG loci	Peak
25805	9	44	34.84620326285578	ORF3b	-9	OLG loci	Non-Peak
25806	8	35	32.61727792716666	ORF3b	-8	OLG loci	Non-Peak
25807	9	24	19.415245557382285	ORF3b	-7	OLG loci	Non-Peak
25808	5	9	11.209888443829987	ORF3b	-6	OLG loci	Non-Peak
25809	6	13	9.80559843085425	ORF3b	-5	OLG loci	Non-Peak
25810	9	71	63.087290729461216	ORF3b	-4	OLG loci	Non-Peak
25811	5	8	9.764768325445747	ORF3b	-3	OLG loci	Non-Peak
25812	10	25	23.554654608208782	ORF3b	-2	OLG loci	Non-Peak
25813	9	43	47.770624117496936	ORF3b	-1	OLG loci	Non-Peak
25814	3	5	4.5313116594789395	ORF3b	0	OLG loci	Non-Peak
25815	7	50	34.53596086502035	ORF3b	1	OLG loci	Non-Peak
25816	9	40	26.371433856876557	ORF3b	2	OLG loci	Non-Peak
25817	4	6	5.078335467049093	ORF3b	3	OLG loci	Non-Peak
25818	6	11	8.711550815713945	ORF3b	4	OLG loci	Non-Peak
25819	4	6	4.180239156235006	ORF3b	5	OLG loci	Non-Peak
25820	3	3	2.5391677335245464	ORF3b	6	OLG loci	Non-Peak
25821	8	31	21.44821958874518	ORF3b	7	OLG loci	Non-Peak
25822	12	166	131.22028604327932	ORF3b	8	OLG loci	Non-Peak
25823	6	13	12.499887363296512	ORF3b	9	OLG loci	Non-Peak
25824	8	20	18.125246637915758	ORF3b	10	OLG loci	Non-Peak
25825	8	43	29.80869790121519	ORF3b	11	OLG loci	Non-Peak
25826	5	13	8.907502120040164	ORF3b	12	OLG loci	Non-Peak
25827	11	195	155.16684326014055	ORF3b	13	OLG loci	Non-Peak
25828	10	152	119.96956749404083	ORF3b	14	OLG loci	Non-Peak
25829	7	33	30.62513400121227	ORF3b	15	OLG loci	Non-Peak
25830	4	36	32.26620542392273	ORF3b	16	OLG loci	Non-Peak
25831	7	22	16.525005320613804	ORF3b	17	OLG loci	Non-Peak
25832	4	5	5.429407970293027	ORF3b	18	OLG loci	Non-Peak
25833	11	46	40.43073243206652	ORF3b	19	OLG loci	Non-Peak
25834	12	93	82.30658498251728	ORF3b	20	OLG loci	Non-Peak
25890	5	11	10.50774343734212	ORF3b-2	-20	OLG loci	Non-Peak
25891	6	15	10.899646045994558	ORF3b-2	-19	OLG loci	Non-Peak
25892	3	3	3.4372640443386335	ORF3b-2	-18	OLG loci	Non-Peak
25893	8	36	24.183338626595948	ORF3b-2	-17	OLG loci	Non-Peak
25894	10	97	65.63465768570205	ORF3b-2	-16	OLG loci	Non-Peak
25895	3	4	4.376190460561225	ORF3b-2	-15	OLG loci	Non-Peak
25896	11	144	114.69528072266553	ORF3b-2	-14	OLG loci	Non-Peak
25897	11	288	239.26962086428603	ORF3b-2	-13	OLG loci	Peak
25898	8	39	31.212987914190926	ORF3b-2	-12	OLG loci	Non-Peak
25899	11	97	75.51371710465702	ORF3b-2	-11	OLG loci	Non-Peak
25900	8	78	64.22216845001003	ORF3b-2	-10	OLG loci	Non-Peak
25901	6	13	12.499887363296512	ORF3b-2	-9	OLG loci	Non-Peak
25902	9	93	67.93704400949188	ORF3b-2	-8	OLG loci	Non-Peak
25903	12	106	86.723605548487	ORF3b-2	-7	OLG loci	Non-Peak
25904	7	21	16.876077823857738	ORF3b-2	-6	OLG loci	Non-Peak
25905	8	20	19.023342948729844	ORF3b-2	-5	OLG loci	Non-Peak
25906	7	22	22.81167949631241	ORF3b-2	-4	OLG loci	Non-Peak
25907	1	2	2.1880952302806125	ORF3b-2	-3	OLG loci	Non-Peak
25908	9	64	42.19429417100249	ORF3b-2	-2	OLG loci	Non-Peak
25909	10	92	63.797634958665384	ORF3b-2	-1	OLG loci	Non-Peak
25910	6	12	10.156670934098186	ORF3b-2	0	OLG loci	Non-Peak
25911	8	126	84.19263703767876	ORF3b-2	1	OLG loci	Non-Peak
25912	6	48	31.645720628251873	ORF3b-2	2	OLG loci	Non-Peak
25913	5	13	8.907502120040164	ORF3b-2	3	OLG loci	Non-Peak
25914	8	55	39.96536883531338	ORF3b-2	4	OLG loci	Non-Peak
25915	8	38	26.175482552550342	ORF3b-2	5	OLG loci	Non-Peak
25916	9	18	16.133102711961364	ORF3b-2	6	OLG loci	Non-Peak
25917	11	154	102.20359258208532	ORF3b-2	7	OLG loci	Non-Peak
25918	11	62	42.89643917749036	ORF3b-2	8	OLG loci	Non-Peak
25919	7	35	23.636314819025795	ORF3b-2	9	OLG loci	Non-Peak
25920	9	18	17.92929533358954	ORF3b-2	10	OLG loci	Non-Peak
25921	7	10	9.960719629771965	ORF3b-2	11	OLG loci	Non-Peak
25922	1	1	2.8902402367684803	ORF3b-2	12	OLG loci	Non-Peak
25923	10	65	41.843221667758556	ORF3b-2	13	OLG loci	Non-Peak
25924	12	236	172.2062415056323	ORF3b-2	14	OLG loci	Non-Peak
25925	8	29	17.65988304116261	ORF3b-2	15	OLG loci	Non-Peak
25926	10	48	40.62668373639274	ORF3b-2	16	OLG loci	Non-Peak
25927	12	41	36.79751708340167	ORF3b-2	17	OLG loci	Non-Peak
25928	7	13	13.397983674110598	ORF3b-2	18	OLG loci	Non-Peak
25929	12	24	22.109534489824544	ORF3b-2	19	OLG loci	Non-Peak
25930	8	21	20.468463067114087	ORF3b-2	20	OLG loci	Non-Peak
26052	10	58	45.19882550128018	ORF3b-3	-20	OLG loci	Non-Peak
26053	11	301	213.15136686257677	ORF3b-3	-19	OLG loci	Peak
26054	8	54	41.214537649371394	ORF3b-3	-18	OLG loci	Non-Peak
26055	8	44	42.03097374936848	ORF3b-3	-17	OLG loci	Non-Peak
26056	5	19	20.272511762787865	ORF3b-3	-16	OLG loci	Non-Peak
26058	10	79	69.25967381165061	ORF3b-3	-14	OLG loci	Non-Peak
26059	10	140	108.91480024912856	ORF3b-3	-13	OLG loci	Non-Peak
26060	7	28	22.501437098476984	ORF3b-3	-12	OLG loci	Non-Peak
26061	10	205	164.2294665790984	ORF3b-3	-11	OLG loci	Non-Peak
26062	8	45	35.39322707042594	ORF3b-3	-10	OLG loci	Non-Peak
26063	5	13	10.703694741668338	ORF3b-3	-9	OLG loci	Non-Peak
26064	9	19	20.272511762787865	ORF3b-3	-8	OLG loci	Non-Peak
26065	8	26	32.18454521310572	ORF3b-3	-7	OLG loci	Non-Peak
26066	2	2	5.780480473536961	ORF3b-3	-6	OLG loci	Non-Peak
26067	9	18	21.52168057684589	ORF3b-3	-5	OLG loci	Non-Peak
26068	5	7	6.523455585433332	ORF3b-3	-4	OLG loci	Non-Peak
26069	2	2	2.1880952302806125	ORF3b-3	-3	OLG loci	Non-Peak
26070	6	9	6.719406889759552	ORF3b-3	-2	OLG loci	Non-Peak
26071	11	146	98.72549843233817	ORF3b-3	-1	OLG loci	Non-Peak
26072	6	10	7.266430697329705	ORF3b-3	0	OLG loci	Non-Peak
26073	10	40	28.167626478504733	ORF3b-3	1	OLG loci	Non-Peak
26074	10	53	36.17703228773081	ORF3b-3	2	OLG loci	Non-Peak
26075	4	5	5.4702380757015305	ORF3b-3	3	OLG loci	Non-Peak
26076	8	14	10.352622238424404	ORF3b-3	4	OLG loci	Non-Peak
26077	12	87	70.04347902895549	ORF3b-3	5	OLG loci	Non-Peak
26078	8	21	16.876077823857738	ORF3b-3	6	OLG loci	Non-Peak
26079	10	50	33.63786455420626	ORF3b-3	7	OLG loci	Non-Peak
26080	10	65	40.945125356944466	ORF3b-3	8	OLG loci	Non-Peak
26081	3	8	5.274286771375311	ORF3b-3	9	OLG loci	Non-Peak
26082	5	6	5.078335467049093	ORF3b-3	10	OLG loci	Non-Peak
26083	9	35	34.413470548794834	ORF3b-3	11	OLG loci	Non-Peak
26084	10	34	25.783579943897898	ORF3b-3	12	OLG loci	Non-Peak
26085	7	29	18.557979351976698	ORF3b-3	13	OLG loci	Non-Peak
26086	9	80	51.84477140293903	ORF3b-3	14	OLG loci	Non-Peak
26087	8	17	15.586078904391211	ORF3b-3	15	OLG loci	Non-Peak
26088	3	8	6.172383082189398	ORF3b-3	16	OLG loci	Non-Peak
26089	9	91	72.23157425923611	ORF3b-3	17	OLG loci	Non-Peak
26090	2	2	2.1880952302806125	ORF3b-3	18	OLG loci	Non-Peak
26091	10	21	22.26465568874226	ORF3b-3	19	OLG loci	Non-Peak
26092	12	120	106.05719089505229	ORF3b-3	20	OLG loci	Non-Peak
26163	10	38	26.175482552550342	ORF3b-4	-20	OLG loci	Non-Peak
26164	8	71	51.412038688878084	ORF3b-4	-19	OLG loci	Non-Peak
26165	5	10	8.164527008143791	ORF3b-4	-18	OLG loci	Non-Peak
26166	5	14	13.945007481680753	ORF3b-4	-17	OLG loci	Non-Peak
26167	5	13	16.09227260655286	ORF3b-4	-16	OLG loci	Non-Peak
26168	1	1	2.8902402367684803	ORF3b-4	-15	OLG loci	Non-Peak
26169	7	78	52.5469164094269	ORF3b-4	-14	OLG loci	Non-Peak
26170	8	119	98.32539660096944	ORF3b-4	-13	OLG loci	Non-Peak
26171	7	17	17.382271526019387	ORF3b-4	-12	OLG loci	Non-Peak
26172	7	91	65.9449000835375	ORF3b-4	-11	OLG loci	Non-Peak
26173	7	96	77.66098222952914	ORF3b-4	-10	OLG loci	Non-Peak
26174	5	19	18.476319141159692	ORF3b-4	-9	OLG loci	Non-Peak
26175	8	44	34.84620326285578	ORF3b-4	-8	OLG loci	Non-Peak
26176	12	105	84.38038911928868	ORF3b-4	-7	OLG loci	Non-Peak
26177	5	18	17.031199022775453	ORF3b-4	-6	OLG loci	Non-Peak
26178	6	29	28.437038770931657	ORF3b-4	-5	OLG loci	Non-Peak
26179	8	24	25.701919733080892	ORF3b-4	-4	OLG loci	Non-Peak
26180	4	8	9.764768325445747	ORF3b-4	-3	OLG loci	Non-Peak
26181	4	8	8.86667201463166	ORF3b-4	-2	OLG loci	Non-Peak
26182	7	52	64.36909042621144	ORF3b-4	-1	OLG loci	Non-Peak
26183	6	17	20.974656769275736	ORF3b-4	0	OLG loci	Non-Peak
26184	11	68	70.42718241489163	ORF3b-4	1	OLG loci	Non-Peak
26185	7	13	14.296079984924686	ORF3b-4	2	OLG loci	Non-Peak
26186	3	5	4.5313116594789395	ORF3b-4	3	OLG loci	Non-Peak
26187	8	156	99.70525495396927	ORF3b-4	4	OLG loci	Non-Peak
26188	9	46	28.755480391483392	ORF3b-4	5	OLG loci	Non-Peak
26189	5	8	6.172383082189398	ORF3b-4	6	OLG loci	Non-Peak
26190	8	13	10.703694741668338	ORF3b-4	7	OLG loci	Non-Peak
26191	7	38	29.767867795806687	ORF3b-4	8	OLG loci	Non-Peak
26192	4	11	14.100128680598468	ORF3b-4	9	OLG loci	Non-Peak
26193	5	70	57.15168905700654	ORF3b-4	10	OLG loci	Non-Peak
26194	8	36	28.673820180666382	ORF3b-4	11	OLG loci	Non-Peak
26195	6	31	23.244412210373355	ORF3b-4	12	OLG loci	Non-Peak
26196	12	312	201.2067025295667	ORF3b-4	13	OLG loci	Peak
26197	7	83	53.485842825649485	ORF3b-4	14	OLG loci	Non-Peak
26198	4	9	9.846428536262755	ORF3b-4	15	OLG loci	Non-Peak
26199	8	73	62.38514572297335	ORF3b-4	16	OLG loci	Non-Peak
26200	11	55	48.94633194345425	ORF3b-4	17	OLG loci	Non-Peak
26201	7	15	12.69583866762273	ORF3b-4	18	OLG loci	Non-Peak
26202	5	6	6.874528088677267	ORF3b-4	19	OLG loci	Non-Peak
26203	3	5	5.429407970293027	ORF3b-4	20	OLG loci	Non-Peak
26225	2	2	1.9921439259543932	E	-20	Non-OLG loci	Non-Peak
26226	2	2	5.780480473536961	E	-19	Non-OLG loci	Non-Peak
26235	1	1	2.8902402367684803	E	-10	Non-OLG loci	Non-Peak
26237	12	471	578.2685963261711	E	-8	Non-OLG loci	Peak
26238	10	45	54.25324959752176	E	-7	Non-OLG loci	Non-Peak
26239	6	23	28.74728116876709	E	-6	Non-OLG loci	Non-Peak
26240	4	11	7.813454504899857	E	-5	Non-OLG loci	Non-Peak
26241	9	64	58.360027765656064	E	-4	Non-OLG loci	Non-Peak
26242	12	189	233.61146469880157	E	-3	Non-OLG loci	Non-Peak
26243	5	11	13.20203236978438	E	-2	Non-OLG loci	Non-Peak
26244	10	31	30.429182696886052	E	-1	Non-OLG loci	Non-Peak
26245	9	72	86.98481861819762	E	0	Non-OLG loci	Non-Peak
26246	8	35	34.413470548794834	E	1	Non-OLG loci	Non-Peak
26247	7	20	13.634765083845323	E	2	Non-OLG loci	Non-Peak
26248	11	58	58.67027016349149	E	3	Non-OLG loci	Non-Peak
26249	4	7	6.523455585433332	E	4	Non-OLG loci	Non-Peak
26250	10	51	45.86014040235955	E	5	Non-OLG loci	Non-Peak
26251	9	62	60.858365393772104	E	6	Non-OLG loci	Non-Peak
26252	3	5	5.4702380757015305	E	7	Non-OLG loci	Non-Peak
26253	9	35	34.413470548794834	E	8	Non-OLG loci	Non-Peak
26254	12	70	81.4002894489869	E	9	Non-OLG loci	Non-Peak
26255	4	4	3.9842878519087863	E	10	Non-OLG loci	Non-Peak
26256	7	24	22.109534489824544	E	11	Non-OLG loci	Non-Peak
26257	10	21	23.16275199955635	E	12	Non-OLG loci	Non-Peak
26258	1	1	1.0940476151403062	E	13	Non-OLG loci	Non-Peak
26259	5	10	8.164527008143791	E	14	Non-OLG loci	Non-Peak
26260	9	28	21.603340787662894	E	15	Non-OLG loci	Non-Peak
26261	2	2	2.1880952302806125	E	16	Non-OLG loci	Non-Peak
26262	4	7	5.625359274619246	E	17	Non-OLG loci	Non-Peak
26263	6	13	10.703694741668338	E	18	Non-OLG loci	Non-Peak
26264	3	3	3.4372640443386335	E	19	Non-OLG loci	Non-Peak
26265	5	21	13.28369258060139	E	20	Non-OLG loci	Non-Peak
26503	11	92	70.98240544517809	M	-20	Non-OLG loci	Non-Peak
26504	10	391	301.0016509088963	M	-19	Non-OLG loci	Non-Peak
26505	9	77	59.18466308836943	M	-18	Non-OLG loci	Non-Peak
26506	7	37	34.609421853121056	M	-17	Non-OLG loci	Non-Peak
26507	8	56	58.47431885916527	M	-16	Non-OLG loci	Non-Peak
26508	9	74	76.40361419275482	M	-15	Non-OLG loci	Non-Peak
26509	12	486	471.5176256555203	M	-14	Non-OLG loci	Non-Peak
26510	12	33734	29811.5251674373	M	-13	Non-OLG loci	Peak
26511	12	26505	24499.168440561763	M	-12	Non-OLG loci	Non-Peak
26512	12	1400	1245.4167605729367	M	-11	Non-OLG loci	Non-Peak
26513	12	6006	4820.271583447614	M	-10	Non-OLG loci	Non-Peak
26514	12	5394	4893.228738324276	M	-9	Non-OLG loci	Non-Peak
26515	12	690	638.792453670305	M	-8	Non-OLG loci	Non-Peak
26516	12	2753	2454.346246460307	M	-7	Non-OLG loci	Non-Peak
26517	11	2423	2316.0389165704187	M	-6	Non-OLG loci	Non-Peak
26518	9	185	184.72236130618842	M	-5	Non-OLG loci	Non-Peak
26519	10	537	476.96343207124596	M	-4	Non-OLG loci	Non-Peak
26520	12	694	625.712911616746	M	-3	Non-OLG loci	Non-Peak
26521	12	68	61.44621930675076	M	-2	Non-OLG loci	Non-Peak
26522	12	586	499.277117088113	M	-1	Non-OLG loci	Non-Peak
26523	12	868	872.6733306615334	M	0	Non-OLG loci	Non-Peak
26524	12	118	98.67646910421337	M	1	Non-OLG loci	Non-Peak
26525	12	612	459.61395743609177	M	2	Non-OLG loci	Non-Peak
26526	12	266	211.06936350308908	M	3	Non-OLG loci	Non-Peak
26527	11	111	85.86633934308142	M	4	Non-OLG loci	Non-Peak
26528	12	149	160.53902267959245	M	5	Non-OLG loci	Non-Peak
26529	12	324	339.79114591007936	M	6	Non-OLG loci	Non-Peak
26530	9	31	28.63299007525788	M	7	Non-OLG loci	Non-Peak
26531	12	81	85.6213587106304	M	8	Non-OLG loci	Non-Peak
26532	7	196	225.7653793112095	M	9	Non-OLG loci	Non-Peak
26533	2	3	8.67072071030544	M	10	Non-OLG loci	Non-Peak
26535	5	15	15.390127600064993	M	12	Non-OLG loci	Non-Peak
26536	3	4	4.376190460561225	M	13	Non-OLG loci	Non-Peak
26537	9	157	170.30379100503822	M	14	Non-OLG loci	Non-Peak
26538	9	176	188.78011014619793	M	15	Non-OLG loci	Non-Peak
26539	8	49	48.35847803047559	M	16	Non-OLG loci	Non-Peak
26540	12	652	606.3302969420561	M	17	Non-OLG loci	Non-Peak
26541	12	690	707.0477732921756	M	18	Non-OLG loci	Non-Peak
26542	10	88	81.3676585662947	M	19	Non-OLG loci	Non-Peak
26543	12	345	265.95949634171427	M	20	Non-OLG loci	Non-Peak
27182	2	2	1.9921439259543932	ORF6	-20	Non-OLG loci	Non-Peak
27183	1	1	1.0940476151403062	ORF6	-19	Non-OLG loci	Non-Peak
27184	1	1	2.8902402367684803	ORF6	-18	Non-OLG loci	Non-Peak
27185	3	3	3.2821428454209185	ORF6	-17	Non-OLG loci	Non-Peak
27186	7	11	8.711550815713945	ORF6	-16	Non-OLG loci	Non-Peak
27187	7	26	24.101678415778938	ORF6	-15	Non-OLG loci	Non-Peak
27188	7	49	45.664189098033326	ORF6	-14	Non-OLG loci	Non-Peak
27189	12	2790	2195.2781746772216	ORF6	-13	Non-OLG loci	Non-Peak
27190	12	3239	2589.077755560545	ORF6	-12	Non-OLG loci	Peak
27191	12	467	388.37837213574636	ORF6	-11	Non-OLG loci	Non-Peak
27192	10	573	581.0773423602957	ORF6	-10	Non-OLG loci	Non-Peak
27193	9	209	223.89572570148061	ORF6	-9	Non-OLG loci	Non-Peak
27194	4	14	13.046911170866665	ORF6	-8	Non-OLG loci	Non-Peak
27195	6	16	13.242862475192885	ORF6	-7	Non-OLG loci	Non-Peak
27196	11	259	273.6993238503404	ORF6	-6	Non-OLG loci	Non-Peak
27197	9	19	17.578222830345606	ORF6	-5	Non-OLG loci	Non-Peak
27198	8	22	25.50596842875467	ORF6	-4	Non-OLG loci	Non-Peak
27199	9	83	100.18685098798201	ORF6	-3	Non-OLG loci	Non-Peak
27200	3	8	10.662864636259833	ORF6	-2	Non-OLG loci	Non-Peak
27201	8	132	117.11195813996454	ORF6	-1	Non-OLG loci	Non-Peak
27202	12	147	163.9354566185226	ORF6	0	Non-OLG loci	Non-Peak
27203	10	55	74.0930286462487	ORF6	1	Non-OLG loci	Non-Peak
27204	11	44	43.82716637099665	ORF6	2	Non-OLG loci	Non-Peak
27205	8	26	26.795967348221197	ORF6	3	Non-OLG loci	Non-Peak
27206	7	10	10.858815940586053	ORF6	4	Non-OLG loci	Non-Peak
27207	7	27	26.444894844977267	ORF6	5	Non-OLG loci	Non-Peak
27208	12	91	92.8877894079601	ORF6	6	Non-OLG loci	Non-Peak
27209	2	2	5.780480473536961	ORF6	7	Non-OLG loci	Non-Peak
27210	10	27	27.342991155791353	ORF6	8	Non-OLG loci	Non-Peak
27211	11	192	213.6982246619739	ORF6	9	Non-OLG loci	Non-Peak
27212	7	14	13.945007481680753	ORF6	10	Non-OLG loci	Non-Peak
27213	6	25	14.573691500067914	ORF6	11	Non-OLG loci	Non-Peak
27214	12	403	326.42595912683396	ORF6	12	Non-OLG loci	Non-Peak
27215	11	56	57.57622254835118	ORF6	13	Non-OLG loci	Non-Peak
27216	8	57	57.22515004510725	ORF6	14	Non-OLG loci	Non-Peak
27217	8	54	52.88978968995453	ORF6	15	Non-OLG loci	Non-Peak
27218	2	2	1.9921439259543932	ORF6	16	Non-OLG loci	Non-Peak
27219	12	93	82.30658498251728	ORF6	17	Non-OLG loci	Non-Peak
27220	11	146	130.15886931083122	ORF6	18	Non-OLG loci	Non-Peak
27221	7	11	11.405839748156206	ORF6	19	Non-OLG loci	Non-Peak
27222	12	78	67.81455369326638	ORF6	20	Non-OLG loci	Non-Peak
27374	2	2	1.9921439259543932	ORF7a	-20	Non-OLG loci	Non-Peak
27375	1	1	2.8902402367684803	ORF7a	-19	Non-OLG loci	Non-Peak
27376	2	2	5.780480473536961	ORF7a	-18	Non-OLG loci	Non-Peak
27377	3	4	3.9842878519087863	ORF7a	-17	Non-OLG loci	Non-Peak
27379	2	2	1.9921439259543932	ORF7a	-15	Non-OLG loci	Non-Peak
27380	2	3	2.5391677335245464	ORF7a	-14	Non-OLG loci	Non-Peak
27381	4	16	9.650477231936538	ORF7a	-13	Non-OLG loci	Non-Peak
27382	5	26	16.91690792926624	ORF7a	-12	Non-OLG loci	Non-Peak
27383	3	3	2.5391677335245464	ORF7a	-11	Non-OLG loci	Non-Peak
27384	10	81	61.37275831865006	ORF7a	-10	Non-OLG loci	Non-Peak
27385	12	5761	5984.898016030096	ORF7a	-9	Non-OLG loci	Peak
27386	12	294	315.29756488564794	ORF7a	-8	Non-OLG loci	Non-Peak
27387	11	772	734.8398956074604	ORF7a	-7	Non-OLG loci	Non-Peak
27388	12	684	661.5551038384926	ORF7a	-6	Non-OLG loci	Non-Peak
27389	9	53	51.44466957157029	ORF7a	-5	Non-OLG loci	Non-Peak
27390	12	238	210.12223786415018	ORF7a	-4	Non-OLG loci	Non-Peak
27391	12	317	309.0190899326657	ORF7a	-3	Non-OLG loci	Non-Peak
27392	6	31	30.429182696886052	ORF7a	-2	Non-OLG loci	Non-Peak
27393	10	38	47.729794012088426	ORF7a	-1	Non-OLG loci	Non-Peak
27394	9	116	135.30246654326473	ORF7a	0	Non-OLG loci	Non-Peak
27395	7	32	32.77239912608438	ORF7a	1	Non-OLG loci	Non-Peak
27396	4	35	29.024892683910316	ORF7a	2	Non-OLG loci	Non-Peak
27397	8	86	79.3755146403403	ORF7a	3	Non-OLG loci	Non-Peak
27398	6	15	13.593934978436817	ORF7a	4	Non-OLG loci	Non-Peak
27399	11	253	204.85615031549116	ORF7a	5	Non-OLG loci	Non-Peak
27400	10	262	221.45461662420567	ORF7a	6	Non-OLG loci	Non-Peak
27401	8	63	52.42442609320139	ORF7a	7	Non-OLG loci	Non-Peak
27402	9	240	236.36298218208492	ORF7a	8	Non-OLG loci	Non-Peak
27403	8	205	192.9685485251492	ORF7a	9	Non-OLG loci	Non-Peak
27404	4	26	24.101678415778938	ORF7a	10	Non-OLG loci	Non-Peak
27405	5	73	64.18133834460153	ORF7a	11	Non-OLG loci	Non-Peak
27406	12	465	463.6225109398034	ORF7a	12	Non-OLG loci	Non-Peak
27407	12	127	121.56160958862648	ORF7a	13	Non-OLG loci	Non-Peak
27408	11	281	227.35758741396813	ORF7a	14	Non-OLG loci	Non-Peak
27409	12	459	384.9002779859992	ORF7a	15	Non-OLG loci	Non-Peak
27410	11	43	43.280142563426494	ORF7a	16	Non-OLG loci	Non-Peak
27411	10	131	139.01734210274657	ORF7a	17	Non-OLG loci	Non-Peak
27412	11	270	296.78041563907976	ORF7a	18	Non-OLG loci	Non-Peak
27413	8	116	144.28342965140558	ORF7a	19	Non-OLG loci	Non-Peak
27414	12	199	204.95404296356776	ORF7a	20	Non-OLG loci	Non-Peak
27736	9	85	76.13420190032788	ORF7b	-20	Non-OLG loci	Non-Peak
27737	10	42	33.752155647715476	ORF7b	-19	Non-OLG loci	Non-Peak
27738	8	77	68.16562619651032	ORF7b	-18	Non-OLG loci	Non-Peak
27739	10	270	218.64603659825423	ORF7b	-17	Non-OLG loci	Non-Peak
27740	6	15	13.593934978436817	ORF7b	-16	Non-OLG loci	Non-Peak
27741	11	20	19.023342948729844	ORF7b	-15	Non-OLG loci	Non-Peak
27742	12	1126	745.274676081221	ORF7b	-14	Non-OLG loci	Non-Peak
27743	12	5883	3787.5341209913418	ORF7b	-13	Non-OLG loci	Non-Peak
27744	12	10500	7155.557380086351	ORF7b	-12	Non-OLG loci	Peak
27745	10	362	233.9464707729589	ORF7b	-11	Non-OLG loci	Non-Peak
27746	11	162	115.56074615078741	ORF7b	-10	Non-OLG loci	Non-Peak
27747	12	537	428.46623128728527	ORF7b	-9	Non-OLG loci	Non-Peak
27748	8	33	24.33845982551366	ORF7b	-8	Non-OLG loci	Non-Peak
27749	9	41	30.51084290770306	ORF7b	-7	Non-OLG loci	Non-Peak
27750	8	63	58.7111002689	ORF7b	-6	Non-OLG loci	Non-Peak
27751	2	2	1.9921439259543932	ORF7b	-5	Non-OLG loci	Non-Peak
27752	7	20	19.023342948729844	ORF7b	-4	Non-OLG loci	Non-Peak
27753	7	170	149.5741148682135	ORF7b	-3	Non-OLG loci	Non-Peak
27754	7	20	14.53286139465941	ORF7b	-2	Non-OLG loci	Non-Peak
27755	7	11	9.609647126528031	ORF7b	-1	Non-OLG loci	Non-Peak
27756	8	22	19.219294253056063	ORF7b	0	Non-OLG loci	Non-Peak
27757	3	3	2.5391677335245464	ORF7b	1	Non-OLG loci	Non-Peak
27758	9	25	20.860365675766523	ORF7b	2	Non-OLG loci	Non-Peak
27759	11	29	25.742749838489395	ORF7b	3	Non-OLG loci	Non-Peak
27760	2	2	2.1880952302806125	ORF7b	4	Non-OLG loci	Non-Peak
27761	8	30	27.187869956873634	ORF7b	5	Non-OLG loci	Non-Peak
27762	8	62	54.5716912180735	ORF7b	6	Non-OLG loci	Non-Peak
27763	11	47	44.57014148289302	ORF7b	7	Non-OLG loci	Non-Peak
27764	11	35	37.1077594812371	ORF7b	8	Non-OLG loci	Non-Peak
27765	12	61	66.59801576190056	ORF7b	9	Non-OLG loci	Non-Peak
27766	6	10	9.062623318957879	ORF7b	10	Non-OLG loci	Non-Peak
27767	9	17	15.586078904391211	ORF7b	11	Non-OLG loci	Non-Peak
27768	7	19	14.883933897903344	ORF7b	12	Non-OLG loci	Non-Peak
27769	3	3	3.4372640443386335	ORF7b	13	Non-OLG loci	Non-Peak
27770	6	12	11.054767244912272	ORF7b	14	Non-OLG loci	Non-Peak
27771	12	66	63.9445569348668	ORF7b	15	Non-OLG loci	Non-Peak
27772	8	12	11.95286355572636	ORF7b	16	Non-OLG loci	Non-Peak
27773	5	11	11.405839748156206	ORF7b	17	Non-OLG loci	Non-Peak
27774	7	23	20.664414371440305	ORF7b	18	Non-OLG loci	Non-Peak
27775	2	3	3.2821428454209185	ORF7b	19	Non-OLG loci	Non-Peak
27776	5	7	6.523455585433332	ORF7b	20	Non-OLG loci	Non-Peak
27874	1	3	8.67072071030544	ORF8	-20	Non-OLG loci	Non-Peak
27875	1	1	2.8902402367684803	ORF8	-19	Non-OLG loci	Non-Peak
27876	4	5	4.5313116594789395	ORF8	-18	Non-OLG loci	Non-Peak
27877	8	29	26.640846149303485	ORF8	-17	Non-OLG loci	Non-Peak
27879	3	3	2.5391677335245464	ORF8	-15	Non-OLG loci	Non-Peak
27880	2	3	3.4372640443386335	ORF8	-14	Non-OLG loci	Non-Peak
27881	8	22	14.728812698985628	ORF8	-13	Non-OLG loci	Non-Peak
27882	6	30	19.105003159546854	ORF8	-12	Non-OLG loci	Non-Peak
27883	4	5	5.4702380757015305	ORF8	-11	Non-OLG loci	Non-Peak
27884	12	625	430.80141450194026	ORF8	-10	Non-OLG loci	Peak
27885	12	93	98.47231857717084	ORF8	-9	Non-OLG loci	Non-Peak
27886	8	277	206.30946965659172	ORF8	-8	Non-OLG loci	Non-Peak
27887	10	300	287.1463368525758	ORF8	-7	Non-OLG loci	Non-Peak
27888	12	224	232.1010828150329	ORF8	-6	Non-OLG loci	Non-Peak
27889	8	19	19.37441545197378	ORF8	-5	Non-OLG loci	Non-Peak
27890	10	245	272.3276647200569	ORF8	-4	Non-OLG loci	Non-Peak
27891	9	320	378.01738466643263	ORF8	-3	Non-OLG loci	Non-Peak
27892	4	28	33.278592828246026	ORF8	-2	Non-OLG loci	Non-Peak
27893	6	24	22.109534489824544	ORF8	-1	Non-OLG loci	Non-Peak
27894	9	138	143.74460506655174	ORF8	0	Non-OLG loci	Non-Peak
27895	6	28	28.78811127417559	ORF8	1	Non-OLG loci	Non-Peak
27896	1	1	1.0940476151403062	ORF8	2	Non-OLG loci	Non-Peak
27899	6	65	65.19372574892482	ORF8	5	Non-OLG loci	Non-Peak
27900	10	153	134.8861322746364	ORF8	6	Non-OLG loci	Non-Peak
27901	9	27	23.750605912535004	ORF8	7	Non-OLG loci	Non-Peak
27902	12	58	54.17978860942105	ORF8	8	Non-OLG loci	Non-Peak
27903	12	179	174.25544797425482	ORF8	9	Non-OLG loci	Non-Peak
27904	6	13	15.194176295738774	ORF8	10	Non-OLG loci	Non-Peak
27905	9	48	39.72858742557865	ORF8	11	Non-OLG loci	Non-Peak
27906	12	66	56.759786448354106	ORF8	12	Non-OLG loci	Non-Peak
27907	9	29	28.437038770931657	ORF8	13	Non-OLG loci	Non-Peak
27908	11	39	35.70346946826136	ORF8	14	Non-OLG loci	Non-Peak
27909	12	79	79.13873323060558	ORF8	15	Non-OLG loci	Non-Peak
27910	11	22	24.607872117940587	ORF8	16	Non-OLG loci	Non-Peak
27911	8	95	92.38159570579846	ORF8	17	Non-OLG loci	Non-Peak
27912	10	280	260.9382234173333	ORF8	18	Non-OLG loci	Non-Peak
27913	6	82	64.61407105866247	ORF8	19	Non-OLG loci	Non-Peak
27914	9	164	132.82052736058128	ORF8	20	Non-OLG loci	Non-Peak
28254	8	15	11.797742356808644	N	-20	OLG loci	Non-Peak
28255	12	226	260.1380197545958	N	-19	OLG loci	Non-Peak
28256	12	105	92.46325591661547	N	-18	OLG loci	Non-Peak
28257	12	191	167.34828900288534	N	-17	OLG loci	Non-Peak
28258	11	124	103.75480457126247	N	-16	OLG loci	Non-Peak
28259	12	684	545.7006797434753	N	-15	OLG loci	Non-Peak
28260	12	849	726.6673353847734	N	-14	OLG loci	Non-Peak
28261	12	39864	31472.767658268604	N	-13	OLG loci	Peak
28262	12	32571	26993.860540265796	N	-12	OLG loci	Non-Peak
28263	12	4170	3300.4285903415266	N	-11	OLG loci	Non-Peak
28264	12	1260	962.2712760258753	N	-10	OLG loci	Non-Peak
28264	12	1260	962.2712760258753	ORF9b	-20	OLG loci	Non-Peak
28265	12	2866	2613.154338283656	N	-9	OLG loci	Non-Peak
28265	12	2866	2613.154338283656	ORF9b	-19	OLG loci	Non-Peak
28266	12	189	148.29231517146326	N	-8	OLG loci	Non-Peak
28266	12	189	148.29231517146326	ORF9b	-18	OLG loci	Non-Peak
28267	11	654	563.417625327306	N	-7	OLG loci	Non-Peak
28267	11	654	563.417625327306	ORF9b	-17	OLG loci	Non-Peak
28268	12	2517	2342.312457779219	N	-6	OLG loci	Non-Peak
28268	12	2517	2342.312457779219	ORF9b	-16	OLG loci	Non-Peak
28269	9	299	279.414542558493	N	-5	OLG loci	Non-Peak
28269	9	299	279.414542558493	ORF9b	-15	OLG loci	Non-Peak
28270	12	885	898.1384689848795	N	-4	OLG loci	Non-Peak
28270	12	885	898.1384689848795	ORF9b	-14	OLG loci	Non-Peak
28271	12	8369	6605.045619062006	N	-3	OLG loci	Non-Peak
28271	12	8369	6605.045619062006	ORF9b	-13	OLG loci	Non-Peak
28272	12	15601	12645.603332808849	N	-2	OLG loci	Non-Peak
28272	12	15601	12645.603332808849	ORF9b	-12	OLG loci	Peak
28273	12	2129	1755.5610588325253	N	-1	OLG loci	Non-Peak
28273	12	2129	1755.5610588325253	ORF9b	-11	OLG loci	Non-Peak
28274	12	753	666.0701830607119	N	0	OLG loci	Non-Peak
28274	12	753	666.0701830607119	ORF9b	-10	OLG loci	Non-Peak
28275	11	81	60.47466200783597	N	1	OLG loci	Non-Peak
28275	11	81	60.47466200783597	ORF9b	-9	OLG loci	Non-Peak
28276	12	234	174.70457913374835	N	2	OLG loci	Non-Peak
28276	12	234	174.70457913374835	ORF9b	-8	OLG loci	Non-Peak
28277	12	653	499.1057634519358	N	3	OLG loci	Non-Peak
28277	12	653	499.1057634519358	ORF9b	-7	OLG loci	Non-Peak
28278	12	642	567.6304953662332	N	4	OLG loci	Non-Peak
28278	12	642	567.6304953662332	ORF9b	-6	OLG loci	Non-Peak
28279	12	1715	1932.338446054007	N	5	OLG loci	Non-Peak
28279	12	1715	1932.338446054007	ORF9b	-5	OLG loci	Non-Peak
28280	11	2451	2967.207771238757	N	6	OLG loci	Non-Peak
28280	11	2451	2967.207771238757	ORF9b	-4	OLG loci	Non-Peak
28281	11	499	658.2481973167497	N	7	OLG loci	Non-Peak
28281	11	499	658.2481973167497	ORF9b	-3	OLG loci	Non-Peak
28282	12	1171	1186.607435639614	N	8	OLG loci	Non-Peak
28282	12	1171	1186.607435639614	ORF9b	-2	OLG loci	Non-Peak
28283	12	1858	1806.694987981741	N	9	OLG loci	Non-Peak
28283	12	1858	1806.694987981741	ORF9b	-1	OLG loci	Non-Peak
28284	9	476	473.2321580663315	N	10	OLG loci	Non-Peak
28284	9	476	473.2321580663315	ORF9b	0	OLG loci	Non-Peak
28285	11	2995	3091.456134569801	N	11	OLG loci	Non-Peak
28285	11	2995	3091.456134569801	ORF9b	1	OLG loci	Non-Peak
28286	9	564	557.2941055650685	N	12	OLG loci	Non-Peak
28286	9	564	557.2941055650685	ORF9b	2	OLG loci	Non-Peak
28287	12	471	475.8856168933652	N	13	OLG loci	Non-Peak
28287	12	471	475.8856168933652	ORF9b	3	OLG loci	Non-Peak
28288	12	894	933.5969578206899	N	14	OLG loci	Non-Peak
28288	12	894	933.5969578206899	ORF9b	4	OLG loci	Non-Peak
28289	12	4119	4745.408325890552	N	15	OLG loci	Non-Peak
28289	12	4119	4745.408325890552	ORF9b	5	OLG loci	Non-Peak
28290	11	870	847.7225852630652	N	16	OLG loci	Non-Peak
28290	11	870	847.7225852630652	ORF9b	6	OLG loci	Non-Peak
28291	11	499	413.96600077531804	N	17	OLG loci	Non-Peak
28291	11	499	413.96600077531804	ORF9b	7	OLG loci	Non-Peak
28292	12	4609	4065.0602873802513	N	18	OLG loci	Non-Peak
28292	12	4609	4065.0602873802513	ORF9b	8	OLG loci	Non-Peak
28293	12	5957	4742.275927160274	N	19	OLG loci	Non-Peak
28293	12	5957	4742.275927160274	ORF9b	9	OLG loci	Non-Peak
28294	11	810	565.2303824025398	N	20	OLG loci	Non-Peak
28294	11	810	565.2303824025398	ORF9b	10	OLG loci	Non-Peak
28295	12	1491	1087.7356792637665	ORF9b	11	OLG loci	Non-Peak
28296	12	399	400.5760503157507	ORF9b	12	OLG loci	Non-Peak
28297	12	292	222.5976935674708	ORF9b	13	OLG loci	Non-Peak
28298	12	903	660.1103157364543	ORF9b	14	OLG loci	Non-Peak
28299	12	1014	877.0987164583923	ORF9b	15	OLG loci	Non-Peak
28300	11	582	539.2995484660945	ORF9b	16	OLG loci	Non-Peak
28301	10	2732	2782.3391519890592	ORF9b	17	OLG loci	Non-Peak
28302	8	285	277.14478711739537	ORF9b	18	OLG loci	Non-Peak
28303	12	620	413.69675449106415	ORF9b	19	OLG loci	Non-Peak
28304	12	1820	1231.7826595217834	ORF9b	20	OLG loci	Non-Peak
28714	11	561	381.42234984442507	ORF9c	-20	OLG loci	Non-Peak
28715	12	1001	753.2348865541492	ORF9c	-19	OLG loci	Non-Peak
28716	11	261	202.94566660035377	ORF9c	-18	OLG loci	Non-Peak
28717	9	47	38.283467307194414	ORF9c	-17	OLG loci	Non-Peak
28718	11	263	198.65113635060956	ORF9c	-16	OLG loci	Non-Peak
28719	7	70	52.66120750293611	ORF9c	-15	OLG loci	Non-Peak
28720	9	368	295.6048738212955	ORF9c	-14	OLG loci	Non-Peak
28721	10	1224	950.6612857506766	ORF9c	-13	OLG loci	Non-Peak
28722	8	211	154.93826107312213	ORF9c	-12	OLG loci	Non-Peak
28723	9	120	92.58574623284098	ORF9c	-11	OLG loci	Non-Peak
28724	10	510	360.70890614485995	ORF9c	-10	OLG loci	Non-Peak
28725	9	82	62.817878437034295	ORF9c	-9	OLG loci	Non-Peak
28726	8	289	211.97565903661945	ORF9c	-8	OLG loci	Non-Peak
28727	10	519	339.58732739938284	ORF9c	-7	OLG loci	Non-Peak
28728	10	77	60.98085570999761	ORF9c	-6	OLG loci	Non-Peak
28729	12	104	86.5276542441608	ORF9c	-5	OLG loci	Non-Peak
28730	12	269	219.89520541231224	ORF9c	-4	OLG loci	Non-Peak
28731	8	27	18.362028047650483	ORF9c	-3	OLG loci	Non-Peak
28732	11	185	117.36513799513189	ORF9c	-2	OLG loci	Non-Peak
28733	12	521	334.3947008388245	ORF9c	-1	OLG loci	Non-Peak
28734	8	30	23.59548471361729	ORF9c	0	OLG loci	Non-Peak
28735	12	285	219.6666232252938	ORF9c	1	OLG loci	Non-Peak
28736	9	121	93.13277004041113	ORF9c	2	OLG loci	Non-Peak
28737	8	50	40.82263504071896	ORF9c	3	OLG loci	Non-Peak
28738	11	1720	1151.9335820619738	ORF9c	4	OLG loci	Non-Peak
28739	9	594	391.39126869691336	ORF9c	5	OLG loci	Non-Peak
28740	9	87	60.164419610000536	ORF9c	6	OLG loci	Non-Peak
28741	10	445	279.3494468012816	ORF9c	7	OLG loci	Non-Peak
28742	12	534	341.5060103372365	ORF9c	8	OLG loci	Non-Peak
28743	9	49	31.294648125007935	ORF9c	9	OLG loci	Non-Peak
28744	11	112	80.12668897495297	ORF9c	10	OLG loci	Non-Peak
28745	10	282	217.12745549176924	ORF9c	11	OLG loci	Non-Peak
28746	10	240	193.25435926300875	ORF9c	12	OLG loci	Non-Peak
28747	12	879	657.7589000845397	ORF9c	13	OLG loci	Non-Peak
28748	12	1652	1271.0047212288546	ORF9c	14	OLG loci	Peak
28749	11	168	131.41623734760554	ORF9c	15	OLG loci	Non-Peak
28750	12	174	132.0040912605842	ORF9c	16	OLG loci	Non-Peak
28751	12	1163	873.2861142590069	ORF9c	17	OLG loci	Non-Peak
28752	9	115	97.933493992317	ORF9c	18	OLG loci	Non-Peak
28753	10	234	188.17602379595965	ORF9c	19	OLG loci	Non-Peak
28754	11	640	520.7335358995745	ORF9c	20	OLG loci	Non-Peak
29538	1	1	2.8902402367684803	ORF10	-20	Non-OLG loci	Non-Peak
29539	3	3	2.5391677335245464	ORF10	-19	Non-OLG loci	Non-Peak
29540	1	1	1.0940476151403062	ORF10	-18	Non-OLG loci	Non-Peak
29541	2	2	2.1880952302806125	ORF10	-17	Non-OLG loci	Non-Peak
29542	2	2	2.1880952302806125	ORF10	-16	Non-OLG loci	Non-Peak
29543	2	2	1.9921439259543932	ORF10	-15	Non-OLG loci	Non-Peak
29544	1	1	2.8902402367684803	ORF10	-14	Non-OLG loci	Non-Peak
29545	10	16	14.140958786006971	ORF10	-13	Non-OLG loci	Non-Peak
29546	10	141	86.11131997553245	ORF10	-12	Non-OLG loci	Peak
29547	5	10	6.368334386515618	ORF10	-11	Non-OLG loci	Non-Peak
29548	4	5	3.6332153486648524	ORF10	-10	Non-OLG loci	Non-Peak
29549	2	2	2.1880952302806125	ORF10	-9	Non-OLG loci	Non-Peak
29550	2	3	3.2821428454209185	ORF10	-8	Non-OLG loci	Non-Peak
29551	6	10	10.858815940586053	ORF10	-7	Non-OLG loci	Non-Peak
29552	5	9	9.413695822201813	ORF10	-6	Non-OLG loci	Non-Peak
29553	2	2	5.780480473536961	ORF10	-5	Non-OLG loci	Non-Peak
29554	1	1	1.0940476151403062	ORF10	-4	Non-OLG loci	Non-Peak
29558	3	3	2.5391677335245464	ORF10	0	Non-OLG loci	Non-Peak
29569	2	2	2.1880952302806125	ORF10	11	Non-OLG loci	Non-Peak
29572	1	1	1.0940476151403062	ORF10	14	Non-OLG loci	Non-Peak
29573	1	1	1.0940476151403062	ORF10	15	Non-OLG loci	Non-Peak
29574	1	1	2.8902402367684803	ORF10	16	Non-OLG loci	Non-Peak
29576	2	2	1.9921439259543932	ORF10	18	Non-OLG loci	Non-Peak
29577	1	1	2.8902402367684803	ORF10	19	Non-OLG loci	Non-Peak
29578	2	2	2.1880952302806125	ORF10	20	Non-OLG loci	Non-Peak
