# Supplementary material for: Dynamically evolving novel overlapping gene as a factor in the SARS-CoV-2 pandemic
Source: eLife. 2020 Oct 1;9:e59633. doi: 10.7554/eLife.59633 (PMC7655111; doi:10.7554/eLife.59633)
Supplement: Figure 2—source data 2. — Source data for Figure 2B. [file elife-59633-fig2-data2.txt]

Gene	riboseq	condition_combn	mean_iBAQ_pct
E	7.3625710702341145	In-frame mean	2.9942850000000003e-4
M	37.19673422818589	In-frame mean	0.139690073
N	97.03884410624616	In-frame mean	1
ORF1ab	1.4183950443352509	In-frame mean	0.0012447604999999999
ORF3a	16.37759266443501	In-frame mean	0.016490841
ORF6	32.807795042161175	In-frame mean	0.005312466
ORF7a	23.669700496144262	In-frame mean	0.005755036
ORF7b	8.859212929021396	In-frame mean	0.020054
ORF8	7.150179656123507	In-frame mean	0.001093797
ORF9b	34.30440063719634	In-frame mean	0.0351014335
S	6.508839372169345	In-frame mean	0.039653287499999995
E	11.560626054869775	Out-of-frame mean	2.9942850000000003e-4
M	16.4230738880855	Out-of-frame mean	0.139690073
N	23.382368992457522	Out-of-frame mean	1
ORF1ab	1.330884557290652	Out-of-frame mean	0.0012447604999999999
ORF3a	5.292149263685048	Out-of-frame mean	0.016490841
ORF6	7.907674501424501	Out-of-frame mean	0.005312466
ORF7a	23.321603094391484	Out-of-frame mean	0.005755036
ORF7b	8.000300210395537	Out-of-frame mean	0.020054
ORF8	6.3808308815247265	Out-of-frame mean	0.001093797
ORF9b	59.65907400171164	Out-of-frame mean	0.0351014335
S	3.9533333832641784	Out-of-frame mean	0.039653287499999995
ORF1ab	2416.276456968256	Upstream peak	0.0012447604999999999
S	3875.2615827050895	Upstream peak	0.039653287499999995
ORF3a	4779.637364521197	Upstream peak	0.016490841
E	578.2685963261711	Upstream peak	2.9942850000000003e-4
M	29811.5251674373	Upstream peak	0.139690073
ORF6	2589.077755560545	Upstream peak	0.005312466
ORF7a	5984.898016030096	Upstream peak	0.005755036
ORF7b	7155.557380086351	Upstream peak	0.020054
ORF8	430.80141450194026	Upstream peak	0.001093797
N	31472.767658268604	Upstream peak	1
ORF9b	12645.603332808849	Upstream peak	0.0351014335
