# Supplementary material for: Dynamically evolving novel overlapping gene as a factor in the SARS-CoV-2 pandemic
Source: eLife. 2020 Oct 1;9:e59633. doi: 10.7554/eLife.59633 (PMC7655111; doi:10.7554/eLife.59633)
Supplement: Figure 2—source data 3. — Source data for Figure 2C. [file elife-59633-fig2-data3.txt]

position	window_center	frame	window_sum	read_count	prop_reads	binom_CI_point	binom_CI_low	binom_CI_high
25393	25407.5	Frame 1	1900	1027	0.5405263157894736	0.5405263157894736	0.5177950723281067	0.5630920973817123
25393	25407.5	Frame 2	1900	197	0.1036842105263158	0.1036842105263158	0.09051958147812307	0.11847878562593284
25393	25407.5	Frame 3	1900	676	0.35578947368421054	0.35578947368421054	0.3343142307864068	0.3778537819279488
25394	25408.5	Frame 1	1831	958	0.523211359912616	0.523211359912616	0.5000362581045938	0.546288111328871
25394	25408.5	Frame 2	1831	197	0.10759148006553795	0.10759148006553795	0.09395437480170989	0.12290322071192461
25394	25408.5	Frame 3	1831	676	0.369197160021846	0.369197160021846	0.3471188842681461	0.39182989700214094
25395	25409.5	Frame 1	1806	958	0.530454042081949	0.530454042081949	0.5071195292677918	0.5536577217767584
25395	25409.5	Frame 2	1806	172	0.09523809523809523	0.09523809523809523	0.08228737260040907	0.1099420936392486
25395	25409.5	Frame 3	1806	676	0.3743078626799557	0.3743078626799557	0.35200431626474926	0.3971515930227074
25396	25410.5	Frame 1	1725	958	0.5553623188405797	0.5553623188405797	0.5315242135122069	0.5789513581344888
25396	25410.5	Frame 2	1725	172	0.09971014492753623	0.09971014492753623	0.08617744518010158	0.11505807583171283
25396	25410.5	Frame 3	1725	595	0.34492753623188405	0.34492753623188405	0.3225779335780361	0.36797516994630136
25398	25412.5	Frame 1	1230	674	0.5479674796747968	0.5479674796747968	0.5196400224757967	0.5759918931579591
25398	25412.5	Frame 2	1230	103	0.08373983739837398	0.08373983739837398	0.06915437886807416	0.10098499786535554
25398	25412.5	Frame 3	1230	453	0.36829268292682926	0.36829268292682926	0.3413868947164091	0.39603093692950864
25399	25413.5	Frame 1	1799	979	0.5441912173429683	0.5441912173429683	0.520828524901118	0.5673633144096011
25399	25413.5	Frame 2	1799	180	0.1000555864369094	0.1000555864369094	0.08676976415791048	0.11507985740559677
25399	25413.5	Frame 3	1799	640	0.3557531962201223	0.3557531962201223	0.3336860784959345	0.3784427443279084
25400	25414.5	Frame 1	1809	989	0.546710889994472	0.546710889994472	0.5234189146653211	0.5698025194833918
25400	25414.5	Frame 2	1809	180	0.09950248756218906	0.09950248756218906	0.08628692741718953	0.11444928731220408
25400	25414.5	Frame 3	1809	640	0.35378662244333886	0.35378662244333886	0.3318120026331275	0.37638866640193713
25401	25415.5	Frame 1	1806	989	0.5476190476190477	0.5476190476190477	0.5243094677145355	0.5707240455539162
25401	25415.5	Frame 2	1806	177	0.09800664451827243	0.09800664451827243	0.08487626430506728	0.11287786852636295
25401	25415.5	Frame 3	1806	640	0.35437430786268	0.35437430786268	0.3323720066421322	0.377002550739608
25402	25416.5	Frame 1	2118	989	0.4669499527856468	0.4669499527856468	0.4455466422076979	0.4884742617779178
25402	25416.5	Frame 2	2118	177	0.08356940509915015	0.08356940509915015	0.07230352888972122	0.09637323686427678
25402	25416.5	Frame 3	2118	952	0.449480642115203	0.449480642115203	0.42817154471587404	0.470974700203814
25403	25417.5	Frame 1	2094	1228	0.5864374403056352	0.5864374403056352	0.5649646210861083	0.6075901198634195
25403	25417.5	Frame 2	2094	102	0.04871060171919771	0.04871060171919771	0.04007148339582251	0.05904506854306875
25403	25417.5	Frame 3	2094	764	0.3648519579751671	0.3648519579751671	0.34426293042749095	0.3859416640066667
25404	25418.5	Frame 1	2760	1631	0.5909420289855073	0.5909420289855073	0.5723032952645734	0.609325467360701
25404	25418.5	Frame 2	2760	177	0.0641304347826087	0.0641304347826087	0.05541388060140422	0.07408256430611626
25404	25418.5	Frame 3	2760	952	0.34492753623188405	0.34492753623188405	0.3272415685739886	0.3630489740280563
25405	25419.5	Frame 1	2666	1631	0.6117779444861215	0.6117779444861215	0.5929415349460886	0.6302894356627211
25405	25419.5	Frame 2	2666	177	0.06639159789947487	0.06639159789947487	0.05737623573769514	0.07667943183834157
25405	25419.5	Frame 3	2666	858	0.3218304576144036	0.3218304576144036	0.3041793998561073	0.3399996460123898
25406	25420.5	Frame 1	2219	1184	0.533573681838666	0.533573681838666	0.5125512652419261	0.5544787974287171
25406	25420.5	Frame 2	2219	177	0.07976566020730058	0.07976566020730058	0.06899513747255039	0.09201760786494138
25406	25420.5	Frame 3	2219	858	0.38666065795403337	0.38666065795403337	0.36638821943806754	0.4073291892983703
25407	25421.5	Frame 1	2213	1184	0.535020334387709	0.535020334387709	0.5139707019187731	0.5559472782762215
25407	25421.5	Frame 2	2213	171	0.07727067329417081	0.07727067329417081	0.06665298410912929	0.08938308102710206
25407	25421.5	Frame 3	2213	858	0.38770899231812017	0.38770899231812017	0.36739717513250325	0.4084143044877928
25408	25422.5	Frame 1	2202	1184	0.5376930063578564	0.5376930063578564	0.5165936480953424	0.5586596501073572
25408	25422.5	Frame 2	2202	171	0.0776566757493188	0.0776566757493188	0.06698768365478346	0.08982647472405206
25408	25422.5	Frame 3	2202	847	0.3846503178928247	0.3846503178928247	0.3643230235997312	0.4053838589180292
25409	25423.5	Frame 1	2083	1065	0.5112818050888142	0.5112818050888142	0.48957438737265563	0.5329472236838966
25409	25423.5	Frame 2	2083	171	0.08209313490158425	0.08209313490158425	0.07083577504101721	0.09492029432288089
25409	25423.5	Frame 3	2083	847	0.4066250600096015	0.4066250600096015	0.38548372757355304	0.42811406984249306
25410	25424.5	Frame 1	2073	1065	0.5137481910274964	0.5137481910274964	0.4919859845349464	0.5354589688362502
25410	25424.5	Frame 2	2073	161	0.07766521948866377	0.07766521948866377	0.06668472708803626	0.0902406688115205
25410	25424.5	Frame 3	2073	847	0.40858658948383986	0.40858658948383986	0.387374760004183	0.43014043795223844
25411	25425.5	Frame 1	2048	1065	0.52001953125	0.52001953125	0.49812079631350664	0.5418424600151074
25411	25425.5	Frame 2	2048	161	0.07861328125	0.07861328125	0.06750316175021855	0.09133418373510478
25411	25425.5	Frame 3	2048	822	0.4013671875	0.4013671875	0.38010013366523127	0.4230078052860161
25412	25426.5	Frame 1	2036	1053	0.5171905697445972	0.5171905697445972	0.4952275104851372	0.5390881500833018
25412	25426.5	Frame 2	2036	161	0.07907662082514735	0.07907662082514735	0.06790318932969742	0.09186853793804706
25412	25426.5	Frame 3	2036	822	0.4037328094302554	0.4037328094302554	0.38237825769437905	0.42545411864937344
25413	25427.5	Frame 1	1956	1053	0.5383435582822086	0.5383435582822086	0.5159410401608088	0.5605940255499017
25413	25427.5	Frame 2	1956	81	0.04141104294478527	0.04141104294478527	0.033214142455684686	0.05145741940425579
25413	25427.5	Frame 3	1956	822	0.42024539877300615	0.42024539877300615	0.39829486378666057	0.44251223555392105
25414	25428.5	Frame 1	1961	1053	0.5369709331973483	0.5369709331973483	0.5145954996467856	0.5592001345716516
25414	25428.5	Frame 2	1961	81	0.04130545639979602	0.04130545639979602	0.03312914469757287	0.05132695958342567
25414	25428.5	Frame 3	1961	827	0.42172361040285566	0.42172361040285566	0.39978778027804596	0.4439690835858663
25415	25429.5	Frame 1	2270	1362	0.6	0.6	0.5794725955942687	0.6201858320085786
25415	25429.5	Frame 2	2270	81	0.035682819383259914	0.035682819383259914	0.02860521546602229	0.0443742798183403
25415	25429.5	Frame 3	2270	827	0.36431718061674007	0.36431718061674007	0.34454765407141036	0.3845502521442786
25416	25430.5	Frame 1	2283	1362	0.5965834428383706	0.5965834428383706	0.5760933624808988	0.6167455112198716
25416	25430.5	Frame 2	2283	94	0.04117389399912396	0.04117389399912396	0.03356673531873048	0.05036373667762822
25416	25430.5	Frame 3	2283	827	0.3622426631625055	0.3622426631625055	0.34255702998546084	0.38239624491461077
25417	25431.5	Frame 1	2380	1362	0.5722689075630252	0.5722689075630252	0.5520804187233401	0.5922220201313466
25417	25431.5	Frame 2	2380	94	0.03949579831932773	0.03949579831932773	0.03219414747082775	0.04832125138017507
25417	25431.5	Frame 3	2380	924	0.38823529411764707	0.38823529411764707	0.3686431407497341	0.4081915172982445
25418	25432.5	Frame 1	2410	1392	0.5775933609958506	0.5775933609958506	0.5575563385275981	0.5973808185975171
25418	25432.5	Frame 2	2410	94	0.03900414937759336	0.03900414937759336	0.031792080206971364	0.04772267917619546
25418	25432.5	Frame 3	2410	924	0.38340248962655604	0.38340248962655604	0.36398556167742313	0.40319449405966307
25419	25433.5	Frame 1	2442	1392	0.5700245700245701	0.5700245700245701	0.5500885476596712	0.5897383382309901
25419	25433.5	Frame 2	2442	126	0.051597051597051594	0.051597051597051594	0.04331819966877068	0.061317173577052936
25419	25433.5	Frame 3	2442	924	0.3783783783783784	0.3783783783783784	0.3591457543656071	0.39799710544614897
25420	25434.5	Frame 1	2496	1392	0.5576923076923077	0.5576923076923077	0.5379331802908789	0.5772723042328456
25420	25434.5	Frame 2	2496	126	0.05048076923076923	0.05048076923076923	0.04237747537623444	0.05999769148085222
25420	25434.5	Frame 3	2496	978	0.3918269230769231	0.3918269230769231	0.37265809208647355	0.4113316838203609
25421	25435.5	Frame 1	2478	1374	0.5544794188861986	0.5544794188861986	0.5346384890275707	0.5741499618627895
25421	25435.5	Frame 2	2478	126	0.05084745762711865	0.05084745762711865	0.04268647695500473	0.060431163968001425
25421	25435.5	Frame 3	2478	978	0.3946731234866828	0.3946731234866828	0.3754059037349637	0.41426981443665384
25423	25437.5	Frame 1	2554	1374	0.5379796397807362	0.5379796397807362	0.5184056789530826	0.5574383680358902
25423	25437.5	Frame 2	2554	202	0.07909162098668755	0.07909162098668755	0.06906212670891372	0.09040897245046348
25423	25437.5	Frame 3	2554	978	0.38292873923257637	0.38292873923257637	0.364071953570028	0.4021408173389024
25424	25438.5	Frame 1	2256	1284	0.5691489361702128	0.5691489361702128	0.5483918217239704	0.5896684132485583
25424	25438.5	Frame 2	2256	147	0.06515957446808511	0.06515957446808511	0.0554909685377983	0.07633859311980017
25424	25438.5	Frame 3	2256	825	0.36569148936170215	0.36569148936170215	0.3458426320354775	0.3860020507616727
25425	25439.5	Frame 1	2252	1284	0.5701598579040853	0.5701598579040853	0.5493881633804101	0.5906900103536439
25425	25439.5	Frame 2	2252	143	0.06349911190053285	0.06349911190053285	0.053946610948371755	0.07457089746047842
25425	25439.5	Frame 3	2252	825	0.3663410301953819	0.3663410301953819	0.3464660299035929	0.38667631899101274
25426	25440.5	Frame 1	2739	1550	0.5658999634903249	0.5658999634903249	0.547075582339824	0.5845379394844701
25426	25440.5	Frame 2	2739	199	0.07265425337714494	0.07265425337714494	0.06334925144710846	0.08317870570106306
25426	25440.5	Frame 3	2739	990	0.3614457831325301	0.3614457831325301	0.3434793519784896	0.3798042504817787
25427	25441.5	Frame 1	2889	1700	0.5884389061959155	0.5884389061959155	0.5702140830319797	0.6064265862271293
25427	25441.5	Frame 2	2889	199	0.06888196607822776	0.06888196607822776	0.06004587723584803	0.07888443718366697
25427	25441.5	Frame 3	2889	990	0.3426791277258567	0.3426791277258567	0.3254211136173522	0.3603591358085608
25428	25442.5	Frame 1	2882	1700	0.5898681471200555	0.5898681471200555	0.571628393095092	0.6078663370686691
25428	25442.5	Frame 2	2882	192	0.06662040249826509	0.06662040249826509	0.05791876031723928	0.07649775072037891
25428	25442.5	Frame 3	2882	990	0.3435114503816794	0.3435114503816794	0.3262214212900187	0.3612222616665353
25429	25443.5	Frame 1	2846	1700	0.5973295853829936	0.5973295853829936	0.5790150878132464	0.6153791344632433
25429	25443.5	Frame 2	2846	192	0.06746310611384398	0.06746310611384398	0.05865453582646789	0.07745992921858583
25429	25443.5	Frame 3	2846	954	0.3352073085031623	0.3352073085031623	0.3179232619549578	0.35294011837105455
25430	25444.5	Frame 1	2825	1679	0.5943362831858408	0.5943362831858408	0.5759353735064493	0.6124784800436098
25430	25444.5	Frame 2	2825	192	0.06796460176991151	0.06796460176991151	0.05909243630809788	0.07803245913177495
25430	25444.5	Frame 3	2825	954	0.33769911504424777	0.33769911504424777	0.32031605239414024	0.35552744473734765
25431	25445.5	Frame 1	2835	1679	0.5922398589065255	0.5922398589065255	0.5738601694970075	0.6103674821870804
25431	25445.5	Frame 2	2835	202	0.07125220458553792	0.07125220458553792	0.062186337868731796	0.08149997216067029
25431	25445.5	Frame 3	2835	954	0.33650793650793653	0.33650793650793653	0.31917214554014117	0.35429067846037143
25432	25446.5	Frame 1	2664	1679	0.6302552552552553	0.6302552552552553	0.6115594348634111	0.6485721255494487
25432	25446.5	Frame 2	2664	202	0.07582582582582582	0.07582582582582582	0.06619693037176184	0.08669901803404167
25432	25446.5	Frame 3	2664	783	0.2939189189189189	0.2939189189189189	0.2767423296231924	0.311695419159423
25433	25447.5	Frame 1	1659	833	0.5021097046413502	0.5021097046413502	0.47777214491882647	0.5264373948169405
25433	25447.5	Frame 2	1659	149	0.08981314044605183	0.08981314044605183	0.0767058790543877	0.10485698102710447
25433	25447.5	Frame 3	1659	677	0.40807715491259794	0.40807715491259794	0.384368048565491	0.4322163834013413
25434	25448.5	Frame 1	2004	1020	0.5089820359281437	0.5089820359281437	0.48684892516837147	0.5310803859126147
25434	25448.5	Frame 2	2004	201	0.10029940119760479	0.10029940119760479	0.08766776049705174	0.11448941599538212
25434	25448.5	Frame 3	2004	783	0.3907185628742515	0.3907185628742515	0.36933856552709254	0.4125215999545146
25435	25449.5	Frame 1	1888	1020	0.5402542372881356	0.5402542372881356	0.5174494817402204	0.5628935933452013
25435	25449.5	Frame 2	1888	201	0.10646186440677965	0.10646186440677965	0.09309067320775673	0.12146158663364728
25435	25449.5	Frame 3	1888	667	0.3532838983050847	0.3532838983050847	0.3317801693538615	0.3753907632937363
25436	25450.5	Frame 1	1952	1084	0.555327868852459	0.555327868852459	0.5329390550699383	0.5774968213804955
25436	25450.5	Frame 2	1952	201	0.10297131147540983	0.10297131147540983	0.09001848000469337	0.11751329889726851
25436	25450.5	Frame 3	1952	667	0.3417008196721312	0.3417008196721312	0.32073838696623236	0.3632926438291692
25437	25451.5	Frame 1	1961	1084	0.5527791942886282	0.5527791942886282	0.5304353665249242	0.5749142562025181
25437	25451.5	Frame 2	1961	210	0.10708822029576746	0.10708822029576746	0.09392178945567906	0.12181956281414591
25437	25451.5	Frame 3	1961	667	0.34013258541560426	0.34013258541560426	0.3192444150312509	0.3616534619687952
25438	25452.5	Frame 1	1953	1084	0.5550435227854583	0.5550435227854583	0.5326596926987218	0.5772087341267008
25438	25452.5	Frame 2	1953	210	0.10752688172043011	0.10752688172043011	0.0943091107657762	0.12231421478948076
25438	25452.5	Frame 3	1953	659	0.3374295954941116	0.3374295954941116	0.31654498384859114	0.35896027221282184
25440	25454.5	Frame 1	1940	1002	0.5164948453608248	0.5164948453608248	0.49398937608532206	0.5389343648738631
25440	25454.5	Frame 2	1940	279	0.1438144329896907	0.1438144329896907	0.12865762263708433	0.1604022358975074
25440	25454.5	Frame 3	1940	659	0.33969072164948455	0.33969072164948455	0.31869786374666237	0.36132493260750864
25441	25455.5	Frame 1	1955	1002	0.5125319693094629	0.5125319693094629	0.4901167200416089	0.5348974992029043
25441	25455.5	Frame 2	1955	279	0.14271099744245525	0.14271099744245525	0.1276625018633299	0.15918391198286086
25441	25455.5	Frame 3	1955	674	0.3447570332480818	0.3447570332480818	0.3237599433875887	0.3663703965111111
25442	25456.5	Frame 1	1973	1020	0.516979219462747	0.516979219462747	0.49466456304963724	0.5392271291140031
25442	25456.5	Frame 2	1973	279	0.141409021794222	0.141409021794222	0.12648849639436024	0.15774612224746296
25442	25456.5	Frame 3	1973	674	0.3416117587430309	0.3416117587430309	0.3207621403197377	0.3630843935354388
25443	25457.5	Frame 1	1971	1020	0.517503805175038	0.517503805175038	0.49517747151078684	0.539761259776548
25443	25457.5	Frame 2	1971	277	0.14053779807204464	0.14053779807204464	0.12565121707695226	0.1568459048111479
25443	25457.5	Frame 3	1971	674	0.3419583967529173	0.3419583967529173	0.32109248006860525	0.36344659784097455
25444	25458.5	Frame 1	1947	1020	0.5238828967642527	0.5238828967642527	0.5014168678568812	0.5462537809090301
25444	25458.5	Frame 2	1947	277	0.14227015921931177	0.14227015921931177	0.12721258127011079	0.15875983937715857
25444	25458.5	Frame 3	1947	650	0.33384694401643555	0.33384694401643555	0.31299271505301857	0.3553635399073846
25445	25459.5	Frame 1	1599	672	0.4202626641651032	0.4202626641651032	0.39597897978627716	0.44493348822798756
25445	25459.5	Frame 2	1599	277	0.1732332707942464	0.1732332707942464	0.15517390572812784	0.19288527890530796
25445	25459.5	Frame 3	1599	650	0.4065040650406504	0.4065040650406504	0.3823719932121416	0.4310901055617822
25446	25460.5	Frame 1	1636	672	0.41075794621026895	0.41075794621026895	0.3868523449594344	0.43508701440796993
25446	25460.5	Frame 2	1636	314	0.19193154034229828	0.19193154034229828	0.17328525160353178	0.21204425069301588
25446	25460.5	Frame 3	1636	650	0.3973105134474328	0.3973105134474328	0.3735638290497647	0.4215445079108034
25447	25461.5	Frame 1	1597	672	0.4207889793362555	0.4207889793362555	0.3964846365817297	0.4454783891175539
25447	25461.5	Frame 2	1597	314	0.19661865998747652	0.19661865998747652	0.17756324946739743	0.2171534304249227
25447	25461.5	Frame 3	1597	611	0.382592360676268	0.382592360676268	0.35875551325280813	0.40700007411032124
25448	25462.5	Frame 1	1550	625	0.4032258064516129	0.4032258064516129	0.3787545796236673	0.4281818425203396
25448	25462.5	Frame 2	1550	314	0.20258064516129032	0.20258064516129032	0.1830082558617707	0.22364727769659362
25448	25462.5	Frame 3	1550	611	0.39419354838709675	0.39419354838709675	0.3698376336110198	0.41907954758842053
25449	25463.5	Frame 1	1504	625	0.41555851063829785	0.41555851063829785	0.3905693385568183	0.4409836736244344
25449	25463.5	Frame 2	1504	268	0.17819148936170212	0.17819148936170212	0.15936123638459848	0.19868958104049686
25449	25463.5	Frame 3	1504	611	0.40625	0.40625	0.381369736741797	0.4316143379511595
25451	25465.5	Frame 1	1616	816	0.504950495049505	0.504950495049505	0.48028208939268685	0.5295951228060753
25451	25465.5	Frame 2	1616	268	0.16584158415841585	0.16584158415841585	0.14820886105697337	0.18508620657093428
25451	25465.5	Frame 3	1616	532	0.3292079207920792	0.3292079207920792	0.3064216922956563	0.3528151418458154
25453	25467.5	Frame 1	1654	816	0.49334945586457074	0.49334945586457074	0.4689972254323316	0.5177328930868955
25453	25467.5	Frame 2	1654	190	0.11487303506650544	0.11487303506650544	0.10010614049546877	0.13145972967948452
25453	25467.5	Frame 3	1654	648	0.39177750906892383	0.39177750906892383	0.3682307439202266	0.41583224547673375
25454	25468.5	Frame 1	1405	567	0.40355871886121	0.40355871886121	0.3778505496823261	0.42980010240247934
25454	25468.5	Frame 2	1405	190	0.13523131672597866	0.13523131672597866	0.11800621952553429	0.15448510240293864
25454	25468.5	Frame 3	1405	648	0.46120996441281137	0.46120996441281137	0.43493194603780266	0.48770240287522576
25455	25469.5	Frame 1	1420	567	0.39929577464788735	0.39929577464788735	0.37377991007772	0.4253625306478747
25455	25469.5	Frame 2	1420	205	0.1443661971830986	0.1443661971830986	0.1267122593885993	0.16397596466936654
25455	25469.5	Frame 3	1420	648	0.4563380281690141	0.4563380281690141	0.43023429377097766	0.48268055632067647
25456	25470.5	Frame 1	1408	567	0.40269886363636365	0.40269886363636365	0.3770293213416119	0.42890522596132213
25456	25470.5	Frame 2	1408	205	0.1455965909090909	0.1455965909090909	0.12780239203218655	0.16535644550837628
25456	25470.5	Frame 3	1408	636	0.45170454545454547	0.45170454545454547	0.425524168361193	0.47815132072488753
25457	25471.5	Frame 1	1017	337	0.33136676499508355	0.33136676499508355	0.3026406579453662	0.361383539378756
25457	25471.5	Frame 2	1017	125	0.12291052114060963	0.12291052114060963	0.10368307452779482	0.14504481086812906
25457	25471.5	Frame 3	1017	555	0.5457227138643068	0.5457227138643068	0.514514371594989	0.5765814259873807
25458	25472.5	Frame 1	1307	439	0.33588370313695487	0.33588370313695487	0.3104183012095786	0.36232534784571147
25458	25472.5	Frame 2	1307	232	0.17750573833205815	0.17750573833205815	0.15738070151229716	0.1995557519552026
25458	25472.5	Frame 3	1307	636	0.486610558530987	0.486610558530987	0.4592114216952639	0.5140892779523977
25459	25473.5	Frame 1	1325	439	0.33132075471698114	0.33132075471698114	0.30612743307674906	0.3575038207071456
25459	25473.5	Frame 2	1325	232	0.1750943396226415	0.1750943396226415	0.15521921287042773	0.19688251651523472
25459	25473.5	Frame 3	1325	654	0.4935849056603774	0.4935849056603774	0.4663464227039643	0.5208609977174735
25460	25474.5	Frame 1	1360	474	0.34852941176470587	0.34852941176470587	0.32330293906091506	0.37462153063878884
25460	25474.5	Frame 2	1360	232	0.17058823529411765	0.17058823529411765	0.1511819487640983	0.19188423647342776
25460	25474.5	Frame 3	1360	654	0.4808823529411765	0.4808823529411765	0.4540536478253208	0.5078202423137101
25461	25475.5	Frame 1	1460	474	0.32465753424657534	0.32465753424657534	0.30079125689650543	0.3494571920899296
25461	25475.5	Frame 2	1460	332	0.2273972602739726	0.2273972602739726	0.20629857030030585	0.2499494427117488
25461	25475.5	Frame 3	1460	654	0.44794520547945205	0.44794520547945205	0.42226727585654916	0.47390000594057413
25462	25476.5	Frame 1	1280	474	0.3703125	0.3703125	0.3438996688248614	0.3975128641985865
25462	25476.5	Frame 2	1280	332	0.259375	0.259375	0.23573159117066667	0.2844817667342354
25462	25476.5	Frame 3	1280	474	0.3703125	0.3703125	0.3438996688248614	0.3975128641985865
25464	25478.5	Frame 1	1396	549	0.39326647564469913	0.39326647564469913	0.3676157396816062	0.41951118635851636
25464	25478.5	Frame 2	1396	373	0.2671919770773639	0.2671919770773639	0.24429460648177087	0.29138677725703754
25464	25478.5	Frame 3	1396	474	0.33954154727793695	0.33954154727793695	0.31481992749041754	0.3651565085437391
25465	25479.5	Frame 1	1553	549	0.3535093367675467	0.3535093367675467	0.3298048481030561	0.3779465238860608
25465	25479.5	Frame 2	1553	373	0.24018029620090148	0.24018029620090148	0.21928003593999582	0.2623821477240611
25465	25479.5	Frame 3	1553	631	0.4063103670315518	0.4063103670315518	0.38182543716585876	0.4312637357038158
25466	25480.5	Frame 1	1475	471	0.3193220338983051	0.3193220338983051	0.2956938824588804	0.34390220213573
25466	25480.5	Frame 2	1475	373	0.2528813559322034	0.2528813559322034	0.2310322712787648	0.27603386368852145
25466	25480.5	Frame 3	1475	631	0.4277966101694915	0.4277966101694915	0.40243159889069485	0.4535417638911144
25467	25481.5	Frame 1	1457	471	0.32326698695950584	0.32326698695950584	0.29940680592879065	0.3480699109718788
25467	25481.5	Frame 2	1457	355	0.24365133836650651	0.24365133836650651	0.22196969083577706	0.2667021373627999
25467	25481.5	Frame 3	1457	631	0.43308167467398767	0.43308167467398767	0.4075079017283765	0.45901212783299966
25468	25482.5	Frame 1	1097	350	0.31905195989061075	0.31905195989061075	0.2916981217626984	0.3476894845919238
25468	25482.5	Frame 2	1097	233	0.2123974475843209	0.2123974475843209	0.18878395074676527	0.23805586142518267
25468	25482.5	Frame 3	1097	514	0.46855059252506837	0.46855059252506837	0.43872984886440736	0.4985942076504163
25469	25483.5	Frame 1	1442	474	0.3287101248266297	0.3287101248266297	0.30460859413369307	0.353734853809564
25469	25483.5	Frame 2	1442	355	0.2461858529819695	0.2461858529819695	0.224309628442591	0.26943179122724065
25469	25483.5	Frame 3	1442	613	0.4251040221914008	0.4251040221914008	0.39947733021982135	0.4511340976348185
25470	25484.5	Frame 1	1405	474	0.3373665480427046	0.3373665480427046	0.31276842572934066	0.3628643158615992
25470	25484.5	Frame 2	1405	318	0.22633451957295372	0.22633451957295372	0.20487431719590748	0.24931134329224963
25470	25484.5	Frame 3	1405	613	0.43629893238434164	0.43629893238434164	0.4102234773764536	0.462726532906042
25471	25485.5	Frame 1	1405	474	0.3373665480427046	0.3373665480427046	0.31276842572934066	0.3628643158615992
25471	25485.5	Frame 2	1405	318	0.22633451957295372	0.22633451957295372	0.20487431719590748	0.24931134329224963
25471	25485.5	Frame 3	1405	613	0.43629893238434164	0.43629893238434164	0.4102234773764536	0.462726532906042
25472	25486.5	Frame 1	1390	459	0.3302158273381295	0.3302158273381295	0.30563816371082775	0.3557429441185442
25472	25486.5	Frame 2	1390	318	0.22877697841726619	0.22877697841726619	0.2071137826231375	0.2519594736303881
25472	25486.5	Frame 3	1390	613	0.44100719424460433	0.44100719424460433	0.41474721894567607	0.4675968155747792
25473	25487.5	Frame 1	1388	459	0.33069164265129686	0.33069164265129686	0.3060860903675359	0.3562453525713943
25473	25487.5	Frame 2	1388	316	0.2276657060518732	0.2276657060518732	0.20602804834085192	0.2508311395910617
25473	25487.5	Frame 3	1388	613	0.44164265129682995	0.44164265129682995	0.4153579649738825	0.46825390387491705
25474	25488.5	Frame 1	1036	348	0.3359073359073359	0.3359073359073359	0.30732941200485364	0.3657179694613498
25474	25488.5	Frame 2	1036	230	0.222007722007722	0.222007722007722	0.19729238212515332	0.24881608705824473
25474	25488.5	Frame 3	1036	458	0.4420849420849421	0.4420849420849421	0.411635005507094	0.47296960298230173
25475	25489.5	Frame 1	1320	462	0.35	0.35	0.32436693956330964	0.37651638063108656
25475	25489.5	Frame 2	1320	316	0.23939393939393938	0.23939393939393938	0.2167862923547131	0.2635388519198293
25475	25489.5	Frame 3	1320	542	0.4106060606060606	0.4106060606060606	0.3839902222303603	0.43774809073261733
25476	25490.5	Frame 1	1272	462	0.3632075471698113	0.3632075471698113	0.33684123795018256	0.39040983081533154
25476	25490.5	Frame 2	1272	268	0.21069182389937108	0.21069182389937108	0.18879257821455156	0.23436372679597214
25476	25490.5	Frame 3	1272	542	0.4261006289308176	0.4261006289308176	0.39879892877511774	0.4538537664927488
25477	25491.5	Frame 1	1172	462	0.39419795221843	0.39419795221843	0.3661898844906413	0.4229078513634582
25477	25491.5	Frame 2	1172	268	0.22866894197952217	0.22866894197952217	0.2051247189289714	0.254017418887836
25477	25491.5	Frame 3	1172	442	0.3771331058020478	0.3771331058020478	0.34941006656752033	0.40567127580810497
25478	25492.5	Frame 1	1205	495	0.4107883817427386	0.4107883817427386	0.38292732733436247	0.43922488554522277
25478	25492.5	Frame 2	1205	268	0.22240663900414936	0.22240663900414936	0.19943111505631014	0.24717754257015415
25478	25492.5	Frame 3	1205	442	0.366804979253112	0.366804979253112	0.3396502784403766	0.3948191016190452
25479	25493.5	Frame 1	1267	495	0.39068666140489344	0.39068666140489344	0.36380163661880105	0.41824223597676313
25479	25493.5	Frame 2	1267	330	0.26045777426992894	0.26045777426992894	0.23665963160038378	0.28572768000276766
25479	25493.5	Frame 3	1267	442	0.34885556432517756	0.34885556432517756	0.32271810760148223	0.3759204876864775
25480	25494.5	Frame 1	1252	495	0.3953674121405751	0.3953674121405751	0.368250899754061	0.42313346402804336
25480	25494.5	Frame 2	1252	330	0.26357827476038337	0.26357827476038337	0.23953759789306073	0.28908894183341116
25480	25494.5	Frame 3	1252	427	0.34105431309904155	0.34105431309904155	0.3149261837563261	0.3681695949057297
25481	25495.5	Frame 1	1169	412	0.35243798118049613	0.35243798118049613	0.3251575047216077	0.3807001603077427
25481	25495.5	Frame 2	1169	330	0.2822925577416595	0.2822925577416595	0.2568208957417185	0.3092139455586063
25481	25495.5	Frame 3	1169	427	0.3652694610778443	0.3652694610778443	0.33773087398523055	0.3937042778633321
25482	25496.5	Frame 1	1278	412	0.3223787167449139	0.3223787167449139	0.29693723174891073	0.34890102909542653
25482	25496.5	Frame 2	1278	439	0.3435054773082942	0.3435054773082942	0.3175908096122289	0.3703721910284208
25482	25496.5	Frame 3	1278	427	0.33411580594679186	0.33411580594679186	0.3084042605300414	0.36083662093760077
25483	25497.5	Frame 1	991	299	0.30171543895055497	0.30171543895055497	0.27345932542491924	0.33152982908119805
25483	25497.5	Frame 2	991	348	0.3511604439959637	0.3511604439959637	0.32157529858376316	0.3819145139554718
25483	25497.5	Frame 3	991	344	0.34712411705348134	0.34712411705348134	0.317633901786469	0.37781500995576933
25484	25498.5	Frame 1	1316	459	0.3487841945288754	0.3487841945288754	0.32313666878825364	0.3753249288410229
25484	25498.5	Frame 2	1316	439	0.33358662613981765	0.33358662613981765	0.3082579042654838	0.35989847989722135
25484	25498.5	Frame 3	1316	418	0.31762917933130697	0.31762917933130697	0.2926671365704174	0.34366882789917436
25485	25499.5	Frame 1	1298	459	0.35362095531587057	0.35362095531587057	0.32770104055897076	0.38041751099739585
25485	25499.5	Frame 2	1298	421	0.32434514637904466	0.32434514637904466	0.2990526039229774	0.35068998310795857
25485	25499.5	Frame 3	1298	418	0.3220338983050847	0.3220338983050847	0.2967956074869489	0.3483383589305856
25486	25500.5	Frame 1	1326	459	0.34615384615384615	0.34615384615384615	0.32065555228263737	0.37255402589242453
25486	25500.5	Frame 2	1326	421	0.3174962292609351	0.3174962292609351	0.2926308109779475	0.343431871663077
25486	25500.5	Frame 3	1326	446	0.33634992458521873	0.33634992458521873	0.31105631258545124	0.3626029918427074
25487	25501.5	Frame 1	1279	412	0.32212666145426117	0.32212666145426117	0.2967010341099618	0.3486338031818736
25487	25501.5	Frame 2	1279	421	0.32916340891321344	0.32916340891321344	0.30357353085134936	0.3557919295975604
25487	25501.5	Frame 3	1279	446	0.3487099296325254	0.3487099296325254	0.32269764910704074	0.37564182391134177
25488	25502.5	Frame 1	1255	412	0.3282868525896414	0.3282868525896414	0.30247572601018674	0.35516201599935165
25488	25502.5	Frame 2	1255	397	0.31633466135458166	0.31633466135458166	0.29081087811026135	0.3429967114217337
25488	25502.5	Frame 3	1255	446	0.3553784860557769	0.3553784860557769	0.32898563145523296	0.38266724731469437
25489	25503.5	Frame 1	1312	412	0.31402439024390244	0.31402439024390244	0.2891123090957866	0.34003879313196084
25489	25503.5	Frame 2	1312	397	0.30259146341463417	0.30259146341463417	0.27796898956879956	0.3283842044669926
25489	25503.5	Frame 3	1312	503	0.3833841463414634	0.3833841463414634	0.3570766910021252	0.41038234458753103
25490	25504.5	Frame 1	1262	362	0.2868462757527734	0.2868462757527734	0.26218422087038984	0.3128225517694555
25490	25504.5	Frame 2	1262	397	0.3145800316957211	0.3145800316957211	0.2891701335706682	0.3411326941107877
25490	25504.5	Frame 3	1262	503	0.39857369255150554	0.39857369255150554	0.3715178287813907	0.42625416951338574
25492	25506.5	Frame 1	1159	362	0.31233822260569455	0.31233822260569455	0.2858938331335955	0.3400425063520642
25492	25506.5	Frame 2	1159	287	0.24762726488352027	0.24762726488352027	0.22322277669078375	0.273728068431612
25492	25506.5	Frame 3	1159	510	0.4400345125107852	0.4400345125107852	0.4112742752022934	0.46919691386482504
25493	25507.5	Frame 1	1065	268	0.2516431924882629	0.2516431924882629	0.22605288068112658	0.27905079414644185
25493	25507.5	Frame 2	1065	287	0.26948356807511736	0.26948356807511736	0.2432464944295901	0.297406738739742
25493	25507.5	Frame 3	1065	510	0.4788732394366197	0.4788732394366197	0.44853409094018715	0.5093666208448642
25494	25508.5	Frame 1	1024	268	0.26171875	0.26171875	0.23525140074355375	0.28999943008998635
25494	25508.5	Frame 2	1024	246	0.240234375	0.240234375	0.21460067255710172	0.2678459152684007
25494	25508.5	Frame 3	1024	510	0.498046875	0.498046875	0.46700092556123557	0.5291076560124671
25495	25509.5	Frame 1	876	268	0.3059360730593607	0.3059360730593607	0.27577098249644016	0.33782737690826076
25495	25509.5	Frame 2	876	246	0.2808219178082192	0.2808219178082192	0.2515187558978696	0.3120755864395677
25495	25509.5	Frame 3	876	362	0.4132420091324201	0.4132420091324201	0.38051994203789963	0.4467348919285446
25496	25510.5	Frame 1	908	300	0.3303964757709251	0.3303964757709251	0.3000379741335128	0.36220966875173616
25496	25510.5	Frame 2	908	246	0.2709251101321586	0.2709251101321586	0.24249715473806605	0.3013198541311009
25496	25510.5	Frame 3	908	362	0.3986784140969163	0.3986784140969163	0.3667814974128664	0.4314437665429427
25497	25511.5	Frame 1	913	300	0.32858707557502737	0.32858707557502737	0.2983610225685918	0.36027528675651666
25497	25511.5	Frame 2	913	251	0.27491785323110624	0.27491785323110624	0.2464181206652835	0.30533929482660815
25497	25511.5	Frame 3	913	362	0.3964950711938664	0.3964950711938664	0.3647243147504536	0.42914811196496455
25498	25512.5	Frame 1	907	300	0.33076074972436603	0.33076074972436603	0.3003756346025286	0.36259903240475716
25498	25512.5	Frame 2	907	251	0.27673649393605293	0.27673649393605293	0.24807756456770091	0.30731420613523047
25498	25512.5	Frame 3	907	356	0.39250275633958104	0.39250275633958104	0.3607000590129013	0.42522788372925774
25499	25513.5	Frame 1	1053	446	0.4235517568850902	0.4235517568850902	0.39356924133312476	0.4540988537254268
25499	25513.5	Frame 2	1053	251	0.23836657169990502	0.23836657169990502	0.21315588334638574	0.26551426122009947
25499	25513.5	Frame 3	1053	356	0.3380816714150047	0.3380816714150047	0.3096803794137633	0.36767958266540357
25500	25514.5	Frame 1	1032	446	0.4321705426356589	0.4321705426356589	0.40177497494167974	0.463077256368762
25500	25514.5	Frame 2	1032	230	0.22286821705426357	0.22286821705426357	0.1980681593673133	0.2497629000960657
25500	25514.5	Frame 3	1032	356	0.3449612403100775	0.3449612403100775	0.31610929879886013	0.37498228749005647
25501	25515.5	Frame 1	1023	446	0.4359726295210166	0.4359726295210166	0.40539788570634455	0.4670341224196738
25501	25515.5	Frame 2	1023	230	0.22482893450635386	0.22482893450635386	0.19983618663460717	0.2519197663983407
25501	25515.5	Frame 3	1023	347	0.3391984359726295	0.3391984359726295	0.31035960227849346	0.36926062784787417
25503	25517.5	Frame 1	861	351	0.4076655052264808	0.4076655052264808	0.374751887708435	0.4414138657334812
25503	25517.5	Frame 2	861	218	0.25319396051103366	0.25319396051103366	0.22473244201604645	0.2838917163399797
25503	25517.5	Frame 3	861	292	0.33914053426248547	0.33914053426248547	0.3077301186198613	0.3720061411846475
25504	25518.5	Frame 1	860	351	0.40813953488372096	0.40813953488372096	0.37519873669090154	0.4419117577379305
25504	25518.5	Frame 2	860	218	0.2534883720930233	0.2534883720930233	0.22499826516590304	0.2842146429686322
25504	25518.5	Frame 3	860	291	0.3383720930232558	0.3383720930232558	0.3069644500409598	0.37124360121666733
25505	25519.5	Frame 1	1050	452	0.43047619047619046	0.43047619047619046	0.4003636484940375	0.461103632316999
25505	25519.5	Frame 2	1050	252	0.24	0.24	0.21468799324630017	0.26724236280273717
25505	25519.5	Frame 3	1050	346	0.3295238095238095	0.3295238095238095	0.30129547605773477	0.35901575480836334
25506	25520.5	Frame 1	1046	452	0.4321223709369025	0.4321223709369025	0.40193222420474145	0.46281715250401123
25506	25520.5	Frame 2	1046	248	0.23709369024856597	0.23709369024856597	0.21185269666225848	0.2642942697702931
25506	25520.5	Frame 3	1046	346	0.33078393881453155	0.33078393881453155	0.3024700529008965	0.36035689445220237
25507	25521.5	Frame 1	994	452	0.45472837022132795	0.45472837022132795	0.42350809986426696	0.4863028643645234
25507	25521.5	Frame 2	994	248	0.24949698189134809	0.24949698189134809	0.2231120947168792	0.2778465997253533
25507	25521.5	Frame 3	994	294	0.29577464788732394	0.29577464788732394	0.2677453858017441	0.3254041646259939
25508	25522.5	Frame 1	924	382	0.4134199134199134	0.4134199134199134	0.3815573469840143	0.4460115912196054
25508	25522.5	Frame 2	924	248	0.2683982683982684	0.2683982683982684	0.24030757848115544	0.2984429429744377
25508	25522.5	Frame 3	924	294	0.3181818181818182	0.3181818181818182	0.28843004699463	0.3494661827995748
25509	25523.5	Frame 1	859	382	0.4447031431897555	0.4447031431897555	0.41121587432699824	0.4786913914647483
25509	25523.5	Frame 2	859	183	0.21303841676367868	0.21303841676367868	0.1864132930484885	0.24227284259717186
25509	25523.5	Frame 3	859	294	0.34225844004656575	0.34225844004656575	0.3107280505092073	0.3752190960057133
25510	25524.5	Frame 1	860	382	0.4441860465116279	0.4441860465116279	0.41072453312090584	0.4781526347307822
25510	25524.5	Frame 2	860	183	0.2127906976744186	0.2127906976744186	0.18619324555736025	0.24199667273817696
25510	25524.5	Frame 3	860	295	0.3430232558139535	0.3430232558139535	0.31149074327090165	0.3759774240445617
25511	25525.5	Frame 1	849	371	0.4369846878680801	0.4369846878680801	0.40339657424773695	0.47115047928094667
25511	25525.5	Frame 2	849	183	0.21554770318021202	0.21554770318021202	0.18864274567763673	0.2450695602549702
25511	25525.5	Frame 3	849	295	0.3474676089517079	0.3474676089517079	0.3156161781517363	0.38071834769464613
25512	25526.5	Frame 1	733	371	0.5061391541609823	0.5061391541609823	0.469328731291143	0.5428843618815965
25512	25526.5	Frame 2	733	67	0.09140518417462483	0.09140518417462483	0.07200925193527703	0.11519967647505763
25512	25526.5	Frame 3	733	295	0.4024556616643929	0.4024556616643929	0.3668834508145934	0.4390644398493721
25513	25527.5	Frame 1	643	371	0.5769828926905132	0.5769828926905132	0.5376683988915658	0.6153644519889313
25513	25527.5	Frame 2	643	67	0.104199066874028	0.104199066874028	0.0821922487933839	0.13106062821696532
25513	25527.5	Frame 3	643	205	0.3188180404354588	0.3188180404354588	0.28321510601024247	0.35661927862451026
25515	25529.5	Frame 1	612	335	0.5473856209150327	0.5473856209150327	0.5069590402838402	0.5872088345121323
25515	25529.5	Frame 2	612	72	0.11764705882352941	0.11764705882352941	0.09373827156656658	0.14647741343784224
25515	25529.5	Frame 3	612	205	0.3349673202614379	0.3349673202614379	0.297916513075108	0.3741218150048492
25517	25531.5	Frame 1	592	344	0.581081081081081	0.581081081081081	0.5400891450009909	0.621005395197387
25517	25531.5	Frame 2	592	72	0.12162162162162163	0.12162162162162163	0.09694272209555689	0.15133475378134867
25517	25531.5	Frame 3	592	176	0.2972972972972973	0.2972972972972973	0.2610718444340248	0.33619617068652013
25518	25532.5	Frame 1	591	344	0.5820642978003384	0.5820642978003384	0.5410432428428534	0.6220029416653956
25518	25532.5	Frame 2	591	71	0.12013536379018612	0.12013536379018612	0.09558474295910598	0.14974943672409546
25518	25532.5	Frame 3	591	176	0.29780033840947545	0.29780033840947545	0.2615237414137097	0.3367482257800871
25520	25534.5	Frame 1	123	90	0.7317073170731707	0.7317073170731707	0.6429695864645095	0.8056957120487416
25520	25534.5	Frame 2	123	12	0.0975609756097561	0.0975609756097561	0.05366886851561543	0.1676407251112509
25520	25534.5	Frame 3	123	21	0.17073170731707318	0.17073170731707318	0.11112469982113217	0.2514698718809423
25521	25535.5	Frame 1	574	412	0.7177700348432056	0.7177700348432056	0.6786968261463437	0.7538795781582536
25521	25535.5	Frame 2	574	71	0.12369337979094076	0.12369337979094076	0.09845008062647946	0.15410059477562366
25521	25535.5	Frame 3	574	91	0.15853658536585366	0.15853658536585366	0.13014076017992918	0.19160400615731382
25522	25536.5	Frame 1	492	322	0.6544715447154471	0.6544715447154471	0.6103639906465843	0.6961279683118183
25522	25536.5	Frame 2	492	61	0.12398373983739837	0.12398373983739837	0.09683582452173403	0.15715944095140102
25522	25536.5	Frame 3	492	109	0.22154471544715448	0.22154471544715448	0.18613648301370814	0.26138635039420005
25524	25538.5	Frame 1	622	419	0.6736334405144695	0.6736334405144695	0.6349951319998548	0.7100938624156934
25524	25538.5	Frame 2	622	72	0.1157556270096463	0.1157556270096463	0.09221422486754782	0.14416375643682525
25524	25538.5	Frame 3	622	131	0.21061093247588425	0.21061093247588425	0.17963846988009222	0.245224687136475
25525	25539.5	Frame 1	612	419	0.684640522875817	0.684640522875817	0.6459349518480599	0.7209916788431752
25525	25539.5	Frame 2	612	72	0.11764705882352941	0.11764705882352941	0.09373827156656658	0.14647741343784224
25525	25539.5	Frame 3	612	121	0.1977124183006536	0.1977124183006536	0.16732290147741447	0.23197028175685375
25526	25540.5	Frame 1	589	396	0.6723259762308998	0.6723259762308998	0.6325421914701019	0.7098266757295216
25526	25540.5	Frame 2	589	72	0.12224108658743633	0.12224108658743633	0.09744239100770452	0.1520912605355518
25526	25540.5	Frame 3	589	121	0.20543293718166383	0.20543293718166383	0.17396967836262098	0.24081246000783618
25527	25541.5	Frame 1	582	396	0.6804123711340206	0.6804123711340206	0.6405701055531634	0.717835199118068
25527	25541.5	Frame 2	582	65	0.11168384879725086	0.11168384879725086	0.0878291768138789	0.1408005910649384
25527	25541.5	Frame 3	582	121	0.20790378006872853	0.20790378006872853	0.1760988254467867	0.24363870336809387
25528	25542.5	Frame 1	556	396	0.7122302158273381	0.7122302158273381	0.6723165424134008	0.7491620626709099
25528	25542.5	Frame 2	556	65	0.11690647482014388	0.11690647482014388	0.09198484957377505	0.14726099979561516
25528	25542.5	Frame 3	556	95	0.17086330935251798	0.17086330935251798	0.1410332804158659	0.20533925563100966
25529	25543.5	Frame 1	392	256	0.6530612244897959	0.6530612244897959	0.6033582308113801	0.6997134553483757
25529	25543.5	Frame 2	392	54	0.1377551020408163	0.1377551020408163	0.10600513203022247	0.17679610088035524
25529	25543.5	Frame 3	392	82	0.20918367346938777	0.20918367346938777	0.17066533727240443	0.25352399181091234
25530	25544.5	Frame 1	497	339	0.682092555331992	0.682092555331992	0.6388574798782711	0.7224659891221612
25530	25544.5	Frame 2	497	63	0.1267605633802817	0.1267605633802817	0.09944481296886008	0.15999704315985097
25530	25544.5	Frame 3	497	95	0.19114688128772636	0.19114688128772636	0.15806848457837688	0.22910011848595568
25531	25545.5	Frame 1	105	83	0.7904761904761904	0.7904761904761904	0.6978867264179549	0.8613403010303711
25531	25545.5	Frame 2	105	12	0.11428571428571428	0.11428571428571428	0.06303837872322476	0.19480071875453706
25531	25545.5	Frame 3	105	10	0.09523809523809523	0.09523809523809523	0.04913327340540625	0.1722190457477386
25532	25546.5	Frame 1	502	355	0.7071713147410359	0.7071713147410359	0.6648831946538712	0.7462344665576183
25532	25546.5	Frame 2	502	63	0.1254980079681275	0.1254980079681275	0.09844151670303367	0.1584363974265946
25532	25546.5	Frame 3	502	84	0.16733067729083664	0.16733067729083664	0.13631879796841656	0.2035483459327827
25534	25548.5	Frame 1	503	355	0.705765407554672	0.705765407554672	0.6634776326823949	0.7448566032727235
25534	25548.5	Frame 2	503	47	0.093439363817097415	0.093439363817097415	0.07012893115962725	0.12315080358520242
25534	25548.5	Frame 3	503	101	0.20079522862823063	0.20079522862823063	0.16719170465109143	0.23906224849594182
25535	25549.5	Frame 1	537	389	0.7243947858472998	0.7243947858472998	0.6841468831052053	0.7613768633767728
25535	25549.5	Frame 2	537	47	0.08752327746741155	0.08752327746741155	0.06564532793622695	0.11548640454887263
25535	25549.5	Frame 3	537	101	0.18808193668528864	0.18808193668528864	0.15642682474421443	0.2242920984638891
25536	25550.5	Frame 1	110	91	0.8272727272727273	0.8272727272727273	0.740843879353956	0.8902347953217093
25536	25550.5	Frame 2	110	6	0.05454545454545454	0.05454545454545454	0.022366384722763578	0.1197672796945587
25536	25550.5	Frame 3	110	13	0.11818181818181818	0.11818181818181818	0.06693461253019622	0.1970624879544809
25537	25551.5	Frame 1	559	389	0.6958855098389982	0.6958855098389982	0.6556004089763673	0.7334342655960899
25537	25551.5	Frame 2	559	39	0.06976744186046512	0.06976744186046512	0.05068849238723227	0.09496467893964977
25537	25551.5	Frame 3	559	131	0.23434704830053668	0.23434704830053668	0.20027636615696406	0.27213588537377414
25539	25553.5	Frame 1	461	313	0.6789587852494577	0.6789587852494577	0.6338989554572685	0.7209858604469184
25539	25553.5	Frame 2	461	38	0.0824295010845987	0.0824295010845987	0.059714380795916185	0.11234039499660976
25539	25553.5	Frame 3	461	110	0.2386117136659436	0.2386117136659436	0.20094848887034247	0.28071491881300664
25540	25554.5	Frame 1	604	406	0.6721854304635762	0.6721854304635762	0.6329174705214298	0.7092290696825106
25540	25554.5	Frame 2	604	44	0.0728476821192053	0.0728476821192053	0.05399568031544319	0.09731190394476671
25540	25554.5	Frame 3	604	154	0.25496688741721857	0.25496688741721857	0.22104674039066652	0.29205762869193413
25541	25555.5	Frame 1	399	236	0.5914786967418546	0.5914786967418546	0.54133301931375	0.6398346049426636
25541	25555.5	Frame 2	399	38	0.09523809523809523	0.09523809523809523	0.06909925382016162	0.1294277514951846
25541	25555.5	Frame 3	399	125	0.3132832080200501	0.3132832080200501	0.2685427368898132	0.3616822150008344
25542	25556.5	Frame 1	513	310	0.6042884990253411	0.6042884990253411	0.5603630411082392	0.6466281259965296
25542	25556.5	Frame 2	513	49	0.09551656920077972	0.09551656920077972	0.07215201537458156	0.12512177617780965
25542	25556.5	Frame 3	513	154	0.3001949317738791	0.3001949317738791	0.26120633652920877	0.3422263207923337
25543	25557.5	Frame 1	502	310	0.6175298804780877	0.6175298804780877	0.5732672630148187	0.6599657547091676
25543	25557.5	Frame 2	502	49	0.09760956175298804	0.09760956175298804	0.07375010269628995	0.127812651340207
25543	25557.5	Frame 3	502	143	0.2848605577689243	0.2848605577689243	0.24618056075115424	0.3268902235101383
25544	25558.5	Frame 1	382	227	0.5942408376963351	0.5942408376963351	0.5429772624937229	0.643578256249026
25544	25558.5	Frame 2	382	40	0.10471204188481675	0.10471204188481675	0.0767146759161564	0.14091156015424441
25544	25558.5	Frame 3	382	115	0.3010471204188482	0.3010471204188482	0.2559750303635507	0.3501928392809046
25545	25559.5	Frame 1	487	298	0.6119096509240246	0.6119096509240246	0.56687472490951	0.655151524785658
25545	25559.5	Frame 2	487	46	0.0944558521560575	0.0944558521560575	0.07066863409221957	0.12483893508189459
25545	25559.5	Frame 3	487	143	0.2936344969199179	0.2936344969199179	0.2539496169629147	0.33663112533884887
25546	25560.5	Frame 1	519	298	0.5741811175337187	0.5741811175337187	0.5302802467065226	0.6169673373821946
25546	25560.5	Frame 2	519	46	0.08863198458574181	0.08863198458574181	0.06626792936056033	0.117276395584349
25546	25560.5	Frame 3	519	175	0.3371868978805395	0.3371868978805395	0.2969151872986636	0.37990750993990846
25547	25561.5	Frame 1	518	297	0.5733590733590733	0.5733590733590733	0.5294104381644991	0.616203280015842
25547	25561.5	Frame 2	518	46	0.0888030888030888	0.0888030888030888	0.06639713708304167	0.11749883567848436
25547	25561.5	Frame 3	518	175	0.33783783783783783	0.33783783783783783	0.29750385003068586	0.3806156377097095
25549	25563.5	Frame 1	562	297	0.5284697508896797	0.5284697508896797	0.48625764233233937	0.5702869964410964
25549	25563.5	Frame 2	562	43	0.07651245551601424	0.07651245551601424	0.05652945363412464	0.10247553196246507
25549	25563.5	Frame 3	562	222	0.39501779359430605	0.39501779359430605	0.3545771142775238	0.4369151730731093
25550	25564.5	Frame 1	387	186	0.4806201550387597	0.4806201550387597	0.4300034383321488	0.531627667677799
25550	25564.5	Frame 2	387	35	0.09043927648578812	0.09043927648578812	0.06464779606186197	0.12464029942327856
25550	25564.5	Frame 3	387	166	0.4289405684754522	0.4289405684754522	0.3793063883714003	0.48000800614150924
25551	25565.5	Frame 1	493	229	0.4645030425963489	0.4645030425963489	0.4199223912340142	0.5096451978390895
25551	25565.5	Frame 2	493	42	0.08519269776876268	0.08519269776876268	0.06276840225892419	0.11429213060174552
25551	25565.5	Frame 3	493	222	0.45030425963488846	0.45030425963488846	0.4059418650445292	0.4954528023579169
25552	25566.5	Frame 1	448	229	0.5111607142857143	0.5111607142857143	0.46386590872304206	0.5582611917036682
25552	25566.5	Frame 2	448	42	0.09375	0.09375	0.06914185514795305	0.12554794607062522
25552	25566.5	Frame 3	448	177	0.3950892857142857	0.3950892857142857	0.349811515449847	0.442194696224766
25553	25567.5	Frame 1	350	192	0.5485714285714286	0.5485714285714286	0.4947634891121571	0.6012960025368251
25553	25567.5	Frame 2	350	33	0.09428571428571429	0.09428571428571429	0.06671541897716984	0.13106986197261633
25553	25567.5	Frame 3	350	125	0.35714285714285715	0.35714285714285715	0.3073752993901887	0.4101000059598624
25554	25568.5	Frame 1	358	192	0.5363128491620112	0.5363128491620112	0.4831519557363333	0.588681983340625
25554	25568.5	Frame 2	358	41	0.11452513966480447	0.11452513966480447	0.08434163072380733	0.15323541746262395
25554	25568.5	Frame 3	358	125	0.34916201117318435	0.34916201117318435	0.300282912290812	0.4013338811474058
25555	25569.5	Frame 1	1025	237	0.23121951219512196	0.23121951219512196	0.20597403836206776	0.258509949707238
25555	25569.5	Frame 2	1025	50	0.04878048780487805	0.04878048780487805	0.03677128279456513	0.06428259717588708
25555	25569.5	Frame 3	1025	738	0.72	0.72	0.6912298742296245	0.7470981787056017
25556	25570.5	Frame 1	1071	283	0.2642390289449113	0.2642390289449113	0.23825802757618067	0.2919349634991231
25556	25570.5	Frame 2	1071	50	0.04668534080298786	0.04668534080298786	0.03518408724914097	0.06154540944326538
25556	25570.5	Frame 3	1071	738	0.6890756302521008	0.6890756302521008	0.660243347790863	0.7165336956155929
25557	25571.5	Frame 1	896	235	0.2622767857142857	0.2622767857142857	0.23399737867246392	0.2926251093445968
25557	25571.5	Frame 2	896	35	0.0390625	0.0390625	0.027749462854328614	0.05448176069023638
25557	25571.5	Frame 3	896	626	0.6986607142857143	0.6986607142857143	0.6672496701723337	0.728344152383143
25558	25572.5	Frame 1	1059	283	0.267233238904627	0.267233238904627	0.24100199181836865	0.2951768160157944
25558	25572.5	Frame 2	1059	40	0.03777148253068933	0.03777148253068933	0.027457333139546933	0.05156263778532594
25558	25572.5	Frame 3	1059	736	0.6949952785646837	0.6949952785646837	0.6661196477617765	0.7224374062890176
25559	25573.5	Frame 1	987	211	0.2137791286727457	0.2137791286727457	0.18885494408307196	0.24096648126962347
25559	25573.5	Frame 2	987	40	0.040526849037487336	0.040526849037487336	0.02946957023168792	0.055291761987844065
25559	25573.5	Frame 3	987	736	0.745694022289767	0.745694022289767	0.7170877456368311	0.7723597709153854
25560	25574.5	Frame 1	978	211	0.21574642126789367	0.21574642126789367	0.1906180434002081	0.24314306899702176
25560	25574.5	Frame 2	978	31	0.03169734151329243	0.03169734151329243	0.0219942271887182	0.04523289454844842
25560	25574.5	Frame 3	978	736	0.7525562372188139	0.7525562372188139	0.7240301723007904	0.7790687871948941
25561	25575.5	Frame 1	1032	211	0.20445736434108527	0.20445736434108527	0.18050744928729812	0.230642381535372
25561	25575.5	Frame 2	1032	31	0.030038759689922482	0.030038759689922482	0.020839113146699596	0.04288378730714113
25561	25575.5	Frame 3	1032	790	0.7655038759689923	0.7655038759689923	0.7381979975864095	0.7908036764514597
25562	25576.5	Frame 1	912	215	0.23574561403508773	0.23574561403508773	0.20881750991640516	0.2649345154440967
25562	25576.5	Frame 2	912	27	0.029605263157894735	0.029605263157894735	0.01997619192387008	0.043373604834488426
25562	25576.5	Frame 3	912	670	0.7346491228070176	0.7346491228070176	0.7044883913960872	0.7628038419382851
25563	25577.5	Frame 1	1079	255	0.23632993512511585	0.23632993512511585	0.21150002780225505	0.2630647355190641
25563	25577.5	Frame 2	1079	34	0.03151065801668211	0.03151065801668211	0.0222471379572709	0.04424384651222129
25563	25577.5	Frame 3	1079	790	0.732159406858202	0.732159406858202	0.7044709448823793	0.7581718413727279
25564	25578.5	Frame 1	1094	255	0.23308957952468007	0.23308957952468007	0.20855776681226745	0.2595232769351962
25564	25578.5	Frame 2	1094	34	0.031078610603290677	0.031078610603290677	0.021940969661519105	0.04364163818992782
25564	25578.5	Frame 3	1094	805	0.7358318098720292	0.7358318098720292	0.7084437201566821	0.7615406938882924
25565	25579.5	Frame 1	885	171	0.19322033898305085	0.19322033898305085	0.1680224463379413	0.22112735070175873
25565	25579.5	Frame 2	885	30	0.03389830508474576	0.03389830508474576	0.023378235744385002	0.04863506970193592
25565	25579.5	Frame 3	885	684	0.7728813559322034	0.7728813559322034	0.7435467252804911	0.7998091412675618
25566	25580.5	Frame 1	1045	200	0.19138755980861244	0.19138755980861244	0.16822912519812327	0.21685184071483343
25566	25580.5	Frame 2	1045	40	0.03827751196172249	0.03827751196172249	0.02782678932069982	0.05224782971556952
25566	25580.5	Frame 3	1045	805	0.7703349282296651	0.7703349282296651	0.7433749060714906	0.7952776503509634
25567	25581.5	Frame 1	1014	200	0.19723865877712032	0.19723865877712032	0.1734409500580014	0.22336755845406778
25567	25581.5	Frame 2	1014	40	0.03944773175542406	0.03944773175542406	0.028681341315685383	0.05383180418437988
25567	25581.5	Frame 3	1014	774	0.7633136094674556	0.7633136094674556	0.7356786719354279	0.7889236274820051
25568	25582.5	Frame 1	856	160	0.18691588785046728	0.18691588785046728	0.1616695138412547	0.21502209366467637
25568	25582.5	Frame 2	856	34	0.0397196261682243	0.0397196261682243	0.0280704637213201	0.05566249915254185
25568	25582.5	Frame 3	856	662	0.7733644859813084	0.7733644859813084	0.743526688940035	0.8007089868482191
25569	25583.5	Frame 1	997	186	0.18655967903711135	0.18655967903711135	0.16312365580885707	0.21245155828102033
25569	25583.5	Frame 2	997	37	0.037111334002006016	0.037111334002006016	0.02661829448166789	0.0513075855636353
25569	25583.5	Frame 3	997	774	0.7763289869608826	0.7763289869608826	0.7489102830097817	0.8015854488970444
25570	25584.5	Frame 1	137	26	0.1897810218978102	0.1897810218978102	0.12984550756866847	0.2675589289185107
25570	25584.5	Frame 2	137	7	0.051094890510948905	0.051094890510948905	0.022572648375162138	0.10637184478506084
25570	25584.5	Frame 3	137	104	0.7591240875912408	0.7591240875912408	0.677182099367528	0.8262237553103289
25571	25585.5	Frame 1	982	189	0.1924643584521385	0.1924643584521385	0.16854169745058845	0.21883306022126714
25571	25585.5	Frame 2	982	37	0.03767820773930754	0.03767820773930754	0.02702667955635269	0.05208473338145777
25571	25585.5	Frame 3	982	756	0.769857433808554	0.769857433808554	0.7419821014831052	0.7955891351392544
25572	25586.5	Frame 1	979	189	0.1930541368743616	0.1930541368743616	0.16906508130174527	0.21949201215143352
25572	25586.5	Frame 2	979	34	0.03472931562819203	0.03472931562819203	0.024529029386365787	0.048726289524530564
25572	25586.5	Frame 3	979	756	0.7722165474974464	0.7722165474974464	0.7443814170028102	0.797882496039875
25574	25588.5	Frame 1	840	163	0.19404761904761905	0.19404761904761905	0.1681600009412998	0.22278261458465104
25574	25588.5	Frame 2	840	28	0.03333333333333333	0.03333333333333333	0.02267176190163595	0.04844851110568334
25574	25588.5	Frame 3	840	649	0.7726190476190476	0.7726190476190476	0.7424524365311111	0.8002515898581426
25575	25589.5	Frame 1	978	192	0.19631901840490798	0.19631901840490798	0.17214823407831223	0.22291475921449858
25575	25589.5	Frame 2	978	32	0.032719836400818	0.032719836400818	0.022844755076347926	0.04641651337188628
25575	25589.5	Frame 3	978	754	0.7709611451942741	0.7709611451942741	0.7430654849746692	0.7966954862882467
25576	25590.5	Frame 1	952	192	0.20168067226890757	0.20168067226890757	0.17691534996881073	0.2288930977229957
25576	25590.5	Frame 2	952	32	0.03361344537815126	0.03361344537815126	0.023471226167038207	0.0476737809221856
25576	25590.5	Frame 3	952	728	0.7647058823529411	0.7647058823529411	0.736186205150139	0.7910565351010519
25578	25592.5	Frame 1	1029	264	0.2565597667638484	0.2565597667638484	0.23034743235473862	0.2846158555698141
25578	25592.5	Frame 2	1029	37	0.03595724003887269	0.03595724003887269	0.025787035219983025	0.049724784224444506
25578	25592.5	Frame 3	1029	728	0.7074829931972789	0.7074829931972789	0.6784592983030153	0.7349363802063765
25580	25594.5	Frame 1	130	43	0.33076923076923076	0.33076923076923076	0.2522646915257063	0.41944261107700487
25580	25594.5	Frame 2	130	8	0.06153846153846154	0.06153846153846154	0.028896386841038412	0.12155705392065712
25580	25594.5	Frame 3	130	79	0.6076923076923076	0.6076923076923076	0.5179514608937601	0.690972281055408
25581	25595.5	Frame 1	871	240	0.2755453501722158	0.2755453501722158	0.24635565471722115	0.3067442529803529
25581	25595.5	Frame 2	871	29	0.03329506314580941	0.03329506314580941	0.022806738228650248	0.0480762084927759
25581	25595.5	Frame 3	871	602	0.6911595866819747	0.6911595866819747	0.6591061459140951	0.7215029229711423
25582	25596.5	Frame 1	1002	283	0.282435129740519	0.282435129740519	0.2549503677229759	0.3116113969414359
25582	25596.5	Frame 2	1002	39	0.038922155688622756	0.038922155688622756	0.02817711376023163	0.053333957451842995
25582	25596.5	Frame 3	1002	680	0.6786427145708582	0.6786427145708582	0.6485834514253715	0.7073139547663598
25583	25597.5	Frame 1	857	228	0.2660443407234539	0.2660443407234539	0.23699085266505923	0.2972269174657159
25583	25597.5	Frame 2	857	29	0.0338389731621937	0.0338389731621937	0.023180895210782423	0.04885465567509476
25583	25597.5	Frame 3	857	600	0.7001166861143524	0.7001166861143524	0.6680040058968074	0.7304094696961948
25584	25598.5	Frame 1	978	267	0.27300613496932513	0.27300613496932513	0.24552081903378545	0.30230012335964945
25584	25598.5	Frame 2	978	31	0.03169734151329243	0.03169734151329243	0.0219942271887182	0.04523289454844842
25584	25598.5	Frame 3	978	680	0.6952965235173824	0.6952965235173824	0.6652089221744527	0.7238289067520548
25585	25599.5	Frame 1	419	267	0.6372315035799523	0.6372315035799523	0.5889261997310254	0.682979032150146
25585	25599.5	Frame 2	419	31	0.07398568019093078	0.07398568019093078	0.05160889338679105	0.10446559049681611
25585	25599.5	Frame 3	419	121	0.28878281622911695	0.28878281622911695	0.2463330217468292	0.33517532490296387
25588	25602.5	Frame 1	372	206	0.553763440860215	0.553763440860215	0.5016099188359933	0.6047888443870345
25588	25602.5	Frame 2	372	37	0.09946236559139784	0.09946236559139784	0.0718723789598098	0.13559686706165747
25588	25602.5	Frame 3	372	129	0.3467741935483871	0.3467741935483871	0.29891071574269495	0.39785645419757504
25590	25604.5	Frame 1	353	185	0.5240793201133145	0.5240793201133145	0.4705939946151524	0.5770321909141959
25590	25604.5	Frame 2	353	39	0.11048158640226628	0.11048158640226628	0.08065826711915763	0.14904969016604833
25590	25604.5	Frame 3	353	129	0.3654390934844193	0.3654390934844193	0.31554262409107975	0.4183139185597371
25591	25605.5	Frame 1	304	185	0.6085526315789473	0.6085526315789473	0.5509951641724196	0.663320226495998
25591	25605.5	Frame 2	304	39	0.12828947368421054	0.12828947368421054	0.09386146706000287	0.17239468803365993
25591	25605.5	Frame 3	304	80	0.2631578947368421	0.2631578947368421	0.21530794705189707	0.317113625821685
25592	25606.5	Frame 1	208	123	0.5913461538461539	0.5913461538461539	0.5210530436116668	0.6582083013425651
25592	25606.5	Frame 2	208	26	0.125	0.125	0.08474750756503036	0.17956529375449723
25592	25606.5	Frame 3	208	59	0.28365384615384615	0.28365384615384615	0.22454199682303214	0.3509164441689162
25593	25607.5	Frame 1	275	164	0.5963636363636363	0.5963636363636363	0.5356002993883573	0.6543892127540388
25593	25607.5	Frame 2	275	31	0.11272727272727273	0.11272727272727273	0.07902413975221925	0.15761115591722608
25593	25607.5	Frame 3	275	80	0.2909090909090909	0.2909090909090909	0.2387071752404397	0.3490655910150667
25594	25608.5	Frame 1	172	123	0.7151162790697675	0.7151162790697675	0.6404969980681401	0.7799370097812142
25594	25608.5	Frame 2	172	18	0.10465116279069768	0.10465116279069768	0.06492239146931825	0.16272011601835096
25594	25608.5	Frame 3	172	31	0.18023255813953487	0.18023255813953487	0.12748335140127423	0.24764720434418688
25595	25609.5	Frame 1	280	201	0.7178571428571429	0.7178571428571429	0.660609984555501	0.7690093300302663
25595	25609.5	Frame 2	280	31	0.11071428571428571	0.11071428571428571	0.07759275501313763	0.15487615320796377
25595	25609.5	Frame 3	280	48	0.17142857142857143	0.17142857142857143	0.13022285227570468	0.2218834460749733
25597	25611.5	Frame 1	239	156	0.6527196652719666	0.6527196652719666	0.588232633591575	0.7122090158554907
25597	25611.5	Frame 2	239	16	0.06694560669456066	0.06694560669456066	0.040007663162056714	0.10846128798085251
25597	25611.5	Frame 3	239	67	0.2803347280334728	0.2803347280334728	0.22527854697216385	0.3425934056638162
25598	25612.5	Frame 1	389	277	0.712082262210797	0.712082262210797	0.6638536085683391	0.756045381829256
25598	25612.5	Frame 2	389	27	0.06940874035989718	0.06940874035989718	0.0470758447927617	0.100583476796229
25598	25612.5	Frame 3	389	85	0.2185089974293059	0.2185089974293059	0.17911849462704532	0.2635757879810258
25599	25613.5	Frame 1	309	227	0.7346278317152104	0.7346278317152104	0.6810433783631566	0.7822622747768307
25599	25613.5	Frame 2	309	15	0.04854368932038835	0.04854368932038835	0.028403230596552375	0.08049603736180548
25599	25613.5	Frame 3	309	67	0.2168284789644013	0.2168284789644013	0.17303317197110749	0.2678207567163036
25600	25614.5	Frame 1	412	277	0.6723300970873787	0.6723300970873787	0.6243532767643633	0.7170382081363049
25600	25614.5	Frame 2	412	25	0.06067961165048544	0.06067961165048544	0.04044381854867179	0.08945094555533031
25600	25614.5	Frame 3	412	110	0.2669902912621359	0.2669902912621359	0.22542758305095528	0.31297957541925936
25601	25615.5	Frame 1	424	289	0.6816037735849056	0.6816037735849056	0.6345890000436029	0.7252711377918577
25601	25615.5	Frame 2	424	25	0.0589622641509434	0.0589622641509434	0.03929019037600489	0.08696254773322123
25601	25615.5	Frame 3	424	110	0.25943396226415094	0.25943396226415094	0.21889620653310496	0.30441304583341405
25602	25616.5	Frame 1	434	289	0.6658986175115207	0.6658986175115207	0.619058968180892	0.7097519972418009
25602	25616.5	Frame 2	434	35	0.08064516129032258	0.08064516129032258	0.05757752856600978	0.11139743175395835
25602	25616.5	Frame 3	434	110	0.2534562211981567	0.2534562211981567	0.21373620985303207	0.2976234818805873
25603	25617.5	Frame 1	78	49	0.6282051282051282	0.6282051282051282	0.5108599376274513	0.7328138285968445
25603	25617.5	Frame 2	78	9	0.11538461538461539	0.11538461538461539	0.05736770636952186	0.21259250709327104
25603	25617.5	Frame 3	78	20	0.2564102564102564	0.2564102564102564	0.1671906176485001	0.3699633252527097
25605	25619.5	Frame 1	547	369	0.6745886654478976	0.6745886654478976	0.6332898614127527	0.7133959112264576
25605	25619.5	Frame 2	547	39	0.0712979890310786	0.0712979890310786	0.05180979812944035	0.09701571423266725
25605	25619.5	Frame 3	547	139	0.25411334552102377	0.25411334552102377	0.2185661207933895	0.29317562820135207
25606	25620.5	Frame 1	539	369	0.6846011131725418	0.6846011131725418	0.6432316609067613	0.7232963484450858
25606	25620.5	Frame 2	539	39	0.07235621521335807	0.07235621521335807	0.05258531328982826	0.09843299456525803
25606	25620.5	Frame 3	539	131	0.24304267161410018	0.24304267161410018	0.20785882387571314	0.2819559954100725
25607	25621.5	Frame 1	460	290	0.6304347826086957	0.6304347826086957	0.5843101892462136	0.6743458951564555
25607	25621.5	Frame 2	460	39	0.08478260869565217	0.08478260869565217	0.06170669527561958	0.11502585074402673
25607	25621.5	Frame 3	460	131	0.2847826086956522	0.2847826086956522	0.24442391394193982	0.32879956711572444
25609	25623.5	Frame 1	475	290	0.6105263157894737	0.6105263157894737	0.5648892927804805	0.6543475773105762
25609	25623.5	Frame 2	475	34	0.07157894736842105	0.07157894736842105	0.050782112088044326	0.0995571970883459
25609	25623.5	Frame 3	475	151	0.3178947368421053	0.3178947368421053	0.2766145463761706	0.36216987626605807
25610	25624.5	Frame 1	71	44	0.6197183098591549	0.6197183098591549	0.4963766448005172	0.7300247407054007
25610	25624.5	Frame 2	71	8	0.11267605633802817	0.11267605633802817	0.05335710590798827	0.21533097515261362
25610	25624.5	Frame 3	71	19	0.2676056338028169	0.2676056338028169	0.17265137067978395	0.38799472553559156
25611	25625.5	Frame 1	68	44	0.6470588235294118	0.6470588235294118	0.5209701754516888	0.7564324886054444
25611	25625.5	Frame 2	68	5	0.07352941176470588	0.07352941176470588	0.02738583352980314	0.1702059391007575
25611	25625.5	Frame 3	68	19	0.27941176470588236	0.27941176470588236	0.18062200401253445	0.40336428396637447
25613	25627.5	Frame 1	413	253	0.612590799031477	0.612590799031477	0.5635494601526645	0.6595037332993161
25613	25627.5	Frame 2	413	28	0.06779661016949153	0.06779661016949153	0.046316462744754316	0.0976334793584231
25613	25627.5	Frame 3	413	132	0.3196125907990315	0.3196125907990315	0.27532285129196654	0.3673161240779412
25614	25628.5	Frame 1	492	306	0.6219512195121951	0.6219512195121951	0.5772849325230914	0.6646832745426973
25614	25628.5	Frame 2	492	36	0.07317073170731707	0.07317073170731707	0.05245483312568172	0.10078820150579142
25614	25628.5	Frame 3	492	150	0.3048780487804878	0.3048780487804878	0.26487078531926317	0.3479838570088235
25615	25629.5	Frame 1	505	306	0.6059405940594059	0.6059405940594059	0.5616748967431408	0.6485696970136661
25615	25629.5	Frame 2	505	36	0.07128712871287128	0.07128712871287128	0.051092903890295645	0.09823600239332228
25615	25629.5	Frame 3	505	163	0.3227722772277228	0.3227722772277228	0.2825150106586342	0.3657701703163629
25616	25630.5	Frame 1	531	332	0.6252354048964218	0.6252354048964218	0.5823469146509774	0.6662839214965692
25616	25630.5	Frame 2	531	36	0.06779661016949153	0.06779661016949153	0.04857076580102753	0.09350057263230299
25616	25630.5	Frame 3	531	163	0.3069679849340866	0.3069679849340866	0.2683388417830599	0.34843627837060503
25617	25631.5	Frame 1	529	332	0.6275992438563327	0.6275992438563327	0.5846613819827288	0.6686552338493134
25617	25631.5	Frame 2	529	34	0.06427221172022685	0.06427221172022685	0.045557531451304666	0.08954951654740599
25617	25631.5	Frame 3	529	163	0.30812854442344045	0.30812854442344045	0.26937847878910676	0.3497113381601692
25618	25632.5	Frame 1	104	69	0.6634615384615384	0.6634615384615384	0.5633327040765223	0.7513407586161913
25618	25632.5	Frame 2	104	6	0.057692307692307696	0.057692307692307696	0.023668795222689974	0.12635504239926046
25618	25632.5	Frame 3	104	29	0.27884615384615385	0.27884615384615385	0.19752186963693	0.3767854935449126
25619	25633.5	Frame 1	538	331	0.6152416356877324	0.6152416356877324	0.5725088665275481	0.6563035623952285
25619	25633.5	Frame 2	538	34	0.06319702602230483	0.06319702602230483	0.04478953585513055	0.08807390629414973
25619	25633.5	Frame 3	538	173	0.3215613382899628	0.3215613382899628	0.28258528170060676	0.36312686121954574
25620	25634.5	Frame 1	536	331	0.6175373134328358	0.6175373134328358	0.5747514231801644	0.658612651641002
25620	25634.5	Frame 2	536	32	0.05970149253731343	0.05970149253731343	0.041821765942383335	0.08413434946151715
25620	25634.5	Frame 3	536	173	0.32276119402985076	0.32276119402985076	0.28366668250822796	0.36443734070260136
25621	25635.5	Frame 1	531	331	0.623352165725047	0.623352165725047	0.5804368722251803	0.6644551943161455
25621	25635.5	Frame 2	531	32	0.060263653483992465	0.060263653483992465	0.042218513219136444	0.08491482519170768
25621	25635.5	Frame 3	531	168	0.3163841807909605	0.3163841807909605	0.2773635673792469	0.358104934664778
25622	25636.5	Frame 1	460	289	0.6282608695652174	0.6282608695652174	0.582102223892465	0.6722429880022253
25622	25636.5	Frame 2	460	27	0.058695652173913045	0.058695652173913045	0.03975405434526651	0.08530997797147455
25622	25636.5	Frame 3	460	144	0.3130434782608696	0.3130434782608696	0.2713233979644457	0.3579392904180703
25624	25638.5	Frame 1	571	348	0.6094570928196147	0.6094570928196147	0.5679509536575291	0.6494684071065949
25624	25638.5	Frame 2	571	33	0.05779334500875657	0.05779334500875657	0.04070891946375629	0.08105430628354626
25624	25638.5	Frame 3	571	190	0.3327495621716287	0.3327495621716287	0.29448732445377757	0.3732976044491223
25625	25639.5	Frame 1	479	294	0.6137787056367432	0.6137787056367432	0.5683790430959336	0.6573247741779148
25625	25639.5	Frame 2	479	26	0.054279749478079335	0.054279749478079335	0.03645248727718811	0.07955722475396262
25625	25639.5	Frame 3	479	159	0.33194154488517746	0.33194154488517746	0.2902515157546281	0.37637159462961395
25626	25640.5	Frame 1	580	361	0.6224137931034482	0.6224137931034482	0.5814030903749167	0.6617785466934488
25626	25640.5	Frame 2	580	29	0.05	0.05	0.034321785152933625	0.07188281019614577
25626	25640.5	Frame 3	580	190	0.3275862068965517	0.3275862068965517	0.2898030105157502	0.3676892558508415
25627	25641.5	Frame 1	563	361	0.6412078152753108	0.6412078152753108	0.5998503335161366	0.6806086359545943
25627	25641.5	Frame 2	563	29	0.05150976909413854	0.05150976909413854	0.03536492756002398	0.07402406875882409
25627	25641.5	Frame 3	563	173	0.30728241563055064	0.30728241563055064	0.26973350830264337	0.3475040277503202
25629	25643.5	Frame 1	545	340	0.6238532110091743	0.6238532110091743	0.5815196442955901	0.6644140631913156
25629	25643.5	Frame 2	545	32	0.05871559633027523	0.05871559633027523	0.041126101484119805	0.08276505136802066
25629	25643.5	Frame 3	545	173	0.3174311926605505	0.3174311926605505	0.27886463054330557	0.35861318598716047
25630	25644.5	Frame 1	402	265	0.6592039800995025	0.6592039800995025	0.6102869691007938	0.7050266482970512
25630	25644.5	Frame 2	402	25	0.06218905472636816	0.06218905472636816	0.041458229759418715	0.09163601867025235
25630	25644.5	Frame 3	402	112	0.27860696517412936	0.27860696517412936	0.23586294910859756	0.32566038505189415
25631	25645.5	Frame 1	525	351	0.6685714285714286	0.6685714285714286	0.6262346629756552	0.708401531041969
25631	25645.5	Frame 2	525	32	0.06095238095238095	0.06095238095238095	0.04270466193590922	0.08587072036565509
25631	25645.5	Frame 3	525	142	0.2704761904761905	0.2704761904761905	0.23334394057268712	0.3110261151993069
25632	25646.5	Frame 1	523	351	0.6711281070745698	0.6711281070745698	0.6287658552465857	0.7109357915612874
25632	25646.5	Frame 2	523	30	0.05736137667304015	0.05736137667304015	0.03967629112996564	0.08180599449748117
25632	25646.5	Frame 3	523	142	0.27151051625239003	0.27151051625239003	0.23425633225223416	0.3121799478597765
25633	25647.5	Frame 1	490	351	0.7163265306122449	0.7163265306122449	0.6737955165652962	0.7554064241034731
25633	25647.5	Frame 2	490	30	0.061224489795918366	0.061224489795918366	0.042369063091128735	0.0872288459908162
25633	25647.5	Frame 3	490	109	0.22244897959183674	0.22244897959183674	0.18691127513365538	0.26242365420408303
25634	25648.5	Frame 1	482	343	0.7116182572614108	0.7116182572614108	0.6685568270280816	0.7512478106072229
25634	25648.5	Frame 2	482	30	0.06224066390041494	0.06224066390041494	0.043077828433691075	0.08865348749234721
25634	25648.5	Frame 3	482	109	0.22614107883817428	0.22614107883817428	0.19007612811010707	0.2666563469330957
25636	25650.5	Frame 1	121	81	0.6694214876033058	0.6694214876033058	0.5772702625657882	0.7506412160834585
25636	25650.5	Frame 2	121	6	0.049586776859504134	0.049586776859504134	0.020316815692430275	0.1093172859313617
25636	25650.5	Frame 3	121	34	0.2809917355371901	0.2809917355371901	0.20493677072476285	0.3712069527809607
25638	25652.5	Frame 1	628	416	0.6624203821656051	0.6624203821656051	0.6237350215262321	0.6990884107376423
25638	25652.5	Frame 2	628	33	0.052547770700636945	0.052547770700636945	0.03699021031356752	0.07379066469396096
25638	25652.5	Frame 3	628	179	0.28503184713375795	0.28503184713375795	0.2503533387508155	0.32238299967868184
25640	25654.5	Frame 1	523	359	0.6864244741873805	0.6864244741873805	0.6444438967971517	0.7256213382468089
25640	25654.5	Frame 2	523	27	0.05162523900573614	0.05162523900573614	0.03493319019781202	0.07517956688295939
25640	25654.5	Frame 3	523	137	0.26195028680688337	0.26195028680688337	0.2251950991483144	0.3022646042348755
25642	25656.5	Frame 1	655	443	0.6763358778625954	0.6763358778625954	0.6387861101687976	0.7117856854638883
25642	25656.5	Frame 2	655	31	0.04732824427480916	0.04732824427480916	0.032903797419714324	0.06727528454249214
25642	25656.5	Frame 3	655	181	0.27633587786259545	0.27633587786259545	0.2427388133110819	0.3125990721176952
25643	25657.5	Frame 1	658	446	0.6778115501519757	0.6778115501519757	0.6403847298410011	0.7131304825806439
25643	25657.5	Frame 2	658	31	0.04711246200607903	0.04711246200607903	0.032752901620111664	0.06697217692117263
25643	25657.5	Frame 3	658	181	0.2750759878419453	0.2750759878419453	0.2416092793594573	0.31121164104401366
25644	25658.5	Frame 1	658	446	0.6778115501519757	0.6778115501519757	0.6403847298410011	0.7131304825806439
25644	25658.5	Frame 2	658	31	0.04711246200607903	0.04711246200607903	0.032752901620111664	0.06697217692117263
25644	25658.5	Frame 3	658	181	0.2750759878419453	0.2750759878419453	0.2416092793594573	0.31121164104401366
25645	25659.5	Frame 1	662	446	0.6737160120845922	0.6737160120845922	0.6363154698126733	0.7090698547586138
25645	25659.5	Frame 2	662	31	0.04682779456193353	0.04682779456193353	0.032553847180096684	0.06657225611817029
25645	25659.5	Frame 3	662	185	0.2794561933534743	0.2794561933534743	0.24589804938144535	0.3156151442186353
25646	25660.5	Frame 1	659	443	0.6722306525037937	0.6722306525037937	0.6347088171151749	0.7077140583583834
25646	25660.5	Frame 2	659	31	0.04704097116843703	0.04704097116843703	0.03270291012875881	0.06687174700213701
25646	25660.5	Frame 3	659	185	0.28072837632776937	0.28072837632776937	0.24704088189691487	0.3170134275601656
25647	25661.5	Frame 1	663	443	0.6681749622926093	0.6681749622926093	0.6306844491205646	0.7036872353407044
25647	25661.5	Frame 2	663	35	0.05279034690799397	0.05279034690799397	0.03756319456170296	0.07339501660401011
25647	25661.5	Frame 3	663	185	0.2790346907993967	0.2790346907993967	0.24551945578210257	0.3151517794513294
25650	25664.5	Frame 1	654	444	0.6788990825688074	0.6788990825688074	0.6413780094013581	0.7142863064991908
25650	25664.5	Frame 2	654	35	0.053516819571865444	0.053516819571865444	0.03808344486694881	0.07439251190776182
25650	25664.5	Frame 3	654	175	0.26758409785932724	0.26758409785932724	0.2343549733110851	0.3035885393198256
25651	25665.5	Frame 1	654	444	0.6788990825688074	0.6788990825688074	0.6413780094013581	0.7142863064991908
25651	25665.5	Frame 2	654	35	0.053516819571865444	0.053516819571865444	0.03808344486694881	0.07439251190776182
25651	25665.5	Frame 3	654	175	0.26758409785932724	0.26758409785932724	0.2343549733110851	0.3035885393198256
25652	25666.5	Frame 1	114	72	0.631578947368421	0.631578947368421	0.5356427617908287	0.7185191315662288
25652	25666.5	Frame 2	114	8	0.07017543859649122	0.07017543859649122	0.03299839663622142	0.13784368161846972
25652	25666.5	Frame 3	114	34	0.2982456140350877	0.2982456140350877	0.21805950540968116	0.39225910574909306
25653	25667.5	Frame 1	607	398	0.6556836902800659	0.6556836902800659	0.616172259497695	0.693194471094767
25653	25667.5	Frame 2	607	34	0.05601317957166392	0.05601317957166392	0.03966342113298375	0.0781950117230265
25653	25667.5	Frame 3	607	175	0.2883031301482702	0.2883031301482702	0.252900000909617	0.32642952906849393
25654	25668.5	Frame 1	659	398	0.6039453717754173	0.6039453717754173	0.5653393242816549	0.6413221941185101
25654	25668.5	Frame 2	659	34	0.051593323216995446	0.051593323216995446	0.03651409310524524	0.0721000808149291
25654	25668.5	Frame 3	659	227	0.34446130500758726	0.34446130500758726	0.30844066240119133	0.3823223594059961
25656	25670.5	Frame 1	610	348	0.5704918032786885	0.5704918032786885	0.5300656187797406	0.610017352194606
25656	25670.5	Frame 2	610	35	0.05737704918032787	0.05737704918032787	0.04084942572463505	0.07968714915213738
25656	25670.5	Frame 3	610	227	0.3721311475409836	0.3721311475409836	0.3338869026024401	0.4120098993582153
25657	25671.5	Frame 1	624	348	0.5576923076923077	0.5576923076923077	0.5176848957473233	0.5969792653552652
25657	25671.5	Frame 2	624	35	0.05608974358974359	0.05608974358974359	0.03992673938589521	0.07792256787784846
25657	25671.5	Frame 3	624	241	0.38621794871794873	0.38621794871794873	0.3480416553223349	0.4258157076401065
25658	25672.5	Frame 1	480	257	0.5354166666666667	0.5354166666666667	0.4896547218374927	0.5806031530838183
25658	25672.5	Frame 2	480	28	0.058333333333333334	0.058333333333333334	0.03980270568238123	0.0842194495781975
25658	25672.5	Frame 3	480	195	0.40625	0.40625	0.36221049026851593	0.4518133141200416
25659	25673.5	Frame 1	477	257	0.5387840670859538	0.5387840670859538	0.49287011823118093	0.5840638594316532
25659	25673.5	Frame 2	477	25	0.05241090146750524	0.05241090146750524	0.03489421915710557	0.0774466773563794
25659	25673.5	Frame 3	477	195	0.4088050314465409	0.4088050314465409	0.36456397997579676	0.45453767970398024
25660	25674.5	Frame 1	573	305	0.5322862129144852	0.5322862129144852	0.49048169624565463	0.5736515573707713
25660	25674.5	Frame 2	573	32	0.055846422338568937	0.055846422338568937	0.03910254675220134	0.07877625441091568
25660	25674.5	Frame 3	573	236	0.4118673647469459	0.4118673647469459	0.3714320051286737	0.4535018879506496
25661	25675.5	Frame 1	547	279	0.5100548446069469	0.5100548446069469	0.4673293073255679	0.5526370916045907
25661	25675.5	Frame 2	547	32	0.05850091407678245	0.05850091407678245	0.04097464107040905	0.08246679257650642
25661	25675.5	Frame 3	547	236	0.43144424131627057	0.43144424131627057	0.3896621359928175	0.4742035184595915
25663	25677.5	Frame 1	536	279	0.5205223880597015	0.5205223880597015	0.4773044059416947	0.5634418805283279
25663	25677.5	Frame 2	536	21	0.03917910447761194	0.03917910447761194	0.025023151387892476	0.06025729913602007
25663	25677.5	Frame 3	536	236	0.44029850746268656	0.44029850746268656	0.39792829850357936	0.48353716780044825
25664	25678.5	Frame 1	380	175	0.4605263157894737	0.4605263157894737	0.4097639717026089	0.5120993993925901
25664	25678.5	Frame 2	380	15	0.039473684210526314	0.039473684210526314	0.02306517611040615	0.06569994766556692
25664	25678.5	Frame 3	380	190	0.5	0.5	0.4499801765216857	0.5500198234783144
25665	25679.5	Frame 1	470	213	0.4531914893617021	0.4531914893617021	0.4077013128195511	0.49945849119767033
25665	25679.5	Frame 2	470	21	0.04468085106382979	0.04468085106382979	0.028558697183002583	0.06859639392445083
25665	25679.5	Frame 3	470	236	0.502127659574468	0.502127659574468	0.45603571306894275	0.5481842993698187
25666	25680.5	Frame 1	424	213	0.5023584905660378	0.5023584905660378	0.45379079448730597	0.5508827895948697
25666	25680.5	Frame 2	424	21	0.049528301886792456	0.049528301886792456	0.031678281094671454	0.07591883217771635
25666	25680.5	Frame 3	424	190	0.4481132075471698	0.4481132075471698	0.4002976124167658	0.4968836611555938
25667	25681.5	Frame 1	270	110	0.4074074074074074	0.4074074074074074	0.3487113746931416	0.4687827102831449
25667	25681.5	Frame 2	270	13	0.04814814814814815	0.04814814814814815	0.02697260176015581	0.08288668454971582
25667	25681.5	Frame 3	270	147	0.5444444444444444	0.5444444444444444	0.48298732104584263	0.6046160344820052
25668	25682.5	Frame 1	355	145	0.4084507042253521	0.4084507042253521	0.35719667114281173	0.46171853030190413
25668	25682.5	Frame 2	355	20	0.056338028169014086	0.056338028169014086	0.03564353575303672	0.08707564067581154
25668	25682.5	Frame 3	355	190	0.5352112676056338	0.5352112676056338	0.4818251463404529	0.587823148451246
25669	25683.5	Frame 1	344	145	0.42151162790697677	0.42151162790697677	0.3690649019660477	0.4757399731692283
25669	25683.5	Frame 2	344	20	0.05813953488372093	0.05813953488372093	0.0367926369395411	0.08980559115390171
25669	25683.5	Frame 3	344	179	0.5203488372093024	0.5203488372093024	0.46617927396662845	0.5740566416799232
25671	25685.5	Frame 1	365	153	0.4191780821917808	0.4191780821917808	0.3683243176100479	0.4717606709504815
25671	25685.5	Frame 2	365	33	0.09041095890410959	0.09041095890410959	0.06394258293924744	0.1258020874953018
25671	25685.5	Frame 3	365	179	0.4904109589041096	0.4904109589041096	0.4381405745123502	0.5428863890319233
25672	25686.5	Frame 1	355	153	0.4309859154929577	0.4309859154929577	0.379108597870506	0.48438102679300976
25672	25686.5	Frame 2	355	33	0.09295774647887324	0.09295774647887324	0.06576479314083011	0.12926562299943917
25672	25686.5	Frame 3	355	169	0.476056338028169	0.476056338028169	0.42325222078343033	0.5293869204501122
25673	25687.5	Frame 1	328	126	0.38414634146341464	0.38414634146341464	0.33167012169927157	0.4393820515299789
25673	25687.5	Frame 2	328	33	0.10060975609756098	0.10060975609756098	0.07124695454656983	0.13964556058109234
25673	25687.5	Frame 3	328	169	0.5152439024390244	0.5152439024390244	0.45978436807001094	0.5703406146478048
25674	25688.5	Frame 1	326	126	0.38650306748466257	0.38650306748466257	0.3337801277057334	0.44194589935280737
25674	25688.5	Frame 2	326	31	0.0950920245398773	0.0950920245398773	0.0665101094439299	0.13355207063823937
25674	25688.5	Frame 3	326	169	0.5184049079754601	0.5184049079754601	0.46274584942343117	0.573623213779164
25675	25689.5	Frame 1	303	126	0.4158415841584158	0.4158415841584158	0.36014026068666993	0.47371238089592044
25675	25689.5	Frame 2	303	31	0.10231023102310231	0.10231023102310231	0.07162511292042109	0.14342645265681356
25675	25689.5	Frame 3	303	146	0.48184818481848185	0.48184818481848185	0.4245442956060021	0.5396198191026402
25676	25690.5	Frame 1	330	153	0.4636363636363636	0.4636363636363636	0.40907447368673816	0.519058544527014
25676	25690.5	Frame 2	330	31	0.09393939393939393	0.09393939393939393	0.06569422538038072	0.13197184664366762
25676	25690.5	Frame 3	330	146	0.44242424242424244	0.44242424242424244	0.38832561539164073	0.497885144574219
25677	25691.5	Frame 1	347	153	0.4409221902017291	0.4409221902017291	0.3882049459551682	0.49496863856387857
25677	25691.5	Frame 2	347	48	0.138328530259366	0.138328530259366	0.10467700427689808	0.18021072232553867
25677	25691.5	Frame 3	347	146	0.4207492795389049	0.4207492795389049	0.3685507400735395	0.47473116640099833
25678	25692.5	Frame 1	279	127	0.4551971326164875	0.4551971326164875	0.3960177688569327	0.5156305596935612
25678	25692.5	Frame 2	279	36	0.12903225806451613	0.12903225806451613	0.0931381099669655	0.17545534884021063
25678	25692.5	Frame 3	279	116	0.4157706093189964	0.4157706093189964	0.3577335562295846	0.4761660173441036
25680	25694.5	Frame 1	362	155	0.4281767955801105	0.4281767955801105	0.3768749512929071	0.4810276279147432
25680	25694.5	Frame 2	362	63	0.17403314917127072	0.17403314917127072	0.13720839296447	0.21794331859412716
25680	25694.5	Frame 3	362	144	0.39779005524861877	0.39779005524861877	0.3473608949628639	0.45042417283807323
25681	25695.5	Frame 1	365	155	0.4246575342465753	0.4246575342465753	0.3736576471550226	0.4772689638469373
25681	25695.5	Frame 2	365	63	0.1726027397260274	0.1726027397260274	0.1360599420547033	0.2162039572881765
25681	25695.5	Frame 3	365	147	0.40273972602739727	0.40273972602739727	0.35236237320093017	0.4551978555419643
25682	25696.5	Frame 1	303	138	0.45544554455445546	0.45544554455445546	0.3986652369149397	0.5133740607164813
25682	25696.5	Frame 2	303	47	0.1551155115511551	0.1551155115511551	0.11724195245855011	0.20196998237958896
25682	25696.5	Frame 3	303	118	0.38943894389438943	0.38943894389438943	0.33465756811539965	0.4470712799483069
25683	25697.5	Frame 1	376	165	0.43882978723404253	0.43882978723404253	0.3882399513567597	0.49068952420486894
25683	25697.5	Frame 2	376	64	0.1702127659574468	0.1702127659574468	0.13440661493267347	0.21292083540265533
25683	25697.5	Frame 3	376	147	0.39095744680851063	0.39095744680851063	0.3416890707972163	0.4424905361715181
25684	25698.5	Frame 1	258	138	0.5348837209302325	0.5348837209302325	0.47203025595317766	0.5966812811500954
25684	25698.5	Frame 2	258	48	0.18604651162790697	0.18604651162790697	0.14157053533685768	0.24010591107849277
25684	25698.5	Frame 3	258	72	0.27906976744186046	0.27906976744186046	0.22609018416591423	0.33875930134452226
25685	25699.5	Frame 1	78	41	0.5256410256410257	0.5256410256410257	0.41007883014115726	0.6386602185760696
25685	25699.5	Frame 2	78	16	0.20512820512820512	0.20512820512820512	0.12525896047381577	0.31458843392664837
25685	25699.5	Frame 3	78	21	0.2692307692307692	0.2692307692307692	0.1779430716620491	0.3835508258137596
25686	25700.5	Frame 1	376	215	0.5718085106382979	0.5718085106382979	0.5199803788157047	0.6221457796305979
25686	25700.5	Frame 2	376	68	0.18085106382978725	0.18085106382978725	0.14403086726606498	0.22434534596334058
25686	25700.5	Frame 3	376	93	0.2473404255319149	0.2473404255319149	0.2051913887676127	0.29475468650865055
25687	25701.5	Frame 1	351	215	0.6125356125356125	0.6125356125356125	0.5591711142320723	0.6633958100511558
25687	25701.5	Frame 2	351	68	0.19373219373219372	0.19373219373219372	0.15449719744577384	0.23982489886606617
25687	25701.5	Frame 3	351	68	0.19373219373219372	0.19373219373219372	0.15449719744577384	0.23982489886606617
25689	25703.5	Frame 1	269	167	0.620817843866171	0.620817843866171	0.5596350600734668	0.6784902806788584
25689	25703.5	Frame 2	269	50	0.18587360594795538	0.18587360594795538	0.14226993104836927	0.23867232447157471
25689	25703.5	Frame 3	269	52	0.19330855018587362	0.19330855018587362	0.14890771829611543	0.24668181665171035
25690	25704.5	Frame 1	75	41	0.5466666666666666	0.5466666666666666	0.42802013749206685	0.6605032170724572
25690	25704.5	Frame 2	75	18	0.24	0.24	0.15206622467270078	0.3549596703865821
25690	25704.5	Frame 3	75	16	0.21333333333333335	0.21333333333333335	0.13044482209896255	0.3260933869558939
25693	25707.5	Frame 1	345	209	0.6057971014492753	0.6057971014492753	0.5518720635727827	0.6573269440810641
25693	25707.5	Frame 2	345	69	0.2	0.2	0.15987805637927352	0.24695409363344334
25693	25707.5	Frame 3	345	67	0.19420289855072465	0.19420289855072465	0.1546048978672676	0.24076758541227317
25694	25708.5	Frame 1	340	204	0.6	0.6	0.5456039495950897	0.6520988798715831
25694	25708.5	Frame 2	340	69	0.20294117647058824	0.20294117647058824	0.1622792770031051	0.25046702974160856
25694	25708.5	Frame 3	340	67	0.19705882352941176	0.19705882352941176	0.15692584033056584	0.24419419628892508
25695	25709.5	Frame 1	341	204	0.5982404692082112	0.5982404692082112	0.5439102350508369	0.6503206297244427
25695	25709.5	Frame 2	341	70	0.20527859237536658	0.20527859237536658	0.16446707894005658	0.2528790455039007
25695	25709.5	Frame 3	341	67	0.19648093841642228	0.19648093841642228	0.15645608718799686	0.24350110960745594
25696	25710.5	Frame 1	266	168	0.631578947368421	0.631578947368421	0.5702079987431664	0.6890830365562898
25696	25710.5	Frame 2	266	52	0.19548872180451127	0.19548872180451127	0.15062513426127022	0.2493604519209949
25696	25710.5	Frame 3	266	46	0.17293233082706766	0.17293233082706766	0.13056361229851157	0.2249936947932157
25697	25711.5	Frame 1	409	279	0.6821515892420538	0.6821515892420538	0.6342515010445033	0.7265705263381056
25697	25711.5	Frame 2	409	70	0.17114914425427874	0.17114914425427874	0.1366399144105723	0.21198152901386308
25697	25711.5	Frame 3	409	60	0.1466992665036675	0.1466992665036675	0.1146053063192324	0.18560034847316634
25699	25713.5	Frame 1	443	279	0.6297968397291196	0.6297968397291196	0.5827498973844203	0.6745563161347748
25699	25713.5	Frame 2	443	69	0.15575620767494355	0.15575620767494355	0.12394275718444175	0.19368475410836372
25699	25713.5	Frame 3	443	95	0.2144469525959368	0.2144469525959368	0.17772036669603225	0.256227354777954
25700	25714.5	Frame 1	493	329	0.6673427991886409	0.6673427991886409	0.6235613500149771	0.7084737129168418
25700	25714.5	Frame 2	493	69	0.13995943204868155	0.13995943204868155	0.11119477720560066	0.17447448199359034
25700	25714.5	Frame 3	493	95	0.1926977687626775	0.1926977687626775	0.15937375257020847	0.23091132661933772
25701	25715.5	Frame 1	394	272	0.6903553299492385	0.6903553299492385	0.6417408195915771	0.7351921845304007
25701	25715.5	Frame 2	394	47	0.11928934010152284	0.11928934010152284	0.0897917533608241	0.15642722345041585
25701	25715.5	Frame 3	394	75	0.19035532994923857	0.19035532994923857	0.1534936469196538	0.23339094947307204
25702	25716.5	Frame 1	497	329	0.6619718309859155	0.6619718309859155	0.6182547245264706	0.7031444388138739
25702	25716.5	Frame 2	497	64	0.12877263581488935	0.12877263581488935	0.10124622357924819	0.1621865811422082
25702	25716.5	Frame 3	497	104	0.20925553319919518	0.20925553319919518	0.1748550604635148	0.2482407715561385
25703	25717.5	Frame 1	488	320	0.6557377049180327	0.6557377049180327	0.6114678587256932	0.6975159434371956
25703	25717.5	Frame 2	488	64	0.13114754098360656	0.13114754098360656	0.10313862851054834	0.1651136277207597
25703	25717.5	Frame 3	488	104	0.21311475409836064	0.21311475409836064	0.17814174943140212	0.25269475265779123
25705	25719.5	Frame 1	486	320	0.6584362139917695	0.6584362139917695	0.6141280271668755	0.7001990359665885
25705	25719.5	Frame 2	486	62	0.12757201646090535	0.12757201646090535	0.09988510370291069	0.16130111859252635
25705	25719.5	Frame 3	486	104	0.2139917695473251	0.2139917695473251	0.1788889954256107	0.2537062758363694
25706	25720.5	Frame 1	431	265	0.6148491879350348	0.6148491879350348	0.5669095880136223	0.6607085952673429
25706	25720.5	Frame 2	431	62	0.14385150812064965	0.14385150812064965	0.11282292395979948	0.1813910054564901
25706	25720.5	Frame 3	431	104	0.24129930394431554	0.24129930394431554	0.20221969094042902	0.28508020160343883
25707	25721.5	Frame 1	406	265	0.6527093596059114	0.6527093596059114	0.6039038751256169	0.6985764120225835
25707	25721.5	Frame 2	406	37	0.09113300492610837	0.09113300492610837	0.06578699021309126	0.12447614583482187
25707	25721.5	Frame 3	406	104	0.2561576354679803	0.2561576354679803	0.21496707415393326	0.3020510505974071
25708	25722.5	Frame 1	402	265	0.6592039800995025	0.6592039800995025	0.6102869691007938	0.7050266482970512
25708	25722.5	Frame 2	402	37	0.09203980099502487	0.09203980099502487	0.06644888009424776	0.12568891986139788
25708	25722.5	Frame 3	402	100	0.24875621890547264	0.24875621890547264	0.20784706586309426	0.29456073078838835
25709	25723.5	Frame 1	447	310	0.6935123042505593	0.6935123042505593	0.6481228169356469	0.7355182190310368
25709	25723.5	Frame 2	447	37	0.08277404921700224	0.08277404921700224	0.05969259154150584	0.1132726224833659
25709	25723.5	Frame 3	447	100	0.22371364653243847	0.22371364653243847	0.18648727203738005	0.2657837847323863
25710	25724.5	Frame 1	432	310	0.7175925925925926	0.7175925925925926	0.672169172100994	0.7590763280289965
25710	25724.5	Frame 2	432	22	0.05092592592592592	0.05092592592592592	0.0329384819862189	0.07726170458697967
25710	25724.5	Frame 3	432	100	0.23148148148148148	0.23148148148148148	0.1931013329052429	0.27473190574521505
25711	25725.5	Frame 1	429	310	0.7226107226107226	0.7226107226107226	0.6772022919254223	0.7639597213506103
25711	25725.5	Frame 2	429	22	0.05128205128205128	0.05128205128205128	0.03317044009247468	0.07779327077452375
25711	25725.5	Frame 3	429	97	0.2261072261072261	0.2261072261072261	0.18797157981848428	0.26924669553868075
25712	25726.5	Frame 1	333	243	0.7297297297297297	0.7297297297297297	0.6780456958194643	0.776010173266697
25712	25726.5	Frame 2	333	15	0.04504504504504504	0.04504504504504504	0.026342416432565026	0.07480181423827169
25712	25726.5	Frame 3	333	75	0.22522522522522523	0.22522522522522523	0.18225903717067882	0.2746666999656598
25713	25727.5	Frame 1	406	289	0.7118226600985221	0.7118226600985221	0.6646687169432397	0.7548953936427101
25713	25727.5	Frame 2	406	20	0.04926108374384237	0.04926108374384237	0.031135174278149075	0.07631891018731186
25713	25727.5	Frame 3	406	97	0.23891625615763548	0.23891625615763548	0.19885961970922886	0.2840115669535843
25714	25728.5	Frame 1	395	289	0.7316455696202532	0.7316455696202532	0.6845533015149432	0.7741471600338098
25714	25728.5	Frame 2	395	20	0.05063291139240506	0.05063291139240506	0.032008387086113595	0.078408099597196
25714	25728.5	Frame 3	395	86	0.21772151898734177	0.21772151898734177	0.1786774904167551	0.262371029517531
25715	25729.5	Frame 1	358	252	0.7039106145251397	0.7039106145251397	0.6532118304937365	0.7501527469408014
25715	25729.5	Frame 2	358	20	0.055865921787709494	0.055865921787709494	0.03534249779397506	0.0863596689433199
25715	25729.5	Frame 3	358	86	0.24022346368715083	0.24022346368715083	0.19758101120122198	0.28855451817820893
25716	25730.5	Frame 1	355	252	0.7098591549295775	0.7098591549295775	0.6591435807920558	0.7559483936537832
25716	25730.5	Frame 2	355	17	0.04788732394366197	0.04788732394366197	0.029017773349539627	0.07703318296031357
25716	25730.5	Frame 3	355	86	0.24225352112676057	0.24225352112676057	0.19929086324098752	0.2909077412083082
25717	25731.5	Frame 1	356	252	0.7078651685393258	0.7078651685393258	0.6571539407487144	0.7540071966123947
25717	25731.5	Frame 2	356	17	0.047752808988764044	0.047752808988764044	0.028935697059728087	0.0768206807395246
25717	25731.5	Frame 3	356	87	0.2443820224719101	0.2443820224719101	0.2013236090097364	0.2930685737931101
25720	25734.5	Frame 1	364	239	0.6565934065934066	0.6565934065934066	0.6050001387494348	0.7048244216829797
25720	25734.5	Frame 2	364	20	0.054945054945054944	0.054945054945054944	0.034755425039174025	0.08496246660231535
25720	25734.5	Frame 3	364	105	0.28846153846153844	0.28846153846153844	0.24302591298647575	0.3384450324921394
25721	25735.5	Frame 1	78	50	0.6410256410256411	0.6410256410256411	0.5237798380191032	0.7442558315117929
25721	25735.5	Frame 2	78	5	0.0641025641025641	0.0641025641025641	0.023838796261057	0.14968668997700882
25721	25735.5	Frame 3	78	23	0.2948717948717949	0.2948717948717949	0.19973653227332402	0.41044897619510123
25723	25737.5	Frame 1	464	333	0.7176724137931034	0.7176724137931034	0.6739420035640701	0.757734623333727
25723	25737.5	Frame 2	464	23	0.04956896551724138	0.04956896551724138	0.03238456869292281	0.07454540726659328
25723	25737.5	Frame 3	464	108	0.23275862068965517	0.23275862068965517	0.19558985831105208	0.2744383208802682
25724	25738.5	Frame 1	484	353	0.7293388429752066	0.7293388429752066	0.6869935804736993	0.7679784995880086
25724	25738.5	Frame 2	484	23	0.047520661157024795	0.047520661157024795	0.031037761635335073	0.07150974450713303
25724	25738.5	Frame 3	484	108	0.2231404958677686	0.2231404958677686	0.18734579625185244	0.263416147432076
25725	25739.5	Frame 1	483	353	0.7308488612836439	0.7308488612836439	0.688513639372337	0.7694461547587618
25725	25739.5	Frame 2	483	22	0.045548654244306416	0.045548654244306416	0.02943883935539804	0.06922069398059147
25725	25739.5	Frame 3	483	108	0.2236024844720497	0.2236024844720497	0.18774143633982315	0.26394623159694475
25726	25740.5	Frame 1	556	353	0.6348920863309353	0.6348920863309353	0.5931600741704495	0.6747314791284462
25726	25740.5	Frame 2	556	22	0.039568345323741004	0.039568345323741004	0.025552825976363852	0.06024553232614223
25726	25740.5	Frame 3	556	181	0.3255395683453237	0.3255395683453237	0.28703805701705437	0.3664903298886605
25727	25741.5	Frame 1	486	331	0.6810699588477366	0.6810699588477366	0.6372970243289352	0.7219327059341208
25727	25741.5	Frame 2	486	16	0.03292181069958848	0.03292181069958848	0.01957613407525658	0.054054443836583
25727	25741.5	Frame 3	486	139	0.28600823045267487	0.28600823045267487	0.24665531545510605	0.3288030344293401
25728	25742.5	Frame 1	609	407	0.6683087027914614	0.6683087027914614	0.6291238535132461	0.7053373775564177
25728	25742.5	Frame 2	609	21	0.034482758620689655	0.034482758620689655	0.02200944864985921	0.05311514164437088
25728	25742.5	Frame 3	609	181	0.29720853858784896	0.29720853858784896	0.2614861013938219	0.3355305692286625
25729	25743.5	Frame 1	581	407	0.7005163511187608	0.7005163511187608	0.6611693266066465	0.7371686139818493
25729	25743.5	Frame 2	581	21	0.03614457831325301	0.03614457831325301	0.023075410125298883	0.05564493080395813
25729	25743.5	Frame 3	581	153	0.2633390705679862	0.2633390705679862	0.22834599088086036	0.3015154965507199
25730	25744.5	Frame 1	507	333	0.6568047337278107	0.6568047337278107	0.6134307742639725	0.6977643505013555
25730	25744.5	Frame 2	507	21	0.04142011834319527	0.04142011834319527	0.026462623273389253	0.06365767662879919
25730	25744.5	Frame 3	507	153	0.30177514792899407	0.30177514792899407	0.26249020809984586	0.34411459055265986
25731	25745.5	Frame 1	499	333	0.6673346693386774	0.6673346693386774	0.6238293132866686	0.708221615341953
25731	25745.5	Frame 2	499	13	0.026052104208416832	0.026052104208416832	0.014545483836139161	0.045300794653758525
25731	25745.5	Frame 3	499	153	0.3066132264529058	0.3066132264529058	0.2668047285191827	0.34944933625112234
25732	25746.5	Frame 1	379	263	0.6939313984168866	0.6939313984168866	0.6444193742815187	0.7394415731810766
25732	25746.5	Frame 2	379	8	0.021108179419525065	0.021108179419525065	0.009847588811956258	0.04280644424141767
25732	25746.5	Frame 3	379	108	0.2849604221635884	0.2849604221635884	0.24060675999416786	0.333754035259989
