# Supplementary material for: Dynamically evolving novel overlapping gene as a factor in the SARS-CoV-2 pandemic
Source: eLife. 2020 Oct 1;9:e59633. doi: 10.7554/eLife.59633 (PMC7655111; doi:10.7554/eLife.59633)
Supplement: Figure 3—source data 1. — Source data for MHC class I in Figure 3A. [file elife-59633-fig3-data1.txt]

product	nonamer_count	mean_NB	sd_NB	SE_NB	sum_NB	nonamer_epitope_count	prop_product_hit	random_replicate_count	random_NB_per_codon_sd	random_NB_per_codon_SE	random_NB_per_codon_Q1	random_NB_per_codon_Q3	sample_type	NB_per_codon	NB_per_codon_LOW	NB_per_codon_HIGH
S	1265	3.1794466403162054	2.7912988691817344	0.07848037632465502	4022	1095	0.8656126482213439	1000	0.2644639176569126	0.008363083387270645	2.8552371541501977	3.8570750988142293	Observed	3.1794466403162054	3.0256251027198817	3.333268177912529
S	1265	3.1794466403162054	2.7912988691817344	0.07848037632465502	4022	1095	0.8656126482213439	1000	0.2644639176569126	0.008363083387270645	2.8552371541501977	3.8570750988142293	Expected (randomized peptide)	3.331981818181818	2.8552371541501977	3.8570750988142293
S-i1	32	10.5625	3.9914222543979516	0.70559043566592206	338	32	1	1000	2.9056461649752907	0.09188459955855287	5.290322580645161	16.613709677419354	Observed	10.5625	9.179542746094793	11.945457253905207
S-i1	32	10.5625	3.9914222543979516	0.70559043566592206	338	32	1	1000	2.9056461649752907	0.09188459955855287	5.290322580645161	16.613709677419354	Expected (randomized peptide)	10.212612903225807	5.290322580645161	16.613709677419354
S-i2	24	8.458333333333334	4.680943482254188	0.9554935871941171	203	24	1	1000	2.9189742667482013	0.09230607114344212	3.73804347826087	15.048913043478256	Observed	8.458333333333334	6.585565902432864	10.331100764233803
S-i2	24	8.458333333333334	4.680943482254188	0.9554935871941171	203	24	1	1000	2.9189742667482013	0.09230607114344212	3.73804347826087	15.048913043478256	Expected (randomized peptide)	8.460869565217392	3.73804347826087	15.048913043478256
3a	267	4.179775280898877	3.370242838641856	0.2062555121625623	1116	232	0.8689138576779026	1000	1.3657276781596646	0.04318810126517938	1.0408163265306123	6.490306122448978	Observed	4.179775280898877	3.7755144770602547	4.584036084737499
3a	267	4.179775280898877	3.370242838641856	0.2062555121625623	1116	232	0.8689138576779026	1000	1.3657276781596646	0.04318810126517938	1.0408163265306123	6.490306122448978	Expected (randomized peptide)	3.194122448979592	1.0408163265306123	6.490306122448978
3c	34	8.352941176470589	2.9323933026255906	0.5029013024816575	284	34	1	1000	2.0498937382175533	0.06482333174084416	4.515151515151516	12.576515151515151	Observed	8.352941176470589	7.36725462360654	9.338627729334638
3c	34	8.352941176470589	2.9323933026255906	0.5029013024816575	284	34	1	1000	2.0498937382175533	0.06482333174084416	4.515151515151516	12.576515151515151	Expected (randomized peptide)	8.416	4.515151515151516	12.576515151515151
3d	49	1.469387755102041	0.8921425711997715	0.1274489387428245	72	44	0.8979591836734694	1000	1.3657276781596646	0.04318810126517938	1.0408163265306123	6.490306122448978	Observed	1.469387755102041	1.219587835166105	1.7191876750379769
3d	49	1.469387755102041	0.8921425711997715	0.1274489387428245	72	44	0.8979591836734694	1000	1.3657276781596646	0.04318810126517938	1.0408163265306123	6.490306122448978	Expected (randomized peptide)	3.194122448979592	1.0408163265306123	6.490306122448978
3d-2	26	1.4615384615384615	1.2403473458920848	0.24325212770526003	38	18	0.6923076923076923	1000	1.6657759825450793	0.05267646176447337	0.5990000000000001	6.922999999999997	Observed	1.4615384615384615	0.9847642912361518	1.938312631840771
3d-2	26	1.4615384615384615	1.2403473458920848	0.24325212770526003	38	18	0.6923076923076923	1000	1.6657759825450793	0.05267646176447337	0.5990000000000001	6.922999999999997	Expected (randomized peptide)	3.10316	0.5990000000000001	6.922999999999997
3b	15	3.2666666666666666	1.2227992865708157	0.3157254181762053	49	14	0.9333333333333333	1000	2.7513215182212436	0.08700442573011588	1.4964285714285717	11.714285714285714	Observed	3.2666666666666666	2.6478448470413043	3.885488486292029
3b	15	3.2666666666666666	1.2227992865708157	0.3157254181762053	49	14	0.9333333333333333	1000	2.7513215182212436	0.08700442573011588	1.4964285714285717	11.714285714285714	Expected (randomized peptide)	5.617428571428571	1.4964285714285717	11.714285714285714
E	67	5.746268656716418	2.8674943321499007	0.35032018925360786	385	64	0.9552238805970149	1000	1.3158585596728383	0.041611101271947566	3.4328358208955225	8.552985074626864	Observed	5.746268656716418	5.059641085779346	6.432896227653489
E	67	5.746268656716418	2.8674943321499007	0.35032018925360786	385	64	0.9552238805970149	1000	1.3158585596728383	0.041611101271947566	3.4328358208955225	8.552985074626864	Expected (randomized peptide)	5.705358208955224	3.4328358208955225	8.552985074626864
M	214	4.9485981308411215	4.114804703001861	0.28128225874269713	1059	193	0.9018691588785047	1000	0.7232308997424859	0.0228705691739914	3.7894859813084114	6.673014018691589	Observed	4.9485981308411215	4.397284903705435	5.499911357976808
M	214	4.9485981308411215	4.114804703001861	0.28128225874269713	1059	193	0.9018691588785047	1000	0.7232308997424859	0.0228705691739914	3.7894859813084114	6.673014018691589	Expected (randomized peptide)	5.217257009345794	3.7894859813084114	6.673014018691589
6	53	4.90566037735849	2.982410943563021	0.40966564913455833	260	48	0.9056603773584906	1000	1.3897410427323176	0.04394747052851517	2.188207547169811	7.528301886792453	Observed	4.90566037735849	4.102715705054756	5.708605049662225
6	53	4.90566037735849	2.982410943563021	0.40966564913455833	260	48	0.9056603773584906	1000	1.3897410427323176	0.04394747052851517	2.188207547169811	7.528301886792453	Expected (randomized peptide)	4.42488679245283	2.188207547169811	7.528301886792453
7a	113	3.6548672566371683	2.0906676629404126	0.19667346993828108	413	103	0.911504424778761	1000	1.0036449512762413	0.031738040081616396	2.698451327433628	6.628318584070796	Observed	3.6548672566371683	3.2693872555581374	4.040347257716199
7a	113	3.6548672566371683	2.0906676629404126	0.19667346993828108	413	103	0.911504424778761	1000	1.0036449512762413	0.031738040081616396	2.698451327433628	6.628318584070796	Expected (randomized peptide)	4.474	2.698451327433628	6.628318584070796
7b	35	4.371428571428571	2.9213787466729815	0.4938031354848263	153	32	0.9142857142857143	1000	1.7904085933368292	0.05661769097282548	3.2842857142857143	10.287142857142856	Observed	4.371428571428571	3.4035744258783116	5.339282716978831
7b	35	4.371428571428571	2.9213787466729815	0.4938031354848263	153	32	0.9142857142857143	1000	1.7904085933368292	0.05661769097282548	3.2842857142857143	10.287142857142856	Expected (randomized peptide)	6.519085714285715	3.2842857142857143	10.287142857142856
8	113	3.0088495575221237	2.07663694132931	0.1953535706764766	340	106	0.9380530973451328	1000	0.8745528804461651	0.027655790364708152	2.1856194690265487	5.416150442477876	Observed	3.0088495575221237	2.6259565589962297	3.3917425560480177
8	113	3.0088495575221237	2.07663694132931	0.1953535706764766	340	106	0.9380530973451328	1000	0.8745528804461651	0.027655790364708152	2.1856194690265487	5.416150442477876	Expected (randomized peptide)	3.638150442477876	2.1856194690265487	5.416150442477876
N	411	1.905109489051095	1.8046682487324124	0.08901771998865107	783	296	0.7201946472019465	1000	0.345787714073898	0.010934767633765788	1.42323600973236	2.776216545012165	Observed	1.905109489051095	1.7306347578733388	2.079584220228851
N	411	1.905109489051095	1.8046682487324124	0.08901771998865107	783	296	0.7201946472019465	1000	0.345787714073898	0.010934767633765788	1.42323600973236	2.776216545012165	Expected (randomized peptide)	2.068734793187348	1.42323600973236	2.776216545012165
9b	89	3.2134831460674156	2.5605038127839026	0.2714128613299139	286	78	0.8764044943820225	1000	0.9543720635083074	0.030179894559211183	1.7191011235955056	5.45	Observed	3.2134831460674156	2.6815139378607844	3.7454523542740468
9b	89	3.2134831460674156	2.5605038127839026	0.2714128613299139	286	78	0.8764044943820225	1000	0.9543720635083074	0.030179894559211183	1.7191011235955056	5.45	Expected (randomized peptide)	3.3457865168539325	1.7191011235955056	5.45
9c	65	3.9846153846153847	3.4753251093077058	0.4310610275441932	259	59	0.9076923076923077	1000	1.193956289041124	0.03775621300052287	1.9384615384615385	6.631153846153846	Observed	3.9846153846153847	3.139735770628766	4.829494998602003
9c	65	3.9846153846153847	3.4753251093077058	0.4310610275441932	259	59	0.9076923076923077	1000	1.193956289041124	0.03775621300052287	1.9384615384615385	6.631153846153846	Expected (randomized peptide)	4.031938461538462	1.9384615384615385	6.631153846153846
10	30	7.9	4.467121266967475	0.8155810283430478	237	30	1	1000	2.205776442722796	0.06975277568147975	2.1333333333333333	10.934999999999999	Observed	7.9	6.301461184447627	9.498538815552374
10	30	7.9	4.467121266967475	0.8155810283430478	237	30	1	1000	2.205776442722796	0.06975277568147975	2.1333333333333333	10.934999999999999	Expected (randomized peptide)	6.1127	2.1333333333333333	10.934999999999999
