# Supplementary material for: Dynamically evolving novel overlapping gene as a factor in the SARS-CoV-2 pandemic
Source: eLife. 2020 Oct 1;9:e59633. doi: 10.7554/eLife.59633 (PMC7655111; doi:10.7554/eLife.59633)
Supplement: Figure 3—source data 2. — Source data for MHC class II in Figure 3A. [file elife-59633-fig3-data2.txt]

product	nonamer_count	mean_NB	sd_NB	SE_NB	sum_NB	nonamer_epitope_count	prop_product_hit	random_replicate_count	random_NB_per_codon_sd	random_NB_per_codon_SE	random_NB_per_codon_Q1	random_NB_per_codon_Q3	sample_type	NB_per_codon	NB_per_codon_LOW	NB_per_codon_HIGH
S	1259	49.732327243844324	35.175765729534895	0.9913584099352073	62613	1195	0.949166004765687	1000	3.787904069002404	0.11978404416267205	33.54821286735505	48.30047656870532	Observed	49.732327243844324	47.78926476037132	51.67538972731733
S	1259	49.732327243844324	35.175765729534895	0.9913584099352073	62613	1195	0.949166004765687	1000	3.787904069002404	0.11978404416267205	33.54821286735505	48.30047656870532	Expected (randomized peptide)	41.04994598888006	33.54821286735505	48.30047656870532
S-i1	26	11.538461538461538	5.43492976389406	1.0658774200423862	300	24	0.9230769230769231	1000	7.548160250230709	0.23869378534675537	0	28.28	Observed	11.538461538461538	9.449341795178462	13.627581281744614
S-i1	26	11.538461538461538	5.43492976389406	1.0658774200423862	300	24	0.9230769230769231	1000	7.548160250230709	0.23869378534675537	0	28.28	Expected (randomized peptide)	6.6486	0	28.28
S-i2	18	7.5	3.417085101111076	0.8054146822957206	135	17	0.9444444444444444	1000	7.915166551829733	0.2502995436336315	0	28.013235294117635	Observed	7.5	5.921387222700387	9.078612777299613
S-i2	18	7.5	3.417085101111076	0.8054146822957206	135	17	0.9444444444444444	1000	7.915166551829733	0.2502995436336315	0	28.013235294117635	Expected (randomized peptide)	6.604	0	28.013235294117635
3a	261	34.47892720306513	34.433164586776854	2.1313593808158715	8999	248	0.9501915708812261	1000	7.484390715537813	0.2366772155971686	25.094348659003835	54.763888888888886	Observed	34.47892720306513	30.301462816666024	38.65639158946424
3a	261	34.47892720306513	34.433164586776854	2.1313593808158715	8999	248	0.9501915708812261	1000	7.484390715537813	0.2366772155971686	25.094348659003835	54.763888888888886	Expected (randomized peptide)	38.761961685823756	25.094348659003835	54.763888888888886
3c	28	29.321428571428573	16.73995789947485	3.1635546828358305	821	27	0.9642857142857143	1000	14.276508490413352	0.45146283864438336	2.331481481481482	56.085185185185175	Observed	29.321428571428573	23.120861393070346	35.521995749786804
3c	28	29.321428571428573	16.73995789947485	3.1635546828358305	821	27	0.9642857142857143	1000	14.276508490413352	0.45146283864438336	2.331481481481482	56.085185185185175	Expected (randomized peptide)	20.977888888888888	2.331481481481482	56.085185185185175
3d	43	5.5813953488372094	6.765573069520829	1.0317402205826982	240	25	0.5813953488372093	1000	6.792562925639171	0.21479969995036718	0	23.66046511627906	Observed	5.5813953488372094	3.559184516495121	7.603606181179298
3d	43	5.5813953488372094	6.765573069520829	1.0317402205826982	240	25	0.5813953488372093	1000	6.792562925639171	0.21479969995036718	0	23.66046511627906	Expected (randomized peptide)	5.090348837209302	0	23.66046511627906
3d-2	20	0	0	0	0	0	0	1000	5.253440182139748	0.16612836527011426	0	17.84473684210526	Observed	0	0	0
3d-2	20	0	0	0	0	0	0	1000	5.253440182139748	0.16612836527011426	0	17.84473684210526	Expected (randomized peptide)	2.341157894736842	0	17.84473684210526
3b	9	1.5555555555555556	1.7400510848184252	0.5800170282728084	14	5	0.5555555555555556	1000	5.322618975385327	0.16831599079449328	0	18.506249999999994	Observed	1.5555555555555556	0.41872218014085116	2.69238893097026
3b	9	1.5555555555555556	1.7400510848184252	0.5800170282728084	14	5	0.5555555555555556	1000	5.322618975385327	0.16831599079449328	0	18.506249999999994	Expected (randomized peptide)	3.036375	0	18.506249999999994
E	61	20.81967213114754	32.8001566036512	4.199629712841874	1270	61	1	1000	13.597792948938183	0.4299999687002233	3.851229508196721	55.54508196721311	Observed	20.81967213114754	12.588397893977469	29.050946368317614
E	61	20.81967213114754	32.8001566036512	4.199629712841874	1270	61	1	1000	13.597792948938183	0.4299999687002233	3.851229508196721	55.54508196721311	Expected (randomized peptide)	23.28739344262295	3.851229508196721	55.54508196721311
M	208	37.69230769230769	29.77486438656273	2.0645153897257416	7840	192	0.9230769230769231	1000	8.395436863823718	0.26548702441823824	19.969831730769233	53.89206730769231	Observed	37.69230769230769	33.64585752844524	41.738757856170146
M	208	37.69230769230769	29.77486438656273	2.0645153897257416	7840	192	0.9230769230769231	1000	8.395436863823718	0.26548702441823824	19.969831730769233	53.89206730769231	Expected (randomized peptide)	35.05339423076923	19.969831730769233	53.89206730769231
6	47	40.95744680851064	19.813211936799746	2.890053990707278	1925	47	1	1000	16.563198725135294	0.5237743330942473	13.935106382978722	78.2191489361702	Observed	40.95744680851064	35.292940986724375	46.6219526302969
6	47	40.95744680851064	19.813211936799746	2.890053990707278	1925	47	1	1000	16.563198725135294	0.5237743330942473	13.935106382978722	78.2191489361702	Expected (randomized peptide)	41.56004255319149	13.935106382978722	78.2191489361702
7a	107	33.78504672897196	30.76356213806074	2.9740258051886945	3615	100	0.9345794392523364	1000	11.739486947077907	0.37123517314582755	11.354672897196261	56.23364485981308	Observed	33.78504672897196	27.955956150802123	39.6141373071418
7a	107	33.78504672897196	30.76356213806074	2.9740258051886945	3615	100	0.9345794392523364	1000	11.739486947077907	0.37123517314582755	11.354672897196261	56.23364485981308	Expected (randomized peptide)	31.175897196261683	11.354672897196261	56.23364485981308
7b	29	1.793103448275862	3.098148183590915	0.5753116746745339	52	9	0.3103448275862069	1000	7.919591118230812	0.2504394607084921	0	28.280172413793096	Observed	1.793103448275862	0.6654925659137756	2.9207143306379484
7b	29	1.793103448275862	3.098148183590915	0.5753116746745339	52	9	0.3103448275862069	1000	7.919591118230812	0.2504394607084921	0	28.280172413793096	Expected (randomized peptide)	6.165620689655173	0	28.280172413793096
8	107	31.35514018691589	26.65299457013478	2.576642239328523	3355	105	0.9813084112149533	1000	12.162779630760278	0.38462086311904237	11.336448598130842	58.62149532710278	Observed	31.35514018691589	26.304921397831983	36.405358975999796
8	107	31.35514018691589	26.65299457013478	2.576642239328523	3355	105	0.9813084112149533	1000	12.162779630760278	0.38462086311904237	11.336448598130842	58.62149532710278	Expected (randomized peptide)	32.42254205607477	11.336448598130842	58.62149532710278
N	405	33.97530864197531	29.317726579632126	1.4568095461735517	13760	377	0.9308641975308642	1000	5.5640695391113555	0.1759513280315521	26.307283950617286	48.02524691358025	Observed	33.97530864197531	31.11996193147515	36.830655352475475
N	405	33.97530864197531	29.317726579632126	1.4568095461735517	13760	377	0.9308641975308642	1000	5.5640695391113555	0.1759513280315521	26.307283950617286	48.02524691358025	Expected (randomized peptide)	36.540844444444446	26.307283950617286	48.02524691358025
9b	83	49.265060240963855	25.056562519651507	2.7503150428549588	4089	83	1	1000	12.116803488455396	0.3831669698419279	20.8144578313253	67.31596385542169	Observed	49.265060240963855	43.874442756968136	54.655677724959574
9b	83	49.265060240963855	25.056562519651507	2.7503150428549588	4089	83	1	1000	12.116803488455396	0.3831669698419279	20.8144578313253	67.31596385542169	Expected (randomized peptide)	41.637277108433736	20.8144578313253	67.31596385542169
9c	59	26.694915254237287	19.26069271974449	2.507528609919818	1575	57	0.9661016949152542	1000	10.722466787231488	0.3390741718315955	0.9322033898305084	40.7957627118644	Observed	26.694915254237287	21.780159178794445	31.60967132968013
9c	59	26.694915254237287	19.26069271974449	2.507528609919818	1575	57	0.9661016949152542	1000	10.722466787231488	0.3390741718315955	0.9322033898305084	40.7957627118644	Expected (randomized peptide)	14.638254237288136	0.9322033898305084	40.7957627118644
10	24	5.375	11.794665337973036	2.407575980410437	129	10	0.4166666666666667	1000	18.914523790158512	0.598129760343416	1.25	71.91770833333334	Observed	5.375	0.6561510783955438	10.093848921604456
10	24	5.375	11.794665337973036	2.407575980410437	129	10	0.4166666666666667	1000	18.914523790158512	0.598129760343416	1.25	71.91770833333334	Expected (randomized peptide)	26.74020833333333	1.25	71.91770833333334
