# Supplementary material for: Dynamically evolving novel overlapping gene as a factor in the SARS-CoV-2 pandemic
Source: eLife. 2020 Oct 1;9:e59633. doi: 10.7554/eLife.59633 (PMC7655111; doi:10.7554/eLife.59633)
Supplement: Figure 3—source data 3. — Source data for hydrophobicity profiles in Figure 3B. [file elife-59633-fig3-data3.txt]

frame_1	frame_2	position	r	p
ss11	ss12	10	0.35270348930794193	0.08375439643022224
ss11	ss12	11	0.47046373778391604	0.017625978085372307
ss11	ss12	12	0.533577073568425	0.0060164666573316
ss11	ss12	13	0.6047719950326578	0.00136268500803803
ss11	ss12	14	0.6825091525233333	1.7080816238752622e-4
ss11	ss12	15	0.6849500122488695	1.584438789223896e-4
ss11	ss12	16	0.7049654101903932	8.322821538296537e-5
ss11	ss12	17	0.743071648579063	2.0898797903404375e-5
ss11	ss12	18	0.7661663385115902	8.013274589832715e-6
ss11	ss12	19	0.7799384482716334	4.291611687627928e-6
ss11	ss12	20	0.8095880461570523	9.506345502839073e-7
ss11	ss12	21	0.826145613807351	3.641917900800932e-7
ss11	ss12	22	0.8334938829618982	2.302856775325788e-7
ss11	ss12	23	0.8600578912410534	3.579831481081038e-8
ss11	ss12	24	0.8587375539911367	3.9611009544197926e-8
ss11	ss12	25	0.8510393240136277	7.008313833122896e-8
ss11	ss12	26	0.8321786605687305	2.5037495210226e-7
ss11	ss12	27	0.8170098284787352	6.25702389179725e-7
ss11	ss12	28	0.8031556815992087	1.3465847906994021e-6
ss11	ss12	29	0.7565903545874675	1.2075469706104119e-5
ss11	ss12	30	0.7069463282691647	7.787027650594019e-5
ss11	ss12	31	0.6923225065629979	1.2572665644938603e-4
ss11	ss12	32	0.7104098649890462	6.922812951474251e-5
ss11	ss12	33	0.7935347462662045	2.215531442537495e-6
ss11	ss12	34	0.8000769822926473	1.5837508876953177e-6
ss11	ss12	35	0.814315966585494	7.298302195629272e-7
ss11	ss12	36	0.833942674664823	2.2376939166948382e-7
ss11	ss12	37	0.8306390145732288	2.758807011732027e-7
ss11	ss12	38	0.8620957874316287	3.055926631667781e-8
ss11	ss12	39	0.8607742626429751	3.387105343262696e-8
ss11	ss12	40	0.8607742626429751	3.387105343262696e-8
ss11	ss12	41	0.8684769406084603	1.8311719752800484e-8
ss11	ss12	42	0.8792606897601397	7.234052987640031e-9
ss11	ss12	43	0.8983443099569097	1.101980940174498e-9
ss11	ss12	44	0.9137466984688156	1.7999017412663122e-10
ss11	ss12	45	0.9006546682336957	8.558949313516964e-10
ss11	ss12	46	0.869849891209884	1.634446016521879e-8
ss11	ss12	47	0.8422877105908674	1.2915024785199546e-7
ss11	ss12	48	0.7941459804473565	2.148207028037446e-6
ss11	ss12	49	0.721355684470368	4.7201561560664544e-5
ss11	ss12	50	0.655882931475193	3.7134805172690664e-4
ss11	ss12	51	0.6047766242228063	0.0013625380102646558
ss11	ss12	52	0.5993837116501188	0.0015433038622803149
ss11	ss12	53	0.6040062081409937	0.001387190575650785
ss11	ss12	54	0.6440678443952434	5.120349995262065e-4
ss11	ss12	55	0.6625578303587433	3.078292285578824e-4
ss11	ss12	56	0.6989019586435417	1.0169827852141172e-4
ss11	ss12	57	0.7524561881096125	1.4332907038114894e-5
ss11	ss12	58	0.8040840064438101	1.2815922809385554e-6
ss11	ss12	59	0.8539499670665017	5.6699105921855385e-8
ss11	ss12	60	0.8921002589164944	2.1192355268700966e-9
ss11	ss12	61	0.915078006567856	1.5151628169371143e-10
ss11	ss12	62	0.9320500653910406	1.2697350649156944e-11
ss11	ss12	63	0.9426261769286391	1.912263264614323e-12
ss11	ss12	64	0.9468618337694132	8.08380922684174e-13
ss11	ss12	65	0.940700878364651	2.7685440996051426e-12
ss11	ss12	66	0.9168271761711968	1.203152227205136e-10
ss11	ss12	67	0.8873917392508669	3.381698391257483e-9
ss11	ss12	68	0.8627526627597365	2.9024230326600002e-8
ss11	ss12	69	0.8238691201721714	4.1796684641213513e-7
ss11	ss12	70	0.7788258084618237	4.520976928908778e-6
ss11	ss12	71	0.7283926987690412	3.655279613982048e-5
ss11	ss12	72	0.7068335068393021	7.816707212545203e-5
ss11	ss12	73	0.6806544880674762	1.807600287923251e-4
ss11	ss12	74	0.6806544880674762	1.807600287923251e-4
ss11	ss12	75	0.6612779060816012	3.192164586644637e-4
ss11	ss12	76	0.605080831408776	0.001352907872253298
ss11	ss12	77	0.550423402617398	0.004358350807594234
ss11	ss12	78	0.5886429367959113	0.001965285225014701
ss11	ss12	79	0.5923787528868361	0.001808528941930492
ss11	ss12	80	0.5901828790766068	0.0018993157251907256
ss11	ss12	81	0.5358999136820853	0.005760428906414723
ss11	ss12	82	0.5813282109626069	0.0023060751862973424
ss11	ss12	83	0.5785219399538106	0.0024495803434554987
ss11	ss12	84	0.6616628175519631	3.157539991237941e-4
ss11	ss12	85	0.705927636643572	8.058642492785114e-5
ss11	ss12	86	0.6943802925327175	1.1772626383318028e-4
ss11	ss12	87	0.7027131167226426	8.971181768889416e-5
ss11	ss12	88	0.6638445379773048	2.96740252115974e-4
ss11	ss12	89	0.5845680308333484	0.002149380306479355
ss11	ss12	90	0.46449875787745326	0.019321474492672134
ss11	ss12	91	0.46796229459733485	0.018321549382468168
ss11	ss12	92	0.49653583354933506	0.011577675078910544
ss11	ss12	93	0.44716073975699866	0.025017012745559623
ss11	ss12	94	0.4247208632158043	0.03432303587506336
ss11	ss12	95	0.3217173661917597	0.11682064114483195
ss11	ss12	96	0.23507893723527148	0.25798748460708293
ss11	ss12	97	0.2912976511359261	0.157721219918703
ss11	ss12	98	0.3410360163366315	0.09525107348508316
ss11	ss12	99	0.4238397921834703	0.03473805265922649
ss11	ss12	100	0.48353553756142387	0.014333132211831108
ss11	ss12	101	0.563258242679078	0.0033707067543950237
ss11	ss12	102	0.6031960400975135	0.0014135275515431735
ss11	ss12	103	0.6382364739620995	5.970990275752363e-4
ss11	ss12	104	0.6469682506772588	4.7379403938053576e-4
ss11	ss12	105	0.6446583372562154	5.04039417212223e-4
ss11	ss12	106	0.6709664998074703	2.4144080148086645e-4
ss11	ss12	107	0.7144782441278399	6.0164535744269526e-5
ss11	ss12	108	0.722564497497112	4.5197854919875074e-5
ss11	ss12	109	0.7333461686561418	3.038972264323587e-5
ss11	ss12	110	0.6424720831728917	5.341957016076837e-4
ss11	ss12	111	0.45725837504813244	0.02155560333471277
ss11	ss12	112	0.3240277242972661	0.11406802666260053
ss11	ss12	113	0.15267616480554486	0.46625444622162715
ss11	ss12	114	0.00943759630200308	0.9642882696013357
ss11	ss12	115	-0.12661401229564484	0.5464458257814924
ss11	ss12	116	-0.24161856887035754	0.24459283074043028
ss11	ss12	117	-0.33808520382990065	0.09833698193222729
ss11	ss12	118	-0.40177207609079035	0.04650226518930504
ss11	ss12	119	-0.47679576606353613	0.015961212832138444
ss11	ss12	120	-0.5191604948737049	0.00782856035505318
ss11	ss12	121	-0.5423729215959944	0.0050947525823858055
ss11	ss12	122	-0.4602350084377428	0.020613014576597883
ss11	ss12	123	-0.30078957455219846	0.14400588427493244
ss11	ss12	124	-0.12095532484456126	0.564658694512551
ss11	ss12	125	0.061067241945343874	0.7718355762110012
ss11	ss12	126	0.12887692385310742	0.5392393735772558
ss11	ss12	127	0.22057410734201496	0.2893597403281477
ss11	ss12	128	0.3719900447837824	0.06708951218243198
ss11	ss12	129	0.4440378318107812	0.026173961467517666
ss11	ss12	130	0.593412987016072	0.0017670731746215838
ss11	ss12	131	0.7020416545516334	9.172874808590937e-5
ss11	ss12	132	0.6377119117202904	6.053190531402212e-4
ss11	ss12	133	0.7039676947561646	8.604759569528303e-5
ss11	ss12	134	0.6057396443250719	0.0013322524579210072
ss11	ss12	135	0.4424114349808235	0.026793348883378917
ss11	ss12	136	0.24600270154018822	0.23587294400259215
ss11	ss12	137	0.10999807562995104	0.6006779508597185
ss11	ss12	138	0.01867539468617636	0.9293967452821089
ss11	ss12	139	0.018671800153434726	0.9294103014493758
ss11	ss12	140	0.01174205989030431	0.95557579971645
ss11	ss12	141	-0.0825794048023041	0.6947407763130804
ss11	ss12	142	-0.222714152345608	0.2845866640087671
ss11	ss12	143	-0.18421559532821682	0.37804678738929665
ss11	ss12	144	-0.13034270311898344	0.5345953060047344
ss11	ss12	145	-0.12572198690797073	0.5492987399859359
ss11	ss12	146	-0.050635348479014256	0.8100442676919408
ss11	ss12	147	0.050635348479014256	0.8100442676919408
ss11	ss12	148	0.09817132039434752	0.6406021352276365
ss11	ss12	149	0.17208854986773858	0.4107614669619465
ss11	ss12	150	0.292589033332173	0.15580294552833163
ss11	ss12	151	0.47738210701565065	0.015813812700134367
ss11	ss12	152	0.6121270565765199	0.0011456386464226834
ss11	ss12	153	0.6590952961377371	3.394829062600511e-4
ss11	ss12	154	0.724927828637476	4.149612041527081e-5
ss11	ss12	155	0.7387873091637368	2.4695462263856557e-5
ss11	ss12	156	0.7214629585059108	4.702063082507972e-5
ss11	ss12	157	0.7237728719269543	4.327028089355644e-5
ss11	ss12	158	0.7129932759620848	6.334359828151044e-5
ss11	ss12	159	0.7009238394522008	9.517494009643076e-5
ss11	ss12	160	0.6670516275511609	2.7060429580782265e-4
ss11	ss12	161	0.5438799479110158	0.004949444958643765
ss11	ss12	162	0.43948432601164183	0.027937792098989615
ss11	ss12	163	0.28021557118133017	0.1748723850807335
ss11	ss12	164	0.23672057180840392	0.25458133173878517
ss11	ss12	165	0.07659738827621525	0.7159216334439493
ss11	ss12	166	-0.11162433467388153	0.5952712384672425
ss11	ss12	167	-0.15935336053443774	0.4467424697740563
ss11	ss12	168	-0.11504425630335081	0.5839694970755829
ss11	ss12	169	-0.0457868444819356	0.8279533225972517
ss11	ss12	170	-0.03963063009780981	0.8508124322555876
ss11	ss12	171	0.058484036649195055	0.781252703797483
ss11	ss12	172	0.09732641072516038	0.6434935772080379
ss11	ss12	173	0.15964608873889946	0.44589711545256894
ss11	ss12	174	0.23966147779357674	0.2485526723933394
ss11	ss12	175	0.3074259330511735	0.13493782277018804
ss11	ss12	176	0.4797999230473259	0.015217738218752967
ss11	ss12	177	0.6883416698730281	1.4256747676669903e-4
ss11	ss12	178	0.7783762985763756	4.616695812882544e-6
ss11	ss12	179	0.8368603308964986	1.8529018795615356e-7
ss11	ss12	180	0.8784147749134282	7.805113748041817e-9
ss11	ss12	181	0.8955166607960512	1.4893420457364621e-9
ss11	ss12	182	0.8955166607960512	1.4893420457364621e-9
ss11	ss12	183	0.9126250962278676	2.076496288057044e-10
ss11	ss12	184	0.9260969976905312	3.2379678200075975e-11
ss11	ss12	185	0.9380292532717476	4.535127490594093e-12
ss11	ss12	186	0.9430331023864511	1.7655245771723669e-12
ss11	ss12	187	0.9332307273014285	1.0440495029265892e-11
ss11	ss12	188	0.912449506982139	2.123122871699123e-10
ss11	ss12	189	0.8966711730360117	1.3183647287056978e-9
ss11	ss12	190	0.8889744247696082	2.896871178685155e-9
ss11	ss12	191	0.8381758862113449	1.6997316590567155e-7
ss11	ss12	192	0.8208582026119369	4.999920665483108e-7
ss11	ss12	193	0.8177795033053755	5.985050846809482e-7
ss11	ss12	194	0.8106236166317051	8.977206092486033e-7
ss11	ss12	195	0.8021555636564451	1.4198867857672121e-6
ss11	ss12	196	0.8354820243181036	2.0265702640823288e-7
ss11	ss12	197	0.8570329194640336	4.507290343980594e-8
ss11	ss12	198	0.8500481389439973	7.525142952321515e-8
ss11	ss12	199	0.8061597839441714	1.146305748144899e-6
ss11	ss12	200	0.8100096396459106	9.287648912835518e-7
ss11	ss12	201	0.7233878863567804	4.3876369279825954e-5
ss11	ss12	202	0.6090471720151286	0.0012325989653747583
ss11	ss12	203	0.57670838412052	0.0025463146187415
ss11	ss12	204	0.5628489035942591	0.00339898095927162
ss11	ss12	205	0.5304080061585835	0.006381136560660412
ss11	ss12	206	0.49692070823710544	0.011503316286569563
ss11	ss12	207	0.47950741699694016	0.01528885497229559
ss11	ss12	208	0.4764287176903788	0.016054056810421352
ss11	ss12	209	0.36328651817424684	0.07426220576209493
ss11	ss12	210	0.2593804165777991	0.21054495498150566
ss11	ss12	211	0.2013087139118622	0.33457507519049223
ss11	ss12	212	0.16243265252544137	0.4378926579492012
ss11	ss12	213	0.15434951104905684	0.46132362131491944
ss11	ss12	214	0.09006929073685613	0.6685328235165858
ss11	ss12	215	0.12278676814126967	0.5587343485772485
ss11	ss12	216	0.26322879071100086	0.20361291676908494
ss11	ss12	217	0.36328651817424684	0.07426220576209493
ss11	ss12	218	0.4474797999230473	0.024901172746891048
ss11	ss12	219	0.5267410542516352	0.006826056298974038
ss11	ss12	220	0.5898422470180839	0.001913742445418601
ss11	ss12	221	0.5298191612158523	0.00645089727027795
ss11	ss12	222	0.4853846153846154	0.014889915115893035
ss11	ss12	223	0.48000000000000004	0.01616998730491397
ss11	ss12	224	0.4169230769230769	0.03919657307666564
ss11	ss12	225	0.3292307692307692	0.10834487173924948
ss11	ss12	226	0.2507692307692308	0.22567496404902798
ss11	ss12	227	0.1507982332184303	0.4718204558191069
ss11	ss12	228	0.032698596488690244	0.8766921626847651
ss11	ss12	229	-0.047316792565987066	0.8222926512534011
ss11	ss12	230	-0.11155991743200203	0.5954850073732587
ss11	ss12	231	-0.14502789266160263	0.4891347337851978
ss11	ss12	232	-0.1573379525161684	0.45258569263551107
ss11	ss12	233	-0.18618965530030684	0.37286728442292727
ss11	ss12	234	-0.20892652566126918	0.31621389825607393
ss11	ss12	235	-0.13931114362190397	0.5065974867650277
ss11	ss12	236	-0.12545699674237762	0.5501475613244196
ss11	ss12	237	-0.08081585679723712	0.7009628155245777
ss11	ss12	238	-0.11660573623601354	0.5788405179507379
ss11	ss12	239	-0.15278045308811017	0.4659463461777319
ss11	ss12	240	-0.05695593717138615	0.7868376360900231
ss11	ss12	241	-0.01308447205288601	0.950502770638112
ss11	ss13	10	-0.5209857914152161	0.007576593184278571
ss11	ss13	11	-0.5780859813096669	0.0024725433029840873
ss11	ss13	12	-0.5203158965685276	0.007668267654330293
ss11	ss13	13	-0.5064510762306542	0.009784192791467309
ss11	ss13	14	-0.5259915676815854	0.006920118434995188
ss11	ss13	15	-0.5811669662924641	0.0023141219442744383
ss11	ss13	16	-0.6651261436627471	2.8604316699136316e-4
ss11	ss13	17	-0.6709031512799685	2.418899153688929e-4
ss11	ss13	18	-0.6656394946859931	2.818537252727358e-4
ss11	ss13	19	-0.5611635627146189	0.0035175215698994835
ss11	ss13	20	-0.39156394453004617	0.052906555227974314
ss11	ss13	21	-0.20743451463790447	0.31976052835319446
ss11	ss13	22	-0.005201310056057229	0.9803140447545899
ss11	ss13	23	0.18320169864112684	0.38072301846371315
ss11	ss13	24	0.3391756800179496	0.09718802636354165
ss11	ss13	25	0.46484307512339046	0.019220122263900644
ss11	ss13	26	0.5060682794650421	0.009848867909981138
ss11	ss13	27	0.5321650269601408	0.006176730692149792
ss11	ss13	28	0.577234377777612	0.0025179289513741388
ss11	ss13	29	0.5313946107068507	0.00626567134354907
ss11	ss13	30	0.5551705143623483	0.0039678616245491785
ss11	ss13	31	0.5401502923296522	0.005315606630120439
ss11	ss13	32	0.5624880584295593	0.003424072160469019
ss11	ss13	33	0.5640285940226564	0.0033180373441190343
ss11	ss13	34	0.5763528787674328	0.0025656537953105156
ss11	ss13	35	0.5881787112984054	0.0019855525400177183
ss11	ss13	36	0.5981902638311443	0.0015859751135441004
ss11	ss13	37	0.6369414956384778	6.175694307337551e-4
ss11	ss13	38	0.6666024405920726	2.741393577163526e-4
ss11	ss13	39	0.6934489402697497	1.2129009850946348e-4
ss11	ss13	40	0.716184971098266	5.668509977528555e-5
ss11	ss13	41	0.7508670520231215	1.529559558065676e-5
ss11	ss13	42	0.7872832369942198	3.020339535967909e-6
ss11	ss13	43	0.8329801734219058	2.3795325048660015e-7
ss11	ss13	44	0.8607204937208777	3.4012394963370964e-8
ss11	ss13	45	0.9100366186968278	2.8674474630335006e-10
ss11	ss13	46	0.9499229583975346	4.1481299169623573e-13
ss11	ss13	47	0.963020030816641	1.3540078872677714e-14
ss11	ss13	48	0.9583975346687211	5.1287533963725213e-14
ss11	ss13	49	0.9304833602137795	1.6374702860733983e-11
ss11	ss13	50	0.9258617541200025	3.354558887090266e-11
ss11	ss13	51	0.9235510880616798	4.7196493874753205e-11
ss11	ss13	52	0.9274024270444223	2.6551569096487025e-11
ss11	ss13	53	0.9250916236547768	3.763390994744365e-11
ss11	ss13	54	0.9266321592478739	2.986303039238289e-11
ss11	ss13	55	0.9266321592478739	2.986303039238289e-11
ss11	ss13	56	0.9274024270444223	2.6551569096487025e-11
ss11	ss13	57	0.9274024270444223	2.6551569096487025e-11
ss11	ss13	58	0.9250916236547768	3.763390994744365e-11
ss11	ss13	59	0.9256551283280625	3.460093659675189e-11
ss11	ss13	60	0.9310480421010932	1.4950625430554892e-11
ss11	ss13	61	0.9414935262493593	2.380934948651143e-12
ss11	ss13	62	0.9486242238342355	5.532789247166424e-13
ss11	ss13	63	0.9517029231407971	2.7600185597642096e-13
ss11	ss13	64	0.9555512972739987	1.0825274113263205e-13
ss11	ss13	65	0.9601693462338409	3.136361079104554e-14
ss11	ss13	66	0.9542132295394983	1.5125406884946106e-13
ss11	ss13	67	0.9488265419533882	5.292627767089761e-13
ss11	ss13	68	0.9434398543672782	1.6291452096799933e-12
ss11	ss13	69	0.9349750595891052	7.767388668790942e-12
ss11	ss13	70	0.9234321576188693	4.80192562631049e-11
ss11	ss13	71	0.9005196805360391	8.687729556841281e-10
ss11	ss13	72	0.8866655316047155	3.627765039949371e-9
ss11	ss13	73	0.8666539831483591	2.1253166259946294e-8
ss11	ss13	74	0.8197038117699844	5.35082362516128e-7
ss11	ss13	75	0.7329742751099775	3.0818215304494674e-5
ss11	ss13	76	0.6598692292984837	3.321719610723264e-4
ss11	ss13	77	0.6075414070334145	0.001277141292111942
ss11	ss13	78	0.5005771821092287	0.010816378948250216
ss11	ss13	79	0.5105810304834332	0.0091085740794294
ss11	ss13	80	0.5449298579653981	0.004850290242442567
ss11	ss13	81	0.6122764152704437	0.0011415593938773566
ss11	ss13	82	0.6492208124206402	4.458306762356482e-4
ss11	ss13	83	0.6968065156032385	1.0887033514551428e-4
ss11	ss13	84	0.7341285653070011	2.9505412511285394e-5
ss11	ss13	85	0.7727535259469148	5.976123331338533e-6
ss11	ss13	86	0.7504329559743446	1.5568346270409448e-5
ss11	ss13	87	0.7550510049341868	1.2876148156984057e-5
ss11	ss13	88	0.7242640118685726	4.250780758679083e-5
ss11	ss13	89	0.6680777495238267	2.626776862311027e-4
ss11	ss13	90	0.561862623447458	0.003467933681886668
ss11	ss13	91	0.5510871758744931	0.0043018724668994444
ss11	ss13	92	0.5773672483131803	0.002510801307233016
ss11	ss13	93	0.5373364524301331	0.005606715546372679
ss11	ss13	94	0.5048132834777148	0.010063400074971411
ss11	ss13	95	0.36188643596347714	0.07546859142054496
ss11	ss13	96	0.23176131324469493	0.26496066841996146
ss11	ss13	97	0.2864292642093904	0.16510291575607097
ss11	ss13	98	0.3315364127187738	0.1054508059315462
ss11	ss13	99	0.3946862056175879	0.05087886035481271
ss11	ss13	100	0.4297266394821737	0.032039524107507523
ss11	ss13	101	0.5059684626161078	0.00986579062201234
ss11	ss13	102	0.5406238367678959	0.005267889035023173
ss11	ss13	103	0.5729688526428983	0.0027560936783287736
ss11	ss13	104	0.5732435139889547	0.00274020086636264
ss11	ss13	105	0.5717035717082591	0.00283032414666755
ss11	ss13	106	0.6125120421466937	0.001135149431477526
ss11	ss13	107	0.6556304260061718	3.739596575791957e-4
ss11	ss13	108	0.6883541994709543	1.4251151291589599e-4
ss11	ss13	109	0.7305620248656107	3.372965435415382e-5
ss11	ss13	110	0.7213241488925999	4.7254866862267446e-5
ss11	ss13	111	0.6012317612434583	0.0014791717896081634
ss11	ss13	112	0.5011547715358404	0.01071104328686754
ss11	ss13	113	0.36682065842830724	0.07128238390513297
ss11	ss13	114	0.21986909600745627	0.2909431197995967
ss11	ss13	115	0.040816329556550554	0.8464000300077551
ss11	ss13	116	-0.10510106065747793	0.6170821688846728
ss11	ss13	117	-0.29374399004269475	0.154101365166576
ss11	ss13	118	-0.37021359161401	0.06850846170396173
ss11	ss13	119	-0.46180489598421204	0.020129553964844563
ss11	ss13	120	-0.5403117283015281	0.0052992985274464815
ss11	ss13	121	-0.583910743794063	0.0021804127321069107
ss11	ss13	122	-0.49182221422318584	0.01252106498923041
ss11	ss13	123	-0.34635367198815903	0.08987343245721117
ss11	ss13	124	-0.20631256339724308	0.32244341874274085
ss11	ss13	125	-0.05388760984256349	0.7980825198375258
ss11	ss13	126	-0.022324866934776304	0.9156438825613583
ss11	ss13	127	0.02540415892577993	0.9040578592800358
ss11	ss13	128	0.17013088250295047	0.4161854307157884
ss11	ss13	129	0.289453447154341	0.1604895265681943
ss11	ss13	130	0.47344114361680784	0.016826339476427
ss11	ss13	131	0.5981524692524548	0.0015873428069687924
ss11	ss13	132	0.6320246811534947	7.009324005688881e-4
ss11	ss13	133	0.6886066714881864	1.4138793513489132e-4
ss11	ss13	134	0.6770593265219228	2.015053856781866e-4
ss11	ss13	135	0.6555042825848973	3.752703078339004e-4
ss11	ss13	136	0.5924928803133309	0.0018039138173959186
ss11	ss13	137	0.5709336851882194	0.002876318283643485
ss11	ss13	138	0.5622475441295527	0.003440883324089829
ss11	ss13	139	0.5861074672890546	0.0020781721073462934
ss11	ss13	140	0.5537811197826327	0.0040789576438152765
ss11	ss13	141	0.4714259011353196	0.017364245449875464
ss11	ss13	142	0.34673856075340653	0.089493243020591
ss11	ss13	143	0.28670391538433726	0.1646801339022976
ss11	ss13	144	0.21166060867300068	0.3097775665841649
ss11	ss13	145	0.12066975489745468	0.5655849893567411
ss11	ss13	146	0.07101617154252117	0.7358694037129965
ss11	ss13	147	0.08833718899191659	0.6745615629378229
ss11	ss13	148	0.14258226163512547	0.4965680641103437
ss11	ss13	149	0.24148547685841087	0.24486080273853633
ss11	ss13	150	0.37309987221391133	0.06621455265815654
ss11	ss13	151	0.5071208622016936	0.009671878352315238
ss11	ss13	152	0.6622401847575058	3.1062169531646995e-4
ss11	ss13	153	0.7134334103156275	6.238626749371177e-5
ss11	ss13	154	0.8050423402617397	1.2174551725218845e-6
ss11	ss13	155	0.8333012666414322	2.3313425872931298e-7
ss11	ss13	156	0.8487006894483887	8.282698516994209e-8
ss11	ss13	157	0.8494706605887365	7.841822082069685e-8
ss11	ss13	158	0.8529355307203017	6.107674224298605e-8
ss11	ss13	159	0.8543110717540692	5.521033813201876e-8
ss11	ss13	160	0.8604696557360763	3.467881481420264e-8
ss11	ss13	161	0.8571704990367974	4.460817545425067e-8
ss11	ss13	162	0.8510107290010513	7.022764706519024e-8
ss11	ss13	163	0.8487008152376466	8.282624707201776e-8
ss11	ss13	164	0.8725699241261627	1.2999451553444935e-8
ss11	ss13	165	0.8821945648070162	5.533618970977542e-9
ss11	ss13	166	0.8815944085225375	5.84873949555518e-9
ss11	ss13	167	0.8581057608178532	4.156162319602777e-8
ss11	ss13	168	0.7923006557078738	2.3572300186991904e-6
ss11	ss13	169	0.700289063524112	9.718216602430346e-5
ss11	ss13	170	0.6333015445284026	6.783986672434413e-4
ss11	ss13	171	0.5501446243957977	0.004382257239786458
ss11	ss13	172	0.46929761871132075	0.017947503777338586
ss11	ss13	173	0.39307044192309964	0.051920469488753285
ss11	ss13	174	0.2302214733300819	0.26823796533608324
ss11	ss13	175	0.09162657928172369	0.6631294998522737
ss11	ss13	176	-0.02810395078809172	0.8939153075320667
ss11	ss13	177	-0.16246393469280418	0.4378032395144833
ss11	ss13	178	-0.2090471955881343	0.3159281133128152
ss11	ss13	179	-0.15935336053443774	0.4467424697740563
ss11	ss13	180	-0.05850654782906893	0.7811705073382463
ss11	ss13	181	0.012319538245565179	0.9533932689244387
ss11	ss13	182	0.19980751092026025	0.3382674860475865
ss11	ss13	183	0.34109721517408587	0.09518784793688675
ss11	ss13	184	0.45881447267128556	0.02105857586840456
ss11	ss13	185	0.5777521170130869	0.0024902525600064094
ss11	ss13	186	0.674364896073903	2.1839012117171557e-4
ss11	ss13	187	0.7752117013086991	5.343256638104478e-6
ss11	ss13	188	0.7598152424942263	1.053982239294405e-5
ss11	ss13	189	0.6385681293302541	5.919519830434027e-4
ss11	ss13	190	0.5776409573935852	0.0024961727710546265
ss11	ss13	191	0.45487782254444886	0.022334354605904126
ss11	ss13	192	0.31441216668258437	0.1258442733032408
ss11	ss13	193	0.1658330249723886	0.4282304326783217
ss11	ss13	194	0.01385414893132368	0.947594962755246
ss11	ss13	195	-0.04464114655648741	0.8321977856259462
ss11	ss13	196	0.009619084975196555	0.9636019595519798
ss11	ss13	197	0.016160062758330214	0.9388873556793822
ss11	ss13	198	0.009237875973010885	0.9650435522401624
ss11	ss13	199	0.07391722947339108	0.7254790983774912
ss11	ss13	200	0.025794033201652092	0.9025922435253265
ss11	ss13	201	-0.03310875903495642	0.87515718826722
ss11	ss13	202	-0.004619826842086942	0.9825144970768949
ss11	ss13	203	-0.011549567105217356	0.9563033798111356
ss11	ss13	204	-0.030413860043739034	0.8852502330077587
ss11	ss13	205	-0.06620477290223249	0.7532007109354106
ss11	ss13	206	0.003464203233256351	0.9868879682338011
ss11	ss13	207	0.09545804464973057	0.6499053445738423
ss11	ss13	208	0.09584295612009237	0.6485824254640279
ss11	ss13	209	0.12240184757505773	0.5599771462222697
ss11	ss13	210	0.09699769053117784	0.6446198856658959
ss11	ss13	211	0.253320505174434	0.22178031243346397
ss11	ss13	212	0.3010587158759991	0.14362985973584041
ss11	ss13	213	0.2952839323233904	0.15185314254799198
ss11	ss13	214	0.32646776350747725	0.11121293713052086
ss11	ss13	215	0.33416747491095544	0.10254836463824596
ss11	ss13	216	0.3852963818321786	0.05716657239821118
ss11	ss13	217	0.48267898383371827	0.014532134305274462
ss11	ss13	218	0.5599384363808572	0.0036058763092822192
ss11	ss13	219	0.6084279504591994	0.001250751763192183
ss11	ss13	220	0.6484510414444977	4.5522077892115224e-4
ss11	ss13	221	0.632935744517122	6.847891704636247e-4
ss11	ss13	222	0.6123076923076923	0.0014309526957494336
ss11	ss13	223	0.6192307692307693	0.001225730367742652
ss11	ss13	224	0.5269230769230769	0.0075644909474646225
ss11	ss13	225	0.4207692307692308	0.03728502161155277
ss11	ss13	226	0.3053846153846154	0.13762231696272997
ss11	ss13	227	0.10309675128198807	0.623848650327685
ss11	ss13	228	-0.026928255931862554	0.8983302500544799
ss11	ss13	229	-0.11658330126971912	0.5789140698505919
ss11	ss13	230	-0.1535205848403232	0.4637628011665432
ss11	ss13	231	-0.10350134667179685	0.6224803389756062
ss11	ss13	232	-0.05848403232012312	0.7812527196047094
ss11	ss13	233	-0.060023085802231625	0.7756383738257339
ss11	ss13	234	-0.07081008405091252	0.7366092601099739
ss11	ss13	235	-0.03848374133201767	0.8550845588892704
ss11	ss13	236	-0.029632480825653607	0.8881800076838204
ss11	ss13	237	-0.009620935333004418	0.9635949624443094
ss11	ss13	238	0.005772561199802651	0.9781524486970758
ss11	ss13	239	0.061958823544548444	0.7685924918908134
ss11	ss13	240	0.18048874684716287	0.38793716099893016
ss11	ss13	241	0.25886448295753894	0.2219251461416106
ss12	ss11	10	0.35270348930794193	0.08375439643022224
ss12	ss11	11	0.47046373778391604	0.017625978085372307
ss12	ss11	12	0.533577073568425	0.0060164666573316
ss12	ss11	13	0.6047719950326578	0.00136268500803803
ss12	ss11	14	0.6825091525233333	1.7080816238752622e-4
ss12	ss11	15	0.6849500122488695	1.584438789223896e-4
ss12	ss11	16	0.7049654101903932	8.322821538296537e-5
ss12	ss11	17	0.743071648579063	2.0898797903404375e-5
ss12	ss11	18	0.7661663385115902	8.013274589832715e-6
ss12	ss11	19	0.7799384482716334	4.291611687627928e-6
ss12	ss11	20	0.8095880461570523	9.506345502839073e-7
ss12	ss11	21	0.826145613807351	3.641917900800932e-7
ss12	ss11	22	0.8334938829618982	2.302856775325788e-7
ss12	ss11	23	0.8600578912410534	3.579831481081038e-8
ss12	ss11	24	0.8587375539911367	3.9611009544197926e-8
ss12	ss11	25	0.8510393240136277	7.008313833122896e-8
ss12	ss11	26	0.8321786605687305	2.5037495210226e-7
ss12	ss11	27	0.8170098284787352	6.25702389179725e-7
ss12	ss11	28	0.8031556815992087	1.3465847906994021e-6
ss12	ss11	29	0.7565903545874675	1.2075469706104119e-5
ss12	ss11	30	0.7069463282691647	7.787027650594019e-5
ss12	ss11	31	0.6923225065629979	1.2572665644938603e-4
ss12	ss11	32	0.7104098649890462	6.922812951474251e-5
ss12	ss11	33	0.7935347462662045	2.215531442537495e-6
ss12	ss11	34	0.8000769822926473	1.5837508876953177e-6
ss12	ss11	35	0.814315966585494	7.298302195629272e-7
ss12	ss11	36	0.833942674664823	2.2376939166948382e-7
ss12	ss11	37	0.8306390145732288	2.758807011732027e-7
ss12	ss11	38	0.8620957874316287	3.055926631667781e-8
ss12	ss11	39	0.8607742626429751	3.387105343262696e-8
ss12	ss11	40	0.8607742626429751	3.387105343262696e-8
ss12	ss11	41	0.8684769406084603	1.8311719752800484e-8
ss12	ss11	42	0.8792606897601397	7.234052987640031e-9
ss12	ss11	43	0.8983443099569097	1.101980940174498e-9
ss12	ss11	44	0.9137466984688156	1.7999017412663122e-10
ss12	ss11	45	0.9006546682336957	8.558949313516964e-10
ss12	ss11	46	0.869849891209884	1.634446016521879e-8
ss12	ss11	47	0.8422877105908674	1.2915024785199546e-7
ss12	ss11	48	0.7941459804473565	2.148207028037446e-6
ss12	ss11	49	0.721355684470368	4.7201561560664544e-5
ss12	ss11	50	0.655882931475193	3.7134805172690664e-4
ss12	ss11	51	0.6047766242228063	0.0013625380102646558
ss12	ss11	52	0.5993837116501188	0.0015433038622803149
ss12	ss11	53	0.6040062081409937	0.001387190575650785
ss12	ss11	54	0.6440678443952434	5.120349995262065e-4
ss12	ss11	55	0.6625578303587433	3.078292285578824e-4
ss12	ss11	56	0.6989019586435417	1.0169827852141172e-4
ss12	ss11	57	0.7524561881096125	1.4332907038114894e-5
ss12	ss11	58	0.8040840064438101	1.2815922809385554e-6
ss12	ss11	59	0.8539499670665017	5.6699105921855385e-8
ss12	ss11	60	0.8921002589164944	2.1192355268700966e-9
ss12	ss11	61	0.915078006567856	1.5151628169371143e-10
ss12	ss11	62	0.9320500653910406	1.2697350649156944e-11
ss12	ss11	63	0.9426261769286391	1.912263264614323e-12
ss12	ss11	64	0.9468618337694132	8.08380922684174e-13
ss12	ss11	65	0.940700878364651	2.7685440996051426e-12
ss12	ss11	66	0.9168271761711968	1.203152227205136e-10
ss12	ss11	67	0.8873917392508669	3.381698391257483e-9
ss12	ss11	68	0.8627526627597365	2.9024230326600002e-8
ss12	ss11	69	0.8238691201721714	4.1796684641213513e-7
ss12	ss11	70	0.7788258084618237	4.520976928908778e-6
ss12	ss11	71	0.7283926987690412	3.655279613982048e-5
ss12	ss11	72	0.7068335068393021	7.816707212545203e-5
ss12	ss11	73	0.6806544880674762	1.807600287923251e-4
ss12	ss11	74	0.6806544880674762	1.807600287923251e-4
ss12	ss11	75	0.6612779060816012	3.192164586644637e-4
ss12	ss11	76	0.605080831408776	0.001352907872253298
ss12	ss11	77	0.550423402617398	0.004358350807594234
ss12	ss11	78	0.5886429367959113	0.001965285225014701
ss12	ss11	79	0.5923787528868361	0.001808528941930492
ss12	ss11	80	0.5901828790766068	0.0018993157251907256
ss12	ss11	81	0.5358999136820853	0.005760428906414723
ss12	ss11	82	0.5813282109626069	0.0023060751862973424
ss12	ss11	83	0.5785219399538106	0.0024495803434554987
ss12	ss11	84	0.6616628175519631	3.157539991237941e-4
ss12	ss11	85	0.705927636643572	8.058642492785114e-5
ss12	ss11	86	0.6943802925327175	1.1772626383318028e-4
ss12	ss11	87	0.7027131167226426	8.971181768889416e-5
ss12	ss11	88	0.6638445379773048	2.96740252115974e-4
ss12	ss11	89	0.5845680308333484	0.002149380306479355
ss12	ss11	90	0.46449875787745326	0.019321474492672134
ss12	ss11	91	0.46796229459733485	0.018321549382468168
ss12	ss11	92	0.49653583354933506	0.011577675078910544
ss12	ss11	93	0.44716073975699866	0.025017012745559623
ss12	ss11	94	0.4247208632158043	0.03432303587506336
ss12	ss11	95	0.3217173661917597	0.11682064114483195
ss12	ss11	96	0.23507893723527148	0.25798748460708293
ss12	ss11	97	0.2912976511359261	0.157721219918703
ss12	ss11	98	0.3410360163366315	0.09525107348508316
ss12	ss11	99	0.4238397921834703	0.03473805265922649
ss12	ss11	100	0.48353553756142387	0.014333132211831108
ss12	ss11	101	0.563258242679078	0.0033707067543950237
ss12	ss11	102	0.6031960400975135	0.0014135275515431735
ss12	ss11	103	0.6382364739620995	5.970990275752363e-4
ss12	ss11	104	0.6469682506772588	4.7379403938053576e-4
ss12	ss11	105	0.6446583372562154	5.04039417212223e-4
ss12	ss11	106	0.6709664998074703	2.4144080148086645e-4
ss12	ss11	107	0.7144782441278399	6.0164535744269526e-5
ss12	ss11	108	0.722564497497112	4.5197854919875074e-5
ss12	ss11	109	0.7333461686561418	3.038972264323587e-5
ss12	ss11	110	0.6424720831728917	5.341957016076837e-4
ss12	ss11	111	0.45725837504813244	0.02155560333471277
ss12	ss11	112	0.3240277242972661	0.11406802666260053
ss12	ss11	113	0.15267616480554486	0.46625444622162715
ss12	ss11	114	0.00943759630200308	0.9642882696013357
ss12	ss11	115	-0.12661401229564484	0.5464458257814924
ss12	ss11	116	-0.24161856887035754	0.24459283074043028
ss12	ss11	117	-0.33808520382990065	0.09833698193222729
ss12	ss11	118	-0.40177207609079035	0.04650226518930504
ss12	ss11	119	-0.47679576606353613	0.015961212832138444
ss12	ss11	120	-0.5191604948737049	0.00782856035505318
ss12	ss11	121	-0.5423729215959944	0.0050947525823858055
ss12	ss11	122	-0.4602350084377428	0.020613014576597883
ss12	ss11	123	-0.30078957455219846	0.14400588427493244
ss12	ss11	124	-0.12095532484456126	0.564658694512551
ss12	ss11	125	0.061067241945343874	0.7718355762110012
ss12	ss11	126	0.12887692385310742	0.5392393735772558
ss12	ss11	127	0.22057410734201496	0.2893597403281477
ss12	ss11	128	0.3719900447837824	0.06708951218243198
ss12	ss11	129	0.4440378318107812	0.026173961467517666
ss12	ss11	130	0.593412987016072	0.0017670731746215838
ss12	ss11	131	0.7020416545516334	9.172874808590937e-5
ss12	ss11	132	0.6377119117202904	6.053190531402212e-4
ss12	ss11	133	0.7039676947561646	8.604759569528303e-5
ss12	ss11	134	0.6057396443250719	0.0013322524579210072
ss12	ss11	135	0.4424114349808235	0.026793348883378917
ss12	ss11	136	0.24600270154018822	0.23587294400259215
ss12	ss11	137	0.10999807562995104	0.6006779508597185
ss12	ss11	138	0.01867539468617636	0.9293967452821089
ss12	ss11	139	0.018671800153434726	0.9294103014493758
ss12	ss11	140	0.01174205989030431	0.95557579971645
ss12	ss11	141	-0.0825794048023041	0.6947407763130804
ss12	ss11	142	-0.222714152345608	0.2845866640087671
ss12	ss11	143	-0.18421559532821682	0.37804678738929665
ss12	ss11	144	-0.13034270311898344	0.5345953060047344
ss12	ss11	145	-0.12572198690797073	0.5492987399859359
ss12	ss11	146	-0.050635348479014256	0.8100442676919408
ss12	ss11	147	0.050635348479014256	0.8100442676919408
ss12	ss11	148	0.09817132039434752	0.6406021352276365
ss12	ss11	149	0.17208854986773858	0.4107614669619465
ss12	ss11	150	0.292589033332173	0.15580294552833163
ss12	ss11	151	0.47738210701565065	0.015813812700134367
ss12	ss11	152	0.6121270565765199	0.0011456386464226834
ss12	ss11	153	0.6590952961377371	3.394829062600511e-4
ss12	ss11	154	0.724927828637476	4.149612041527081e-5
ss12	ss11	155	0.7387873091637368	2.4695462263856557e-5
ss12	ss11	156	0.7214629585059108	4.702063082507972e-5
ss12	ss11	157	0.7237728719269543	4.327028089355644e-5
ss12	ss11	158	0.7129932759620848	6.334359828151044e-5
ss12	ss11	159	0.7009238394522008	9.517494009643076e-5
ss12	ss11	160	0.6670516275511609	2.7060429580782265e-4
ss12	ss11	161	0.5438799479110158	0.004949444958643765
ss12	ss11	162	0.43948432601164183	0.027937792098989615
ss12	ss11	163	0.28021557118133017	0.1748723850807335
ss12	ss11	164	0.23672057180840392	0.25458133173878517
ss12	ss11	165	0.07659738827621525	0.7159216334439493
ss12	ss11	166	-0.11162433467388153	0.5952712384672425
ss12	ss11	167	-0.15935336053443774	0.4467424697740563
ss12	ss11	168	-0.11504425630335081	0.5839694970755829
ss12	ss11	169	-0.0457868444819356	0.8279533225972517
ss12	ss11	170	-0.03963063009780981	0.8508124322555876
ss12	ss11	171	0.058484036649195055	0.781252703797483
ss12	ss11	172	0.09732641072516038	0.6434935772080379
ss12	ss11	173	0.15964608873889946	0.44589711545256894
ss12	ss11	174	0.23966147779357674	0.2485526723933394
ss12	ss11	175	0.3074259330511735	0.13493782277018804
ss12	ss11	176	0.4797999230473259	0.015217738218752967
ss12	ss11	177	0.6883416698730281	1.4256747676669903e-4
ss12	ss11	178	0.7783762985763756	4.616695812882544e-6
ss12	ss11	179	0.8368603308964986	1.8529018795615356e-7
ss12	ss11	180	0.8784147749134282	7.805113748041817e-9
ss12	ss11	181	0.8955166607960512	1.4893420457364621e-9
ss12	ss11	182	0.8955166607960512	1.4893420457364621e-9
ss12	ss11	183	0.9126250962278676	2.076496288057044e-10
ss12	ss11	184	0.9260969976905312	3.2379678200075975e-11
ss12	ss11	185	0.9380292532717476	4.535127490594093e-12
ss12	ss11	186	0.9430331023864511	1.7655245771723669e-12
ss12	ss11	187	0.9332307273014285	1.0440495029265892e-11
ss12	ss11	188	0.912449506982139	2.123122871699123e-10
ss12	ss11	189	0.8966711730360117	1.3183647287056978e-9
ss12	ss11	190	0.8889744247696082	2.896871178685155e-9
ss12	ss11	191	0.8381758862113449	1.6997316590567155e-7
ss12	ss11	192	0.8208582026119369	4.999920665483108e-7
ss12	ss11	193	0.8177795033053755	5.985050846809482e-7
ss12	ss11	194	0.8106236166317051	8.977206092486033e-7
ss12	ss11	195	0.8021555636564451	1.4198867857672121e-6
ss12	ss11	196	0.8354820243181036	2.0265702640823288e-7
ss12	ss11	197	0.8570329194640336	4.507290343980594e-8
ss12	ss11	198	0.8500481389439973	7.525142952321515e-8
ss12	ss11	199	0.8061597839441714	1.146305748144899e-6
ss12	ss11	200	0.8100096396459106	9.287648912835518e-7
ss12	ss11	201	0.7233878863567804	4.3876369279825954e-5
ss12	ss11	202	0.6090471720151286	0.0012325989653747583
ss12	ss11	203	0.57670838412052	0.0025463146187415
ss12	ss11	204	0.5628489035942591	0.00339898095927162
ss12	ss11	205	0.5304080061585835	0.006381136560660412
ss12	ss11	206	0.49692070823710544	0.011503316286569563
ss12	ss11	207	0.47950741699694016	0.01528885497229559
ss12	ss11	208	0.4764287176903788	0.016054056810421352
ss12	ss11	209	0.36328651817424684	0.07426220576209493
ss12	ss11	210	0.2593804165777991	0.21054495498150566
ss12	ss11	211	0.2013087139118622	0.33457507519049223
ss12	ss11	212	0.16243265252544137	0.4378926579492012
ss12	ss11	213	0.15434951104905684	0.46132362131491944
ss12	ss11	214	0.09006929073685613	0.6685328235165858
ss12	ss11	215	0.12278676814126967	0.5587343485772485
ss12	ss11	216	0.26322879071100086	0.20361291676908494
ss12	ss11	217	0.36328651817424684	0.07426220576209493
ss12	ss11	218	0.4474797999230473	0.024901172746891048
ss12	ss11	219	0.5267410542516352	0.006826056298974038
ss12	ss11	220	0.5898422470180839	0.001913742445418601
ss12	ss11	221	0.5298191612158523	0.00645089727027795
ss12	ss11	222	0.4853846153846154	0.014889915115893035
ss12	ss11	223	0.48000000000000004	0.01616998730491397
ss12	ss11	224	0.4169230769230769	0.03919657307666564
ss12	ss11	225	0.3292307692307692	0.10834487173924948
ss12	ss11	226	0.2507692307692308	0.22567496404902798
ss12	ss11	227	0.1507982332184303	0.4718204558191069
ss12	ss11	228	0.032698596488690244	0.8766921626847651
ss12	ss11	229	-0.047316792565987066	0.8222926512534011
ss12	ss11	230	-0.11155991743200203	0.5954850073732587
ss12	ss11	231	-0.14502789266160263	0.4891347337851978
ss12	ss11	232	-0.1573379525161684	0.45258569263551107
ss12	ss11	233	-0.18618965530030684	0.37286728442292727
ss12	ss11	234	-0.20892652566126918	0.31621389825607393
ss12	ss11	235	-0.13931114362190397	0.5065974867650277
ss12	ss11	236	-0.12545699674237762	0.5501475613244196
ss12	ss11	237	-0.08081585679723712	0.7009628155245777
ss12	ss11	238	-0.11660573623601354	0.5788405179507379
ss12	ss11	239	-0.15278045308811017	0.4659463461777319
ss12	ss11	240	-0.05695593717138615	0.7868376360900231
ss12	ss11	241	-0.01308447205288601	0.950502770638112
ss12	ss13	10	0.25948031275580574	0.21036302495329912
ss12	ss13	11	0.15479403897185415	0.4600183238085047
ss12	ss13	12	0.15479403897185415	0.4600183238085047
ss12	ss13	13	0.11474781993435954	0.5849454238395725
ss12	ss13	14	0	1
ss12	ss13	15	-0.09586142118129916	0.6485189880491314
ss12	ss13	16	-0.2275265056953727	0.27403601548354134
ss12	ss13	17	-0.2744947522179369	0.18421643057155948
ss12	ss13	18	-0.3099731377421457	0.13156904149561738
ss12	ss13	19	-0.2305026381171457	0.26763762226599747
ss12	ss13	20	-0.1072391300141446	0.6098974195383775
ss12	ss13	21	0.04062379970015172	0.8471161989318934
ss12	ss13	22	0.22506745218668844	0.2793956774230846
ss12	ss13	23	0.3571429630507331	0.07966692026500899
ss12	ss13	24	0.49268401210071483	0.012343999186565618
ss12	ss13	25	0.5956097503725206	0.0016817118895070616
ss12	ss13	26	0.6726365528778578	2.2986058226610797e-4
ss12	ss13	27	0.7207783044436937	4.818597483212562e-5
ss12	ss13	28	0.7581363036587823	1.1316155818971808e-5
ss12	ss13	29	0.6768730270156514	2.026349373433535e-4
ss12	ss13	30	0.6582597254288176	3.4753310252836034e-4
ss12	ss13	31	0.6066617124381994	0.001303798802144733
ss12	ss13	32	0.5789374069507033	0.0024278661860964593
ss12	ss13	33	0.5569889984397687	0.0038263329437615095
ss12	ss13	34	0.5731615099741415	0.002744937699863144
ss12	ss13	35	0.6103947119797181	0.00119387684601256
ss12	ss13	36	0.6535131022299411	3.9649518750356684e-4
ss12	ss13	37	0.6855989711178764	1.5529153188073902e-4
ss12	ss13	38	0.7163490507901269	5.636013646702514e-5
ss12	ss13	39	0.7298287372297261	3.4661589832866494e-5
ss12	ss13	40	0.750240833838262	1.569043095554246e-5
ss12	ss13	41	0.7706529304467978	6.56890117219678e-6
ss12	ss13	42	0.7966494685803105	1.891118371571599e-6
ss12	ss13	43	0.8272676134931143	3.4004433457605474e-7
ss12	ss13	44	0.8434432372206333	1.1938957151545366e-7
ss12	ss13	45	0.8372810948482451	1.802616006616778e-7
ss12	ss13	46	0.8482865472932157	8.528938574269226e-8
ss12	ss13	47	0.8600038672836795	3.59475844805115e-8
ss12	ss13	48	0.8530714581430139	6.047304755953653e-8
ss12	ss13	49	0.8363496341933	1.9156260876247641e-7
ss12	ss13	50	0.8078552175587217	1.0454437179907925e-6
ss12	ss13	51	0.7857555487249541	3.252898815601807e-6
ss12	ss13	52	0.7788258084618237	4.520976928908778e-6
ss12	ss13	53	0.7896054044266931	2.6951824532164256e-6
ss12	ss13	54	0.8088546829353889	9.897771736533226e-7
ss12	ss13	55	0.8219441923213018	4.6887868758332073e-7
ss12	ss13	56	0.8382749947604768	1.6886669239124557e-7
ss12	ss13	57	0.874085548050658	1.1416389804194014e-8
ss12	ss13	58	0.9083558624896486	3.517824760296905e-10
ss12	ss13	59	0.9391606395134603	3.689802873066688e-12
ss12	ss13	60	0.9561032668765568	9.401777538307784e-14
ss12	ss13	61	0.9641965034078865	9.389785323263337e-15
ss12	ss13	62	0.9686297869200788	2.0984569005532273e-15
ss12	ss13	63	0.9695863021891643	1.4766541285303635e-15
ss12	ss13	64	0.9703562734436325	1.1036876303825792e-15
ss12	ss13	65	0.9734361584615057	3.173247029753989e-16
ss12	ss13	66	0.9445730281578499	1.298128861400312e-12
ss12	ss13	67	0.9170676917595647	1.1651458882246083e-10
ss12	ss13	68	0.8939774435406919	1.748444996904758e-9
ss12	ss13	69	0.8593420712123827	3.7822194074000294e-8
ss12	ss13	70	0.8154705995965243	6.834371277401327e-7
ss12	ss13	71	0.7922278385571884	2.365838137690392e-6
ss12	ss13	72	0.7656791640256458	8.185957590138285e-6
ss12	ss13	73	0.7360523823020404	2.7427052515435353e-5
ss12	ss13	74	0.6798769260468925	1.8508100525122247e-4
ss12	ss13	75	0.600615665851273	0.0015002927620454166
ss12	ss13	76	0.5467487899901723	0.004682471788868463
ss12	ss13	77	0.4674875297945526	0.018456061782711447
ss12	ss13	78	0.45718691473368145	0.021578654874405037
ss12	ss13	79	0.49634478472014226	0.011614733600522871
ss12	ss13	80	0.5571374017633846	0.003814974138985271
ss12	ss13	81	0.49249715073006367	0.012382215281999611
ss12	ss13	82	0.6333205547669412	6.780679757398946e-4
ss12	ss13	83	0.6371681887570199	6.139426769413037e-4
ss12	ss13	84	0.7071951273764507	7.721927115582451e-5
ss12	ss13	85	0.7319607601349761	3.201322032810781e-5
ss12	ss13	86	0.7281123860017743	3.693241024279971e-5
ss12	ss13	87	0.7345132743362832	2.9078998496096855e-5
ss12	ss13	88	0.7383609080415544	2.5104812909205305e-5
ss12	ss13	89	0.7360523278183916	2.742710949215708e-5
ss12	ss13	90	0.7368218545594459	2.6632736812248836e-5
ss12	ss13	91	0.755290496344748	1.2748564772761827e-5
ss12	ss13	92	0.7918430165448249	2.4117978093608207e-6
ss12	ss13	93	0.8127766169322133	7.960617906364166e-7
ss12	ss13	94	0.8381447267128561	1.7032238172627311e-7
ss12	ss13	95	0.8558229224966061	4.9351792741201545e-8
ss12	ss13	96	0.8662175328913017	2.2017741225066103e-8
ss12	ss13	97	0.8839268691193016	4.708128416919569e-9
ss12	ss13	98	0.90317614762799725	6.449760847635411e-10
ss12	ss13	99	0.9143407291630405	1.6673512694919898e-10
ss12	ss13	100	0.9189605560051275	9.019490708001588e-11
ss12	ss13	101	0.9297401519699972	1.8436483945212473e-11
ss12	ss13	102	0.9361046959199384	6.385361476473889e-12
ss12	ss13	103	0.9399538106235565	3.1854496027771677e-12
ss12	ss13	104	0.939183987682833	3.673976776693797e-12
ss12	ss13	105	0.9276366435719785	2.561286833612675e-11
ss12	ss13	106	0.9158806714437363	1.3638798308058434e-10
ss12	ss13	107	0.9066410177595624	4.316377970830093e-10
ss12	ss13	108	0.8958614217946929	1.4362976797349348e-9
ss12	ss13	109	0.8845266244157922	4.4493752209875875e-9
ss12	ss13	110	0.8606621114855141	3.416646483704289e-8
ss12	ss13	111	0.8425712710383677	1.2669086373126775e-7
ss12	ss13	112	0.8425712710383677	1.2669086373126775e-7
ss12	ss13	113	0.8337183065642323	2.2700614180212625e-7
ss12	ss13	114	0.8317289796429169	2.57596046040611e-7
ss12	ss13	115	0.8329805443708668	2.3794763205259685e-7
ss12	ss13	116	0.8449242987073593	1.0785054657407258e-7
ss12	ss13	117	0.8738446352943028	1.1655776466416e-8
ss12	ss13	118	0.8827271567111653	5.26690217570482e-9
ss12	ss13	119	0.8844823570108182	4.468024972605217e-9
ss12	ss13	120	0.87216044346082	1.3459825922233783e-8
ss12	ss13	121	0.8629190082983212	2.8646694342875794e-8
ss12	ss13	122	0.8737006826545698	1.180096923773159e-8
ss12	ss13	123	0.8844823570108182	4.468024972605217e-9
ss12	ss13	124	0.902195107738941	7.206849868460626e-10
ss12	ss13	125	0.9112270736381402	2.4749258872164804e-10
ss12	ss13	126	0.9119973416631936	2.2475905456268622e-10
ss12	ss13	127	0.9119973416631936	2.2475905456268622e-10
ss12	ss13	128	0.900443321287393	8.761351255374147e-10
ss12	ss13	129	0.8280381269323759	3.2430376183163394e-7
ss12	ss13	130	0.8097807561139534	9.405814186513328e-7
ss12	ss13	131	0.7789759722389575	4.489397264778395e-6
ss12	ss13	132	0.6881018598077198	1.4364231593684372e-4
ss12	ss13	133	0.6538315377467869	3.9303226960129016e-4
ss12	ss13	134	0.5741241594702351	0.002689768759913775
ss12	ss13	135	0.3939161738015094	0.05137320980130139
ss12	ss13	136	0.30419724076558396	0.13929668804975776
ss12	ss13	137	0.2776281146734001	0.17905681418837707
ss12	ss13	138	0.28747359032496633	0.16349939468427238
ss12	ss13	139	0.33782226432890305	0.09861552979482577
ss12	ss13	140	0.39630630097809805	0.049850917466956794
ss12	ss13	141	0.41092731014039685	0.04129137743041937
ss12	ss13	142	0.40631014935230253	0.04385838964879841
ss12	ss13	143	0.48172377555784346	0.014756729349148076
ss12	ss13	144	0.5641717314811254	0.0033083282976972992
ss12	ss13	145	0.6133564734580351	0.0011124315179418236
ss12	ss13	146	0.6714781097882286	2.378403206510973e-4
ss12	ss13	147	0.7222864276397886	4.5652006309226026e-5
ss12	ss13	148	0.7934950549317474	2.2199676774782025e-6
ss12	ss13	149	0.8258276208372854	3.7130965463647863e-7
ss12	ss13	150	0.8258276208372854	3.7130965463647863e-7
ss12	ss13	151	0.8479307183080408	8.745744191262417e-8
ss12	ss13	152	0.8571703719922147	4.4608602598627305e-8
ss12	ss13	153	0.8460057904571713	1.0006888098155633e-7
ss12	ss13	154	0.8202117572555192	5.193791755880832e-7
ss12	ss13	155	0.7826338082402773	3.778383349109134e-6
ss12	ss13	156	0.7402772429726608	2.3311099375512198e-5
ss12	ss13	157	0.7318059299191375	3.2199337522639064e-5
ss12	ss13	158	0.7275702733923759	3.7676461006777156e-5
ss12	ss13	159	0.7194840200231036	5.045876566875613e-5
ss12	ss13	160	0.6725067385444744	2.3074298806249663e-4
ss12	ss13	161	0.5320624015460829	0.006188516752095228
ss12	ss13	162	0.3898729592076173	0.05403071713586964
ss12	ss13	163	0.2089351088228375	0.3161935653589344
ss12	ss13	164	0.10687464091859429	0.6111197919472708
ss12	ss13	165	-0.07452339826215494	0.723313943842451
ss12	ss13	166	-0.2494222064867943	0.22921588713949445
ss12	ss13	167	-0.35689524989963695	0.07989092969493121
ss12	ss13	168	-0.409012199967266	0.04234132142762838
ss12	ss13	169	-0.45176206267570906	0.023387913703102312
ss12	ss13	170	-0.5353361186012239	0.005821716443872189
ss12	ss13	171	-0.5511266084304686	0.00429853682985243
ss12	ss13	172	-0.5926070297952326	0.0017993078915058231
ss12	ss13	173	-0.6091646011280429	0.001229182160698187
ss12	ss13	174	-0.6584522553280363	3.4566360489674116e-4
ss12	ss13	175	-0.6575554513158994	3.5444696224403544e-4
ss12	ss13	176	-0.6529356237890899	4.0284290349583033e-4
ss12	ss13	177	-0.6152070323201447	0.0010640109663712244
ss12	ss13	178	-0.5620790157618344	0.0034527045734970233
ss12	ss13	179	-0.443033135205647	0.02655520582187248
ss12	ss13	180	-0.2755966331948247	0.18239042602119396
ss12	ss13	181	-0.17474982048945592	0.4034513036572529
ss12	ss13	182	0.020015397941523582	0.9243445149867182
ss12	ss13	183	0.2175168471482602	0.2962652614816149
ss12	ss13	184	0.3768283294842186	0.06333921817070788
ss12	ss13	185	0.5388760585065435	0.005445817252840955
ss12	ss13	186	0.6566589684372593	3.634207992566809e-4
ss12	ss13	187	0.7546661675208665	1.3083535782510872e-5
ss12	ss13	188	0.6800077093367523	1.843479699524805e-4
ss12	ss13	189	0.5537810377677344	0.004078964278566311
ss12	ss13	190	0.477106579453636	0.015882937899608467
ss12	ss13	191	0.4355521354367064	0.029536701570320456
ss12	ss13	192	0.3432089265101962	0.09302535448983545
ss12	ss13	193	0.27043662742999114	0.19105018221915115
ss12	ss13	194	0.1842662084480309	0.3779134755252961
ss12	ss13	195	0.0673206398296564	0.749170517437439
ss12	ss13	196	0.09271013827969822	0.659379479984169
ss12	ss13	197	0.08116945716604285	0.6997137487537736
ss12	ss13	198	0.02616894410577202	0.9011831701250821
ss12	ss13	199	-0.015011547344110854	0.943223595970629
ss12	ss13	200	-0.10123171670515782	0.6301716688665425
ss12	ss13	201	-0.16936104695919937	0.4183291085225792
ss12	ss13	202	-0.2317167051578137	0.26505524573614536
ss12	ss13	203	-0.21824480369515012	0.29461175294684633
ss12	ss13	204	-0.24095458044649729	0.24593163965409479
ss12	ss13	205	-0.2682832948421863	0.19474611166027891
ss12	ss13	206	-0.1836027713625866	0.3796630718743744
ss12	ss13	207	-0.09890321522328542	0.6381015573287812
ss12	ss13	208	-0.04925918890498262	0.8151184091351779
ss12	ss13	209	-0.07812199490399588	0.710503247562669
ss12	ss13	210	-0.21858765076586037	0.2938349998372559
ss12	ss13	211	-0.06465268543778968	0.758816838075739
ss12	ss13	212	0.047335001838381734	0.8222253299391334
ss12	ss13	213	0.08966711730360118	0.6699308649020284
ss12	ss13	214	0.211275739912777	0.31067867180020514
ss12	ss13	215	0.31518184150922474	0.12487038086129838
ss12	ss13	216	0.4056186336394662	0.04425343679270165
ss12	ss13	217	0.48489514078342266	0.014021862024620028
ss12	ss13	218	0.5364633541683264	0.005699722516521099
ss12	ss13	219	0.5934192913397125	0.001766822992358384
ss12	ss13	220	0.6295940081918091	7.45623429653181e-4
ss12	ss13	221	0.6144671027318199	0.001083149000943295
ss12	ss13	222	0.6253846153846154	0.0010649869809088426
ss12	ss13	223	0.6569230769230769	4.936488111855561e-4
ss12	ss13	224	0.663076923076923	4.2044769046199813e-4
ss12	ss13	225	0.6992307692307692	1.5059577526442607e-4
ss12	ss13	226	0.7230769230769231	6.959156005467704e-5
ss12	ss13	227	0.7715384615384615	1.0826182558843064e-5
ss12	ss13	228	0.76	1.7441426396029797e-5
ss12	ss13	229	0.7416811062375858	2.2070038285984528e-5
ss12	ss13	230	0.7085978203784404	7.363783518849971e-5
ss12	ss13	231	0.615502992728287	0.0010564380406811367
ss12	ss13	232	0.5858819112032382	0.002088477627414659
ss12	ss13	233	0.5874206686850589	0.0020190316409332784
ss12	ss13	234	0.5835737749805071	0.0021964698224177072
ss12	ss13	235	0.599461331281262	0.0015405630537103981
ss12	ss13	236	0.5617545209696037	0.0034755629557580163
ss12	ss13	237	0.4382454790303963	0.028433839687860576
ss12	ss13	238	0.4143901500577145	0.03944519397911547
ss12	ss13	239	0.305886879569065	0.1370031724691482
ss12	ss13	240	0.33782223932281646	0.098615556313211
ss12	ss13	241	0.34971726837755546	0.0939003901821121
ss13	ss11	10	-0.5209857914152161	0.007576593184278571
ss13	ss11	11	-0.5780859813096669	0.0024725433029840873
ss13	ss11	12	-0.5203158965685276	0.007668267654330293
ss13	ss11	13	-0.5064510762306542	0.009784192791467309
ss13	ss11	14	-0.5259915676815854	0.006920118434995188
ss13	ss11	15	-0.5811669662924641	0.0023141219442744383
ss13	ss11	16	-0.6651261436627471	2.8604316699136316e-4
ss13	ss11	17	-0.6709031512799685	2.418899153688929e-4
ss13	ss11	18	-0.6656394946859931	2.818537252727358e-4
ss13	ss11	19	-0.5611635627146189	0.0035175215698994835
ss13	ss11	20	-0.39156394453004617	0.052906555227974314
ss13	ss11	21	-0.20743451463790447	0.31976052835319446
ss13	ss11	22	-0.005201310056057229	0.9803140447545899
ss13	ss11	23	0.18320169864112684	0.38072301846371315
ss13	ss11	24	0.3391756800179496	0.09718802636354165
ss13	ss11	25	0.46484307512339046	0.019220122263900644
ss13	ss11	26	0.5060682794650421	0.009848867909981138
ss13	ss11	27	0.5321650269601408	0.006176730692149792
ss13	ss11	28	0.577234377777612	0.0025179289513741388
ss13	ss11	29	0.5313946107068507	0.00626567134354907
ss13	ss11	30	0.5551705143623483	0.0039678616245491785
ss13	ss11	31	0.5401502923296522	0.005315606630120439
ss13	ss11	32	0.5624880584295593	0.003424072160469019
ss13	ss11	33	0.5640285940226564	0.0033180373441190343
ss13	ss11	34	0.5763528787674328	0.0025656537953105156
ss13	ss11	35	0.5881787112984054	0.0019855525400177183
ss13	ss11	36	0.5981902638311443	0.0015859751135441004
ss13	ss11	37	0.6369414956384778	6.175694307337551e-4
ss13	ss11	38	0.6666024405920726	2.741393577163526e-4
ss13	ss11	39	0.6934489402697497	1.2129009850946348e-4
ss13	ss11	40	0.716184971098266	5.668509977528555e-5
ss13	ss11	41	0.7508670520231215	1.529559558065676e-5
ss13	ss11	42	0.7872832369942198	3.020339535967909e-6
ss13	ss11	43	0.8329801734219058	2.3795325048660015e-7
ss13	ss11	44	0.8607204937208777	3.4012394963370964e-8
ss13	ss11	45	0.9100366186968278	2.8674474630335006e-10
ss13	ss11	46	0.9499229583975346	4.1481299169623573e-13
ss13	ss11	47	0.963020030816641	1.3540078872677714e-14
ss13	ss11	48	0.9583975346687211	5.1287533963725213e-14
ss13	ss11	49	0.9304833602137795	1.6374702860733983e-11
ss13	ss11	50	0.9258617541200025	3.354558887090266e-11
ss13	ss11	51	0.9235510880616798	4.7196493874753205e-11
ss13	ss11	52	0.9274024270444223	2.6551569096487025e-11
ss13	ss11	53	0.9250916236547768	3.763390994744365e-11
ss13	ss11	54	0.9266321592478739	2.986303039238289e-11
ss13	ss11	55	0.9266321592478739	2.986303039238289e-11
ss13	ss11	56	0.9274024270444223	2.6551569096487025e-11
ss13	ss11	57	0.9274024270444223	2.6551569096487025e-11
ss13	ss11	58	0.9250916236547768	3.763390994744365e-11
ss13	ss11	59	0.9256551283280625	3.460093659675189e-11
ss13	ss11	60	0.9310480421010932	1.4950625430554892e-11
ss13	ss11	61	0.9414935262493593	2.380934948651143e-12
ss13	ss11	62	0.9486242238342355	5.532789247166424e-13
ss13	ss11	63	0.9517029231407971	2.7600185597642096e-13
ss13	ss11	64	0.9555512972739987	1.0825274113263205e-13
ss13	ss11	65	0.9601693462338409	3.136361079104554e-14
ss13	ss11	66	0.9542132295394983	1.5125406884946106e-13
ss13	ss11	67	0.9488265419533882	5.292627767089761e-13
ss13	ss11	68	0.9434398543672782	1.6291452096799933e-12
ss13	ss11	69	0.9349750595891052	7.767388668790942e-12
ss13	ss11	70	0.9234321576188693	4.80192562631049e-11
ss13	ss11	71	0.9005196805360391	8.687729556841281e-10
ss13	ss11	72	0.8866655316047155	3.627765039949371e-9
ss13	ss11	73	0.8666539831483591	2.1253166259946294e-8
ss13	ss11	74	0.8197038117699844	5.35082362516128e-7
ss13	ss11	75	0.7329742751099775	3.0818215304494674e-5
ss13	ss11	76	0.6598692292984837	3.321719610723264e-4
ss13	ss11	77	0.6075414070334145	0.001277141292111942
ss13	ss11	78	0.5005771821092287	0.010816378948250216
ss13	ss11	79	0.5105810304834332	0.0091085740794294
ss13	ss11	80	0.5449298579653981	0.004850290242442567
ss13	ss11	81	0.6122764152704437	0.0011415593938773566
ss13	ss11	82	0.6492208124206402	4.458306762356482e-4
ss13	ss11	83	0.6968065156032385	1.0887033514551428e-4
ss13	ss11	84	0.7341285653070011	2.9505412511285394e-5
ss13	ss11	85	0.7727535259469148	5.976123331338533e-6
ss13	ss11	86	0.7504329559743446	1.5568346270409448e-5
ss13	ss11	87	0.7550510049341868	1.2876148156984057e-5
ss13	ss11	88	0.7242640118685726	4.250780758679083e-5
ss13	ss11	89	0.6680777495238267	2.626776862311027e-4
ss13	ss11	90	0.561862623447458	0.003467933681886668
ss13	ss11	91	0.5510871758744931	0.0043018724668994444
ss13	ss11	92	0.5773672483131803	0.002510801307233016
ss13	ss11	93	0.5373364524301331	0.005606715546372679
ss13	ss11	94	0.5048132834777148	0.010063400074971411
ss13	ss11	95	0.36188643596347714	0.07546859142054496
ss13	ss11	96	0.23176131324469493	0.26496066841996146
ss13	ss11	97	0.2864292642093904	0.16510291575607097
ss13	ss11	98	0.3315364127187738	0.1054508059315462
ss13	ss11	99	0.3946862056175879	0.05087886035481271
ss13	ss11	100	0.4297266394821737	0.032039524107507523
ss13	ss11	101	0.5059684626161078	0.00986579062201234
ss13	ss11	102	0.5406238367678959	0.005267889035023173
ss13	ss11	103	0.5729688526428983	0.0027560936783287736
ss13	ss11	104	0.5732435139889547	0.00274020086636264
ss13	ss11	105	0.5717035717082591	0.00283032414666755
ss13	ss11	106	0.6125120421466937	0.001135149431477526
ss13	ss11	107	0.6556304260061718	3.739596575791957e-4
ss13	ss11	108	0.6883541994709543	1.4251151291589599e-4
ss13	ss11	109	0.7305620248656107	3.372965435415382e-5
ss13	ss11	110	0.7213241488925999	4.7254866862267446e-5
ss13	ss11	111	0.6012317612434583	0.0014791717896081634
ss13	ss11	112	0.5011547715358404	0.01071104328686754
ss13	ss11	113	0.36682065842830724	0.07128238390513297
ss13	ss11	114	0.21986909600745627	0.2909431197995967
ss13	ss11	115	0.040816329556550554	0.8464000300077551
ss13	ss11	116	-0.10510106065747793	0.6170821688846728
ss13	ss11	117	-0.29374399004269475	0.154101365166576
ss13	ss11	118	-0.37021359161401	0.06850846170396173
ss13	ss11	119	-0.46180489598421204	0.020129553964844563
ss13	ss11	120	-0.5403117283015281	0.0052992985274464815
ss13	ss11	121	-0.583910743794063	0.0021804127321069107
ss13	ss11	122	-0.49182221422318584	0.01252106498923041
ss13	ss11	123	-0.34635367198815903	0.08987343245721117
ss13	ss11	124	-0.20631256339724308	0.32244341874274085
ss13	ss11	125	-0.05388760984256349	0.7980825198375258
ss13	ss11	126	-0.022324866934776304	0.9156438825613583
ss13	ss11	127	0.02540415892577993	0.9040578592800358
ss13	ss11	128	0.17013088250295047	0.4161854307157884
ss13	ss11	129	0.289453447154341	0.1604895265681943
ss13	ss11	130	0.47344114361680784	0.016826339476427
ss13	ss11	131	0.5981524692524548	0.0015873428069687924
ss13	ss11	132	0.6320246811534947	7.009324005688881e-4
ss13	ss11	133	0.6886066714881864	1.4138793513489132e-4
ss13	ss11	134	0.6770593265219228	2.015053856781866e-4
ss13	ss11	135	0.6555042825848973	3.752703078339004e-4
ss13	ss11	136	0.5924928803133309	0.0018039138173959186
ss13	ss11	137	0.5709336851882194	0.002876318283643485
ss13	ss11	138	0.5622475441295527	0.003440883324089829
ss13	ss11	139	0.5861074672890546	0.0020781721073462934
ss13	ss11	140	0.5537811197826327	0.0040789576438152765
ss13	ss11	141	0.4714259011353196	0.017364245449875464
ss13	ss11	142	0.34673856075340653	0.089493243020591
ss13	ss11	143	0.28670391538433726	0.1646801339022976
ss13	ss11	144	0.21166060867300068	0.3097775665841649
ss13	ss11	145	0.12066975489745468	0.5655849893567411
ss13	ss11	146	0.07101617154252117	0.7358694037129965
ss13	ss11	147	0.08833718899191659	0.6745615629378229
ss13	ss11	148	0.14258226163512547	0.4965680641103437
ss13	ss11	149	0.24148547685841087	0.24486080273853633
ss13	ss11	150	0.37309987221391133	0.06621455265815654
ss13	ss11	151	0.5071208622016936	0.009671878352315238
ss13	ss11	152	0.6622401847575058	3.1062169531646995e-4
ss13	ss11	153	0.7134334103156275	6.238626749371177e-5
ss13	ss11	154	0.8050423402617397	1.2174551725218845e-6
ss13	ss11	155	0.8333012666414322	2.3313425872931298e-7
ss13	ss11	156	0.8487006894483887	8.282698516994209e-8
ss13	ss11	157	0.8494706605887365	7.841822082069685e-8
ss13	ss11	158	0.8529355307203017	6.107674224298605e-8
ss13	ss11	159	0.8543110717540692	5.521033813201876e-8
ss13	ss11	160	0.8604696557360763	3.467881481420264e-8
ss13	ss11	161	0.8571704990367974	4.460817545425067e-8
ss13	ss11	162	0.8510107290010513	7.022764706519024e-8
ss13	ss11	163	0.8487008152376466	8.282624707201776e-8
ss13	ss11	164	0.8725699241261627	1.2999451553444935e-8
ss13	ss11	165	0.8821945648070162	5.533618970977542e-9
ss13	ss11	166	0.8815944085225375	5.84873949555518e-9
ss13	ss11	167	0.8581057608178532	4.156162319602777e-8
ss13	ss11	168	0.7923006557078738	2.3572300186991904e-6
ss13	ss11	169	0.700289063524112	9.718216602430346e-5
ss13	ss11	170	0.6333015445284026	6.783986672434413e-4
ss13	ss11	171	0.5501446243957977	0.004382257239786458
ss13	ss11	172	0.46929761871132075	0.017947503777338586
ss13	ss11	173	0.39307044192309964	0.051920469488753285
ss13	ss11	174	0.2302214733300819	0.26823796533608324
ss13	ss11	175	0.09162657928172369	0.6631294998522737
ss13	ss11	176	-0.02810395078809172	0.8939153075320667
ss13	ss11	177	-0.16246393469280418	0.4378032395144833
ss13	ss11	178	-0.2090471955881343	0.3159281133128152
ss13	ss11	179	-0.15935336053443774	0.4467424697740563
ss13	ss11	180	-0.05850654782906893	0.7811705073382463
ss13	ss11	181	0.012319538245565179	0.9533932689244387
ss13	ss11	182	0.19980751092026025	0.3382674860475865
ss13	ss11	183	0.34109721517408587	0.09518784793688675
ss13	ss11	184	0.45881447267128556	0.02105857586840456
ss13	ss11	185	0.5777521170130869	0.0024902525600064094
ss13	ss11	186	0.674364896073903	2.1839012117171557e-4
ss13	ss11	187	0.7752117013086991	5.343256638104478e-6
ss13	ss11	188	0.7598152424942263	1.053982239294405e-5
ss13	ss11	189	0.6385681293302541	5.919519830434027e-4
ss13	ss11	190	0.5776409573935852	0.0024961727710546265
ss13	ss11	191	0.45487782254444886	0.022334354605904126
ss13	ss11	192	0.31441216668258437	0.1258442733032408
ss13	ss11	193	0.1658330249723886	0.4282304326783217
ss13	ss11	194	0.01385414893132368	0.947594962755246
ss13	ss11	195	-0.04464114655648741	0.8321977856259462
ss13	ss11	196	0.009619084975196555	0.9636019595519798
ss13	ss11	197	0.016160062758330214	0.9388873556793822
ss13	ss11	198	0.009237875973010885	0.9650435522401624
ss13	ss11	199	0.07391722947339108	0.7254790983774912
ss13	ss11	200	0.025794033201652092	0.9025922435253265
ss13	ss11	201	-0.03310875903495642	0.87515718826722
ss13	ss11	202	-0.004619826842086942	0.9825144970768949
ss13	ss11	203	-0.011549567105217356	0.9563033798111356
ss13	ss11	204	-0.030413860043739034	0.8852502330077587
ss13	ss11	205	-0.06620477290223249	0.7532007109354106
ss13	ss11	206	0.003464203233256351	0.9868879682338011
ss13	ss11	207	0.09545804464973057	0.6499053445738423
ss13	ss11	208	0.09584295612009237	0.6485824254640279
ss13	ss11	209	0.12240184757505773	0.5599771462222697
ss13	ss11	210	0.09699769053117784	0.6446198856658959
ss13	ss11	211	0.253320505174434	0.22178031243346397
ss13	ss11	212	0.3010587158759991	0.14362985973584041
ss13	ss11	213	0.2952839323233904	0.15185314254799198
ss13	ss11	214	0.32646776350747725	0.11121293713052086
ss13	ss11	215	0.33416747491095544	0.10254836463824596
ss13	ss11	216	0.3852963818321786	0.05716657239821118
ss13	ss11	217	0.48267898383371827	0.014532134305274462
ss13	ss11	218	0.5599384363808572	0.0036058763092822192
ss13	ss11	219	0.6084279504591994	0.001250751763192183
ss13	ss11	220	0.6484510414444977	4.5522077892115224e-4
ss13	ss11	221	0.632935744517122	6.847891704636247e-4
ss13	ss11	222	0.6123076923076923	0.0014309526957494336
ss13	ss11	223	0.6192307692307693	0.001225730367742652
ss13	ss11	224	0.5269230769230769	0.0075644909474646225
ss13	ss11	225	0.4207692307692308	0.03728502161155277
ss13	ss11	226	0.3053846153846154	0.13762231696272997
ss13	ss11	227	0.10309675128198807	0.623848650327685
ss13	ss11	228	-0.026928255931862554	0.8983302500544799
ss13	ss11	229	-0.11658330126971912	0.5789140698505919
ss13	ss11	230	-0.1535205848403232	0.4637628011665432
ss13	ss11	231	-0.10350134667179685	0.6224803389756062
ss13	ss11	232	-0.05848403232012312	0.7812527196047094
ss13	ss11	233	-0.060023085802231625	0.7756383738257339
ss13	ss11	234	-0.07081008405091252	0.7366092601099739
ss13	ss11	235	-0.03848374133201767	0.8550845588892704
ss13	ss11	236	-0.029632480825653607	0.8881800076838204
ss13	ss11	237	-0.009620935333004418	0.9635949624443094
ss13	ss11	238	0.005772561199802651	0.9781524486970758
ss13	ss11	239	0.061958823544548444	0.7685924918908134
ss13	ss11	240	0.18048874684716287	0.38793716099893016
ss13	ss11	241	0.25886448295753894	0.2219251461416106
ss13	ss12	10	0.25948031275580574	0.21036302495329912
ss13	ss12	11	0.15479403897185415	0.4600183238085047
ss13	ss12	12	0.15479403897185415	0.4600183238085047
ss13	ss12	13	0.11474781993435954	0.5849454238395725
ss13	ss12	14	0	1
ss13	ss12	15	-0.09586142118129916	0.6485189880491314
ss13	ss12	16	-0.2275265056953727	0.27403601548354134
ss13	ss12	17	-0.2744947522179369	0.18421643057155948
ss13	ss12	18	-0.3099731377421457	0.13156904149561738
ss13	ss12	19	-0.2305026381171457	0.26763762226599747
ss13	ss12	20	-0.1072391300141446	0.6098974195383775
ss13	ss12	21	0.04062379970015172	0.8471161989318934
ss13	ss12	22	0.22506745218668844	0.2793956774230846
ss13	ss12	23	0.3571429630507331	0.07966692026500899
ss13	ss12	24	0.49268401210071483	0.012343999186565618
ss13	ss12	25	0.5956097503725206	0.0016817118895070616
ss13	ss12	26	0.6726365528778578	2.2986058226610797e-4
ss13	ss12	27	0.7207783044436937	4.818597483212562e-5
ss13	ss12	28	0.7581363036587823	1.1316155818971808e-5
ss13	ss12	29	0.6768730270156514	2.026349373433535e-4
ss13	ss12	30	0.6582597254288176	3.4753310252836034e-4
ss13	ss12	31	0.6066617124381994	0.001303798802144733
ss13	ss12	32	0.5789374069507033	0.0024278661860964593
ss13	ss12	33	0.5569889984397687	0.0038263329437615095
ss13	ss12	34	0.5731615099741415	0.002744937699863144
ss13	ss12	35	0.6103947119797181	0.00119387684601256
ss13	ss12	36	0.6535131022299411	3.9649518750356684e-4
ss13	ss12	37	0.6855989711178764	1.5529153188073902e-4
ss13	ss12	38	0.7163490507901269	5.636013646702514e-5
ss13	ss12	39	0.7298287372297261	3.4661589832866494e-5
ss13	ss12	40	0.750240833838262	1.569043095554246e-5
ss13	ss12	41	0.7706529304467978	6.56890117219678e-6
ss13	ss12	42	0.7966494685803105	1.891118371571599e-6
ss13	ss12	43	0.8272676134931143	3.4004433457605474e-7
ss13	ss12	44	0.8434432372206333	1.1938957151545366e-7
ss13	ss12	45	0.8372810948482451	1.802616006616778e-7
ss13	ss12	46	0.8482865472932157	8.528938574269226e-8
ss13	ss12	47	0.8600038672836795	3.59475844805115e-8
ss13	ss12	48	0.8530714581430139	6.047304755953653e-8
ss13	ss12	49	0.8363496341933	1.9156260876247641e-7
ss13	ss12	50	0.8078552175587217	1.0454437179907925e-6
ss13	ss12	51	0.7857555487249541	3.252898815601807e-6
ss13	ss12	52	0.7788258084618237	4.520976928908778e-6
ss13	ss12	53	0.7896054044266931	2.6951824532164256e-6
ss13	ss12	54	0.8088546829353889	9.897771736533226e-7
ss13	ss12	55	0.8219441923213018	4.6887868758332073e-7
ss13	ss12	56	0.8382749947604768	1.6886669239124557e-7
ss13	ss12	57	0.874085548050658	1.1416389804194014e-8
ss13	ss12	58	0.9083558624896486	3.517824760296905e-10
ss13	ss12	59	0.9391606395134603	3.689802873066688e-12
ss13	ss12	60	0.9561032668765568	9.401777538307784e-14
ss13	ss12	61	0.9641965034078865	9.389785323263337e-15
ss13	ss12	62	0.9686297869200788	2.0984569005532273e-15
ss13	ss12	63	0.9695863021891643	1.4766541285303635e-15
ss13	ss12	64	0.9703562734436325	1.1036876303825792e-15
ss13	ss12	65	0.9734361584615057	3.173247029753989e-16
ss13	ss12	66	0.9445730281578499	1.298128861400312e-12
ss13	ss12	67	0.9170676917595647	1.1651458882246083e-10
ss13	ss12	68	0.8939774435406919	1.748444996904758e-9
ss13	ss12	69	0.8593420712123827	3.7822194074000294e-8
ss13	ss12	70	0.8154705995965243	6.834371277401327e-7
ss13	ss12	71	0.7922278385571884	2.365838137690392e-6
ss13	ss12	72	0.7656791640256458	8.185957590138285e-6
ss13	ss12	73	0.7360523823020404	2.7427052515435353e-5
ss13	ss12	74	0.6798769260468925	1.8508100525122247e-4
ss13	ss12	75	0.600615665851273	0.0015002927620454166
ss13	ss12	76	0.5467487899901723	0.004682471788868463
ss13	ss12	77	0.4674875297945526	0.018456061782711447
ss13	ss12	78	0.45718691473368145	0.021578654874405037
ss13	ss12	79	0.49634478472014226	0.011614733600522871
ss13	ss12	80	0.5571374017633846	0.003814974138985271
ss13	ss12	81	0.49249715073006367	0.012382215281999611
ss13	ss12	82	0.6333205547669412	6.780679757398946e-4
ss13	ss12	83	0.6371681887570199	6.139426769413037e-4
ss13	ss12	84	0.7071951273764507	7.721927115582451e-5
ss13	ss12	85	0.7319607601349761	3.201322032810781e-5
ss13	ss12	86	0.7281123860017743	3.693241024279971e-5
ss13	ss12	87	0.7345132743362832	2.9078998496096855e-5
ss13	ss12	88	0.7383609080415544	2.5104812909205305e-5
ss13	ss12	89	0.7360523278183916	2.742710949215708e-5
ss13	ss12	90	0.7368218545594459	2.6632736812248836e-5
ss13	ss12	91	0.755290496344748	1.2748564772761827e-5
ss13	ss12	92	0.7918430165448249	2.4117978093608207e-6
ss13	ss12	93	0.8127766169322133	7.960617906364166e-7
ss13	ss12	94	0.8381447267128561	1.7032238172627311e-7
ss13	ss12	95	0.8558229224966061	4.9351792741201545e-8
ss13	ss12	96	0.8662175328913017	2.2017741225066103e-8
ss13	ss12	97	0.8839268691193016	4.708128416919569e-9
ss13	ss12	98	0.90317614762799725	6.449760847635411e-10
ss13	ss12	99	0.9143407291630405	1.6673512694919898e-10
ss13	ss12	100	0.9189605560051275	9.019490708001588e-11
ss13	ss12	101	0.9297401519699972	1.8436483945212473e-11
ss13	ss12	102	0.9361046959199384	6.385361476473889e-12
ss13	ss12	103	0.9399538106235565	3.1854496027771677e-12
ss13	ss12	104	0.939183987682833	3.673976776693797e-12
ss13	ss12	105	0.9276366435719785	2.561286833612675e-11
ss13	ss12	106	0.9158806714437363	1.3638798308058434e-10
ss13	ss12	107	0.9066410177595624	4.316377970830093e-10
ss13	ss12	108	0.8958614217946929	1.4362976797349348e-9
ss13	ss12	109	0.8845266244157922	4.4493752209875875e-9
ss13	ss12	110	0.8606621114855141	3.416646483704289e-8
ss13	ss12	111	0.8425712710383677	1.2669086373126775e-7
ss13	ss12	112	0.8425712710383677	1.2669086373126775e-7
ss13	ss12	113	0.8337183065642323	2.2700614180212625e-7
ss13	ss12	114	0.8317289796429169	2.57596046040611e-7
ss13	ss12	115	0.8329805443708668	2.3794763205259685e-7
ss13	ss12	116	0.8449242987073593	1.0785054657407258e-7
ss13	ss12	117	0.8738446352943028	1.1655776466416e-8
ss13	ss12	118	0.8827271567111653	5.26690217570482e-9
ss13	ss12	119	0.8844823570108182	4.468024972605217e-9
ss13	ss12	120	0.87216044346082	1.3459825922233783e-8
ss13	ss12	121	0.8629190082983212	2.8646694342875794e-8
ss13	ss12	122	0.8737006826545698	1.180096923773159e-8
ss13	ss12	123	0.8844823570108182	4.468024972605217e-9
ss13	ss12	124	0.902195107738941	7.206849868460626e-10
ss13	ss12	125	0.9112270736381402	2.4749258872164804e-10
ss13	ss12	126	0.9119973416631936	2.2475905456268622e-10
ss13	ss12	127	0.9119973416631936	2.2475905456268622e-10
ss13	ss12	128	0.900443321287393	8.761351255374147e-10
ss13	ss12	129	0.8280381269323759	3.2430376183163394e-7
ss13	ss12	130	0.8097807561139534	9.405814186513328e-7
ss13	ss12	131	0.7789759722389575	4.489397264778395e-6
ss13	ss12	132	0.6881018598077198	1.4364231593684372e-4
ss13	ss12	133	0.6538315377467869	3.9303226960129016e-4
ss13	ss12	134	0.5741241594702351	0.002689768759913775
ss13	ss12	135	0.3939161738015094	0.05137320980130139
ss13	ss12	136	0.30419724076558396	0.13929668804975776
ss13	ss12	137	0.2776281146734001	0.17905681418837707
ss13	ss12	138	0.28747359032496633	0.16349939468427238
ss13	ss12	139	0.33782226432890305	0.09861552979482577
ss13	ss12	140	0.39630630097809805	0.049850917466956794
ss13	ss12	141	0.41092731014039685	0.04129137743041937
ss13	ss12	142	0.40631014935230253	0.04385838964879841
ss13	ss12	143	0.48172377555784346	0.014756729349148076
ss13	ss12	144	0.5641717314811254	0.0033083282976972992
ss13	ss12	145	0.6133564734580351	0.0011124315179418236
ss13	ss12	146	0.6714781097882286	2.378403206510973e-4
ss13	ss12	147	0.7222864276397886	4.5652006309226026e-5
ss13	ss12	148	0.7934950549317474	2.2199676774782025e-6
ss13	ss12	149	0.8258276208372854	3.7130965463647863e-7
ss13	ss12	150	0.8258276208372854	3.7130965463647863e-7
ss13	ss12	151	0.8479307183080408	8.745744191262417e-8
ss13	ss12	152	0.8571703719922147	4.4608602598627305e-8
ss13	ss12	153	0.8460057904571713	1.0006888098155633e-7
ss13	ss12	154	0.8202117572555192	5.193791755880832e-7
ss13	ss12	155	0.7826338082402773	3.778383349109134e-6
ss13	ss12	156	0.7402772429726608	2.3311099375512198e-5
ss13	ss12	157	0.7318059299191375	3.2199337522639064e-5
ss13	ss12	158	0.7275702733923759	3.7676461006777156e-5
ss13	ss12	159	0.7194840200231036	5.045876566875613e-5
ss13	ss12	160	0.6725067385444744	2.3074298806249663e-4
ss13	ss12	161	0.5320624015460829	0.006188516752095228
ss13	ss12	162	0.3898729592076173	0.05403071713586964
ss13	ss12	163	0.2089351088228375	0.3161935653589344
ss13	ss12	164	0.10687464091859429	0.6111197919472708
ss13	ss12	165	-0.07452339826215494	0.723313943842451
ss13	ss12	166	-0.2494222064867943	0.22921588713949445
ss13	ss12	167	-0.35689524989963695	0.07989092969493121
ss13	ss12	168	-0.409012199967266	0.04234132142762838
ss13	ss12	169	-0.45176206267570906	0.023387913703102312
ss13	ss12	170	-0.5353361186012239	0.005821716443872189
ss13	ss12	171	-0.5511266084304686	0.00429853682985243
ss13	ss12	172	-0.5926070297952326	0.0017993078915058231
ss13	ss12	173	-0.6091646011280429	0.001229182160698187
ss13	ss12	174	-0.6584522553280363	3.4566360489674116e-4
ss13	ss12	175	-0.6575554513158994	3.5444696224403544e-4
ss13	ss12	176	-0.6529356237890899	4.0284290349583033e-4
ss13	ss12	177	-0.6152070323201447	0.0010640109663712244
ss13	ss12	178	-0.5620790157618344	0.0034527045734970233
ss13	ss12	179	-0.443033135205647	0.02655520582187248
ss13	ss12	180	-0.2755966331948247	0.18239042602119396
ss13	ss12	181	-0.17474982048945592	0.4034513036572529
ss13	ss12	182	0.020015397941523582	0.9243445149867182
ss13	ss12	183	0.2175168471482602	0.2962652614816149
ss13	ss12	184	0.3768283294842186	0.06333921817070788
ss13	ss12	185	0.5388760585065435	0.005445817252840955
ss13	ss12	186	0.6566589684372593	3.634207992566809e-4
ss13	ss12	187	0.7546661675208665	1.3083535782510872e-5
ss13	ss12	188	0.6800077093367523	1.843479699524805e-4
ss13	ss12	189	0.5537810377677344	0.004078964278566311
ss13	ss12	190	0.477106579453636	0.015882937899608467
ss13	ss12	191	0.4355521354367064	0.029536701570320456
ss13	ss12	192	0.3432089265101962	0.09302535448983545
ss13	ss12	193	0.27043662742999114	0.19105018221915115
ss13	ss12	194	0.1842662084480309	0.3779134755252961
ss13	ss12	195	0.0673206398296564	0.749170517437439
ss13	ss12	196	0.09271013827969822	0.659379479984169
ss13	ss12	197	0.08116945716604285	0.6997137487537736
ss13	ss12	198	0.02616894410577202	0.9011831701250821
ss13	ss12	199	-0.015011547344110854	0.943223595970629
ss13	ss12	200	-0.10123171670515782	0.6301716688665425
ss13	ss12	201	-0.16936104695919937	0.4183291085225792
ss13	ss12	202	-0.2317167051578137	0.26505524573614536
ss13	ss12	203	-0.21824480369515012	0.29461175294684633
ss13	ss12	204	-0.24095458044649729	0.24593163965409479
ss13	ss12	205	-0.2682832948421863	0.19474611166027891
ss13	ss12	206	-0.1836027713625866	0.3796630718743744
ss13	ss12	207	-0.09890321522328542	0.6381015573287812
ss13	ss12	208	-0.04925918890498262	0.8151184091351779
ss13	ss12	209	-0.07812199490399588	0.710503247562669
ss13	ss12	210	-0.21858765076586037	0.2938349998372559
ss13	ss12	211	-0.06465268543778968	0.758816838075739
ss13	ss12	212	0.047335001838381734	0.8222253299391334
ss13	ss12	213	0.08966711730360118	0.6699308649020284
ss13	ss12	214	0.211275739912777	0.31067867180020514
ss13	ss12	215	0.31518184150922474	0.12487038086129838
ss13	ss12	216	0.4056186336394662	0.04425343679270165
ss13	ss12	217	0.48489514078342266	0.014021862024620028
ss13	ss12	218	0.5364633541683264	0.005699722516521099
ss13	ss12	219	0.5934192913397125	0.001766822992358384
ss13	ss12	220	0.6295940081918091	7.45623429653181e-4
ss13	ss12	221	0.6144671027318199	0.001083149000943295
ss13	ss12	222	0.6253846153846154	0.0010649869809088426
ss13	ss12	223	0.6569230769230769	4.936488111855561e-4
ss13	ss12	224	0.663076923076923	4.2044769046199813e-4
ss13	ss12	225	0.6992307692307692	1.5059577526442607e-4
ss13	ss12	226	0.7230769230769231	6.959156005467704e-5
ss13	ss12	227	0.7715384615384615	1.0826182558843064e-5
ss13	ss12	228	0.76	1.7441426396029797e-5
ss13	ss12	229	0.7416811062375858	2.2070038285984528e-5
ss13	ss12	230	0.7085978203784404	7.363783518849971e-5
ss13	ss12	231	0.615502992728287	0.0010564380406811367
ss13	ss12	232	0.5858819112032382	0.002088477627414659
ss13	ss12	233	0.5874206686850589	0.0020190316409332784
ss13	ss12	234	0.5835737749805071	0.0021964698224177072
ss13	ss12	235	0.599461331281262	0.0015405630537103981
ss13	ss12	236	0.5617545209696037	0.0034755629557580163
ss13	ss12	237	0.4382454790303963	0.028433839687860576
ss13	ss12	238	0.4143901500577145	0.03944519397911547
ss13	ss12	239	0.305886879569065	0.1370031724691482
ss13	ss12	240	0.33782223932281646	0.098615556313211
ss13	ss12	241	0.34971726837755546	0.0939003901821121
