# Supplementary material for: Dynamically evolving novel overlapping gene as a factor in the SARS-CoV-2 pandemic
Source: eLife. 2020 Oct 1;9:e59633. doi: 10.7554/eLife.59633 (PMC7655111; doi:10.7554/eLife.59633)
Supplement: Figure 5—source data 1. — Source data for Figure 5. [file elife-59633-fig5-data1.txt]

gene_name	OL_category	num_bootstraps	min_defined_codons	num_codons	N_sites	S_sites	N_diffs	S_diffs	num_replicates	dNdS	dN_m_dS	boot_dN_SE	boot_dS_SE	boot_dN_over_dS_SE	boot_dN_over_dS_P	boot_dN_m_dS_SE	P_value	boot_dN_gt_dS_count	boot_dN_eq_dS_count	boot_dN_lt_dS_count	ASL_dN_gt_dS_P	ASL_dN_lt_dS_P	P_ALS	Q_ASL_BH	Q_Z_BH	d_measure	d_value	d_SE_min	d_SE_max	significance	level	dNdS_norm
E	Non-OLG regions	10000	6	76	164.170232716542	60.8284586475478	0.00558306244325063	0.00360412988695906	10000	0.573963730190167	-2.52429551412294e-5	1.36116077218272e-5	3.06250083460408e-5	NaN	NaN	3.45102975319557e-5	0.464497292160841	2463	0	7537	0.7537	0.2463	0.4926	0.7701230769230769	0.7600864780813763	dN	3.4007763471289e-5	2.03961557494618e-5	4.7619371193116194e-5	NA	Intrahost	-1.742270369015613
E	Non-OLG regions	10000	6	76	164.170232716542	60.8284586475478	0.00558306244325063	0.00360412988695906	10000	0.573963730190167	-2.52429551412294e-5	1.36116077218272e-5	3.06250083460408e-5	NaN	NaN	3.45102975319557e-5	0.464497292160841	2463	0	7537	0.7537	0.2463	0.4926	0.7701230769230769	0.7600864780813763	dS	5.92507186125184e-5	2.8625710266477602e-5	8.987572695855919e-5	NA	Intrahost	-1.742270369015613
M	Non-OLG regions	10000	6	223	502.325174701718	163.671224041616	0.0211783762613524	0.0113511234147285	10000	0.607912678033509	-2.71925111274319e-5	1.09939255969136e-5	2.50998101011207e-5	0.364886444916136	0.0957069403208791	2.68027979857663e-5	0.310325144648527	1532	0	8468	0.8468	0.1532	0.3064	0.747	0.7200497671317109	dN	4.21606905804157e-5	3.11667649835021e-5	5.315461617732929e-5	NA	Intrahost	-1.6449730958644007
M	Non-OLG regions	10000	6	223	502.325174701718	163.671224041616	0.0211783762613524	0.0113511234147285	10000	0.607912678033509	-2.71925111274319e-5	1.09939255969136e-5	2.50998101011207e-5	0.364886444916136	0.0957069403208791	2.68027979857663e-5	0.310325144648527	1532	0	8468	0.8468	0.1532	0.3064	0.747	0.7200497671317109	dS	6.93532017078476e-5	4.425339160672689e-5	9.44530118089683e-5	NA	Intrahost	-1.6449730958644007
N	Non-OLG regions	10000	6	246	570.30960393003	164.679670157459	0.0350100605875341	0.025695383625731	10000	0.393429625737995	-9.46447029421588e-5	7.48055367667831e-6	3.23597976461242e-5	0.0919129460195884	1.86507984510217e-5	3.23716930604496e-5	0.00345912217412552	0	0	10000	1	0	1e-4	0.0018000000000000002	0.06226419913425936	dN	6.13878152257618e-5	5.3907261549083495e-5	6.886836890244011e-5	NA	Intrahost	-2.541750632337869
N	Non-OLG regions	10000	6	246	570.30960393003	164.679670157459	0.0350100605875341	0.025695383625731	10000	0.393429625737995	-9.46447029421588e-5	7.48055367667831e-6	3.23597976461242e-5	0.0919129460195884	1.86507984510217e-5	3.23716930604496e-5	0.00345912217412552	0	0	10000	1	0	1e-4	0.0018000000000000002	0.06226419913425936	dS	1.56032518167921e-4	1.2367272052179679e-4	1.883923158140452e-4	NA	Intrahost	-2.541750632337869
N	OLG regions	10000	6	174	253.664652121781	126.158264371187	0.0190237469389589	0.0116524105152534	10000	0.811962619976856	-1.73677781250674e-5	1.30103766609763e-5	1.66295498802264e-5	0.192451898902609	2.45342709318972e-5	1.89004999473464e-5	0.358144870851061	1792	0	8208	0.8208	0.1792	0.3584	0.747	0.7200497671317109	dN	7.49956557992394e-5	6.198527913826309e-5	8.80060324602157e-5	NA	Intrahost	-1.2315837889538606
N	OLG regions	10000	6	174	253.664652121781	126.158264371187	0.0190237469389589	0.0116524105152534	10000	0.811962619976856	-1.73677781250674e-5	1.30103766609763e-5	1.66295498802264e-5	0.192451898902609	2.45342709318972e-5	1.89004999473464e-5	0.358144870851061	1792	0	8208	0.8208	0.1792	0.3584	0.747	0.7200497671317109	dS	9.23634339243068e-5	7.57338840440804e-5	1.089929838045332e-4	NA	Intrahost	-1.2315837889538606
10	Non-OLG regions	10000	6	39	87.6679813088113	26.3312117884455	0.0043014362669051	0.00111915141125403	10000	1.15439512918688	6.5622322325501e-6	1.9172979635585e-5	2.59027748719911e-5	NaN	NaN	3.2729314795556e-5	0.84108944770374	6149	0	3851	0.3851	0.6149	0.7702	0.928575	0.8905652975686659	dN	4.90650771546028e-5	2.9892097519017802e-5	6.823805679018779e-5	NA	Intrahost	1.15439512918688
10	Non-OLG regions	10000	6	39	87.6679813088113	26.3312117884455	0.0043014362669051	0.00111915141125403	10000	1.15439512918688	6.5622322325501e-6	1.9172979635585e-5	2.59027748719911e-5	NaN	NaN	3.2729314795556e-5	0.84108944770374	6149	0	3851	0.3851	0.6149	0.7702	0.928575	0.8905652975686659	dS	4.25028449220527e-5	1.66000700500616e-5	6.84056197940438e-5	NA	Intrahost	1.15439512918688
1ab	Non-OLG regions	10000	6	7090	16356.8204680714	4910.06558802966	0.958041731014593	0.252517599853102	10000	1.13888842884162	7.14283181551722e-6	4.75691555379027e-6	4.11865334606468e-6	0.132599937598791	8.78011453640376e-18	6.32398411848553e-6	0.258694186218915	8771	0	1229	0.1229	0.8771	0.2458	0.73739999999999994	0.7200497671317109	dN	5.85713912361326e-5	5.381447568234233e-5	6.332830678992287e-5	NA	Intrahost	1.13888842884162
1ab	Non-OLG regions	10000	6	7090	16356.8204680714	4910.06558802966	0.958041731014593	0.252517599853102	10000	1.13888842884162	7.14283181551722e-6	4.75691555379027e-6	4.11865334606468e-6	0.132599937598791	8.78011453640376e-18	6.32398411848553e-6	0.258694186218915	8771	0	1229	0.1229	0.8771	0.2458	0.73739999999999994	0.7200497671317109	dS	5.14285594206154e-5	4.730990607455072e-5	5.554721276668008e-5	NA	Intrahost	1.13888842884162
3a	Non-OLG regions	10000	6	171	392.49765943163	117.497735579624	0.0219452917892822	0.00641284585838342	10000	1.02443164193901	1.3334414748439e-6	1.81453256162444e-5	1.60232360960553e-5	0.551439230283296	0.0632057066023682	2.45980916436267e-5	0.956768536096795	5054	0	4946	0.4946	0.5054	0.9892	0.9892	0.956768536096795	dN	5.59119048532948e-5	3.77665792370504e-5	7.405723046953919e-5	NA	Intrahost	1.02443164193901
3a	Non-OLG regions	10000	6	171	392.49765943163	117.497735579624	0.0219452917892822	0.00641284585838342	10000	1.02443164193901	1.3334414748439e-6	1.81453256162444e-5	1.60232360960553e-5	0.551439230283296	0.0632057066023682	2.45980916436267e-5	0.956768536096795	5054	0	4946	0.4946	0.5054	0.9892	0.9892	0.956768536096795	dS	5.45784633784509e-5	3.8555227282395594e-5	7.06016994745062e-5	NA	Intrahost	1.02443164193901
3a	OLG regions	10000	6	84	114.501912646229	56.1645444783936	0.00532161588021937	0.00310867975207127	10000	0.839686244420808	-8.87328706350064e-6	1.42964437335646e-5	2.82075028705089e-5	NaN	NaN	3.27323795717772e-5	0.786324954386812	4127	0	5873	0.5873	0.4127	0.8254	0.928575	0.8905652975686659	dN	4.6476218232802e-5	3.21797744992374e-5	6.07726619663666e-5	NA	Intrahost	-1.190921021565349
3a	OLG regions	10000	6	84	114.501912646229	56.1645444783936	0.00532161588021937	0.00310867975207127	10000	0.839686244420808	-8.87328706350064e-6	1.42964437335646e-5	2.82075028705089e-5	NaN	NaN	3.27323795717772e-5	0.786324954386812	4127	0	5873	0.5873	0.4127	0.8254	0.928575	0.8905652975686659	dS	5.53495052963027e-5	2.71420024257938e-5	8.35570081668116e-5	NA	Intrahost	-1.190921021565349
3b	OLG regions	10000	6	22	33.8333300083126	17.3332244389027	4.42018077928302e-4	2.86570860136945e-4	10000	0.790210179917543	-3.46846308953756e-6	7.69325230222377e-6	1.46114491102968e-5	NA	NA	1.71131146002508e-5	0.839386205948202	4418	34	5548	0.5548	0.4418	0.8836	0.9355764705882353	0.8905652975686659	dN	1.30645750158114e-5	5.37132271358763e-6	2.075782731803517e-5	NA	Intrahost	-1.2654861015639511
3b	OLG regions	10000	6	22	33.8333300083126	17.3332244389027	4.42018077928302e-4	2.86570860136945e-4	10000	0.790210179917543	-3.46846308953756e-6	7.69325230222377e-6	1.46114491102968e-5	NA	NA	1.71131146002508e-5	0.839386205948202	4418	34	5548	0.5548	0.4418	0.8836	0.9355764705882353	0.8905652975686659	dS	1.6533038105349e-5	1.9215889950522013e-6	3.11444872156458e-5	NA	Intrahost	-1.2654861015639511
3c	OLG regions	10000	6	20	24.499515777623	16.0009368246051	0.00116873481960764	4.09376958005387e-4	10000	1.86457775295969	2.21198430032865e-5	2.78785467637771e-5	1.70856173705572e-5	NA	NA	2.62839623886017e-5	0.400027648406506	7918	7	2075	0.2075	0.7918	0.415	0.747	0.7200497671317109	dN	4.77044048631818e-5	1.98258580994047e-5	7.55829516269589e-5	NA	Intrahost	1.86457775295969
3c	OLG regions	10000	6	20	24.499515777623	16.0009368246051	0.00116873481960764	4.09376958005387e-4	10000	1.86457775295969	2.21198430032865e-5	2.78785467637771e-5	1.70856173705572e-5	NA	NA	2.62839623886017e-5	0.400027648406506	7918	7	2075	0.2075	0.7918	0.415	0.747	0.7200497671317109	dS	2.55845618598953e-5	8.4989444893381e-6	4.26701792304525e-5	NA	Intrahost	1.86457775295969
3d	OLG regions	10000	6	36	56.1690668602934	24.3323294399969	0.00371086298268343	0.00106238407984044	10000	1.51314254980872	2.24045329054848e-5	2.54444411345522e-5	3.22038023962489e-5	NaN	NaN	4.0867449167192e-5	0.583537828232501	7243	0	2757	0.2757	0.7243	0.5514	0.7701230769230769	0.8079754544757706	dN	6.60659539157608e-5	4.062151278120861e-5	9.1510395050313e-5	NA	Intrahost	1.51314254980872
3d	OLG regions	10000	6	36	56.1690668602934	24.3323294399969	0.00371086298268343	0.00106238407984044	10000	1.51314254980872	2.24045329054848e-5	2.54444411345522e-5	3.22038023962489e-5	NaN	NaN	4.0867449167192e-5	0.583537828232501	7243	0	2757	0.2757	0.7243	0.5514	0.7701230769230769	0.8079754544757706	dS	4.3661421010276e-5	1.1457618614027098e-5	7.586522340652491e-5	NA	Intrahost	1.51314254980872
6	Non-OLG regions	10000	6	62	145.994513628845	37.004431014547	0.00712881984004422	5.39698749665564e-4	10000	3.34798437611296	3.42446619845145e-5	1.58364394146509e-5	7.9280988083647e-6	NaN	NaN	1.83322162956632e-5	0.0617614478788452	9759	0	241	0.0241	0.9759	0.0482	0.2892	0.4116933055541976	dN	4.88293680553469e-5	3.2992928640695996e-5	6.46658074699978e-5	NA	Intrahost	3.34798437611296
6	Non-OLG regions	10000	6	62	145.994513628845	37.004431014547	0.00712881984004422	5.39698749665564e-4	10000	3.34798437611296	3.42446619845145e-5	1.58364394146509e-5	7.9280988083647e-6	NaN	NaN	1.83322162956632e-5	0.0617614478788452	9759	0	241	0.0241	0.9759	0.0482	0.2892	0.4116933055541976	dS	1.45847060708325e-5	6.6566072624678e-6	2.2512804879197197e-5	NA	Intrahost	3.34798437611296
7a	Non-OLG regions	10000	6	120	271.666925603259	88.330708959068	0.0101326848015597	0.00157518172928386	10000	2.09155271885106	1.94654149111503e-5	9.27107714412384e-6	6.04626473545781e-6	1.42082737342677	0.141002856120436	1.15853013616575e-5	0.0929219087372727	9610	0	390	0.039	0.961	0.078	0.351	0.41814858931772714	dN	3.72981907129814e-5	2.802711356885756e-5	4.656926785710524e-5	NA	Intrahost	2.09155271885106
7a	Non-OLG regions	10000	6	120	271.666925603259	88.330708959068	0.0101326848015597	0.00157518172928386	10000	2.09155271885106	1.94654149111503e-5	9.27107714412384e-6	6.04626473545781e-6	1.42082737342677	0.141002856120436	1.15853013616575e-5	0.0929219087372727	9610	0	390	0.039	0.961	0.078	0.351	0.41814858931772714	dS	1.78327758018311e-5	1.178651106637329e-5	2.387904053728891e-5	NA	Intrahost	2.09155271885106
7b	Non-OLG regions	10000	6	42	96.6658706608479	26.3337522219451	0.0014597524807367	4.09800351248816e-5	10000	9.70390360203513	1.35448329705837e-5	1.22329070248193e-5	1.14295608968759e-6	NA	NA	1.23612903332575e-5	0.273189997926497	9033	2	965	0.0965	0.9033	0.193	0.6948000000000001	0.7200497671317109	dN	1.51010120816915e-5	2.8681050568722002e-6	2.73339191065108e-5	NA	Intrahost	9.70390360203513
7b	Non-OLG regions	10000	6	42	96.6658706608479	26.3337522219451	0.0014597524807367	4.09800351248816e-5	10000	9.70390360203513	1.35448329705837e-5	1.22329070248193e-5	1.14295608968759e-6	NA	NA	1.23612903332575e-5	0.273189997926497	9033	2	965	0.0965	0.9033	0.193	0.6948000000000001	0.7200497671317109	dS	1.55617911110788e-6	4.1322302142029e-7	2.6991352007954697e-6	NA	Intrahost	9.70390360203513
8	Non-OLG regions	10000	6	122	280.473877824648	82.5252754197408	0.0236716875614783	0.00905765751691834	10000	0.768967328289606	-2.53572593963232e-5	3.55765989036045e-5	5.90246899845468e-5	1.16016655241586	0.507453719249185	4.06955599534951e-5	0.533221135039075	2781	0	7219	0.7219	0.2781	0.5562	0.7701230769230769	0.7998317025586125	dN	8.43989028321481e-5	4.88223039285436e-5	1.199755017357526e-4	NA	Intrahost	-1.3004453677170835
8	Non-OLG regions	10000	6	122	280.473877824648	82.5252754197408	0.0236716875614783	0.00905765751691834	10000	0.768967328289606	-2.53572593963232e-5	3.55765989036045e-5	5.90246899845468e-5	1.16016655241586	0.507453719249185	4.06955599534951e-5	0.533221135039075	2781	0	7219	0.7219	0.2781	0.5562	0.7701230769230769	0.7998317025586125	dS	1.09756162228471e-4	5.0731472243924195e-5	1.687808522130178e-4	NA	Intrahost	-1.3004453677170835
9b	OLG regions	10000	6	97	146.829940404661	65.3359855790953	0.0130892837975132	0.00710974315961847	10000	0.81921858483789	-1.96723049088923e-5	1.98585561316195e-5	5.12765123488372e-5	0.65327608337912	0.209836232279175	5.45806528417606e-5	0.718528332351039	4051	0	5949	0.5949	0.4051	0.8102	0.928575	0.8905652975686659	dN	8.91458769338146e-5	6.92873208021951e-5	1.090044330654341e-4	NA	Intrahost	-1.2206754320617417
9b	OLG regions	10000	6	97	146.829940404661	65.3359855790953	0.0130892837975132	0.00710974315961847	10000	0.81921858483789	-1.96723049088923e-5	1.98585561316195e-5	5.12765123488372e-5	0.65327608337912	0.209836232279175	5.45806528417606e-5	0.718528332351039	4051	0	5949	0.5949	0.4051	0.8102	0.928575	0.8905652975686659	dS	1.08818181842707e-4	5.7541669493869804e-5	1.600946941915442e-4	NA	Intrahost	-1.2206754320617417
9c	OLG regions	10000	6	73	106.83471171712	47.8247036833176	0.00593446314144568	0.00812742917481072	10000	0.326864795947681	-1.14393990441291e-4	1.34385643595937e-5	6.15739675157589e-5	0.189188990261887	0.0840392005491841	6.28212977844973e-5	0.0686155509256996	131	0	9869	0.9869	0.0131	0.0262	0.2358	0.4116933055541976	dN	5.55480802640166e-5	4.21095159044229e-5	6.89866446236103e-5	NA	Intrahost	-3.0593689268392894
9c	OLG regions	10000	6	73	106.83471171712	47.8247036833176	0.00593446314144568	0.00812742917481072	10000	0.326864795947681	-1.14393990441291e-4	1.34385643595937e-5	6.15739675157589e-5	0.189188990261887	0.0840392005491841	6.28212977844973e-5	0.0686155509256996	131	0	9869	0.9869	0.0131	0.0262	0.2358	0.4116933055541976	dS	1.69942070705307e-4	1.083681031895481e-4	2.315160382210659e-4	NA	Intrahost	-3.0593689268392894
S	Non-OLG regions	10000	6	1274	2926.63774574541	892.349791614223	0.20891053565439	0.0700046567608063	10000	0.909912369818572	-7.06735597241193e-6	5.55825270774416e-6	6.370144131451e-6	0.100920478406397	1.94847333111805e-19	8.29252787241666e-6	0.394072065625146	1963	0	8037	0.8037	0.1963	0.3926	0.747	0.7200497671317109	dN	7.13824373918817e-5	6.582418468413753e-5	7.694069009962586e-5	NA	Intrahost	-1.0990069298644556
S	Non-OLG regions	10000	6	1274	2926.63774574541	892.349791614223	0.20891053565439	0.0700046567608063	10000	0.909912369818572	-7.06735597241193e-6	5.55825270774416e-6	6.370144131451e-6	0.100920478406397	1.94847333111805e-19	8.29252787241666e-6	0.394072065625146	1963	0	8037	0.8037	0.1963	0.3926	0.747	0.7200497671317109	dS	7.84497933642936e-5	7.207964923284259e-5	8.48199374957446e-5	NA	Intrahost	-1.0990069298644556
E	Non-OLG regions	10000	6	76	164.167714087	60.8307772402	0.0095488723921	0.0110583018997	10000	0.319962632876363	-1.23622594513895e-4	2.62545205394148e-5	6.98405649938926e-5	0.391835488514704	0.414171975809544	7.47334126866724e-5	0.0980907334790843	370	0	9630	0.963	0.037	0.074	0.26639999999999997	0.4414083006558793	dN	5.81653490468876e-5	3.19108285074728e-5	8.44198695863024e-5	NA	Interhost	-3.125364955933497
E	Non-OLG regions	10000	6	76	164.167714087	60.8307772402	0.0095488723921	0.0110583018997	10000	0.319962632876363	-1.23622594513895e-4	2.62545205394148e-5	6.98405649938926e-5	0.391835488514704	0.414171975809544	7.47334126866724e-5	0.0980907334790843	370	0	9630	0.963	0.037	0.074	0.26639999999999997	0.4414083006558793	dS	1.81787943560782e-4	1.1194737856688942e-4	2.516285085546746e-4	NA	Interhost	-3.125364955933497
M	Non-OLG regions	10000	6	223	502.353862249	163.6325619608	0.1128971473411	0.0550467767656	10000	0.668053215563651	-1.11668486528396e-4	1.53659110665436e-4	1.38737197775799e-4	0.711421435216334	0.34771018533681	2.09292479606755e-4	0.59365130872241	2906	0	7094	0.7094	0.2906	0.5812	0.7623529411764706	0.7632659683573844	dN	2.24736298106016e-4	7.107718744058002e-5	3.7839540877145203e-4	NA	Interhost	-1.4968867400125876
M	Non-OLG regions	10000	6	223	502.353862249	163.6325619608	0.1128971473411	0.0550467767656	10000	0.668053215563651	-1.11668486528396e-4	1.53659110665436e-4	1.38737197775799e-4	0.711421435216334	0.34771018533681	2.09292479606755e-4	0.59365130872241	2906	0	7094	0.7094	0.2906	0.5812	0.7623529411764706	0.7632659683573844	dS	3.36404784634412e-4	1.9766758685861303e-4	4.75141982410211e-4	NA	Interhost	-1.4968867400125876
N	Non-OLG regions	10000	6	246	570.307564124	164.679613678514	0.0662972945052	0.1328638111368	10000	0.144085344019018	-6.90553497553615e-4	2.23190496469731e-5	3.12441787618335e-4	0.0818708204703729	0.0784229259238266	3.09868466656172e-4	0.02584469365796	0	0	10000	1	0	1e-4	9.000000000000001e-4	0.3076147342340424	dN	1.16248317005989e-4	9.39292673590159e-5	1.385673666529621e-4	NA	Interhost	-6.940331140605172
N	Non-OLG regions	10000	6	246	570.307564124	164.679613678514	0.0662972945052	0.1328638111368	10000	0.144085344019018	-6.90553497553615e-4	2.23190496469731e-5	3.12441787618335e-4	0.0818708204703729	0.0784229259238266	3.09868466656172e-4	0.02584469365796	0	0	10000	1	0	1e-4	9.000000000000001e-4	0.3076147342340424	dS	8.06801814559604e-4	4.94360026941269e-4	0.001119243602177939	NA	Interhost	-6.940331140605172
N	OLG regions	10000	6	174	253.761545679637	126.250145108367	0.674584356731642	0.298994248020172	10000	1.12248231509267	2.9007101469443e-4	0.0015888158461349	0.00223369348944313	7.25395251675363	0.877025674546915	0.00159204172438606	0.855425273905875	6400	0	3600	0.36	0.64	0.72	0.7623529411764706	0.890608753749009	dN	0.00265833956411692	0.00106952371798202	0.004247155410251819	NA	Interhost	1.12248231509267
N	OLG regions	10000	6	174	253.761545679637	126.250145108367	0.674584356731642	0.298994248020172	10000	1.12248231509267	2.9007101469443e-4	0.0015888158461349	0.00223369348944313	7.25395251675363	0.877025674546915	0.00159204172438606	0.855425273905875	6400	0	3600	0.36	0.64	0.72	0.7623529411764706	0.890608753749009	dS	0.00236826854942249	1.3457505997936008e-4	0.00460196203886562	NA	Interhost	1.12248231509267
10	Non-OLG regions	10000	6	39	87.66784198271	26.331406165355	0.0115696796331	0.012044571073	10000	0.288511899951377	-3.25450488090705e-4	4.61317530563928e-5	3.15869979874676e-4	NaN	NaN	3.27851181025253e-4	0.32086714719457	1863	0	8137	0.8137	0.1863	0.3726	0.7452	0.6125927400672694	dN	1.31971762637682e-4	8.584000958128919e-5	1.781035156940748e-4	NA	Interhost	-3.4660615391203287
10	Non-OLG regions	10000	6	39	87.66784198271	26.331406165355	0.0115696796331	0.012044571073	10000	0.288511899951377	-3.25450488090705e-4	4.61317530563928e-5	3.15869979874676e-4	NaN	NaN	3.27851181025253e-4	0.32086714719457	1863	0	8137	0.8137	0.1863	0.3726	0.7452	0.6125927400672694	dS	4.57422250728387e-4	1.4155227085371102e-4	7.73292230603063e-4	NA	Interhost	-3.4660615391203287
1ab	Non-OLG regions	10000	6	7090	16356.746354323	4909.84367356519	2.8873699463232	2.1922325234759	10000	0.395354385641937	-2.69972705670751e-4	4.18522565453619e-5	1.31686239554234e-4	0.175023038646317	0.0238914390799544	1.38502921629044e-4	0.0512691223723404	112	0	9888	0.9888	0.0112	0.0224	0.1287	0.3076147342340424	dN	1.76524712419966e-4	1.3467245587460409e-4	2.183769689653279e-4	NA	Interhost	-2.5293762667544457
1ab	Non-OLG regions	10000	6	7090	16356.746354323	4909.84367356519	2.8873699463232	2.1922325234759	10000	0.395354385641937	-2.69972705670751e-4	4.18522565453619e-5	1.31686239554234e-4	0.175023038646317	0.0238914390799544	1.38502921629044e-4	0.0512691223723404	112	0	9888	0.9888	0.0112	0.0224	0.1287	0.3076147342340424	dS	4.46497418090717e-4	3.1481117853648303e-4	5.78183657644951e-4	NA	Interhost	-2.5293762667544457
3a	Non-OLG regions	10000	6	171	392.495219922	117.491199921689	0.2579402192441	0.0261269697756	10000	2.95529602071452	4.34806692497901e-4	4.65001690450078e-4	6.66023751222345e-5	2.70381815358387	0.274390100805595	4.72001314428513e-4	0.356947033907304	7749	0	2251	0.2251	0.7749	0.4502	0.7623529411764706	0.6125927400672694	dN	6.57180536607198e-4	1.9217884615711995e-4	0.001122182227057276	NA	Interhost	2.95529602071452
3a	Non-OLG regions	10000	6	171	392.495219922	117.491199921689	0.2579402192441	0.0261269697756	10000	2.95529602071452	4.34806692497901e-4	4.65001690450078e-4	6.66023751222345e-5	2.70381815358387	0.274390100805595	4.72001314428513e-4	0.356947033907304	7749	0	2251	0.2251	0.7749	0.4502	0.7623529411764706	0.6125927400672694	dS	2.22373844109297e-4	1.5577146898706248e-4	2.889762192315315e-4	NA	Interhost	2.95529602071452
3a	OLG regions	10000	6	84	114.491441911926	56.1696417515024	0.0259657656278249	0.0180627613404946	10000	0.705254097479874	-9.47829597500919e-5	1.59157620109535e-4	1.66816025383054e-4	1.26799080146668	0.578075425622165	2.31706120953101e-4	0.682491658547788	3355	0	6645	0.6645	0.3355	0.671	0.7623529411764706	0.7678031158662615	dN	2.26792196815892e-4	6.7634576706357e-5	3.85949816925427e-4	NA	Interhost	-1.4179286636878239
3a	OLG regions	10000	6	84	114.491441911926	56.1696417515024	0.0259657656278249	0.0180627613404946	10000	0.705254097479874	-9.47829597500919e-5	1.59157620109535e-4	1.66816025383054e-4	1.26799080146668	0.578075425622165	2.31706120953101e-4	0.682491658547788	3355	0	6645	0.6645	0.3355	0.671	0.7623529411764706	0.7678031158662615	dS	3.21575156565984e-4	1.5475913118293002e-4	4.88391181949038e-4	NA	Interhost	-1.4179286636878239
3b	OLG regions	10000	6	22	33.8314033032488	17.3338367523603	5.03524672708963e-4	0.00100704934541793	10000	0.25617968898582	-4.32139616875873e-5	1.51728752701194e-5	3.87565958338343e-5	NA	NA	4.29751087095621e-5	0.314628266025365	1421	407	8172	0.8172	0.1421	0.2842	0.6394500000000001	0.6125927400672694	dN	1.48833516657765e-5	0	3.0056226935895902e-5	NA	Interhost	-3.90351008684124
3b	OLG regions	10000	6	22	33.8314033032488	17.3338367523603	5.03524672708963e-4	0.00100704934541793	10000	0.25617968898582	-4.32139616875873e-5	1.51728752701194e-5	3.87565958338343e-5	NA	NA	4.29751087095621e-5	0.314628266025365	1421	407	8172	0.8172	0.1421	0.2842	0.6394500000000001	0.6125927400672694	dS	5.80973133533637e-5	1.9340717519529402e-5	9.6853909187198e-5	NA	Interhost	-3.90351008684124
3c	OLG regions	10000	6	20	24.5021785860284	15.9984498704824	1.26418206851285e-7	0.00251369962503096	10000	0.03815036651662278	-1.57116289508658e-4	4.91067393021297e-9	7.59363540958415e-5	NA	NA	7.68883857233259e-5	0.0410095616137304	0	32	9968	0.9968	0	1e-4	9.000000000000001e-4	0.3076147342340424	dN	5.15946802066699e-9	2.4879409045401974e-10	1.007014195087996e-8	NA	Interhost	-26.212067964387252
3c	OLG regions	10000	6	20	24.5021785860284	15.9984498704824	1.26418206851285e-7	0.00251369962503096	10000	0.03815036651662278	-1.57116289508658e-4	4.91067393021297e-9	7.59363540958415e-5	NA	NA	7.68883857233259e-5	0.0410095616137304	0	32	9968	0.9968	0	1e-4	9.000000000000001e-4	0.3076147342340424	dS	1.57121448976679e-4	8.11850948808375e-5	2.3305780307252049e-4	NA	Interhost	-26.212067964387252
3d	OLG regions	10000	6	36	56.1578600226492	24.3298534191538	0.0254621145369091	0.0194804585099268	10000	0.566270888132037	-3.47278786383463e-4	3.22547294089999e-4	6.85887509726346e-4	NaN	NaN	7.5911079830219e-4	0.647325337592992	3451	0	6549	0.6549	0.3451	0.6902	0.7623529411764706	0.7678031158662615	dN	4.53402507265054e-4	1.30855213175055e-4	7.75949801355053e-4	NA	Interhost	-1.7659392721012186
3d	OLG regions	10000	6	36	56.1578600226492	24.3298534191538	0.0254621145369091	0.0194804585099268	10000	0.566270888132037	-3.47278786383463e-4	3.22547294089999e-4	6.85887509726346e-4	NaN	NaN	7.5911079830219e-4	0.647325337592992	3451	0	6549	0.6549	0.3451	0.6902	0.7623529411764706	0.7678031158662615	dS	8.00681293648517e-4	1.1479378392217096e-4	0.001486568803374863	NA	Interhost	-1.7659392721012186
6	Non-OLG regions	10000	6	62	145.996815064	37.0001675875058	0.0160835477152	0.013521691145	10000	0.301447127261895	-2.55285767862488e-4	3.29232325338671e-5	2.90250379974497e-4	NaN	NaN	2.87376553488303e-4	0.374362230041109	2546	0	7454	0.7454	0.2546	0.5092	0.7623529411764706	0.6125927400672694	dN	1.10163688900676e-4	7.724045636680891e-5	1.430869214345431e-4	NA	Interhost	-3.317331331312398
6	Non-OLG regions	10000	6	62	145.996815064	37.0001675875058	0.0160835477152	0.013521691145	10000	0.301447127261895	-2.55285767862488e-4	3.29232325338671e-5	2.90250379974497e-4	NaN	NaN	2.87376553488303e-4	0.374362230041109	2546	0	7454	0.7454	0.2546	0.5092	0.7623529411764706	0.6125927400672694	dS	3.65449456763163e-4	7.5199076788666e-5	6.5569983673766e-4	NA	Interhost	-3.317331331312398
7a	Non-OLG regions	10000	6	120	271.664278817	88.3259005483	0.0416934699168	0.0186020986947	10000	0.728721585043558	-5.71332736766379e-5	5.78114901583162e-5	8.9463556885761e-5	0.64357499520095	0.257507273526894	1.0692899254148e-4	0.593126792207157	2966	0	7034	0.7034	0.2966	0.5932	0.7623529411764706	0.7632659683573844	dN	1.5347424438119e-4	9.566275422287379e-5	2.112857345395062e-4	NA	Interhost	-1.372266199498162
7a	Non-OLG regions	10000	6	120	271.664278817	88.3259005483	0.0416934699168	0.0186020986947	10000	0.728721585043558	-5.71332736766379e-5	5.78114901583162e-5	8.9463556885761e-5	0.64357499520095	0.257507273526894	1.0692899254148e-4	0.593126792207157	2966	0	7034	0.7034	0.2966	0.5932	0.7623529411764706	0.7632659683573844	dS	2.10607518057828e-4	1.21143961172067e-4	3.00071074943589e-4	NA	Interhost	-1.372266199498162
7b	Non-OLG regions	10000	6	42	96.665660905	26.3328306099	0.0042743266324	0.002261874652	10000	0.514783352614512	-4.16779818208015e-5	1.60952957345139e-5	7.28337425494528e-5	NA	NA	7.3817745894924e-5	0.572341418503978	3589	0	6411	0.6411	0.3589	0.7178	0.7623529411764706	0.7632659683573844	dN	4.42176321186142e-5	2.81223363841003e-5	6.03129278531281e-5	NA	Interhost	-1.9425647603426588
7b	Non-OLG regions	10000	6	42	96.665660905	26.3328306099	0.0042743266324	0.002261874652	10000	0.514783352614512	-4.16779818208015e-5	1.60952957345139e-5	7.28337425494528e-5	NA	NA	7.3817745894924e-5	0.572341418503978	3589	0	6411	0.6411	0.3589	0.7178	0.7623529411764706	0.7632659683573844	dS	8.58956139394157e-5	1.3061871389962888e-5	1.587293564888685e-4	NA	Interhost	-1.9425647603426588
8	Non-OLG regions	10000	6	122	280.428674673	82.5585033013043	0.3484328793563	0.0100805000653	10000	10.1759846837119	0.00112039960155004	0.00108291315402379	5.52482238510316e-5	NaN	NaN	0.00105130086427926	0.286547117972624	8847	0	1153	0.1153	0.8847	0.2306	0.6207428571428572	0.6125927400672694	dN	0.00124250089532605	1.595877413022599e-4	0.00232541404934984	NA	Interhost	10.1759846837119
8	Non-OLG regions	10000	6	122	280.428674673	82.5585033013043	0.3484328793563	0.0100805000653	10000	10.1759846837119	0.00112039960155004	0.00108291315402379	5.52482238510316e-5	NaN	NaN	0.00105130086427926	0.286547117972624	8847	0	1153	0.1153	0.8847	0.2306	0.6207428571428572	0.6125927400672694	dS	1.22101293776007e-4	6.685306992497539e-5	1.773495176270386e-4	NA	Interhost	10.1759846837119
9b	OLG regions	10000	6	97	146.837816249367	65.3295206023541	0.0365172896492692	0.00753768558350788	10000	2.15542081482008	1.33311843381878e-4	1.30101037286867e-4	3.72201762988928e-5	1.09799993155152	0.0496412058341012	1.16994541683212e-4	0.254506914089473	8793	0	1207	0.1207	0.8793	0.2414	0.6207428571428572	0.6125927400672694	dN	2.48691315234857e-4	1.1859027794799e-4	3.7879235252172397e-4	NA	Interhost	2.15542081482008
9b	OLG regions	10000	6	97	146.837816249367	65.3295206023541	0.0365172896492692	0.00753768558350788	10000	2.15542081482008	1.33311843381878e-4	1.30101037286867e-4	3.72201762988928e-5	1.09799993155152	0.0496412058341012	1.16994541683212e-4	0.254506914089473	8793	0	1207	0.1207	0.8793	0.2414	0.6207428571428572	0.6125927400672694	dS	1.15379471852978e-4	7.81592955540852e-5	1.525996481518708e-4	NA	Interhost	2.15542081482008
9c	OLG regions	10000	6	73	106.92372943027	47.6926176191751	0.638067067082372	0.0135722583696007	10000	20.9696543715098	0.00568291954209676	0.00366455973871226	1.03820113477543e-4	23.2686007074054	0.367482187125608	0.00371346928012566	0.125929330100518	9857	0	143	0.0143	0.9857	0.0286	0.1287	0.4533455883618648	dN	0.00596749730375319	0.0023029375650409295	0.00963205704246545	NA	Interhost	20.9696543715098
9c	OLG regions	10000	6	73	106.92372943027	47.6926176191751	0.638067067082372	0.0135722583696007	10000	20.9696543715098	0.00568291954209676	0.00366455973871226	1.03820113477543e-4	23.2686007074054	0.367482187125608	0.00371346928012566	0.125929330100518	9857	0	143	0.0143	0.9857	0.0286	0.1287	0.4533455883618648	dS	2.84577761656427e-4	1.80757648178884e-4	3.8839787513397e-4	NA	Interhost	20.9696543715098
S	Non-OLG regions	10000	6	1274	2926.236733987	892.69974690617	0.7488374618383	0.2070636219795	10000	1.1032646674044	2.39524612047526e-5	1.65278254263816e-4	5.15960891347228e-5	0.836722228153725	0.187317770411216	1.74156707781304e-4	0.890608753749009	5185	0	4815	0.4815	0.5185	0.963	0.963	0.890608753749009	dN	2.55904607149815e-4	9.062635288599902e-5	4.21182861413631e-4	NA	Interhost	1.1032646674044
S	Non-OLG regions	10000	6	1274	2926.236733987	892.69974690617	0.7488374618383	0.2070636219795	10000	1.1032646674044	2.39524612047526e-5	1.65278254263816e-4	5.15960891347228e-5	0.836722228153725	0.187317770411216	1.74156707781304e-4	0.890608753749009	5185	0	4815	0.4815	0.5185	0.963	0.963	0.890608753749009	dS	2.31952145945062e-4	1.803560568103392e-4	2.835482350797848e-4	NA	Interhost	1.1032646674044
E	Non-OLG regions	10000	6	64	137.055555555556	51.9444444444444	2.85714285714286	6.17142857142857	10000	0.163449513584469	-0.108205823839335	0.00701432073348873	0.0311716748697656	0.0574749257192189	0.00445733740755804	0.0296060496888583	2.57327199446406e-4	0	0	10000	1	0	1e-4	1.3846153846153847e-4	4.1238710299081353e-4	dN	0.0211418074112039	0.01412748667771517	0.02815612814469263	***	Interspecies	-6.118097130238387
E	Non-OLG regions	10000	6	64	137.055555555556	51.9444444444444	2.85714285714286	6.17142857142857	10000	0.163449513584469	-0.108205823839335	0.00701432073348873	0.0311716748697656	0.0574749257192189	0.00445733740755804	0.0296060496888583	2.57327199446406e-4	0	0	10000	1	0	1e-4	1.3846153846153847e-4	4.1238710299081353e-4	dS	0.129347631250539	0.0981759563807734	0.1605193061203046	***	Interspecies	-6.118097130238387
M	Non-OLG regions	10000	6	228	512.433333333333	168.566666666667	21.0178571428571	52.877380952381	10000	0.103818109175496	-0.364107167707244	0.00666166974924172	0.0320054156716203	0.0166728753709751	4.7615861304324e-10	0.0312731018549415	2.49616452898233e-31	0	0	10000	1	0	1e-4	1.3846153846153847e-4	1.1232740380420484e-30	dN	0.0421799615408808	0.03551829179163908	0.04884163129012252	***	Interspecies	-9.63223090790049
M	Non-OLG regions	10000	6	228	512.433333333333	168.566666666667	21.0178571428571	52.877380952381	10000	0.103818109175496	-0.364107167707244	0.00666166974924172	0.0320054156716203	0.0166728753709751	4.7615861304324e-10	0.0312731018549415	2.49616452898233e-31	0	0	10000	1	0	1e-4	1.3846153846153847e-4	1.1232740380420484e-30	dS	0.406287129248125	0.3742817135765047	0.4382925449197453	***	Interspecies	-9.63223090790049
N	Non-OLG regions	10000	6	248	572.761904761905	168.238095238095	17.5465329991646	47.4380534670008	10000	0.0884426264329787	-0.32237700997641	0.0051937937904204	0.0263553400014236	0.0163869205329061	6.77087408352621e-8	0.0270206382276222	8.18135689692377e-33	0	0	10000	1	0	1e-4	1.3846153846153847e-4	4.9088141381542616e-32	dN	0.0312781951972526	0.0260844014068322	0.036471988987672996	***	Interspecies	-11.30676507846354
N	Non-OLG regions	10000	6	248	572.761904761905	168.238095238095	17.5465329991646	47.4380534670008	10000	0.0884426264329787	-0.32237700997641	0.0051937937904204	0.0263553400014236	0.0163869205329061	6.77087408352621e-8	0.0270206382276222	8.18135689692377e-33	0	0	10000	1	0	1e-4	1.3846153846153847e-4	4.9088141381542616e-32	dS	0.353655205173662	0.3272998651722384	0.3800105451750856	***	Interspecies	-11.30676507846354
N	OLG regions	10000	6	175	250.174639249639	127.720634920635	11.259649122807	31.6639097744361	10000	0.154210952538424	-0.254564235833363	0.00835157820584079	0.0277910385565846	0.0316627662684058	1.11361595154305e-6	0.0297715804438113	1.22473096745096e-17	0	0	10000	1	0	1e-4	1.3846153846153847e-4	4.4090314828234564e-17	dN	0.0464141660475479	0.038062587841707116	0.05476574425338869	***	Interspecies	-6.484623715367005
N	OLG regions	10000	6	175	250.174639249639	127.720634920635	11.259649122807	31.6639097744361	10000	0.154210952538424	-0.254564235833363	0.00835157820584079	0.0277910385565846	0.0316627662684058	1.11361595154305e-6	0.0297715804438113	1.22473096745096e-17	0	0	10000	1	0	1e-4	1.3846153846153847e-4	4.4090314828234564e-17	dS	0.300978401880911	0.2731873633243264	0.3287694404374956	***	Interspecies	-6.484623715367005
10	Non-OLG regions	10000	6	39	87.5333333333333	26.4666666666667	3.71428571428571	0.923809523809524	10000	1.22207120565325	0.00793748635758618	0.0125457409725076	0.0224909576018799	NaN	NaN	0.026826026120913	0.767315981669907	6413	0	3587	0.3587	0.6413	0.7174	0.7174	0.767315981669907	dN	0.0436804649857117	0.0311347240132041	0.056226205958219304	NA	Interspecies	1.22207120565325
10	Non-OLG regions	10000	6	39	87.5333333333333	26.4666666666667	3.71428571428571	0.923809523809524	10000	1.22207120565325	0.00793748635758618	0.0125457409725076	0.0224909576018799	NaN	NaN	0.026826026120913	0.767315981669907	6413	0	3587	0.3587	0.6413	0.7174	0.7174	0.767315981669907	dS	0.0357429786281256	0.013252021026245703	0.0582339362300055	NA	Interspecies	1.22207120565325
1ab	Non-OLG regions	10000	6	7149	16460.2884036071	4983.41084451324	899.901233452936	2096.5575132699	10000	0.091952063574601	-0.560578605426152	0.00141311112101535	0.00808200853677088	0.00250143432383797	8.12694696890213e-296	0.00809651262168115	0	0	0	10000	1	0	1e-4	1.3846153846153847e-4	0	dN	0.0567661215856323	0.05535301046461695	0.058179232706647654	***	Interspecies	-10.87523173624806
1ab	Non-OLG regions	10000	6	7149	16460.2884036071	4983.41084451324	899.901233452936	2096.5575132699	10000	0.091952063574601	-0.560578605426152	0.00141311112101535	0.00808200853677088	0.00250143432383797	8.12694696890213e-296	0.00809651262168115	0	0	0	10000	1	0	1e-4	1.3846153846153847e-4	0	dS	0.617344727011785	0.6092627184750141	0.6254267355485559	***	Interspecies	-10.87523173624806
3a	Non-OLG regions	10000	6	171	392.426984126984	117.573015873016	53.4972605123921	52.7267996379839	10000	0.220163242693232	-0.532923284611173	0.0165862018092026	0.0684534809876714	0.0298935895562998	1.77282155394643e-13	0.0684478394856448	6.92566819795472e-15	0	0	10000	1	0	1e-4	1.3846153846153847e-4	1.7808861080454995e-14	dN	0.150454716769102	0.1338685149598994	0.16704091857830458	***	Interspecies	-4.542084263327126
3a	Non-OLG regions	10000	6	171	392.426984126984	117.573015873016	53.4972605123921	52.7267996379839	10000	0.220163242693232	-0.532923284611173	0.0165862018092026	0.0684534809876714	0.0298935895562998	1.77282155394643e-13	0.0684478394856448	6.92566819795472e-15	0	0	10000	1	0	1e-4	1.3846153846153847e-4	1.7808861080454995e-14	dS	0.683378001380275	0.6149245203926037	0.7518314823679464	***	Interspecies	-4.542084263327126
3a	OLG regions	10000	6	84	117.74126984127	57.0674603174603	3.50952380952381	20.9238095238095	10000	0.0604269441703631	-0.472928893609108	0.00928535998396211	0.133186019619141	0.0238822096732333	0.0113995113718091	0.130002350226945	2.74924735327209e-4	0	0	10000	1	0	1e-4	1.3846153846153847e-4	4.1238710299081353e-4	dN	0.0304155676595422	0.02113020767558009	0.03970092764350431	***	Interspecies	-16.54890899630265
3a	OLG regions	10000	6	84	117.74126984127	57.0674603174603	3.50952380952381	20.9238095238095	10000	0.0604269441703631	-0.472928893609108	0.00928535998396211	0.133186019619141	0.0238822096732333	0.0113995113718091	0.130002350226945	2.74924735327209e-4	0	0	10000	1	0	1e-4	1.3846153846153847e-4	4.1238710299081353e-4	dS	0.50334446126865	0.37015844164950895	0.636530480887791	***	Interspecies	-16.54890899630265
3b	OLG regions	10000	6	22	35.5753968253969	16.4801587301587	1.48095238095238	1.40952380952381	10000	0.471622172753462	-0.0479824934705949	0.0206513220643445	0.0389125827355501	NA	NA	0.0287950200937044	0.0956443335194738	192	4	9804	0.9804	0.0192	0.0384	0.046079999999999996	0.12297128595360918	dN	0.0428284584587081	0.022177136394363597	0.0634797805230526	NA	Interspecies	-2.12034136173395
3b	OLG regions	10000	6	22	35.5753968253969	16.4801587301587	1.48095238095238	1.40952380952381	10000	0.471622172753462	-0.0479824934705949	0.0206513220643445	0.0389125827355501	NA	NA	0.0287950200937044	0.0956443335194738	192	4	9804	0.9804	0.0192	0.0384	0.046079999999999996	0.12297128595360918	dS	0.0908109519293031	0.05189836919375299	0.1297235346648532	NA	Interspecies	-2.12034136173395
3c	OLG regions	10000	6	20	26.2492063492063	14.952380952381	1.52857142857143	3.31428571428571	10000	0.230711266398329	-0.202126219957358	0.0209132599964207	0.0844963621763141	0.106618078808052	0.0304717328735461	0.078434100262459	0.00996562765699891	8	0	9992	0.9992	8e-4	0.0016	0.002057142857142857	0.013798561371229258	dN	0.0606180672376974	0.0397048072412767	0.0815313272341181	*	Interspecies	-4.334422048871571
3c	OLG regions	10000	6	20	26.2492063492063	14.952380952381	1.52857142857143	3.31428571428571	10000	0.230711266398329	-0.202126219957358	0.0209132599964207	0.0844963621763141	0.106618078808052	0.0304717328735461	0.078434100262459	0.00996562765699891	8	0	9992	0.9992	8e-4	0.0016	0.002057142857142857	0.013798561371229258	dS	0.262744287195055	0.1782479250187409	0.3472406493713691	*	Interspecies	-4.334422048871571
3d	OLG regions	10000	6	36	55.9166666666667	24.6666666666667	0.5	1.5	10000	0.1418462308916	-0.0544224309316829	0.00900400065881964	0.0509295331136613	NA	NA	0.048043965124854	0.257313750676169	0	1305	8695	0.8695	0	1e-4	1.3846153846153847e-4	0.28947796951069016	dN	0.00899561008936446	0	0.017999610748184097	NA	Interspecies	-7.049887710898767
3d	OLG regions	10000	6	36	55.9166666666667	24.6666666666667	0.5	1.5	10000	0.1418462308916	-0.0544224309316829	0.00900400065881964	0.0509295331136613	NA	NA	0.048043965124854	0.257313750676169	0	1305	8695	0.8695	0	1e-4	1.3846153846153847e-4	0.28947796951069016	dS	0.0634180410210473	0.012488507907385996	0.1143475741347086	NA	Interspecies	-7.049887710898767
6	Non-OLG regions	10000	6	64	146.355952380952	36.6440476190476	17.4701336675021	12.1073099415205	10000	0.298478138331574	-0.305571828669406	0.0195441660302991	0.0688908050287051	0.0613043589529158	1.12282831667328e-6	0.0696140533123953	1.13604512174712e-5	0	0	10000	1	0	1e-4	1.3846153846153847e-4	2.044881219144816e-5	dN	0.13001235675094	0.1104681907206409	0.1495565227812391	***	Interspecies	-3.350329124906019
6	Non-OLG regions	10000	6	64	146.355952380952	36.6440476190476	17.4701336675021	12.1073099415205	10000	0.298478138331574	-0.305571828669406	0.0195441660302991	0.0688908050287051	0.0613043589529158	1.12282831667328e-6	0.0696140533123953	1.13604512174712e-5	0	0	10000	1	0	1e-4	1.3846153846153847e-4	2.044881219144816e-5	dS	0.435584185420345	0.3666933803916399	0.5044749904490501	***	Interspecies	-3.350329124906019
7a	Non-OLG regions	10000	6	121	273.330952380952	89.6690476190476	23.7354218880535	30.1469089390142	10000	0.206918445561344	-0.35373132206224	0.0103153425783896	0.0425555404782791	0.0313304581278723	3.99167673845362e-11	0.0444412104822149	1.72688533229325e-15	0	0	10000	1	0	1e-4	1.3846153846153847e-4	5.18065599687975e-15	dN	0.092290048731854	0.08197470615346439	0.1026053913102436	***	Interspecies	-4.832821923087255
7a	Non-OLG regions	10000	6	121	273.330952380952	89.6690476190476	23.7354218880535	30.1469089390142	10000	0.206918445561344	-0.35373132206224	0.0103153425783896	0.0425555404782791	0.0313304581278723	3.99167673845362e-11	0.0444412104822149	1.72688533229325e-15	0	0	10000	1	0	1e-4	1.3846153846153847e-4	5.18065599687975e-15	dS	0.446021370794094	0.4034658303158149	0.48857691127237307	***	Interspecies	-4.832821923087255
7b	Non-OLG regions	10000	6	51	116.266499582289	33.7335004177109	8.64373433583959	9.57673350041771	10000	0.219462221444217	-0.278452844971523	0.0174733024066105	0.0603433708219562	0.060023433709467	2.55906134865039e-4	0.0607877783076836	4.63339496894328e-6	0	0	10000	1	0	1e-4	1.3846153846153847e-4	9.26678993788656e-6	dN	0.0782920207116473	0.0608187183050368	0.0957653231182578	***	Interspecies	-4.556592899767855
7b	Non-OLG regions	10000	6	51	116.266499582289	33.7335004177109	8.64373433583959	9.57673350041771	10000	0.219462221444217	-0.278452844971523	0.0174733024066105	0.0603433708219562	0.060023433709467	2.55906134865039e-4	0.0607877783076836	4.63339496894328e-6	0	0	10000	1	0	1e-4	1.3846153846153847e-4	9.26678993788656e-6	dS	0.35674486568317	0.2964014948612138	0.41708823650512616	***	Interspecies	-4.556592899767855
8	Non-OLG regions	10000	6	161	355.744212962963	105.58912037037	55.0218409586057	37.5065904139434	10000	0.359892056334669	-0.308080394659356	0.0173897933156898	0.0485966626771296	0.0468371872331666	1.54322456784693e-14	0.0488907636232471	2.94963740489285e-10	0	0	10000	1	0	1e-4	1.3846153846153847e-4	6.636684161008912e-10	dN	0.173214045923981	0.15582425260829122	0.1906038392396708	***	Interspecies	-2.778610926244188
8	Non-OLG regions	10000	6	161	355.744212962963	105.58912037037	55.0218409586057	37.5065904139434	10000	0.359892056334669	-0.308080394659356	0.0173897933156898	0.0485966626771296	0.0468371872331666	1.54322456784693e-14	0.0488907636232471	2.94963740489285e-10	0	0	10000	1	0	1e-4	1.3846153846153847e-4	6.636684161008912e-10	dS	0.481294440583337	0.4326977779062074	0.5298911032604666	***	Interspecies	-2.778610926244188
9b	OLG regions	10000	6	98	146.567496392496	68.9744949494949	6.2531328320802	4.85495557074505	10000	0.594284781594018	-0.0299876413985977	0.0103577234699966	0.019770765139057	0.195794405196502	0.00240337139843239	0.0189797901329397	0.114112018874894	434	0	9566	0.9566	0.0434	0.0868	0.09765	0.1369344226498728	dN	0.0439253893139705	0.0335676658439739	0.054283112783967094	NA	Interspecies	-1.6826949485695293
9b	OLG regions	10000	6	98	146.567496392496	68.9744949494949	6.2531328320802	4.85495557074505	10000	0.594284781594018	-0.0299876413985977	0.0103577234699966	0.019770765139057	0.195794405196502	0.00240337139843239	0.0189797901329397	0.114112018874894	434	0	9566	0.9566	0.0434	0.0868	0.09765	0.1369344226498728	dS	0.0739130307125681	0.05414226557351111	0.0936837958516251	NA	Interspecies	-1.6826949485695293
9c	OLG regions	10000	6	73	99.5468253968254	48.0055555555556	5.00651629072682	3.15187969924812	10000	0.757658918787844	-0.0166512517220014	0.014537954771807301	0.0182205076588358	0.252144534506609	0.00265703489201618	0.0180657571326442	0.356683827932856	1706	0	8294	0.8294	0.1706	0.3412	0.3612705882352941	0.3776652295759652	dN	0.0520587319040276	0.037520777132220295	0.0665966866758349	NA	Interspecies	-1.319855115808404
9c	OLG regions	10000	6	73	99.5468253968254	48.0055555555556	5.00651629072682	3.15187969924812	10000	0.757658918787844	-0.0166512517220014	0.014537954771807301	0.0182205076588358	0.252144534506609	0.00265703489201618	0.0180657571326442	0.356683827932856	1706	0	8294	0.8294	0.1706	0.3412	0.3612705882352941	0.3776652295759652	dS	0.068709983626029	0.05048947596719319	0.0869304912848648	NA	Interspecies	-1.319855115808404
S	Non-OLG regions	10000	6	1295	2965.69817455936	916.301825440641	399.738486890789	505.686255910269	10000	0.148818422923931	-0.84981145342393	0.00675158806590881	0.0312705281039588	0.00788762992994504	2.11777064550435e-79	0.0311507132482257	7.19895439865998e-164	0	0	10000	1	0	1e-4	1.3846153846153847e-4	6.479058958793981e-163	dN	0.148578873987942	0.1418272859220332	0.15533046205385082	***	Interspecies	-6.719598154263153
S	Non-OLG regions	10000	6	1295	2965.69817455936	916.301825440641	399.738486890789	505.686255910269	10000	0.148818422923931	-0.84981145342393	0.00675158806590881	0.0312705281039588	0.00788762992994504	2.11777064550435e-79	0.0311507132482257	7.19895439865998e-164	0	0	10000	1	0	1e-4	1.3846153846153847e-4	6.479058958793981e-163	dS	0.998390327411872	0.9671197993079131	1.0296608555158306	***	Interspecies	-6.719598154263153
