# Supplementary material for: Dynamically evolving novel overlapping gene as a factor in the SARS-CoV-2 pandemic
Source: eLife. 2020 Oct 1;9:e59633. doi: 10.7554/eLife.59633 (PMC7655111; doi:10.7554/eLife.59633)
Supplement: Figure 6—source data 1. — OLGenie sliding window dN/dS results for comparisons to SARS-CoV-2 in the frame of ORF3d, shown on the left side of Figure 6. [file elife-59633-fig6-data1.txt]

product	sequences	frame	codon	ref_codon_maj	alt_codon1_maj	alt_codon2_maj	num_defined_seqs	nonamers	nonamer_counts	multiple_variants	NN_sites	SN_sites	NS_sites	SS_sites	NN_diffs	SN_diffs	NS_diffs	SS_diffs	pair	which_gene	ratio_name	sw_num_replicates	sw_N_diffs	sw_S_diffs	sw_N_sites	sw_S_sites	sw_dN	sw_dS	sw_dNdS	sw_dN_m_dS	sw_boot_dN_SE	sw_boot_dS_SE	sw_boot_dN_over_dS_SE	sw_boot_dN_over_dS_P	sw_boot_dN_m_dS_SE	sw_boot_dN_m_dS_P	sw_boot_dN_gt_dS_count	sw_boot_dN_eq_dS_count	sw_boot_dN_lt_dS_count	sw_ASL_dN_gt_dS_P	sw_ASL_dN_lt_dS_P	sw_ASL_dNdS_P
ORF3a	all	ss12	2	GAT	GGA	TTT	2	ATGGATTTG	2	FALSE	1.66666666666667	0.333333333333333	1	0	0	0	0	0	SARSCOV2_vs_AY502924.1	ORF2	dNNdNS	1000	17	80	5	32.333333333333336	0.249858334896404	0.173179167487274	1.44277362295765	0.0766791674091295	0.0643354342521805	0.0837598123761801	NaN	NaN	0.0955737137118726	0.422377161813867	811	0	189	0.189	0.811	0.378
ORF3a	all	ss12	3	TTG	TTT	GTT	2	GATTTGTTT	2	FALSE	1.83333333333333	0.666666666666667	0.5	0	0	0	0	0	SARSCOV2_vs_AY502924.1	ORF2	dNNdNS	1000	18	79.83333333333333	5	32.16666666666667	0.268177549189387	0.174189200634338	1.53957620916093	0.0939883485550491	0.0666396398780314	0.0853168534052014	NaN	NaN	0.0997718239975501	0.346175755777273	850	0	150	0.15	0.85	0.3
ORF3a	all	ss12	4	TTT	GTT	TAT	2	TTGTTTATG	2	FALSE	1.66666666666667	0.333333333333333	1	0	0	0	0	0	SARSCOV2_vs_AY502924.1	ORF2	dNNdNS	1000	18	79	5	32.66666666666667	0.271586000425913	0.171193988985735	1.58642252590155	0.100392011440178	0.0674619366695037	0.0844926434889971	NaN	NaN	0.100263052071651	0.31668845769603	835	0	165	0.165	0.835	0.33
ORF3a	all	ss12	5	ATG	TAT	GAG	2	TTTATGAGA	2	FALSE	2	0	1	0	0	0	0	0	SARSCOV2_vs_AY502924.1	ORF2	dNNdNS	1000	18	78.83333333333333	5	32.16666666666667	0.272278228294921	0.174189200634338	1.56311773234722	0.0980890276605833	0.066117270234118	0.0863856749330612	NaN	NaN	0.108697133231698	0.366840832205534	820	0	180	0.18	0.82	0.36
ORF3a	all	ss12	6	AGA	GAG	AAT	2	ATGAGAATC:ATGAGATTT	1:1	FALSE	1.83333333333333	0.833333333333333	0.333333333333333	0	0	0	0	0	SARSCOV2_vs_AY502924.1	ORF2	dNNdNS	1000	18	78.33333333333333	5	31.66666666666667	0.274376485003047	0.177291583548173	1.54760017092687	0.0970849014548747	0.0656708692866586	0.086793091916495	NaN	NaN	0.0999160985594652	0.331217605075663	829	0	171	0.171	0.829	0.342
ORF3a	all	ss12	7	ATC	AAT	CTT	2	AGAATCTTC:AGATTTTTT	1:1	TRUE	2	0.5	0.5	0	1	1	0	0	SARSCOV2_vs_AY502924.1	ORF2	dNNdNS	1000	18	78.83333333333333	5	31.66666666666667	0.272278228294921	0.177291583548173	1.53576510991532	0.094986644746748	0.0669938176903623	0.0856643040560583	NaN	NaN	0.100504352751525	0.344607922036326	821	0	179	0.179	0.821	0.358
ORF3a	all	ss12	8	TTC	CTT	CAC	2	ATCTTCACA:TTTTTTACT	1:1	FALSE	2	0.333333333333333	0.666666666666667	0	0	1	0	0	SARSCOV2_vs_AY502924.1	ORF2	dNNdNS	1000	17	77.33333333333333	5	32.16666666666667	0.260153207881584	0.174189200634338	1.49350939630123	0.0859640072472462	0.0652569818416105	0.0847621134523283	NaN	NaN	0.0977034057258513	0.378942427813514	809	0	191	0.191	0.809	0.382
ORF3a	all	ss12	9	ACA	CAC	AAT	2	TTCACAATT:TTTACTCTT	1:1	FALSE	1.33333333333333	1	0.666666666666667	0	0	1	0	0	SARSCOV2_vs_AY502924.1	ORF2	dNNdNS	1000	17	77.66666666666666	5	31.833333333333336	0.25881973474884	0.176245193423779	1.46852081308403	0.0825745413250609	0.0650880378557556	0.0884277339709262	NaN	NaN	0.100737204453077	0.412385707555549	814	0	186	0.186	0.814	0.372
ORF3a	all	ss12	10	ATT	AAT	TGG	2	ACAATTGGA:ACTCTTGGA	1:1	FALSE	1.5	0.833333333333333	0.666666666666667	0	1	0	0	0	SARSCOV2_vs_AY502924.1	ORF2	dNNdNS	1000	17	77.33333333333333	5	32.16666666666667	0.260153207881584	0.174189200634338	1.49350939630123	0.0859640072472462	0.0658092101560015	0.0876490846433563	NaN	NaN	0.10493542114667	0.412667366694785	796	0	204	0.204	0.796	0.408
ORF3a	all	ss12	11	GGA	TGG	AAC	2	ATTGGAACT:CTTGGATCA	1:1	FALSE	2	1	0	0	0	0	0	0	SARSCOV2_vs_AY502924.1	ORF2	dNNdNS	1000	17	77.16666666666666	5	32.16666666666667	0.260825162391735	0.174189200634338	1.49736700921699	0.086635961757398	0.0632425212090536	0.0887535908070111	NaN	NaN	0.102900645305065	0.399822668085865	815	0	185	0.185	0.815	0.37
ORF3a	all	ss12	12	ACT	AAC	AAT	2	GGAACTGTA:GGATCAATT	1:1	TRUE	1.33333333333333	1	0.666666666666667	0	1	1	0	0	SARSCOV2_vs_AY502924.1	ORF2	dNNdNS	1000	17	77.49999999999999	5	32.5	0.259484741116488	0.172180831233375	1.50704778956945	0.0873039098831133	0.0650586582305864	0.0845672865471821	NaN	NaN	0.0981183492538816	0.373583124093904	822	0	178	0.178	0.822	0.356
ORF3a	all	ss12	13	ATT	AAT	AAC	2	ACTGTAACT:TCAATTACT	1:1	TRUE	1.75	0.833333333333333	0.416666666666667	0	1	1	0	0	SARSCOV2_vs_AY502924.1	ORF2	dNNdNS	1000	16	78.16666666666666	5	32.16666666666667	0.239040218372072	0.174189200634338	1.37230217201508	0.0648510177377344	0.0620384721887949	0.0860819143380084	NaN	NaN	0.0968444792157091	0.503086777432035	743	0	257	0.257	0.743	0.514
ORF3a	all	ss12	14	ACT	AAC	TGC	2	ATTACTGCA:GTAACTTTG	1:1	FALSE	1.33333333333333	1	0.666666666666667	0	0	0	0	0	SARSCOV2_vs_AY502924.1	ORF2	dNNdNS	1000	15	78.41666666666666	5	32.083333333333336	0.220826439413092	0.174698668260279	1.26404191635902	0.0461277711528129	0.0631115739454135	0.0869493043587009	NaN	NaN	0.0963742931504971	0.632200814819266	704	0	296	0.296	0.704	0.592
ORF3a	all	ss12	15	GCA	TGC	ACA	2	ACTGCACAG:ACTTTGAAG	1:1	TRUE	1.58333333333333	0.916666666666667	0.5	0	1	1	1	0	SARSCOV2_vs_AY502924.1	ORF2	dNNdNS	1000	16	78.66666666666666	5	31.833333333333336	0.237252996159118	0.176245193423779	1.34615300168014	0.0610078027353386	0.0631520374711928	0.089213427137527	NaN	NaN	0.0993992008096508	0.539370281278282	754	0	246	0.246	0.754	0.492
ORF3a	all	ss12	16	AAG	ACA	GCA	2	GCACAGCCA:TTGAAGCAA	1:1	FALSE	2	0.333333333333333	0.666666666666667	0	1	0	0	0	SARSCOV2_vs_AY502924.1	ORF2	dNNdNS	1000	15	78.08333333333333	4	32.333333333333336	0.221923403608424	0.135196367873208	1.64148939131672	0.0867270357352156	0.0608776965676228	0.0730939375379726	NaN	NaN	0.0874729169340813	0.321454667981053	845	0	155	0.155	0.845	0.31
ORF3a	all	ss12	17	CAA	GCA	AGG	2	AAGCAAGGT:CAGCCAGTA	1:1	FALSE	1.16666666666667	0.666666666666667	1.16666666666667	0	0	0	1	0	SARSCOV2_vs_AY502924.1	ORF2	dNNdNS	1000	14	78.25	4	32	0.204399702385691	0.136741167595466	1.49479272394679	0.0676585347902254	0.0590675642478224	0.0746887222254316	NaN	NaN	0.0827642247043743	0.413651162255331	819	0	181	0.181	0.819	0.362
ORF3a	all	ss12	18	GGT	AGG	AAA	2	CAAGGTGAA:CCAGTAAAA	1:1	FALSE	1.66666666666667	1	0.333333333333333	0	1	0	0	0	SARSCOV2_vs_AY502924.1	ORF2	dNNdNS	1000	14	79.25	3	31.166666666666664	0.201440688758903	0.103018812035868	1.95537770993483	0.0984218767230349	0.0566527871100029	0.0631697682141168	NaN	NaN	0.0803145055602888	0.220403533565229	890	0	110	0.11	0.89	0.22
ORF3a	all	ss12	19	AAA	AAA	AAT	2	GGTGAAATC:GTAAAAATT	1:1	FALSE	2.33333333333333	0.333333333333333	0.333333333333333	0	0	0	0	0	SARSCOV2_vs_AY502924.1	ORF2	dNNdNS	1000	13	79.41666666666666	3	31.166666666666664	0.184673013955982	0.103018812035868	1.79261447794296	0.0816542019201137	0.0541885713686198	0.0665234642816991	NaN	NaN	0.0795925946766248	0.304937780695015	843	1	156	0.156	0.843	0.312
ORF3a	all	ss12	20	ATC	AAT	CAA	2	AAAATTGAC:GAAATCAAG	1:1	FALSE	2.16666666666667	0.5	0.333333333333333	0	0	0	0	0	SARSCOV2_vs_AY502924.1	ORF2	dNNdNS	1000	13	80.08333333333333	3	30.833333333333332	0.182931885877799	0.104213595070396	1.75535529461611	0.0787182908074028	0.0548045732260232	0.0689741946822432	NaN	NaN	0.078846785529753	0.318099818314994	846	1	153	0.153	0.846	0.306
ORF3a	all	ss12	21	AAG	CAA	CAA	2	ATCAAGGAT:ATTGACAAT	1:1	TRUE	2.41666666666667	0.25	0.333333333333333	0	2	0	0	0	SARSCOV2_vs_AY502924.1	ORF2	dNNdNS	1000	13	79.58333333333333	3	31.499999999999996	0.184234616510935	0.101851155869296	1.80886132256918	0.0823834606416383	0.0564637922606925	0.0668742222689423	NaN	NaN	0.0764184086282639	0.281007967515271	869	0	131	0.131	0.869	0.262
ORF3a	all	ss12	22	AAT	CAA	TGC	2	AAGGATGCT:GACAATGCT	1:1	FALSE	2	0.333333333333333	0.666666666666667	0	1	0	0	0	SARSCOV2_vs_AY502924.1	ORF2	dNNdNS	1000	11	77.83333333333333	3	32.166666666666664	0.156594789439853	0.0995936054863591	1.57233778890856	0.0570011839534941	0.0486273744018705	0.0620408875168678	NaN	NaN	0.069058236077622	0.409140295123829	794	0	206	0.206	0.794	0.412
ORF3a	all	ss12	23	GCT	TGC	TAC	2	AATGCTTCT:GATGCTACT	1:1	FALSE	1.5	1	0.5	0	0	0	0	0	SARSCOV2_vs_AY502924.1	ORF2	dNNdNS	1000	10	77.5	3	31.833333333333332	0.141595553474679	0.100709711722406	1.40597715009819	0.0408858417522729	0.0453800291869066	0.0605723972557674	NaN	NaN	0.0667145011611889	0.539976917071928	736	0	264	0.264	0.736	0.528
ORF3a	all	ss12	24	ACT	TAC	TCC	2	GCTACTCCT:GCTTCTCCT	1:1	FALSE	1.33333333333333	1	0.666666666666667	0	1	0	0	0	SARSCOV2_vs_AY502924.1	ORF2	dNNdNS	1000	10	77	3	32.33333333333333	0.142608211856373	0.0990447915097998	1.43983554998208	0.0435634203465729	0.0483515368090788	0.0638924604921225	NaN	NaN	0.068158372761419	0.522725389898309	748	0	252	0.252	0.748	0.504
ORF3a	all	ss12	25	CCT	TCC	TGC	2	ACTCCTTCA:TCTCCTGCA	1:1	FALSE	1	1	1	0	0	0	0	0	SARSCOV2_vs_AY502924.1	ORF2	dNNdNS	1000	9	77	4	32.33333333333333	0.127063613968535	0.135196367873208	0.939844878730025	-0.00813275390467302	0.0438972146761778	0.0805216568934145	NaN	NaN	0.0743303550309111	0.912874424099007	462	0	538	0.538	0.462	0.924
ORF3a	all	ss12	26	GCA	TGC	AAG	2	CCTGCAAGT:CCTTCAGAT	1:1	FALSE	1.25	0.75	0.75	0.25	1	0	0	0	SARSCOV2_vs_AY502924.1	ORF2	dNNdNS	1000	9	78.33333333333333	4	31.666666666666664	0.12471051706475	0.138321779350139	0.901597113995079	-0.0136112622853896	0.0427454301744848	0.0748747718685129	NaN	NaN	0.0792532220482046	0.863638823294643	442	0	558	0.558	0.442	0.884
ORF3a	all	ss12	27	AGT	AAG	TAC	2	GCAAGTACT:TCAGATTTT	1:1	TRUE	2.33333333333333	0.333333333333333	0.333333333333333	0	1	0	1	0	SARSCOV2_vs_AY502924.1	ORF2	dNNdNS	1000	8	78.08333333333333	4	31.916666666666664	0.110163273884948	0.137132914796851	0.803332110661718	-0.0269696409119032	0.0400352898601658	0.0744637381404399	NaN	NaN	0.0756932381164647	0.721614522650132	354	0	646	0.646	0.354	0.708
ORF3a	all	ss12	28	ACT	TAC	TGT	2	AGTACTGTT:GATTTTGTT	1:1	TRUE	1.66666666666667	0.666666666666667	0.666666666666667	0	1	0	1	0	SARSCOV2_vs_AY502924.1	ORF2	dNNdNS	1000	8	77.33333333333333	3	32.33333333333333	0.111315003838705	0.0990447915097998	1.12388548798844	0.0122702123289052	0.0402896168187971	0.0587286818651373	NaN	NaN	0.0683872210406176	0.857605894858762	594	1	405	0.405	0.594	0.81
ORF3a	all	ss12	29	GTT	TGT	TCA	2	ACTGTTCAT:TTTGTTCGC	1:1	FALSE	1.5	1	0.5	0	0	0	0	0	SARSCOV2_vs_AY502924.1	ORF2	dNNdNS	1000	8	77.33333333333333	2	32.666666666666664	0.111315003838705	0.0638683562552301	1.74288192722338	0.0474466475834749	0.0396096525491208	0.0485704792076381	NaN	NaN	0.064185251428628	0.459776955645382	791	0	209	0.209	0.791	0.418
ORF3a	all	ss12	30	CAT	TCA	CGC	2	GTTCATGCT:GTTCGCGCT	1:1	TRUE	1.33333333333333	0.666666666666667	1	0	0	1	1	0	SARSCOV2_vs_AY502924.1	ORF2	dNNdNS	1000	8	77.5	2	33.166666666666664	0.11105698371059	0.0628640039123036	1.76662281749532	0.0481929797982868	0.0400760709188797	0.0470216205862333	NaN	NaN	0.0636864253191575	0.449215860859408	773	0	227	0.227	0.773	0.454
ORF3a	all	ss12	31	GCT	CGC	TAC	2	CATGCTACA:CGCGCTACT	1:1	FALSE	1.25	1	0.75	0	0	0	0	0	SARSCOV2_vs_AY502924.1	ORF2	dNNdNS	1000	9	77.91666666666667	1	32.58333333333333	0.125436421140775	0.0313361505112163	4.00293013322989	0.0941002706295586	0.0430131276324326	0.0320308290276098	NaN	NaN	0.0559881773163931	0.0928179343854102	963	0	37	0.037	0.963	0.074
ORF3a	all	ss12	32	ACA	TAC	AGC	2	GCTACAGCA:GCTACTGCA	1:1	FALSE	1	1	1	0	0	1	0	0	SARSCOV2_vs_AY502924.1	ORF2	dNNdNS	1000	9	79.33333333333334	1	32.166666666666664	0.123002232202702	0.0317507728699206	3.87399175152772	0.0912514593327818	0.042146156802248	0.033119910421108	NaN	NaN	0.0525787609263314	0.0826488492744441	958	0	42	0.042	0.958	0.084
ORF3a	all	ss12	33	GCA	AGC	AAC	2	ACAGCAACG:ACTGCAACG	1:1	FALSE	1.58333333333333	1	0.416666666666667	0	0	0	0	0	SARSCOV2_vs_AY502924.1	ORF2	dNNdNS	1000	9	80.66666666666667	1	31.499999999999996	0.120796168025329	0.0324374878453625	3.72396803973212	0.0883586801799665	0.0409973237617873	0.0337442191999273	NaN	NaN	0.0554306756565197	0.110927213638517	944	0	56	0.056	0.944	0.112
ORF3a	all	ss12	34	ACG	AAC	GAT	2	GCAACGATA	2	FALSE	1.66666666666667	1	0.333333333333333	0	0	0	0	0	SARSCOV2_vs_AY502924.1	ORF2	dNNdNS	1000	9	80.41666666666667	1	32.08333333333333	0.121203743914918	0.0318350176854428	3.80724600540559	0.0893687262294755	0.0430301132555686	0.03393623725076	NaN	NaN	0.0567533379789203	0.115328780344407	933	0	67	0.067	0.933	0.134
ORF3a	all	ss12	35	ATA	GAT	ACC	2	ACGATACCG	2	FALSE	2	0.666666666666667	0.333333333333333	0	0	0	0	0	SARSCOV2_vs_AY502924.1	ORF2	dNNdNS	1000	9	79.41666666666666	1	32.75	0.122861989946783	0.0311733183159379	3.94125478403008	0.0916886716308449	0.0419673069335329	0.0330975258237515	NaN	NaN	0.0540638609540259	0.0898986192347732	947	0	53	0.053	0.947	0.106
ORF3a	all	ss12	36	CCG	ACC	GAT	2	ATACCGATA:ATACCGCTA	1:1	FALSE	1	1	1	0	0	0	0	0	SARSCOV2_vs_AY502924.1	ORF2	dNNdNS	1000	9	78.41666666666666	1	33.416666666666664	0.124566345596373	0.0305385697640887	4.07898426673718	0.0940277758322847	0.0411095574079782	0.0326021287229791	NaN	NaN	0.0540300011001418	0.0818084169608327	964	0	36	0.036	0.964	0.072
ORF3a	all	ss12	37	ATA	GAT	ACA	2	CCGATACAA:CCGCTACAA	1:1	FALSE	1.33333333333333	1	0.666666666666667	0	1	0	0	0	SARSCOV2_vs_AY502924.1	ORF2	dNNdNS	1000	9	78.41666666666666	1	33.416666666666664	0.124566345596373	0.0305385697640887	4.07898426673718	0.0940277758322847	0.0413675112069787	0.0327334291683006	NaN	NaN	0.0543925477316899	0.083864847214191	969	0	31	0.031	0.969	0.062
ORF3a	all	ss12	38	CAA	ACA	AGC	2	ATACAAGCC:CTACAAGCC	1:1	FALSE	1.66666666666667	0.333333333333333	1	0	0	0	0	0	SARSCOV2_vs_AY502924.1	ORF2	dNNdNS	1000	8	78.91666666666666	1	33.58333333333333	0.108911256999757	0.0303839016876759	3.5845053120328	0.0785273553120807	0.0385575928447066	0.0306265789203998	NaN	NaN	0.05255276807398	0.135108391133234	943	0	57	0.057	0.943	0.114
ORF3a	all	ss12	39	GCC	AGC	CTC	2	CAAGCCTCA	2	FALSE	1.66666666666667	1	0.333333333333333	0	0	0	0	0	SARSCOV2_vs_AY502924.1	ORF2	dNNdNS	1000	8	78.75	1	33.08333333333333	0.109159374475305	0.0308526791703671	3.53808412788179	0.0783066953049378	0.0393360303094113	0.0321809139285564	NaN	NaN	0.0526649079311745	0.137045017699575	932	0	68	0.068	0.932	0.136
ORF3a	all	ss12	40	TCA	CTC	ACT	2	GCCTCACTC	2	FALSE	1	1	1	0	0	0	0	0	SARSCOV2_vs_AY502924.1	ORF2	dNNdNS	1000	8	78.41666666666666	1	33.416666666666664	0.109659022528177	0.0305385697640887	3.59083687858651	0.079120452764088	0.0405360678489043	0.0320341573685084	NaN	NaN	0.0506435962423043	0.118217507058237	935	0	65	0.065	0.935	0.13
ORF3a	all	ss12	41	CTC	ACT	CCC	2	TCACTCCCT	2	FALSE	1	1	1	0	0	0	0	0	SARSCOV2_vs_AY502924.1	ORF2	dNNdNS	1000	9	79.24999999999999	1	32.75	0.123142795706581	0.0311733183159379	3.95026267202431	0.0919694773906432	0.041480081375523	0.0321851665901577	NaN	NaN	0.0568104974289984	0.105472708658124	958	0	42	0.042	0.958	0.084
ORF3a	all	ss12	42	CCT	CCC	TTT	2	CTCCCTTTC	2	FALSE	1	1	1	0	0	0	0	0	SARSCOV2_vs_AY502924.1	ORF2	dNNdNS	1000	9	79.58333333333331	1	32.416666666666664	0.122582464773988	0.031500692980973	3.89142120930577	0.091081771793015	0.0414245145143352	0.0335632541781122	NaN	NaN	0.054234282475933	0.0930715356263624	961	0	39	0.039	0.961	0.078
ORF3a	all	ss12	43	TTC	TTT	CGG	2	CCTTTCGGA	2	FALSE	2	0.333333333333333	0.666666666666667	0	0	0	0	0	SARSCOV2_vs_AY502924.1	ORF2	dNNdNS	1000	9	79.58333333333331	1	32.416666666666664	0.122582464773988	0.031500692980973	3.89142120930577	0.091081771793015	0.0411855284521442	0.0303349158484323	NaN	NaN	0.0552729447729399	0.0993825283738801	951	0	49	0.049	0.951	0.098
ORF3a	all	ss12	44	GGA	CGG	ATG	2	TTCGGATGG	2	FALSE	1	1	1	0	0	0	0	0	SARSCOV2_vs_AY502924.1	ORF2	dNNdNS	1000	9	79.24999999999999	1	32.75	0.123142795706581	0.0311733183159379	3.95026267202431	0.0919694773906432	0.0435520362887773	0.0326083708015413	NaN	NaN	0.0535899571788672	0.0861309303229242	960	0	40	0.04	0.96	0.08
ORF3a	all	ss12	45	TGG	ATG	GCT	2	GGATGGCTT	2	FALSE	3	0	0	0	0	0	0	0	SARSCOV2_vs_AY502924.1	ORF2	dNNdNS	1000	9	79.24999999999999	1	32.75	0.123142795706581	0.0311733183159379	3.95026267202431	0.0919694773906432	0.0400924923229015	0.032067902022623	NaN	NaN	0.0544222757671411	0.0910426098946728	961	0	39	0.039	0.961	0.078
ORF3a	all	ss12	46	CTT	GCT	TAT	2	TGGCTTATT:TGGCTTGTT	1:1	FALSE	1	1	1	0	0	0	0	0	SARSCOV2_vs_AY502924.1	ORF2	dNNdNS	1000	9	78.08333333333331	1	33.25	0.125145045452681	0.0306948207819131	4.07707366470184	0.0944502246707676	0.0427352870247273	0.0333010485871906	NaN	NaN	0.0557993677394059	0.0905172444364949	961	1	38	0.038	0.961	0.076
ORF3a	all	ss12	47	ATT	TAT	TAT	2	CTTATTGTT:CTTGTTATT	1:1	FALSE	1.41666666666667	0.833333333333333	0.75	0	1	0	0	0	SARSCOV2_vs_AY502924.1	ORF2	dNNdNS	1000	9	78.08333333333331	1	33.25	0.125145045452681	0.0306948207819131	4.07707366470184	0.0944502246707676	0.0421363058237985	0.0324099826812757	NaN	NaN	0.0526286894605988	0.0727090358057871	952	0	48	0.048	0.952	0.096
ORF3a	all	ss12	48	ATT	TAT	TGG	2	ATTGTTGGC:GTTATTGGC	1:1	FALSE	1.41666666666667	0.833333333333333	0.75	0	1	0	0	0	SARSCOV2_vs_AY502924.1	ORF2	dNNdNS	1000	8	77.91666666666664	1	33.25	0.110417145764054	0.0306948207819131	3.59725657134695	0.0797223249821406	0.0401178721534382	0.0320989651341648	NaN	NaN	0.0522426808237735	0.127009892882329	931	0	69	0.069	0.931	0.138
ORF3a	all	ss12	49	GGC	TGG	CGT	2	ATTGGCGTT:GTTGGCGTT	1:1	FALSE	2	1	0	0	0	0	0	0	SARSCOV2_vs_AY502924.1	ORF2	dNNdNS	1000	7	77.74999999999997	1	33.25	0.0959115685461867	0.0306948207819131	3.12468247420759	0.0652167477642736	0.0357722025005014	0.0311867705301231	NaN	NaN	0.05024845677077	0.194326653814113	910	0	90	0.09	0.91	0.18
ORF3a	all	ss12	50	GTT	CGT	TGC	2	GGCGTTGCA	2	FALSE	1	1	1	0	0	0	0	0	SARSCOV2_vs_AY502924.1	ORF2	dNNdNS	1000	7	77.24999999999997	1	33.75	0.0965740892437444	0.0302307926160697	3.19456027733818	0.0663432966276747	0.0357889465211963	0.0300814635210979	NaN	NaN	0.0471658109950395	0.159546870465527	928	1	71	0.071	0.928	0.142
ORF3a	all	ss12	51	GCA	TGC	ACT	2	GTTGCACTT:GTTGCATTT	1:1	FALSE	1.5	1	0.5	0	0	0	0	0	SARSCOV2_vs_AY502924.1	ORF2	dNNdNS	1000	7	78.0833333333333	1	32.916666666666664	0.095474921927806	0.0310121698640216	3.07862759511613	0.0644627520637843	0.035902182485683	0.032173057044623	NaN	NaN	0.0521169634316106	0.216129339642248	894	0	106	0.106	0.894	0.212
ORF3a	all	ss12	52	CTT	ACT	TCT	2	GCACTTCTT:GCATTTCTT	1:1	FALSE	1.5	0.666666666666667	0.833333333333333	0	1	0	0	0	SARSCOV2_vs_AY502924.1	ORF2	dNNdNS	1000	8	78.5833333333333	1	33.416666666666664	0.109408627044446	0.0305385697640887	3.58263755931043	0.0788700572803574	0.039199625879529	0.0314215307092219	NaN	NaN	0.0515378582101922	0.125934457777877	948	0	52	0.052	0.948	0.104
ORF3a	all	ss12	53	CTT	TCT	TGC	2	CTTCTTGCT:TTTCTTGCT	1:1	FALSE	1	1	1	0	0	0	0	0	SARSCOV2_vs_AY502924.1	ORF2	dNNdNS	1000	7	78.74999999999997	1	33.58333333333333	0.0946134639951751	0.0303839016876759	3.11393398279562	0.0642295623074992	0.0360250500343626	0.0320547919180625	NaN	NaN	0.0501892910124869	0.200634355513053	911	0	89	0.089	0.911	0.178
ORF3a	all	ss12	54	GCT	TGC	TGT	2	CTTGCTGTT	2	FALSE	1.5	1	0.5	0	0	0	0	0	SARSCOV2_vs_AY502924.1	ORF2	dNNdNS	1000	7	79.0833333333333	1	33.25	0.0941885460903395	0.0306948207819131	3.06854849420851	0.0634937253084264	0.036206347972867	0.0309453282744589	NaN	NaN	0.0496494658172666	0.200953387551009	888	0	112	0.112	0.888	0.224
ORF3a	all	ss12	55	GTT	TGT	TTT	2	GCTGTTTTT	2	FALSE	1.5	1	0.5	0	0	0	0	0	SARSCOV2_vs_AY502924.1	ORF2	dNNdNS	1000	7	78.91666666666663	2	33.75	0.0944005262514171	0.0617314855970427	1.52921196271906	0.0326690406543744	0.0361808563529431	0.0433770061311766	NaN	NaN	0.0597379503197127	0.584466348071863	735	1	264	0.264	0.735	0.528
ORF3a	all	ss12	56	TTT	TTT	TCA	2	GTTTTTCAG	2	FALSE	2.33333333333333	0.333333333333333	0.333333333333333	0	0	0	0	0	SARSCOV2_vs_AY502924.1	ORF2	dNNdNS	1000	7	79.5833333333333	2	33.75	0.0935582868591561	0.0617314855970427	1.51556836765383	0.0318268012621134	0.0341448310682023	0.0461833447983194	NaN	NaN	0.0598784926765905	0.595056347227184	698	0	302	0.302	0.698	0.604
ORF3a	all	ss12	57	CAG	TCA	GAG	2	TTTCAGAGC	2	FALSE	0.5	0.5	1	0	0	0	0	0	SARSCOV2_vs_AY502924.1	ORF2	dNNdNS	1000	8	78.66666666666664	2	34.166666666666664	0.109283858386045	0.0609472230590743	1.79309003594995	0.048336635326971	0.039827483499003	0.0450987250491034	NaN	NaN	0.0624810705867974	0.439155262031565	774	0	226	0.226	0.774	0.452
ORF3a	all	ss12	58	AGC	GAG	CGC	2	CAGAGCGCT	2	FALSE	2.33333333333333	0.333333333333333	0.333333333333333	0	0	0	0	0	SARSCOV2_vs_AY502924.1	ORF2	dNNdNS	1000	8	79.16666666666664	2	34.166666666666664	0.108541192153805	0.0609472230590743	1.78090463692824	0.0475939690947306	0.0373372770457058	0.0453779073707767	NaN	NaN	0.0597857171633337	0.425987916136755	781	0	219	0.219	0.781	0.438
ORF3a	all	ss12	59	GCT	CGC	TAC	2	AGCGCTACC:AGCGCTTCC	1:1	FALSE	1	1	1	0	0	0	0	0	SARSCOV2_vs_AY502924.1	ORF2	dNNdNS	1000	8	77.83333333333331	2	34.83333333333333	0.110544521791661	0.0597330472949441	1.85064259731844	0.0508114744967167	0.0400401155238534	0.0431801191537201	NaN	NaN	0.0619729480239521	0.412274456118224	810	0	190	0.19	0.81	0.38
ORF3a	all	ss12	60	ACC	TAC	CAA	2	GCTACCAAA:GCTTCCAAA	1:1	FALSE	1.33333333333333	1	0.666666666666667	0	1	0	0	0	SARSCOV2_vs_AY502924.1	ORF2	dNNdNS	1000	8	78.16666666666664	2	34.5	0.110036776004805	0.0603340239140544	1.82379309163188	0.0497027520907508	0.0390483521571389	0.0441783745562683	NaN	NaN	0.0600679859597411	0.407986794239469	802	1	197	0.197	0.802	0.394
ORF3a	all	ss12	61	AAA	CAA	AAT	2	ACCAAAATA:TCCAAAATC	1:1	FALSE	2.33333333333333	0.333333333333333	0.333333333333333	0	0	0	0	0	SARSCOV2_vs_AY502924.1	ORF2	dNNdNS	1000	7	78.33333333333331	2	34.33333333333333	0.0951500406590925	0.0606390724718212	1.56912097729246	0.0345109681872713	0.0344500023188632	0.0453094240911895	NA	NA	0.0588544750907342	0.557621538837002	758	0	242	0.242	0.758	0.484
ORF3a	all	ss12	62	ATA	AAT	AAT	2	AAAATAATT:AAAATCATA	1:1	FALSE	2	0.666666666666667	0.333333333333333	0	0	1	0	0	SARSCOV2_vs_AY502924.1	ORF2	dNNdNS	1000	7	77.33333333333331	2	35	0.0964630333665702	0.0594370287406054	1.62294508003678	0.0370260046259648	0.0371394275039887	0.0450960664788133	NaN	NaN	0.0582118492420513	0.524739825890669	719	0	281	0.281	0.719	0.562
ORF3a	all	ss12	63	ATA	AAT	AAC	2	ATAATTGCG:ATCATAACC	1:1	FALSE	2	0.666666666666667	0.333333333333333	0	0	1	0	0	SARSCOV2_vs_AY502924.1	ORF2	dNNdNS	1000	8	77.16666666666664	2	35	0.111574227897278	0.0594370287406054	1.87718380715512	0.0521371991566726	0.0385165254898021	0.0446294892293755	NaN	NaN	0.0596221241200346	0.381867461271556	819	2	179	0.179	0.819	0.358
ORF3a	all	ss12	64	ACC	AAC	CCT	2	ATAACCCTC:ATTGCGCTC	1:1	TRUE	1.58333333333333	1	0.416666666666667	0	1	1	0	0	SARSCOV2_vs_AY502924.1	ORF2	dNNdNS	1000	8	76.33333333333331	2	35.5	0.112888706112188	0.0585663277285774	1.92753601754519	0.0543223783836109	0.0406629496296462	0.0446916061894237	NaN	NaN	0.0578155227122373	0.347432421763711	845	0	155	0.155	0.845	0.31
ORF3a	all	ss12	65	CTC	CCT	CAA	2	ACCCTCAAA:GCGCTCAAT	1:1	FALSE	1	1	1	0	0	0	0	0	SARSCOV2_vs_AY502924.1	ORF2	dNNdNS	1000	7	76.74999999999999	2	35.75	0.0972458393976114	0.0581404786806199	1.67260128578932	0.0391053607169915	0.0381860366010881	0.0439859030844415	NaN	NaN	0.0605893518354686	0.518657385025499	735	1	264	0.264	0.735	0.528
ORF3a	all	ss12	66	AAA	CAA	AAA	2	CTCAAAAAG:CTCAATAAA	1:1	FALSE	2.16666666666667	0.5	0.333333333333333	0	0	0	0	0	SARSCOV2_vs_AY502924.1	ORF2	dNNdNS	1000	7	76.74999999999999	2	35.75	0.0972458393976114	0.0581404786806199	1.67260128578932	0.0391053607169915	0.0371212838141059	0.0441593101764236	NaN	NaN	0.0597709566981028	0.512948465266022	750	0	250	0.25	0.75	0.5
ORF3a	all	ss12	67	AAA	AAA	AAG	2	AAAAAGAGA:AATAAAAGA	1:1	FALSE	2.16666666666667	0.5	0.333333333333333	0	0	1	0	0	SARSCOV2_vs_AY502924.1	ORF2	dNNdNS	1000	7	76.16666666666664	2	36.416666666666664	0.0980414726907267	0.0570345959917882	1.71898250501928	0.0410068766989384	0.0367085411937571	0.0409983778037785	NaN	NaN	0.0578767781516147	0.478622162375445	763	0	237	0.237	0.763	0.474
ORF3a	all	ss12	68	AGA	AAG	ATG	2	AAAAGATGG:AAGAGATGG	1:1	FALSE	1.83333333333333	0.833333333333333	0.333333333333333	0	0	0	0	0	SARSCOV2_vs_AY502924.1	ORF2	dNNdNS	1000	8	76.41666666666664	2	36.25	0.112755863557943	0.0573071018565008	1.96757225378956	0.0554487617014421	0.0389648695426	0.0425113093211296	NaN	NaN	0.0576372328227909	0.336034407167582	832	1	167	0.167	0.832	0.334
ORF3a	all	ss12	69	TGG	ATG	GCA	2	AGATGGCAA:AGATGGCAG	1:1	FALSE	3	0	0	0	0	0	0	0	SARSCOV2_vs_AY502924.1	ORF2	dNNdNS	1000	8	76.41666666666664	2	36.583333333333336	0.112755863557943	0.0567646707244322	1.98637395617643	0.0559911928335107	0.039287902817121	0.0400384526965734	NaN	NaN	0.0580683355454803	0.334930957865697	853	0	147	0.147	0.853	0.294
ORF3a	all	ss12	70	CAA	GCA	ACT	2	TGGCAACTA:TGGCAGCTA	1:1	FALSE	1.66666666666667	0.333333333333333	1	0	0	1	0	0	SARSCOV2_vs_AY502924.1	ORF2	dNNdNS	1000	8	75.74999999999997	2	36.916666666666664	0.113827458253345	0.0562324166616758	2.02423201795134	0.0575950415916689	0.0401759608209606	0.0429513362188391	NaN	NaN	0.0593033934681452	0.331452170807614	846	0	154	0.154	0.846	0.308
ORF3a	all	ss12	71	CTA	ACT	AGC	2	CAACTAGCA:CAGCTAGCC	1:1	FALSE	0.666666666666667	1.33333333333333	1	0	0	0	0	0	SARSCOV2_vs_AY502924.1	ORF2	dNNdNS	1000	9	75.41666666666663	3	36.916666666666664	0.12997618937868	0.0860130038580103	1.511122545996	0.0439631855206701	0.0426700998375011	0.0528106213222806	NaN	NaN	0.0618384632226652	0.477123938014215	767	0	233	0.233	0.767	0.466
ORF3a	all	ss12	72	GCA	AGC	ACT	2	CTAGCACTC:CTAGCCCTT	1:1	FALSE	1.66666666666667	1	0.333333333333333	0	0	1	0	0	SARSCOV2_vs_AY502924.1	ORF2	dNNdNS	1000	11	76.49999999999997	3	36.166666666666664	0.159636110589833	0.0879053734766805	1.81599945801016	0.071730737113152	0.0493426405595612	0.0536452924856186	NaN	NaN	0.0672952655894826	0.286464055538055	865	0	135	0.135	0.865	0.27
ORF3a	all	ss12	73	CTC	ACT	CTC	2	GCACTCTCC:GCCCTTTAT	1:1	FALSE	1	0.833333333333333	1	0.166666666666667	0	1	0	0	SARSCOV2_vs_AY502924.1	ORF2	dNNdNS	1000	11	76.66666666666663	3	36.166666666666664	0.159249476407496	0.0879053734766805	1.81160115825845	0.0713441029308151	0.0509470934005738	0.0552808391306139	NaN	NaN	0.070547382051484	0.311876016717686	858	0	142	0.142	0.858	0.284
ORF3a	all	ss12	74	TAT	CTC	CAA	2	CTCTCCAAG:CTTTATAAG	1:1	FALSE	1.33333333333333	1	0.666666666666667	0	0	0	1	0	SARSCOV2_vs_AY502924.1	ORF2	dNNdNS	1000	11	77.66666666666663	3	35.5	0.156968578879544	0.089658862987337	1.75073131254981	0.0673097158922067	0.0523409947483878	0.056518454506145	NaN	NaN	0.0701402101587923	0.337233812984379	833	0	167	0.167	0.833	0.334
ORF3a	all	ss12	75	AAG	CAA	GGG	2	TATAAGGGC:TCCAAGGGT	1:1	FALSE	2.33333333333333	0.333333333333333	0.333333333333333	0	0	0	0	0	SARSCOV2_vs_AY502924.1	ORF2	dNNdNS	1000	11	77.99999999999997	2	35.5	0.156222782397911	0.0585663277285774	2.66745053782299	0.097656454669334	0.0508683443277045	0.0421827912378792	NaN	NaN	0.0609251163452415	0.108958235350934	952	0	48	0.048	0.952	0.096
ORF3a	all	ss12	76	GGC	GGG	CTT	2	AAGGGCTTC:AAGGGTGTT	1:1	FALSE	1	1	1	0	0	1	0	0	SARSCOV2_vs_AY502924.1	ORF2	dNNdNS	1000	11	77.99999999999997	2	35.833333333333336	0.156222782397911	0.0579999025523778	2.69350077367512	0.0982228798455337	0.0500252744459315	0.0427434912310528	NaN	NaN	0.0611782512457547	0.108379509149799	942	0	58	0.058	0.942	0.116
ORF3a	all	ss12	77	GTT	CTT	CCA	2	GGCTTCCAG:GGTGTTCAC	1:1	TRUE	1.58333333333333	0.666666666666667	0.75	0	1	1	0	0	SARSCOV2_vs_AY502924.1	ORF2	dNNdNS	1000	11	78.91666666666664	2	35.166666666666664	0.154208039717062	0.0591439311842398	2.60733496454077	0.0950641085328218	0.0506489616668439	0.0419047882353998	NaN	NaN	0.0616915898822907	0.12332716777723	943	0	57	0.057	0.943	0.114
ORF3a	all	ss12	78	CAC	CCA	CTT	2	GTTCACTTT:TTCCAGTTC	1:1	FALSE	1.66666666666667	0.333333333333333	1	0	1	0	0	0	SARSCOV2_vs_AY502924.1	ORF2	dNNdNS	1000	12	79.0833333333333	2	34.916666666666664	0.169534158879359	0.059584670169267	2.84526470311491	0.109949488710092	0.0612623191039242	0.0431398029422274	NaN	NaN	0.0666068216360792	0.0987949152187415	964	0	36	0.036	0.964	0.072
ORF3a	all	ss12	79	TTC	CTT	CAT	2	CACTTTGTT:CAGTTCATT	1:1	FALSE	1.66666666666667	0.333333333333333	1	0	0	1	0	0	SARSCOV2_vs_AY502924.1	ORF2	dNNdNS	1000	11	80.41666666666664	2	33.916666666666664	0.151021335369834	0.0614153696041381	2.45901533025469	0.0896059657656957	0.0534041519882356	0.0450543774613518	NaN	NaN	0.064407271298594	0.164152691296723	925	0	75	0.075	0.925	0.15
ORF3a	all	ss12	80	ATT	CAT	TTG	2	TTCATTTGC:TTTGTTTGC	1:1	FALSE	1.75	0.5	0.416666666666667	0.333333333333333	1	0	0	0	SARSCOV2_vs_AY502924.1	ORF2	dNNdNS	1000	11	79.74999999999997	2	33.916666666666664	0.152421181209951	0.0614153696041381	2.48180841688985	0.0910058116058131	0.0527068470508094	0.0452956698897929	NaN	NaN	0.0641562363067518	0.156043972828783	929	0	71	0.071	0.929	0.142
ORF3a	all	ss12	81	TGC	TTG	CAA	2	ATTTGCAAT:GTTTGCAAC	1:1	FALSE	2.66666666666667	0	0.333333333333333	0	0	0	0	0	SARSCOV2_vs_AY502924.1	ORF2	dNNdNS	1000	10	80.16666666666664	2	33.833333333333336	0.136429382099394	0.0615730216404005	2.21573309973596	0.0748563604589935	0.0515556006687509	0.0440434159379478	NaN	NaN	0.0633448450447353	0.237313748448999	880	0	120	0.12	0.88	0.24
ORF3a	all	ss12	82	AAC	CAA	CTT	2	TGCAACTTG:TGCAATTTA	1:1	FALSE	2.33333333333333	0.333333333333333	0.333333333333333	0	0	1	0	0	SARSCOV2_vs_AY502924.1	ORF2	dNNdNS	1000	10	79.99999999999997	2	34	0.136741167595466	0.0612585232607003	2.23219823653814	0.0754826443347657	0.0513277907897452	0.0453937081759725	NA	NA	0.0643988299450969	0.241152074189757	887	1	112	0.112	0.887	0.224
ORF3a	all	ss12	83	TTA	CTT	ACT	2	AACTTGCTG:AATTTACTG	1:1	FALSE	1.33333333333333	0.666666666666667	1	0	0	1	0	0	SARSCOV2_vs_AY502924.1	ORF2	dNNdNS	1000	10	79.99999999999997	2	34	0.136741167595466	0.0612585232607003	2.23219823653814	0.0754826443347657	0.0529079072557852	0.0451300574755706	NaN	NaN	0.06577651270851	0.251149312366491	885	0	115	0.115	0.885	0.23
ORF3a	all	ss12	84	CTG	ACT	GCT	2	TTACTGCTG:TTGCTGTTG	1:1	FALSE	0.666666666666667	1.33333333333333	1	0	0	0	0	0	SARSCOV2_vs_AY502924.1	ORF2	dNNdNS	1000	10	80.91666666666664	2	33.5	0.135043810631934	0.0622118122355632	2.17071012367546	0.0728319983963708	0.0514966259201059	0.0446737261477541	NaN	NaN	0.0603000934762244	0.227114340675806	895	0	105	0.105	0.895	0.21
ORF3a	all	ss12	85	CTG	GCT	GCT	2	CTGCTGCTA:CTGTTGTTG	1:1	FALSE	1	1	1	0	0	1	0	0	SARSCOV2_vs_AY502924.1	ORF2	dNNdNS	1000	12	81.91666666666664	3	33.166666666666664	0.162983364284634	0.0963891381007337	1.69088932110073	0.0665942261839007	0.0564521248849769	0.0564473778830623	NaN	NaN	0.0638442657178798	0.296914510537276	860	0	140	0.14	0.86	0.28
ORF3a	all	ss12	86	CTA	GCT	ATT	2	CTGCTATTT:TTGTTGTTT	1:1	TRUE	1	1	1	0	0	2	0	0	SARSCOV2_vs_AY502924.1	ORF2	dNNdNS	1000	12	82.41666666666664	3	32.666666666666664	0.161879739624373	0.0979651368127982	1.65242192162411	0.0639146028115747	0.0594633173177281	0.0576680940638585	NaN	NaN	0.0667345596989886	0.338192024879669	858	0	142	0.142	0.858	0.284
ORF3a	all	ss12	87	TTT	ATT	TGT	2	CTATTTGTT:TTGTTTGTA	1:1	FALSE	1.83333333333333	0.333333333333333	0.833333333333333	0	0	0	0	0	SARSCOV2_vs_AY502924.1	ORF2	dNNdNS	1000	12	83.58333333333331	3	32	0.159362050384892	0.100148544468392	1.59125677992443	0.0592135059165	0.0556558795056726	0.0614551091026559	NaN	NaN	0.0637446253827793	0.352931779014677	846	1	153	0.153	0.846	0.306
ORF3a	all	ss12	88	GTA	TGT	AAC	2	TTTGTAACA:TTTGTTACC	1:1	FALSE	1.5	1	0.5	0	0	1	0	0	SARSCOV2_vs_AY502924.1	ORF2	dNNdNS	1000	12	84.08333333333331	3	31.5	0.158306944120205	0.101851155869296	1.55429698140448	0.0564557882509082	0.0571743768800101	0.0607604195922359	NaN	NaN	0.0654828973152035	0.388607430699574	815	2	183	0.183	0.815	0.366
ORF3a	all	ss12	89	ACA	AAC	AGT	2	GTAACAGTT:GTTACCATC	1:1	FALSE	1.33333333333333	1	0.666666666666667	0	0	1	0	0	SARSCOV2_vs_AY502924.1	ORF2	dNNdNS	1000	12	83.58333333333331	3	32	0.159362050384892	0.100148544468392	1.59125677992443	0.0592135059165	0.0575420652272622	0.0614014593886974	NaN	NaN	0.0666170687110414	0.37407624159607	849	0	151	0.151	0.849	0.302
ORF3a	all	ss12	90	ATC	AGT	CTA	2	ACAGTTTAC:ACCATCTAT	1:1	TRUE	1.83333333333333	0.5	0.333333333333333	0.333333333333333	1	0	0	1	SARSCOV2_vs_AY502924.1	ORF2	dNNdNS	1000	12	83.58333333333331	3	32.333333333333336	0.159362050384892	0.0990447915097998	1.60898971016688	0.0603172588750922	0.0586835270688184	0.0586653636723946	NaN	NaN	0.0655859036539495	0.357746263621143	837	0	163	0.163	0.837	0.326
ORF3a	all	ss12	91	TAC	CTA	CTC	2	ATCTATTCA:GTTTACTCA	1:1	FALSE	1.33333333333333	1	0.666666666666667	0	0	1	0	0	SARSCOV2_vs_AY502924.1	ORF2	dNNdNS	1000	11	82.74999999999999	3	33	0.146318676888877	0.0969087986100047	1.50985956886862	0.0494098782788726	0.0560548612042598	0.0590908111967049	NaN	NaN	0.0636950319443409	0.437910915369322	788	0	212	0.212	0.788	0.424
ORF3a	all	ss12	92	TCA	CTC	ACA	2	TACTCACAC:TATTCACAT	1:1	FALSE	1	1	1	0	0	0	0	0	SARSCOV2_vs_AY502924.1	ORF2	dNNdNS	1000	11	83.08333333333331	3	32.666666666666664	0.145670745382058	0.0979651368127982	1.48696516047765	0.0477056085692595	0.0572034983686019	0.0572408296303774	NaN	NaN	0.0628348239492656	0.447719502609165	786	1	213	0.213	0.786	0.426
ORF3a	all	ss12	93	CAC	ACA	CCT	2	TCACACCTT:TCACATCTT	1:1	FALSE	1.66666666666667	0.333333333333333	1	0	0	1	0	0	SARSCOV2_vs_AY502924.1	ORF2	dNNdNS	1000	11	82.74999999999999	3	31.666666666666664	0.146318676888877	0.101277212852957	1.44473443499393	0.0450414640359202	0.0572908348518762	0.0616568299971578	NaN	NaN	0.0623287379998524	0.469898870150221	779	1	220	0.22	0.779	0.44
ORF3a	all	ss12	94	CTT	CCT	TTT	2	CACCTTTTG:CATCTTTTG	1:1	FALSE	1	1	1	0	0	0	0	0	SARSCOV2_vs_AY502924.1	ORF2	dNNdNS	1000	11	82.58333333333331	3	31.166666666666664	0.146644815816844	0.103018812035868	1.42347609061718	0.0436260037809757	0.0573606009086836	0.061059791754828	NaN	NaN	0.0641476988557265	0.496449496682142	768	0	232	0.232	0.768	0.464
ORF3a	all	ss12	95	TTG	TTT	GCT	2	CTTTTGCTC:CTTTTGCTT	1:1	FALSE	1.83333333333333	0.666666666666667	0.5	0	0	0	0	0	SARSCOV2_vs_AY502924.1	ORF2	dNNdNS	1000	11	83.91666666666664	3	30.5	0.144075823397336	0.105436462965892	1.36647056762463	0.0386393604314436	0.0571655538455463	0.064285987403076	NA	NA	0.0642091915955556	0.547325223231437	723	0	277	0.277	0.723	0.554
ORF3a	all	ss12	96	CTC	GCT	CGT	2	TTGCTCGTT:TTGCTTGTC	1:1	FALSE	1	1	1	0	0	1	0	0	SARSCOV2_vs_AY502924.1	ORF2	dNNdNS	1000	11	83.08333333333331	3	31	0.145670745382058	0.103612753860613	1.40591519821994	0.0420579915214448	0.0591339425586972	0.0610601650978102	NaN	NaN	0.0682029410020326	0.537459339691767	738	0	262	0.262	0.738	0.524
ORF3a	all	ss12	97	GTC	CGT	CGC	2	CTCGTTGCT:CTTGTCGCT	1:1	FALSE	1.25	1	0.75	0	0	1	0	0	SARSCOV2_vs_AY502924.1	ORF2	dNNdNS	1000	11	84.08333333333331	3	30.666666666666664	0.143761033640075	0.104821456781369	1.37148478998841	0.0389395768587056	0.054708585949368	0.0641930749486628	NaN	NaN	0.0669218768317818	0.560656822140598	739	0	261	0.261	0.739	0.522
ORF3a	all	ss12	98	GCT	CGC	TGC	2	GTCGCTGCA:GTTGCTGCT	1:1	FALSE	1.25	1	0.75	0	0	0	0	0	SARSCOV2_vs_AY502924.1	ORF2	dNNdNS	1000	12	84.08333333333331	3	30.666666666666664	0.158306944120205	0.104821456781369	1.51025323422467	0.0534854873388355	0.056693174618094	0.0609451315006291	NaN	NaN	0.0657486715455167	0.415940659513083	807	0	193	0.193	0.807	0.386
ORF3a	all	ss12	99	GCA	TGC	AGG	2	GCTGCAGGT:GCTGCTGGC	1:1	FALSE	1.5	0.833333333333333	0.5	0.166666666666667	0	1	0	0	SARSCOV2_vs_AY502924.1	ORF2	dNNdNS	1000	12	84.99999999999999	3	30.25	0.156408563919793	0.106372646579413	1.47038330763938	0.0500359173403795	0.0564308396575296	0.0626798473541336	NaN	NaN	0.0678952683544938	0.461148283623905	770	0	230	0.23	0.77	0.46
ORF3a	all	ss12	100	GGC	AGG	CCT	2	GCAGGTATG:GCTGGCCTT	1:1	FALSE	1.83333333333333	1	0.166666666666667	0	0	1	0	0	SARSCOV2_vs_AY502924.1	ORF2	dNNdNS	1000	12	85.49999999999999	3	30.75	0.155392217528976	0.104516640682884	1.48677011156965	0.0508755768460925	0.0570480116626457	0.063309284309027	NaN	NaN	0.0685422033131659	0.457934762211729	790	0	210	0.21	0.79	0.42
ORF3a	all	ss12	101	ATG	CCT	GGA	2	GGCCTTGAA:GGTATGGAG	1:1	FALSE	2	0	1	0	1	0	0	0	SARSCOV2_vs_AY502924.1	ORF2	dNNdNS	1000	12	85.33333333333333	3	31.583333333333332	0.155729523583683	0.101563372279023	1.53332367849948	0.0541661513046608	0.0571527382986994	0.0646522602979164	NaN	NaN	0.0652467343994989	0.406440336651428	812	0	188	0.188	0.812	0.376
ORF3a	all	ss12	102	GAA	GGA	AGC	2	ATGGAGGCG:CTTGAAGCC	1:1	FALSE	1.66666666666667	0.333333333333333	1	0	0	1	0	0	SARSCOV2_vs_AY502924.1	ORF2	dNNdNS	1000	11	84.66666666666666	3	31.25	0.142670052225801	0.102724391304868	1.3888624737856201	0.0399456609209329	0.0581436043324557	0.0604265869124038	NaN	NaN	0.0671343880980479	0.551836501225393	719	1	280	0.28	0.719	0.56
ORF3a	all	ss12	103	GCC	AGC	CCC	2	GAAGCCCCT:GAGGCGCAA	1:1	FALSE	1.33333333333333	1	0.666666666666667	0	0	1	0	0	SARSCOV2_vs_AY502924.1	ORF2	dNNdNS	1000	12	84.66666666666666	3	31.25	0.157093573671717	0.102724391304868	1.52927237315518	0.0543691823668485	0.0576453885389007	0.0630694443120393	NaN	NaN	0.0659357932503395	0.409611406641043	795	0	205	0.205	0.795	0.41
ORF3a	all	ss12	104	CAA	CCC	ATT	2	GCCCCTTTT:GCGCAATTT	1:1	TRUE	1.33333333333333	0.666666666666667	1	0	0	1	1	0	SARSCOV2_vs_AY502924.1	ORF2	dNNdNS	1000	12	85.58333333333333	4	30.916666666666664	0.155224113808277	0.142015736265178	1.09300643640248	0.0132083775430985	0.0575376102714544	0.0776278992453757	NaN	NaN	0.0826221098091051	0.872987477425475	565	2	433	0.433	0.565	0.866
ORF3a	all	ss12	105	TTT	ATT	TCT	2	CAATTTTTG:CCTTTTCTC	1:1	FALSE	2.16666666666667	0.333333333333333	0.5	0	0	0	0	0	SARSCOV2_vs_AY502924.1	ORF2	dNNdNS	1000	12	85.58333333333333	3	30.583333333333332	0.155224113808277	0.105128058952294	1.47652411121484	0.0500960548559828	0.0595550223669986	0.0630707154508414	NaN	NaN	0.0704200663500204	0.476843263934033	770	0	230	0.23	0.77	0.46
ORF3a	all	ss12	106	CTC	TCT	CTA	2	TTTCTCTAT:TTTTTGTAC	1:1	TRUE	1.41666666666667	0.666666666666667	0.75	0.166666666666667	1	1	0	0	SARSCOV2_vs_AY502924.1	ORF2	dNNdNS	1000	12	85.08333333333333	3	31.083333333333332	0.156238247272028	0.103314927985559	1.51225239487044	0.0529233192864695	0.0598376766776613	0.0615640107534821	NaN	NaN	0.0717749660597223	0.460909126177423	787	1	212	0.212	0.787	0.424
ORF3a	all	ss12	107	TAC	CTA	CCT	2	CTCTATCTT:TTGTACCTC	1:1	FALSE	1	1	1	0	0	1	0	0	SARSCOV2_vs_AY502924.1	ORF2	dNNdNS	1000	11	84.66666666666666	3	31.333333333333332	0.142670052225801	0.102431651254313	1.39283171245171	0.0402384009714879	0.0554862106629168	0.0638587971639159	NaN	NaN	0.0679487766795709	0.553725188869662	720	0	280	0.28	0.72	0.56
ORF3a	all	ss12	108	CTC	CCT	CTA	2	TACCTCTAT:TATCTTTAT	1:1	FALSE	1	0.666666666666667	1	0.333333333333333	0	0	0	1	SARSCOV2_vs_AY502924.1	ORF2	dNNdNS	1000	11	85.49999999999999	3	31	0.141140007184765	0.103612753860613	1.36218758720221	0.0375272533241516	0.055017051846661	0.0644378646505924	NaN	NaN	0.0685313361921964	0.583971664103861	715	0	285	0.285	0.715	0.57
ORF3a	all	ss12	109	TAT	CTA	TGC	2	CTCTATGCC:CTTTATGCT	1:1	FALSE	1.33333333333333	1	0.666666666666667	0	0	0	0	0	SARSCOV2_vs_AY502924.1	ORF2	dNNdNS	1000	11	85.83333333333331	3	31	0.140537165576334	0.103612753860613	1.3563693690199	0.0369244117157208	0.0567453815873007	0.0632150572195624	NaN	NaN	0.0655820131946025	0.573416835293255	737	0	263	0.263	0.737	0.526
ORF3a	all	ss12	110	GCC	TGC	CTT	2	TATGCCTTG:TATGCTTTA	1:1	FALSE	1.5	1	0.5	0	0	1	0	0	SARSCOV2_vs_AY502924.1	ORF2	dNNdNS	1000	11	85.49999999999999	3	31.333333333333332	0.141140007184765	0.102431651254313	1.37789448335991	0.0387083559304515	0.0540856766185444	0.063831245881866	NaN	NaN	0.0676390724061701	0.56713362315462	720	2	278	0.278	0.72	0.556
ORF3a	all	ss12	111	TTA	CTT	AGT	2	GCCTTGATA:GCTTTAGTC	1:1	FALSE	1.33333333333333	0.666666666666667	1	0	0	1	0	0	SARSCOV2_vs_AY502924.1	ORF2	dNNdNS	1000	11	85.49999999999999	3	31.333333333333332	0.141140007184765	0.102431651254313	1.37789448335991	0.0387083559304515	0.0547863447334148	0.060857953072166	NaN	NaN	0.0714170261106278	0.587815344128559	692	0	308	0.308	0.692	0.616
ORF3a	all	ss12	112	ATA	AGT	ATA	2	TTAGTCTAC:TTGATATAT	1:1	TRUE	1.83333333333333	0.666666666666667	0.333333333333333	0.166666666666667	1	1	0	0	SARSCOV2_vs_AY502924.1	ORF2	dNNdNS	1000	11	86.83333333333333	3	30.666666666666664	0.138759235313158	0.104821456781369	1.32376747637246	0.0339377785317888	0.054371595946887	0.067254960141257	NaN	NaN	0.0669284559375316	0.612101862863303	709	1	290	0.29	0.709	0.58
ORF3a	all	ss12	113	TAC	ATA	CTT	2	ATATATTTT:GTCTACTTC	1:1	FALSE	1.16666666666667	1	0.833333333333333	0	0	1	0	0	SARSCOV2_vs_AY502924.1	ORF2	dNNdNS	1000	10	87.33333333333333	3	30.666666666666664	0.124250341416613	0.104821456781369	1.18535217150977	0.019428884635244	0.0532144113983388	0.0664078264884551	NA	NA	0.0679974178381795	0.775085123345511	633	0	367	0.367	0.633	0.734
ORF3a	all	ss12	114	TTC	CTT	CTT	2	TACTTCTTG:TATTTTCTA	1:1	FALSE	2	0.333333333333333	0.666666666666667	0	0	1	0	0	SARSCOV2_vs_AY502924.1	ORF2	dNNdNS	1000	10	87.66666666666666	3	30.333333333333332	0.123736695538234	0.106058740537371	1.16668079322169	0.0176779550008629	0.0505909675470348	0.0672084413772641	NaN	NaN	0.0688436425109923	0.797345420102077	607	1	392	0.392	0.607	0.784
ORF3a	all	ss12	115	CTA	CTT	ACA	2	TTCTTGCAG:TTTCTACAA	1:1	TRUE	1	1	1	0	0	2	0	0	SARSCOV2_vs_AY502924.1	ORF2	dNNdNS	1000	10	87.33333333333333	3	29.999999999999996	0.124250341416613	0.107325632730505	1.15769493508234	0.0169247086861081	0.0518268828417965	0.0661001081723437	NaN	NaN	0.0684836347364741	0.804803684107903	627	0	373	0.373	0.627	0.746
ORF3a	all	ss12	116	CAA	ACA	ATG	2	CTACAATGC:TTGCAGAGT	1:1	FALSE	1.58333333333333	0.416666666666667	1	0	0	1	0	0	SARSCOV2_vs_AY502924.1	ORF2	dNNdNS	1000	12	88.33333333333333	3	29.333333333333332	0.149874354334322	0.109952605643907	1.3630814245522	0.0399217486904154	0.0591985076737492	0.070169477617856	NaN	NaN	0.0763390750599403	0.601006957356865	720	1	279	0.279	0.72	0.558
ORF3a	all	ss12	117	AGT	ATG	CAT	2	CAATGCATC:CAGAGTATA	1:1	TRUE	2.41666666666667	0.416666666666667	0.166666666666667	0	1	1	0	0	SARSCOV2_vs_AY502924.1	ORF2	dNNdNS	1000	13	87.75	3	29.333333333333332	0.165046413582601	0.109952605643907	1.50106868878689	0.0550938079386947	0.0612964437513816	0.0706021114508201	NaN	NaN	0.0768641932572365	0.47351714845072	785	0	215	0.215	0.785	0.43
ORF3a	all	ss12	118	ATA	CAT	AAA	2	AGTATAAAC:TGCATCAAC	1:1	FALSE	1.83333333333333	0.5	0.666666666666667	0	0	1	0	0	SARSCOV2_vs_AY502924.1	ORF2	dNNdNS	1000	12	87.33333333333333	3	29.499999999999996	0.151776366554434	0.109283858386045	1.38882693927482	0.0424925081683888	0.0609493775667957	0.0704340536138789	NaN	NaN	0.0741635363735157	0.566673892529094	726	0	274	0.274	0.726	0.548
ORF3a	all	ss12	119	AAC	AAA	CGC	2	ATAAACTTT:ATCAACGCA	1:1	FALSE	2.33333333333333	0.333333333333333	0.333333333333333	0	0	0	0	0	SARSCOV2_vs_AY502924.1	ORF2	dNNdNS	1000	12	87	3	29.33333333333333	0.152421181209951	0.109952605643907	1.38624437608676	0.0424685755660447	0.0604186200611906	0.0686758492550399	NaN	NaN	0.0776991314764769	0.584669220322343	744	0	256	0.256	0.744	0.512
ORF3a	all	ss12	120	GCA	CGC	ATG	2	AACGCATGT:AACTTTGTA	1:1	TRUE	1.33333333333333	0.666666666666667	1	0	1	1	1	0	SARSCOV2_vs_AY502924.1	ORF2	dNNdNS	1000	13	86.16666666666667	3	29.666666666666664	0.168446461160547	0.108623210908842	1.5507409489295	0.0598232502517052	0.0636752654493454	0.0686077774198094	NaN	NaN	0.0779999288572774	0.443102059968325	800	0	200	0.2	0.8	0.4
ORF3a	all	ss12	121	GTA	ATG	AAG	2	GCATGTAGA:TTTGTAAGA	1:1	TRUE	1.75	1	0.25	0	2	0	0	0	SARSCOV2_vs_AY502924.1	ORF2	dNNdNS	1000	12	85.83333333333334	2	29.666666666666664	0.154721985556199	0.0706404112947758	2.19027583107576	0.084081574261423	0.0606006776945697	0.0534824486433465	NaN	NaN	0.0698331175818689	0.22857573811775	899	0	101	0.101	0.899	0.202
ORF3a	all	ss12	122	AGA	AAG	AAT	2	GTAAGAATA:TGTAGAATT	1:1	FALSE	1.83333333333333	0.833333333333333	0.333333333333333	0	0	0	0	0	SARSCOV2_vs_AY502924.1	ORF2	dNNdNS	1000	10	85.25	2	30.583333333333332	0.127560056151149	0.0684234871721278	1.86427294812168	0.059136568979021	0.0553731001948884	0.0517154850501597	NaN	NaN	0.0643259960343568	0.357925014493448	839	0	161	0.161	0.839	0.322
ORF3a	all	ss12	123	ATA	AAT	AAT	2	AGAATAATA:AGAATTATT	1:1	FALSE	2	0.666666666666667	0.333333333333333	0	0	1	0	0	SARSCOV2_vs_AY502924.1	ORF2	dNNdNS	1000	10	85.08333333333334	2	30.583333333333332	0.127832485302701	0.0684234871721278	1.8682544632828	0.0594089981305732	0.053896566000088	0.0514547245067048	NaN	NaN	0.0650846190940768	0.361349695689999	826	0	174	0.174	0.826	0.348
ORF3a	all	ss12	124	ATA	AAT	AAT	2	ATAATAATG:ATTATTATG	1:1	FALSE	1.66666666666667	0.666666666666667	0.666666666666667	0	0	1	0	0	SARSCOV2_vs_AY502924.1	ORF2	dNNdNS	1000	10	83.58333333333334	2	30.416666666666668	0.13033787247006	0.0688161477015357	1.89400128928099	0.0615217247685243	0.0570045982108208	0.0530085983564196	NA	NA	0.066036356294346	0.351525627376445	851	1	148	0.148	0.851	0.296
ORF3a	all	ss12	125	ATG	AAT	GAG	2	ATAATGAGG:ATTATGAGA	1:1	FALSE	2.33333333333333	0	0.666666666666667	0	0	0	0	0	SARSCOV2_vs_AY502924.1	ORF2	dNNdNS	1000	10	83.41666666666667	2	30.25	0.130622339506704	0.0692133441658409	1.88724213633895	0.0614089953408634	0.054670971112476	0.0552218742944735	NaN	NaN	0.0653612547457132	0.347457631769697	825	1	174	0.174	0.825	0.348
ORF3a	all	ss12	126	AGA	GAG	ATG	2	ATGAGATGT:ATGAGGCTT	1:1	FALSE	1.91666666666667	0.75	0.333333333333333	0	0	1	0	0	SARSCOV2_vs_AY502924.1	ORF2	dNNdNS	1000	10	82.91666666666667	3	29.916666666666668	0.131483259230803	0.107647107231784	1.22142863484196	0.0238361519990195	0.0544791565629733	0.0713084371807306	NaN	NaN	0.0800520390390671	0.765887710702822	639	0	361	0.361	0.639	0.722
ORF3a	all	ss12	127	CTT	ATG	TTG	2	AGATGTTGG:AGGCTTTGG	1:1	TRUE	1.75	0.333333333333333	0.5	0.416666666666667	2	0	0	0	SARSCOV2_vs_AY502924.1	ORF2	dNNdNS	1000	11	82.33333333333334	3	30.25	0.147136768189642	0.106372646579413	1.38321996228416	0.040764121610229	0.0595741957574619	0.0700878896334572	NaN	NaN	0.0828864394633601	0.622855868773872	717	0	283	0.283	0.717	0.566
ORF3a	all	ss12	128	TGG	TTG	GCT	2	CTTTGGCTT:TGTTGGCTT	1:1	FALSE	3	0	0	0	0	0	0	0	SARSCOV2_vs_AY502924.1	ORF2	dNNdNS	1000	11	82.58333333333334	3	30.083333333333332	0.146644815816844	0.107006075844546	1.37043447915877	0.039638739972298	0.0566103584855549	0.0673242031395431	NaN	NaN	0.0835972548376441	0.63538354945493	688	1	311	0.311	0.688	0.622
ORF3a	all	ss12	129	CTT	GCT	TTG	2	TGGCTTTGC:TGGCTTTGT	1:1	FALSE	1	0.666666666666667	1	0.333333333333333	0	0	0	0	SARSCOV2_vs_AY502924.1	ORF2	dNNdNS	1000	11	80.58333333333334	3	31.083333333333332	0.15067539576423	0.103314927985559	1.45840875759302	0.0473604677786719	0.0601967515009218	0.0690096119010071	NaN	NaN	0.0863511384439908	0.583373524795964	729	0	271	0.271	0.729	0.542
ORF3a	all	ss12	130	TGC	TTG	CTG	2	CTTTGCTGG:CTTTGTTGG	1:1	FALSE	2.16666666666667	0	0.333333333333333	0.5	0	0	0	1	SARSCOV2_vs_AY502924.1	ORF2	dNNdNS	1000	13	81.41666666666667	3	30.75	0.179546761902854	0.104516640682884	1.71787727513766	0.0750301212199705	0.0650123863193678	0.0691488588462898	NaN	NaN	0.0907115587821546	0.408164196631196	802	0	198	0.198	0.802	0.396
ORF3a	all	ss12	131	TGG	CTG	GAA	2	TGCTGGAAA:TGTTGGAAG	1:1	FALSE	2.5	0	0.5	0	0	0	0	0	SARSCOV2_vs_AY502924.1	ORF2	dNNdNS	1000	14	80.58333333333333	4	31.083333333333336	0.197626838051651	0.141177857059553	1.39984302190029	0.0564489809920988	0.071406444189124	0.081837894408478	NaN	NaN	0.0957334774688066	0.55542717214125	721	0	279	0.279	0.721	0.558
ORF3a	all	ss12	132	AAA	GAA	ATG	2	TGGAAATGC:TGGAAGTGC	1:1	FALSE	2.33333333333333	0.333333333333333	0.333333333333333	0	0	1	0	0	SARSCOV2_vs_AY502924.1	ORF2	dNNdNS	1000	15	80.08333333333333	4	31.166666666666668	0.215501453764008	0.140762624951505	1.53095648676807	0.0747388288125025	0.0734111110771972	0.0784247037871584	NaN	NaN	0.102919545464074	0.467724182922902	761	0	239	0.239	0.761	0.478
ORF3a	all	ss12	133	TGC	ATG	CAA	2	AAATGCCGT:AAGTGCAAA	1:1	FALSE	2.25	0.25	0.5	0	0	0	0	0	SARSCOV2_vs_AY502924.1	ORF2	dNNdNS	1000	16	79.08333333333333	4	32.00000000000001	0.235784099565019	0.136741167595466	1.72430953831373	0.0990429319695526	0.0760516311498743	0.078681362212598	NaN	NaN	0.101109122121162	0.327301011960861	848	0	152	0.152	0.848	0.304
ORF3a	all	ss12	134	AAA	CAA	ATC	2	TGCAAATCC:TGCCGTTCC	1:1	TRUE	1.66666666666667	0.666666666666667	0.666666666666667	0	2	0	1	0	SARSCOV2_vs_AY502924.1	ORF2	dNNdNS	1000	16	79.16666666666666	4	31.83333333333334	0.235492518065836	0.137526919369799	1.71233762193579	0.0979655986960378	0.0776987358520223	0.0821658630041149	NaN	NaN	0.101163612772489	0.332850778056412	821	0	179	0.179	0.821	0.358
ORF3a	all	ss12	135	TCC	ATC	CAA	2	AAATCCAAG:CGTTCCAAA	1:1	FALSE	1.5	1	0.5	0	0	0	0	0	SARSCOV2_vs_AY502924.1	ORF2	dNNdNS	1000	14	78.49999999999999	3	32.16666666666667	0.203651779146104	0.0995936054863591	2.04482785969625	0.104058173659745	0.0704321701771968	0.0637603579647648	NaN	NaN	0.0936074007856966	0.266290932880603	858	1	141	0.141	0.858	0.282
ORF3a	all	ss12	136	AAA	CAA	AAA	2	TCCAAAAAC:TCCAAGAAC	1:1	FALSE	2.16666666666667	0.5	0.333333333333333	0	0	1	0	0	SARSCOV2_vs_AY502924.1	ORF2	dNNdNS	1000	14	78.66666666666666	3	32.66666666666667	0.20315621560155	0.0979651368127982	2.07376034180161	0.105191078788752	0.0724487933877448	0.064042722385759	NaN	NaN	0.0912937168303217	0.249227835467506	848	0	152	0.152	0.848	0.304
ORF3a	all	ss12	137	AAC	AAA	CCC	2	AAAAACCCA:AAGAACCCA	1:1	FALSE	2.33333333333333	0.333333333333333	0.333333333333333	0	0	0	0	0	SARSCOV2_vs_AY502924.1	ORF2	dNNdNS	1000	14	78.49999999999999	3	32.66666666666667	0.203651779146104	0.0979651368127982	2.0788189122347	0.105686642333306	0.0676929131021479	0.0622278775784107	NaN	NaN	0.0907568521010687	0.244220157824782	880	0	120	0.12	0.88	0.24
ORF3a	all	ss12	138	CCA	CCC	ATT	2	AACCCATTA	2	FALSE	1	1	1	0	0	0	0	0	SARSCOV2_vs_AY502924.1	ORF2	dNNdNS	1000	14	78.16666666666666	3	32.333333333333336	0.20465023999998	0.0990447915097998	2.06623929315588	0.10560544849018	0.0708955066544901	0.0617609773363985	NaN	NaN	0.0969727593970622	0.276144274667978	869	0	131	0.131	0.869	0.262
ORF3a	all	ss12	139	TTA	ATT	ACT	2	CCATTACTT	2	FALSE	1.33333333333333	0.666666666666667	1	0	0	0	0	0	SARSCOV2_vs_AY502924.1	ORF2	dNNdNS	1000	14	79.16666666666666	3	31.33333333333334	0.201683977327343	0.102431651254313	1.96896149635048	0.0992523260730298	0.0686585002112143	0.0669284339437343	NaN	NaN	0.0934656419679111	0.288275446048307	858	0	142	0.142	0.858	0.284
ORF3a	all	ss12	140	CTT	ACT	TTA	2	TTACTTTAT	2	FALSE	1	0.666666666666667	1	0.333333333333333	0	0	0	0	SARSCOV2_vs_AY502924.1	ORF2	dNNdNS	1000	14	79.5	3	30.66666666666667	0.200714352979387	0.104821456781369	1.91482125074856	0.0958928961980183	0.0659197674864553	0.0695258996310555	NaN	NaN	0.0949904521694794	0.312734726356599	860	0	140	0.14	0.86	0.28
ORF3a	all	ss12	141	TAT	TTA	TGA	2	CTTTATGAT	2	FALSE	1.66666666666667	0	0.333333333333333	0	0	0	0	0	SARSCOV2_vs_AY502924.1	ORF2	dNNdNS	1000	15	79.83333333333333	3	30.33333333333334	0.216283656691977	0.106058740537371	2.03928177532682	0.110224916154606	0.0684956994385652	0.0667734499840812	NaN	NaN	0.0970522118768242	0.256070411155633	883	0	117	0.117	0.883	0.234
ORF3a	all	ss12	142	GAT	TGA	TGC	2	TATGATGCC	2	FALSE	0.666666666666667	0.333333333333333	0	0	0	0	0	0	SARSCOV2_vs_AY502924.1	ORF2	dNNdNS	1000	15	78.66666666666666	3	30.000000000000004	0.220010857490594	0.107325632730505	2.04993766999764	0.112685224760089	0.0702874429880301	0.0700868278600309	NaN	NaN	0.0997551139708388	0.258637001435167	874	0	126	0.126	0.874	0.252
ORF3a	all	ss12	143	GCC	TGC	CAA	2	GATGCCAAC	2	FALSE	1.5	1	0.5	0	0	0	0	0	SARSCOV2_vs_AY502924.1	ORF2	dNNdNS	1000	17	79.99999999999999	3	30.66666666666667	0.249858334896404	0.104821456781369	2.38365638647386	0.145036878115035	0.0767319374168191	0.069755723048463	NaN	NaN	0.101989582208274	0.155004357078947	914	0	86	0.086	0.914	0.172
ORF3a	all	ss12	144	AAC	CAA	CTA	2	GCCAACTAC:GCCAACTAT	1:1	FALSE	2.33333333333333	0	0.333333333333333	0.333333333333333	0	0	0	0	SARSCOV2_vs_AY502924.1	ORF2	dNNdNS	1000	18	81.33333333333331	3	30.16666666666667	0.262255311359812	0.106688419438138	2.45814224956137	0.155566891921673	0.0755600056428336	0.0696187711788376	NaN	NaN	0.107256598302652	0.146942013647912	929	0	71	0.071	0.929	0.142
ORF3a	all	ss12	145	TAC	CTA	CTT	2	AACTACTTT:AACTATTTT	1:1	FALSE	1	1	1	0	0	1	0	0	SARSCOV2_vs_AY502924.1	ORF2	dNNdNS	1000	20	80.66666666666666	3	30.83333333333334	0.301006043193227	0.104213595070396	2.88835677331635	0.19679244812283	0.0891705528873995	0.0660137002082205	NaN	NaN	0.118743438907744	0.0974606296135162	957	0	43	0.043	0.957	0.086
ORF3a	all	ss12	146	TTT	CTT	TCT	2	TACTTTGTT:TATTTTCTT	1:1	FALSE	2	0.333333333333333	0.666666666666667	0	0	0	0	0	SARSCOV2_vs_AY502924.1	ORF2	dNNdNS	1000	20	80.83333333333333	3	30.66666666666667	0.300242781455809	0.104821456781369	2.86432559396727	0.19542132467444	0.0843274544097281	0.0653273915310794	NaN	NaN	0.120120614669326	0.10376347229523	948	0	52	0.052	0.948	0.104
ORF3a	all	ss12	147	CTT	TCT	TTG	2	TTTCTTTGC:TTTGTTTGC	1:1	FALSE	1.25	0.666666666666667	0.75	0.333333333333333	1	0	0	0	SARSCOV2_vs_AY502924.1	ORF2	dNNdNS	1000	20	80.66666666666666	3	30.16666666666667	0.301006043193227	0.106688419438138	2.82135628944959	0.194317623755089	0.0934128027733984	0.0710335266676149	NaN	NaN	0.109286119448074	0.0753934808430515	963	0	37	0.037	0.963	0.074
ORF3a	all	ss12	148	TGC	TTG	CTG	2	CTTTGCTGG:GTTTGCTGG	1:1	FALSE	2.16666666666667	0	0.333333333333333	0.5	0	0	0	0	SARSCOV2_vs_AY502924.1	ORF2	dNNdNS	1000	19	80.99999999999999	3	29.83333333333334	0.281300723192845	0.107970516691131	2.60534756907347	0.173330206501714	0.0833147194364108	0.0707362941317831	NaN	NaN	0.115062180547022	0.131963321740066	939	0	61	0.061	0.939	0.122
ORF3a	all	ss12	149	TGG	CTG	GCA	2	TGCTGGCAC:TGCTGGCAT	1:1	FALSE	2	0	1	0	0	0	0	0	SARSCOV2_vs_AY502924.1	ORF2	dNNdNS	1000	19	80.49999999999999	3	30.33333333333334	0.283423708706632	0.106058740537371	2.6723276862482	0.177364968169261	0.0862808761796247	0.0666701836233868	NaN	NaN	0.113298807621423	0.117474641032882	939	0	61	0.061	0.939	0.122
ORF3a	all	ss12	150	CAC	GCA	CAC	2	TGGCACACA:TGGCATACT	1:1	FALSE	1.66666666666667	0.333333333333333	1	0	0	1	0	0	SARSCOV2_vs_AY502924.1	ORF2	dNNdNS	1000	19	80.83333333333331	3	29.66666666666667	0.28200480071778	0.108623210908842	2.59617441206412	0.173381589808938	0.0844831356577981	0.072835128824713	NaN	NaN	0.115615989378948	0.133709412108176	936	0	64	0.064	0.936	0.128
ORF3a	all	ss12	151	ACA	CAC	ACA	2	CACACACAT:CATACTAAT	1:1	FALSE	1.33333333333333	1	0.666666666666667	0	0	1	0	0	SARSCOV2_vs_AY502924.1	ORF2	dNNdNS	1000	19	80.41666666666664	4	29.66666666666667	0.283780696115475	0.148632696437812	1.90927503111141	0.135147999677663	0.0841853105869263	0.0812716573135784	NaN	NaN	0.120460821759875	0.261894357488197	857	0	143	0.143	0.857	0.286
ORF3a	all	ss12	152	AAT	ACA	TAA	2	ACACATAAC:ACTAATTGT	1:1	FALSE	1.66666666666667	0	1	0.333333333333333	1	0	0	0	SARSCOV2_vs_AY502924.1	ORF2	dNNdNS	1000	19	80.58333333333331	4	29.500000000000004	0.283067628950574	0.149561992614941	1.89264414040908	0.133505636335633	0.0821155922601145	0.0835913384910615	NaN	NaN	0.125225429681354	0.286368312439687	883	0	117	0.117	0.883	0.234
ORF3a	all	ss12	153	AAC	TAA	CTA	2	AATTGTTAC:CATAACTAT	1:1	TRUE	2.25	0	0.333333333333333	0.416666666666667	0	0	1	1	SARSCOV2_vs_AY502924.1	ORF2	dNNdNS	1000	18	80.16666666666664	4	29.250000000000004	0.26683825481505	0.150978005779684	1.76739819443924	0.115860249035366	0.0800113342103141	0.0881000284685634	NaN	NaN	0.121449623040881	0.34009485969196	853	0	147	0.147	0.853	0.294
ORF3a	all	ss12	154	TAC	CTA	CGA	2	AACTATGAC:TGTTACGAC	1:1	FALSE	1.33333333333333	0	0.666666666666667	0	0	0	0	0	SARSCOV2_vs_AY502924.1	ORF2	dNNdNS	1000	19	79.33333333333331	3	29.66666666666667	0.288505753829318	0.108623210908842	2.65602306740348	0.179882542920476	0.0894461355458396	0.0704114459046151	NaN	NaN	0.111592038050367	0.106969393739987	949	0	51	0.051	0.949	0.102
ORF3a	all	ss12	155	GAC	CGA	CTA	2	TACGACTAT:TATGACTAC	1:1	FALSE	1.66666666666667	0	1	0.333333333333333	0	0	0	0	SARSCOV2_vs_AY502924.1	ORF2	dNNdNS	1000	19	79.83333333333331	3	30.000000000000004	0.286305319885247	0.107325632730505	2.66763225709705	0.178979687154742	0.0850283559848975	0.0688825439223314	NaN	NaN	0.105852800731734	0.0908681998582323	967	0	33	0.033	0.967	0.066
ORF3a	all	ss12	156	TAC	CTA	CTG	2	GACTACTGT:GACTATTGT	1:1	FALSE	1	0	1	1	0	0	0	1	SARSCOV2_vs_AY502924.1	ORF2	dNNdNS	1000	20	80.33333333333331	3	29.16666666666667	0.302544426379644	0.110629602831442	2.73475108502927	0.191914823548202	0.0886192212682813	0.0689280386899622	NaN	NaN	0.112996436701203	0.08942949552553	961	1	38	0.038	0.961	0.076
ORF3a	all	ss12	157	TGT	CTG	TAT	2	TACTGTATA:TATTGTATA	1:1	FALSE	1.83333333333333	0.5	0.666666666666667	0	0	0	0	0	SARSCOV2_vs_AY502924.1	ORF2	dNNdNS	1000	20	80.66666666666664	3	28.83333333333334	0.301006043193227	0.11200896641424	2.68733881607321	0.188997076778987	0.0867814612451235	0.0753064875186852	NaN	NaN	0.112512921315267	0.0929999171139714	957	0	43	0.043	0.957	0.086
ORF3a	all	ss12	158	ATA	TAT	ACC	2	TGTATACCA:TGTATACCT	1:1	FALSE	1.33333333333333	0.666666666666667	1	0	0	0	0	0	SARSCOV2_vs_AY502924.1	ORF2	dNNdNS	1000	20	80.83333333333331	3	28.83333333333334	0.300242781455809	0.11200896641424	2.68052452466555	0.18823381504157	0.0839746115855998	0.071199644773515	NaN	NaN	0.111357013487452	0.0909584610271051	953	0	47	0.047	0.953	0.094
ORF3a	all	ss12	159	CCA	ACC	ATA	2	ATACCATAT:ATACCTTAC	1:1	FALSE	1	0.833333333333333	1	0.166666666666667	0	1	0	0	SARSCOV2_vs_AY502924.1	ORF2	dNNdNS	1000	20	81.16666666666666	3	28.16666666666667	0.298727964139002	0.114873729376874	2.60048982268996	0.183854234762128	0.088892325976301	0.0718884742533195	NaN	NaN	0.118696591809704	0.121395463927285	945	0	55	0.055	0.945	0.11
ORF3a	all	ss12	160	TAC	ATA	CAA	2	CCATATAAC:CCTTACAAT	1:1	FALSE	1.5	0	0.5	0	0	0	0	0	SARSCOV2_vs_AY502924.1	ORF2	dNNdNS	1000	20	81.49999999999999	4	28.16666666666667	0.297228554032125	0.157438341821211	1.88790450022435	0.139790212210914	0.0839496582312547	0.0864683915099561	NaN	NaN	0.130177378361434	0.282892552204804	855	0	145	0.145	0.855	0.29
ORF3a	all	ss12	161	AAC	CAA	CAG	2	TACAATAGT:TATAACAGT	1:1	FALSE	2.66666666666667	0	0.333333333333333	0	0	0	0	0	SARSCOV2_vs_AY502924.1	ORF2	dNNdNS	1000	21	81.99999999999999	4	28.000000000000004	0.313301400524984	0.158481820250405	1.97689173452173	0.154819580274579	0.0898343717668278	0.0853487717957538	NaN	NaN	0.132477619586465	0.242545860656277	884	0	116	0.116	0.884	0.232
ORF3a	all	ss12	162	AGT	CAG	TGT	2	AACAGTGTC:AATAGTGTA	1:1	FALSE	2.33333333333333	0.333333333333333	0.333333333333333	0	0	0	0	0	SARSCOV2_vs_AY502924.1	ORF2	dNNdNS	1000	21	80.66666666666664	4	28.33333333333334	0.31975701984729	0.156408563919793	2.04437028148448	0.163348455927497	0.0892281016784501	0.0818109825475053	NaN	NaN	0.130553105049391	0.210860370261557	902	0	98	0.098	0.902	0.196
ORF3a	all	ss12	163	GTA	TGT	AAC	2	AGTGTAACT:AGTGTCACA	1:1	FALSE	1.5	1	0.5	0	0	1	0	0	SARSCOV2_vs_AY502924.1	ORF2	dNNdNS	1000	21	79.66666666666664	4	28.66666666666667	0.324778826259198	0.154389040653111	2.1036391241586	0.170389785606087	0.0917635445395249	0.0859922901771227	NaN	NaN	0.122989796992374	0.165930884639368	928	0	72	0.072	0.928	0.144
ORF3a	all	ss12	164	ACA	AAC	AGA	2	GTAACTTCT:GTCACAGAT	1:1	FALSE	1.66666666666667	0.75	0.333333333333333	0.25	0	1	0	0	SARSCOV2_vs_AY502924.1	ORF2	dNNdNS	1000	21	79.83333333333331	4	29.16666666666667	0.323930763923761	0.151456007747705	2.13877791142735	0.172474756176056	0.0889401658560854	0.0808500213145221	NaN	NaN	0.130296059281997	0.185597949265793	906	0	94	0.094	0.906	0.188
ORF3a	all	ss12	165	GAT	AGA	TAC	2	ACAGATACA:ACTTCTTCA	1:1	TRUE	2	0.666666666666667	0.333333333333333	0	2	0	0	0	SARSCOV2_vs_AY502924.1	ORF2	dNNdNS	1000	21	78.99999999999999	4	29.83333333333334	0.328216664807022	0.147714914296514	2.22196022906786	0.180501750510508	0.0947762017931722	0.0813313275892177	NaN	NaN	0.130984928290034	0.168192635809454	914	0	86	0.086	0.914	0.172
ORF3a	all	ss12	166	ACA	TAC	AAT	2	GATACAATT:TCTTCAATT	1:1	FALSE	1	1	1	0	1	0	0	0	SARSCOV2_vs_AY502924.1	ORF2	dNNdNS	1000	20	78.33333333333331	4	30.500000000000007	0.312120297918684	0.144154737019872	2.16517545223406	0.167965560898812	0.0884403996769768	0.0781522819030589	NaN	NaN	0.12125091084327	0.165969137795898	925	0	75	0.075	0.925	0.15
ORF3a	all	ss12	167	ATT	AAT	TGT	2	ACAATTGTC:TCAATTGTC	1:1	FALSE	2	0.666666666666667	0.333333333333333	0	0	0	0	0	SARSCOV2_vs_AY502924.1	ORF2	dNNdNS	1000	19	78.33333333333331	4	30.500000000000007	0.293010983942946	0.144154737019872	2.03261432818925	0.148856246923073	0.0819828001481273	0.080650500486933	NaN	NaN	0.115519764614241	0.197544776593487	892	0	108	0.108	0.892	0.216
ORF3a	all	ss12	168	GTC	TGT	CAT	2	ATTGTCATT:ATTGTCGTT	1:1	FALSE	1.5	1	0.5	0	0	0	0	0	SARSCOV2_vs_AY502924.1	ORF2	dNNdNS	1000	19	77.66666666666664	4	30.83333333333334	0.296094486163045	0.142438427764417	2.07875424357227	0.153656058398628	0.0878853691363572	0.075403422633648	NaN	NaN	0.119565469311254	0.198750112628968	905	0	95	0.095	0.905	0.19
ORF3a	all	ss12	169	ATT	CAT	TAC	2	GTCATTACT:GTCGTTACT	1:1	FALSE	1.5	0.833333333333333	0.666666666666667	0	1	0	0	0	SARSCOV2_vs_AY502924.1	ORF2	dNNdNS	1000	19	77.83333333333331	4	31.33333333333334	0.295317464132448	0.139939466685309	2.11032292124242	0.155377997447139	0.0807472128655887	0.0752766951495851	NaN	NaN	0.118200157977133	0.188666931158156	915	0	85	0.085	0.915	0.17
ORF3a	all	ss12	170	ACT	TAC	TGA	2	ATTACTTCA:GTTACTGAA	1:1	FALSE	1	1	1	0	0	0	0	0	SARSCOV2_vs_AY502924.1	ORF2	dNNdNS	1000	20	78.16666666666664	4	31.08333333333334	0.3129461186614	0.141177857059552	2.21667990419625	0.171768261601848	0.092365863378626	0.078795870287236	NaN	NaN	0.116709661185135	0.1410865073357	920	0	80	0.08	0.92	0.16
ORF3a	all	ss12	171	GAA	TGA	AGG	2	ACTGAAGGT:ACTTCAGGT	1:1	FALSE	1.16666666666667	0.5	1.16666666666667	0.166666666666667	0	0	0	0	SARSCOV2_vs_AY502924.1	ORF2	dNNdNS	1000	20	78.83333333333331	4	30.750000000000007	0.309669148463835	0.142863650574837	2.16758529701451	0.166805497888998	0.0875245774383352	0.0791732177940962	NaN	NaN	0.120623170512796	0.16670642355287	919	0	81	0.081	0.919	0.162
ORF3a	all	ss12	172	GGT	AGG	TGA	2	GAAGGTGAC:TCAGGTGAT	1:1	FALSE	1.66666666666667	0	0.333333333333333	0	0	0	0	0	SARSCOV2_vs_AY502924.1	ORF2	dNNdNS	1000	20	78.66666666666664	4	30.58333333333334	0.310481848332055	0.143721781908901	2.16029779347473	0.166760066423154	0.0858116800191883	0.0764665239652698	NaN	NaN	0.123410543077406	0.176611288746476	917	0	83	0.083	0.917	0.166
ORF3a	all	ss12	173	GAC	TGA	CGG	2	GGTGACGGC:GGTGATGGC	1:1	FALSE	0.5	0.333333333333333	0.166666666666667	0	0	1	0	0	SARSCOV2_vs_AY502924.1	ORF2	dNNdNS	1000	20	79.3333333333333	4	30.58333333333334	0.307256730483381	0.143721781908901	2.13785778608101	0.16353494857448	0.0862337729610339	0.0806872334935728	NaN	NaN	0.124569006740784	0.189248303080491	915	0	85	0.085	0.915	0.17
ORF3a	all	ss12	174	GGC	CGG	CAC	2	GACGGCATT:GATGGCACA	1:1	FALSE	1.5	1	0.5	0	0	0	0	0	SARSCOV2_vs_AY502924.1	ORF2	dNNdNS	1000	20	80.49999999999997	4	30.750000000000004	0.301773247822437	0.142863650574837	2.11231651024036	0.158909597247601	0.0881120473789575	0.0797228469516895	NaN	NaN	0.118352892022557	0.179376883005246	909	0	91	0.091	0.909	0.182
ORF3a	all	ss12	175	ACA	CAC	AAC	2	GGCACAACA:GGCATTTCA	1:1	TRUE	1.83333333333333	0.833333333333333	0.333333333333333	0	0	1	1	0	SARSCOV2_vs_AY502924.1	ORF2	dNNdNS	1000	20	80.99999999999997	4	30.250000000000004	0.29948343190034	0.145469445655623	2.05873769952572	0.154013986244716	0.0848991599816775	0.0822686172797066	NaN	NaN	0.120931000090171	0.20281616520118	898	0	102	0.102	0.898	0.204
ORF3a	all	ss12	176	ACA	AAC	AAC	2	ACAACAAGT:ATTTCAACA	1:1	FALSE	1.33333333333333	1	0.666666666666667	0	1	0	0	0	SARSCOV2_vs_AY502924.1	ORF2	dNNdNS	1000	21	80.41666666666664	3	30.66666666666667	0.320997633478909	0.104821456781369	3.06232753613059	0.21617617669754	0.0864158288075093	0.0642801556002547	NaN	NaN	0.114290811910595	0.0585633419524688	974	1	25	0.025	0.974	0.05
ORF3a	all	ss12	177	ACA	AAC	ACC	2	ACAAGTCCT:TCAACACCA	1:1	TRUE	2	0.666666666666667	0.333333333333333	0	2	0	0	0	SARSCOV2_vs_AY502924.1	ORF2	dNNdNS	1000	20	79.66666666666664	3	30.000000000000004	0.305669512283459	0.107325632730505	2.84805693203782	0.198343879552954	0.0925056788339971	0.0628958287284255	NaN	NaN	0.107804186239391	0.0657897890270901	974	0	26	0.026	0.974	0.052
ORF3a	all	ss12	178	CCA	ACC	AAA	2	ACACCAAAA:AGTCCTATT	1:1	FALSE	1	1	1	0	0	0	0	0	SARSCOV2_vs_AY502924.1	ORF2	dNNdNS	1000	19	79.66666666666664	3	30.33333333333334	0.287035013343561	0.106058740537371	2.70637772888148	0.18097627280619	0.0798415190718365	0.0620885978145287	NaN	NaN	0.106696884118605	0.0898533017236434	965	0	35	0.035	0.965	0.07
ORF3a	all	ss12	179	AAA	AAA	ACT	2	CCAAAACTC:CCTATTTCT	1:1	TRUE	1.83333333333333	0.5	0.666666666666667	0	2	0	0	0	SARSCOV2_vs_AY502924.1	ORF2	dNNdNS	1000	19	80.16666666666664	4	29.83333333333334	0.284857139505292	0.147714914296514	1.92842503996236	0.137142225208778	0.0818040077339897	0.0810532201484837	NaN	NaN	0.116413246012327	0.238771192066579	882	0	118	0.118	0.882	0.236
ORF3a	all	ss12	180	CTC	ACT	CAA	2	AAACTCAAA:ATTTCTGAA	1:1	TRUE	1.33333333333333	1	0.666666666666667	0	1	0	1	0	SARSCOV2_vs_AY502924.1	ORF2	dNNdNS	1000	17	79.33333333333331	4	30.16666666666667	0.25235417746591	0.145913043990275	1.7294833317488	0.106441133475635	0.0754032024618427	0.0796671962077745	NaN	NaN	0.108877234894504	0.328259706621094	846	0	154	0.154	0.846	0.308
ORF3a	all	ss12	181	AAA	CAA	ACA	2	CTCAAAGAA:TCTGAACAT	1:1	FALSE	2	0.416666666666667	0.583333333333333	0	1	0	0	0	SARSCOV2_vs_AY502924.1	ORF2	dNNdNS	1000	16	79.83333333333331	3	30.333333333333336	0.233185780458787	0.106058740537371	2.19864745967468	0.127127039921416	0.0700811937476594	0.0636107050133922	NaN	NaN	0.102286199171728	0.213920817240996	905	0	95	0.095	0.905	0.19
ORF3a	all	ss12	182	CAT	ACA	AGA	2	AAAGAAGAC:GAACATGAC	1:1	FALSE	1.33333333333333	0.5	1.16666666666667	0	1	0	0	0	SARSCOV2_vs_AY502924.1	ORF2	dNNdNS	1000	15	79.49999999999999	3	30.750000000000004	0.217335531831527	0.104516640682884	2.07943472361449	0.112818891148643	0.0672030346249625	0.0653152454211087	NaN	NaN	0.102135560337006	0.269333158214477	869	1	130	0.13	0.869	0.26
ORF3a	all	ss12	183	GAC	AGA	CTA	2	CATGACTAC:GAAGACTAC	1:1	FALSE	2.33333333333333	0	0.333333333333333	0.333333333333333	0	0	0	0	SARSCOV2_vs_AY502924.1	ORF2	dNNdNS	1000	14	80.16666666666666	3	29.916666666666668	0.198802969548926	0.107647107231784	1.84680271176138	0.091155862317142	0.0643303011451474	0.0627545711631828	NaN	NaN	0.101073866197812	0.367123960338597	831	0	169	0.169	0.831	0.338
ORF3a	all	ss12	184	TAC	CTA	CCA	2	GACTACCAA:GACTACCAG	1:1	FALSE	1	1	1	0	0	0	0	0	SARSCOV2_vs_AY502924.1	ORF2	dNNdNS	1000	14	78.83333333333333	4	30.583333333333332	0.202663072619289	0.143721781908901	1.41010687404188	0.0589412907103882	0.0639673923326006	0.0765070559391923	NaN	NaN	0.109252725629452	0.589545399777037	721	0	279	0.279	0.721	0.558
ORF3a	all	ss12	185	CAA	CCA	AAT	2	TACCAAATT:TACCAGATT	1:1	FALSE	1.66666666666667	0.333333333333333	1	0	0	1	0	0	SARSCOV2_vs_AY502924.1	ORF2	dNNdNS	1000	14	80.5	4	29.916666666666668	0.197860943283853	0.147260274111344	1.34361384615004	0.0506006691725088	0.0617171248182844	0.0801347890427481	NaN	NaN	0.111913920142238	0.651168712781637	694	0	306	0.306	0.694	0.612
ORF3a	all	ss12	186	ATT	AAT	TGG	2	CAAATTGGT:CAGATTGGT	1:1	FALSE	2	0.666666666666667	0.333333333333333	0	0	0	0	0	SARSCOV2_vs_AY502924.1	ORF2	dNNdNS	1000	14	81.16666666666666	4	29.25	0.196003572834134	0.150978005779684	1.29822600200558	0.0450255670544508	0.0676034187467381	0.078162905193671	NaN	NaN	0.106680445626005	0.672981099032597	681	0	319	0.319	0.681	0.638
ORF3a	all	ss12	187	GGT	TGG	TGG	2	ATTGGTGGT	2	FALSE	2	1	0	0	0	0	0	0	SARSCOV2_vs_AY502924.1	ORF2	dNNdNS	1000	15	80.66666666666666	4	29.583333333333332	0.213698279309918	0.149095891727942	1.43329421644868	0.0646023875819759	0.0706565608175992	0.0754904514882278	NaN	NaN	0.110245299507478	0.55788379219097906	736	0	264	0.264	0.736	0.528
ORF3a	all	ss12	188	GGT	TGG	TTA	2	GGTGGTTAT	2	FALSE	2	0.666666666666667	0	0.333333333333333	0	0	0	0	SARSCOV2_vs_AY502924.1	ORF2	dNNdNS	1000	15	80.16666666666666	4	30.083333333333332	0.21524198382966	0.146359364647636	1.4706403266225	0.0688826191820243	0.066897573434021	0.0785468186956481	NaN	NaN	0.109101734796567	0.527804277712761	749	0	251	0.251	0.749	0.502
ORF3a	all	ss12	189	TAT	TTA	TAC	2	GGTTATACT:GGTTATTCT	1:1	FALSE	1.66666666666667	1	0.333333333333333	0	0	0	0	0	SARSCOV2_vs_AY502924.1	ORF2	dNNdNS	1000	15	78.16666666666666	4	30.583333333333332	0.221648134682889	0.143721781908901	1.54220280140544	0.0779263527739883	0.0686937823533008	0.0754577941556558	NaN	NaN	0.11062128811528	0.481157156529434	753	1	246	0.246	0.753	0.492
ORF3a	all	ss12	190	ACT	TAC	TGA	2	TATACTGAA:TATTCTGAG	1:1	FALSE	1.33333333333333	0	0.666666666666667	0	1	0	0	0	SARSCOV2_vs_AY502924.1	ORF2	dNNdNS	1000	16	78.83333333333331	4	30.583333333333332	0.23666322859543	0.143721781908901	1.6466761367142	0.0929414466865291	0.070675966440879	0.0773598645828087	NaN	NaN	0.112845209940619	0.410156138523208	782	0	218	0.218	0.782	0.436
ORF3a	all	ss12	191	GAA	TGA	AAA	2	ACTGAAAAA:TCTGAGGAT	1:1	FALSE	0.5	0.5	0	0	0	1	0	0	SARSCOV2_vs_AY502924.1	ORF2	dNNdNS	1000	15	78.49999999999999	4	30.916666666666668	0.220553902912914	0.142015736265178	1.55302439513524	0.0785381666477355	0.0681261186115162	0.0775500900211547	NaN	NaN	0.113959700363033	0.490713201604706	752	0	248	0.248	0.752	0.496
ORF3a	all	ss12	192	AAA	AAA	ATG	2	GAAAAATGG:GAGGATAGG	1:1	TRUE	2	0.333333333333333	0.666666666666667	0	2	0	0	0	SARSCOV2_vs_AY502924.1	ORF2	dNNdNS	1000	15	77.99999999999999	4	30.916666666666668	0.222199362107379	0.142015736265178	1.56461085194445	0.0801836258422008	0.0711444613193964	0.0786009535983258	NaN	NaN	0.107927086925908	0.457516459399665	791	0	209	0.209	0.791	0.418
ORF3a	all	ss12	193	AGG	ATG	GCA	2	AAATGGGAA:GATAGGCAC	1:1	FALSE	2.83333333333333	0.166666666666667	0	0	1	0	0	0	SARSCOV2_vs_AY502924.1	ORF2	dNNdNS	1000	13	77.16666666666666	6	31.41666666666667	0.190803499198466	0.220417888585699	0.865644346848381	-0.0296143893872323	0.0629772393068161	0.111866419802234	NaN	NaN	0.131253410267043	0.821491087821345	442	0	558	0.558	0.442	0.884
ORF3a	all	ss12	194	CAC	GCA	ATC	2	AGGCACTCA:TGGGAATCT	1:1	TRUE	1.66666666666667	0.333333333333333	1	0	2	0	0	0	SARSCOV2_vs_AY502924.1	ORF2	dNNdNS	1000	13	76.33333333333333	6	32.083333333333336	0.193179203235308	0.215112484631514	0.898038082569788	-0.0219332813962062	0.0629779330977063	0.109609239345877	NaN	NaN	0.139416217700751	0.874990838488998	441	0	559	0.559	0.441	0.882
ORF3a	all	ss12	195	TCA	ATC	AGG	2	CACTCAGGT:GAATCTGGA	1:1	FALSE	1.16666666666667	0.833333333333333	0.833333333333333	0.166666666666667	0	1	0	0	SARSCOV2_vs_AY502924.1	ORF2	dNNdNS	1000	11	76.16666666666666	6	31.583333333333336	0.160415060140258	0.219066980579392	0.732264897776881	-0.0586519204391334	0.0495371500671065	0.11423937453109	NaN	NaN	0.139957735097046	0.675165850062081	364	0	636	0.636	0.364	0.728
ORF3a	all	ss12	196	GGA	AGG	AGT	2	TCAGGTGTT:TCTGGAGTA	1:1	FALSE	1.83333333333333	1	0.166666666666667	0	0	1	0	0	SARSCOV2_vs_AY502924.1	ORF2	dNNdNS	1000	11	76.66666666666666	6	31.750000000000004	0.159249476407496	0.217732646143538	0.731399168788461	-0.0584831697360422	0.0520780445261554	0.110928466195473	NaN	NaN	0.127134253732395	0.645508242830803	338	0	662	0.662	0.338	0.676
ORF3a	all	ss12	197	GTA	AGT	AAA	2	GGAGTAAAA:GGTGTTAAA	1:1	FALSE	1.58333333333333	1	0.416666666666667	0	0	0	0	0	SARSCOV2_vs_AY502924.1	ORF2	dNNdNS	1000	11	76.83333333333333	6	31.91666666666667	0.158864717514625	0.216414580065769	0.734075853236624	-0.0575498625511439	0.0506535812643544	0.11646964742509	NaN	NaN	0.130522104209925	0.659270601446005	322	0	678	0.678	0.322	0.644
ORF3a	all	ss12	198	AAA	AAA	AGA	2	GTAAAAGAC:GTTAAAGAC	1:1	FALSE	1.66666666666667	0.5	0.833333333333333	0	0	0	0	0	SARSCOV2_vs_AY502924.1	ORF2	dNNdNS	1000	11	76.91666666666667	6	32.5	0.158673037027526	0.211925228838758	0.748721791628931	-0.0532521918112318	0.0519048989170158	0.111361651778649	NaN	NaN	0.133826755494746	0.690689987236147	337	0	663	0.663	0.337	0.674
ORF3a	all	ss12	199	GAC	AGA	CTA	2	AAAGACTAT:AAAGACTGT	1:1	FALSE	2.33333333333333	0	0.333333333333333	0.333333333333333	0	0	0	0	SARSCOV2_vs_AY502924.1	ORF2	dNNdNS	1000	11	76.91666666666667	6	32	0.158673037027526	0.215761554338836	0.735409222990409	-0.0570885173113096	0.0509578621796026	0.113818003842547	NaN	NaN	0.12931653501475	0.658877551994117	358	0	642	0.642	0.358	0.716
ORF3a	all	ss12	200	TAT	CTA	TGT	2	GACTATGTC:GACTGTGTT	1:1	FALSE	1.25	0.75	1	0	0	0	1	0	SARSCOV2_vs_AY502924.1	ORF2	dNNdNS	1000	11	76.75	6	32	0.15905686340681	0.215761554338836	0.737188160764845	-0.0567046909320252	0.0501537653154176	0.109206046740086	NaN	NaN	0.123946659147196	0.647316952848028	346	0	654	0.654	0.346	0.692
ORF3a	all	ss12	201	GTC	TGT	CGT	2	TATGTCGTT:TGTGTTGTA	1:1	FALSE	1.5	1	0.5	0	0	1	0	0	SARSCOV2_vs_AY502924.1	ORF2	dNNdNS	1000	11	76.83333333333334	5	32.333333333333336	0.158864717514625	0.173179167487274	0.91734311822638	-0.0143144499726495	0.0508508747258037	0.0962539773163305	NaN	NaN	0.121829143138866	0.906466929265991	468	0	532	0.532	0.468	0.936
ORF3a	all	ss12	202	GTA	CGT	ATT	2	GTCGTTGTA:GTTGTATTA	1:1	FALSE	1.25	1	0.75	0	0	1	0	0	SARSCOV2_vs_AY502924.1	ORF2	dNNdNS	1000	11	76.33333333333334	5	32.833333333333336	0.160024633856936	0.17021844254226	0.940113371188945	-0.0101938086853242	0.0529675642440595	0.0972805990828819	NaN	NaN	0.117106076558493	0.930633637141245	468	0	532	0.532	0.468	0.936
ORF3a	all	ss12	203	GTA	ATT	ACA	2	GTATTACAC:GTTGTACAT	1:1	FALSE	1.41666666666667	0.833333333333333	0.75	0	1	0	0	0	SARSCOV2_vs_AY502924.1	ORF2	dNNdNS	1000	11	76.08333333333334	5	33.083333333333336	0.160610991304224	0.168775880107432	0.951622893046025	-0.00816488880320848	0.0499144569864666	0.102454787383342	NaN	NaN	0.118395959549781	0.945019419030589	498	0	502	0.502	0.498	0.996
ORF3a	all	ss12	204	CAC	ACA	CAG	2	GTACATGGC:TTACACAGT	1:1	FALSE	1.83333333333333	0.166666666666667	1	0	0	1	0	0	SARSCOV2_vs_AY502924.1	ORF2	dNNdNS	1000	10	75.83333333333334	5	33.166666666666664	0.145028544735405	0.168300466878196	0.861723959686733	-0.023271922142791	0.0502402701545233	0.096117809224023	NaN	NaN	0.11526169892172	0.839990933306295	418	0	582	0.582	0.418	0.836
ORF3a	all	ss12	205	AGT	CAG	CTA	2	CACAGTTAC:CATGGCTAT	1:1	TRUE	2.16666666666667	0.333333333333333	0.166666666666667	0.333333333333333	1	0	0	1	SARSCOV2_vs_AY502924.1	ORF2	dNNdNS	1000	10	75.33333333333334	5	32.833333333333336	0.146091244169313	0.17021844254226	0.858257436664322	-0.0241271983729469	0.0494233895128313	0.0981771434638818	NaN	NaN	0.108011521515045	0.8232427610401	437	0	563	0.563	0.437	0.874
ORF3a	all	ss12	206	TAC	CTA	CTT	2	AGTTACTTC:GGCTATTTC	1:1	FALSE	1.33333333333333	1	0.666666666666667	0	0	1	0	0	SARSCOV2_vs_AY502924.1	ORF2	dNNdNS	1000	9	74.83333333333334	5	33	0.131083275220683	0.169253998250676	0.774476683419554	-0.0381707230299936	0.0480059916558439	0.0969786917051626	NaN	NaN	0.118563622610387	0.747495910678528	371	1	628	0.628	0.371	0.742
ORF3a	all	ss12	207	TTC	CTT	CAC	2	TACTTCACT:TATTTCACC	1:1	FALSE	2	0.333333333333333	0.666666666666667	0	0	0	0	0	SARSCOV2_vs_AY502924.1	ORF2	dNNdNS	1000	9	75	6	32.83333333333333	0.130765040358583	0.209443067094397	0.624346473591541	-0.0786780267358138	0.0475134894778817	0.115692078262	NaN	NaN	0.126575190846372	0.534210698699294	263	0	737	0.737	0.263	0.526
ORF3a	all	ss12	208	ACC	CAC	CGA	2	TTCACCGAA:TTCACTTCA	1:1	FALSE	1.66666666666667	0.75	0.333333333333333	0.25	0	0	0	0	SARSCOV2_vs_AY502924.1	ORF2	dNNdNS	1000	9	73.66666666666667	6	32.166666666666664	0.133355157329571	0.214467334863233	0.621797055549798	-0.0811121775336623	0.0476981604921917	0.119417734224866	NaN	NaN	0.134457054096644	0.546337642533274	270	0	730	0.73	0.27	0.54
ORF3a	all	ss12	209	GAA	CGA	AGA	2	ACCGAAGTT:ACTTCAGAC	1:1	FALSE	1.33333333333333	0.416666666666667	1	0.25	0	0	1	0	SARSCOV2_vs_AY502924.1	ORF2	dNNdNS	1000	9	73	6	32.83333333333333	0.13468918273131	0.209443067094397	0.643082555082164	-0.0747538843630872	0.0508363198740332	0.118874609241261	NaN	NaN	0.129919708878348	0.565030776471982	300	0	700	0.7	0.3	0.6
ORF3a	all	ss12	210	GAC	AGA	CTA	2	GAAGTTTAC:TCAGACTAT	1:1	TRUE	2	0.333333333333333	0.333333333333333	0.333333333333333	1	0	0	1	SARSCOV2_vs_AY502924.1	ORF2	dNNdNS	1000	9	73.33333333333334	6	32.166666666666664	0.134018841557532	0.214467334863233	0.624891625771338	-0.0804484933057014	0.0498383241533978	0.119413745394851	NaN	NaN	0.140762094100685	0.567646526871588	279	0	721	0.721	0.279	0.558
ORF3a	all	ss12	211	TAC	CTA	CTA	2	GACTATTAC:GTTTACTAC	1:1	FALSE	1.33333333333333	0	0.666666666666667	1	0	0	0	1	SARSCOV2_vs_AY502924.1	ORF2	dNNdNS	1000	8	74.00000000000001	6	32.166666666666664	0.116739982283845	0.214467334863233	0.544325234228749	-0.0977273525793884	0.0473301943036882	0.116165107312384	NaN	NaN	0.136365634576351	0.473585918227388	212	0	788	0.788	0.212	0.424
ORF3a	all	ss12	212	TAC	CTA	CCA	2	TACTACCAG:TATTACCAG	1:1	FALSE	1.33333333333333	1	0.666666666666667	0	0	0	0	0	SARSCOV2_vs_AY502924.1	ORF2	dNNdNS	1000	9	74.33333333333336	6	32.5	0.132047365954149	0.211925228838758	0.623084692076074	-0.0798778628846088	0.0496153882633785	0.117718168126751	NaN	NaN	0.127804328521895	0.53197024897762	265	0	735	0.735	0.265	0.53
ORF3a	all	ss12	213	CAG	CCA	GCT	2	TACCAGCTG:TACCAGCTT	1:1	FALSE	1.66666666666667	0.333333333333333	1	0	0	0	0	0	SARSCOV2_vs_AY502924.1	ORF2	dNNdNS	1000	9	74.00000000000003	6	32.83333333333333	0.132698031119309	0.209443067094397	0.633575667890219	-0.0767450359750885	0.0491889675328012	0.11259948838116	NaN	NaN	0.128912683433518	0.55162576732128	260	1	739	0.739	0.26	0.52
ORF3a	all	ss12	214	CTG	GCT	GTA	2	CAGCTGTAC:CAGCTTGAG	1:1	FALSE	0.833333333333333	1.16666666666667	1	0	0	1	0	0	SARSCOV2_vs_AY502924.1	ORF2	dNNdNS	1000	9	74.33333333333336	6	32.166666666666664	0.132047365954149	0.214467334863233	0.615699197448209	-0.0824199689090843	0.0486641055354141	0.122088814591717	NaN	NaN	0.127273502440311	0.517255649240393	278	0	722	0.722	0.278	0.556
ORF3a	all	ss12	215	GAG	GTA	CTC	2	CTGTACTCA:CTTGAGTCT	1:1	FALSE	1.33333333333333	0.666666666666667	1	0	1	0	0	0	SARSCOV2_vs_AY502924.1	ORF2	dNNdNS	1000	9	75.16666666666669	6	31.499999999999996	0.130448350815189	0.219740343511106	0.593647705882449	-0.0892919926959165	0.0477689685185012	0.12189404016242	NaN	NaN	0.130242170891244	0.492975259802496	254	0	746	0.746	0.254	0.508
ORF3a	all	ss12	216	TCA	CTC	AAC	2	GAGTCTACA:TACTCAACT	1:1	FALSE	1	1	1	0	0	1	0	0	SARSCOV2_vs_AY502924.1	ORF2	dNNdNS	1000	8	73.83333333333336	6	30.499999999999996	0.117025173722032	0.228158530802244	0.512911672908095	-0.111133357080212	0.0452896204102321	0.129397466761004	NaN	NaN	0.141058736820743	0.43078349139927	193	0	807	0.807	0.193	0.386
ORF3a	all	ss12	217	ACA	AAC	ACA	2	TCAACTCAA:TCTACACAA	1:1	FALSE	1.33333333333333	1	0.666666666666667	0	0	1	0	0	SARSCOV2_vs_AY502924.1	ORF2	dNNdNS	1000	8	73.50000000000003	6	29.499999999999996	0.117599765999126	0.237252996159118	0.495672416799559	-0.119653230159991	0.0483786931904182	0.134420257849685	NaN	NaN	0.15077004439662	0.427420132763756	182	0	818	0.818	0.182	0.364
ORF3a	all	ss12	218	CAA	ACA	AAT	2	ACACAAATT:ACTCAATTG	1:1	FALSE	1.66666666666667	0.333333333333333	1	0	0	0	0	0	SARSCOV2_vs_AY502924.1	ORF2	dNNdNS	1000	8	73.1666666666667	6	29.83333333333333	0.11818004032857	0.234141361979703	0.504737989603115	-0.115961321651132	0.0467033716458553	0.135184760206271	NaN	NaN	0.143136277165893	0.417856111403297	166	0	834	0.834	0.166	0.332
ORF3a	all	ss12	219	ATT	AAT	GAG	2	CAAATTACT:CAATTGAGT	1:1	TRUE	1.83333333333333	0.75	0.416666666666667	0	2	0	0	0	SARSCOV2_vs_AY502924.1	ORF2	dNNdNS	1000	8	73.1666666666667	6	29.166666666666664	0.11818004032857	0.240449165598692	0.491496986626321	-0.122269125270122	0.0460530334636519	0.128425680444722	NaN	NaN	0.151755107296148	0.420415715279877	186	0	814	0.814	0.186	0.372
ORF3a	all	ss12	220	ACT	GAG	TAC	2	ATTACTACA:TTGAGTACA	1:1	FALSE	1.66666666666667	0.666666666666667	0.666666666666667	0	0	0	0	0	SARSCOV2_vs_AY502924.1	ORF2	dNNdNS	1000	6	73.00000000000004	6	29.08333333333333	0.0870541284395655	0.24126182510618	0.360828441885709	-0.154207696666615	0.0340426618703068	0.132591641794957	NaN	NaN	0.133845235193582	0.249265858659537	108	0	892	0.892	0.108	0.216
ORF3a	all	ss12	221	ACA	TAC	AGA	2	ACTACAGAC:AGTACAGAC	1:1	FALSE	1	0.5	1	0.5	0	0	0	0	SARSCOV2_vs_AY502924.1	ORF2	dNNdNS	1000	6	73.00000000000004	6	28.749999999999993	0.0870541284395655	0.244568640424989	0.355949676492827	-0.157514511985424	0.0344671594323085	0.143074289707982	NaN	NaN	0.167743778546149	0.347721244011434	96	0	904	0.904	0.096	0.192
ORF3a	all	ss12	222	GAC	AGA	CAC	2	ACAGACACT	2	FALSE	2.33333333333333	0.333333333333333	0.333333333333333	0	0	0	0	0	SARSCOV2_vs_AY502924.1	ORF2	dNNdNS	1000	6	73.00000000000004	6	28.749999999999993	0.0870541284395655	0.244568640424989	0.355949676492827	-0.157514511985424	0.0354943041986491	0.133589159751929	NaN	NaN	0.15191615559919	0.299805014202467	101	0	899	0.899	0.101	0.202
ORF3a	all	ss12	223	ACT	CAC	TGG	2	GACACTGGT	2	FALSE	1.66666666666667	1	0.333333333333333	0	0	0	0	0	SARSCOV2_vs_AY502924.1	ORF2	dNNdNS	1000	6	71.33333333333337	6	28.41666666666666	0.0892139571460239	0.247968200054092	0.359779831149972	-0.158754242908068	0.0364834439497965	0.140545656350362	NaN	NaN	0.151356776036641	0.294235943681163	96	0	904	0.904	0.096	0.192
ORF3a	all	ss12	224	GGT	TGG	TAT	2	ACTGGTATT:ACTGGTGTT	1:1	FALSE	2	1	0	0	0	0	0	0	SARSCOV2_vs_AY502924.1	ORF2	dNNdNS	1000	6	70.6666666666667	6	29.08333333333333	0.0901082338815474	0.24126182510618	0.373487325820778	-0.151153591224633	0.0375149785347303	0.137084258036542	NaN	NaN	0.14431765346237	0.294930206761614	105	0	895	0.895	0.105	0.21
ORF3a	all	ss12	225	ATT	TAT	TGA	2	GGTATTGAA:GGTGTTGAA	1:1	FALSE	1.25	0	0.75	0	1	0	0	0	SARSCOV2_vs_AY502924.1	ORF2	dNNdNS	1000	6	69.6666666666667	6	30.08333333333333	0.0914838201648646	0.231861099259994	0.39456303992711	-0.140377279095129	0.0366856045742	0.126461582889256	NaN	NaN	0.145160023205048	0.333518079393452	99	0	901	0.901	0.099	0.198
ORF3a	all	ss12	226	GAA	TGA	AAA	2	ATTGAAAAT:GTTGAACAT	1:1	FALSE	0.583333333333333	0.416666666666667	0	0	0	0	0	0	SARSCOV2_vs_AY502924.1	ORF2	dNNdNS	1000	5	70.25000000000003	6	29.83333333333333	0.0747816950380488	0.234141361979703	0.319386948148578	-0.159359666941654	0.03172046704842	0.121138544040074	NaN	NaN	0.137737169679551	0.24727899995569	81	0	919	0.919	0.081	0.162
ORF3a	all	ss12	227	AAT	AAA	TGC	2	GAAAATGCT:GAACATGTT	1:1	FALSE	2	0.333333333333333	0.666666666666667	0	1	0	0	0	SARSCOV2_vs_AY502924.1	ORF2	dNNdNS	NA	NA	NA	NA	NA	NA	NA	NA	NA	NA	NA	NA	NA	NA	NA	NA	NA	NA	NA	NA	NA
ORF3a	all	ss12	228	GCT	TGC	TAC	2	AATGCTACA:CATGTTACC	1:1	FALSE	1.5	1	0.5	0	0	0	1	0	SARSCOV2_vs_AY502924.1	ORF2	dNNdNS	NA	NA	NA	NA	NA	NA	NA	NA	NA	NA	NA	NA	NA	NA	NA	NA	NA	NA	NA	NA	NA
ORF3a	all	ss12	229	ACA	TAC	ATT	2	GCTACATTC:GTTACCTTC	1:1	FALSE	1	1	1	0	0	1	0	0	SARSCOV2_vs_AY502924.1	ORF2	dNNdNS	NA	NA	NA	NA	NA	NA	NA	NA	NA	NA	NA	NA	NA	NA	NA	NA	NA	NA	NA	NA	NA
ORF3a	all	ss12	230	TTC	ATT	CTT	2	ACATTCTTC:ACCTTCTTC	1:1	FALSE	1.83333333333333	0.333333333333333	0.833333333333333	0	0	0	0	0	SARSCOV2_vs_AY502924.1	ORF2	dNNdNS	NA	NA	NA	NA	NA	NA	NA	NA	NA	NA	NA	NA	NA	NA	NA	NA	NA	NA	NA	NA	NA
ORF3a	all	ss12	231	TTC	CTT	CAT	2	TTCTTCATC	2	FALSE	1.66666666666667	0.333333333333333	1	0	0	0	0	0	SARSCOV2_vs_AY502924.1	ORF2	dNNdNS	NA	NA	NA	NA	NA	NA	NA	NA	NA	NA	NA	NA	NA	NA	NA	NA	NA	NA	NA	NA	NA
ORF3a	all	ss12	232	ATC	CAT	CTA	2	TTCATCTAC:TTCATCTTT	1:1	FALSE	2	0.5	0.333333333333333	0.166666666666667	0	0	0	0	SARSCOV2_vs_AY502924.1	ORF2	dNNdNS	NA	NA	NA	NA	NA	NA	NA	NA	NA	NA	NA	NA	NA	NA	NA	NA	NA	NA	NA	NA	NA
ORF3a	all	ss12	233	TAC	CTA	CAA	2	ATCTACAAT:ATCTTTAAC	1:1	FALSE	1	0	1	0	0	0	1	0	SARSCOV2_vs_AY502924.1	ORF2	dNNdNS	NA	NA	NA	NA	NA	NA	NA	NA	NA	NA	NA	NA	NA	NA	NA	NA	NA	NA	NA	NA	NA
ORF3a	all	ss12	234	AAC	CAA	CAA	2	TACAATAAA:TTTAACAAG	1:1	FALSE	2.66666666666667	0	0.333333333333333	0	0	0	0	0	SARSCOV2_vs_AY502924.1	ORF2	dNNdNS	NA	NA	NA	NA	NA	NA	NA	NA	NA	NA	NA	NA	NA	NA	NA	NA	NA	NA	NA	NA	NA
ORF3a	all	ss12	235	AAA	CAA	AAT	2	AACAAGCTT:AATAAAATT	1:1	FALSE	2.33333333333333	0.333333333333333	0.333333333333333	0	0	1	0	0	SARSCOV2_vs_AY502924.1	ORF2	dNNdNS	NA	NA	NA	NA	NA	NA	NA	NA	NA	NA	NA	NA	NA	NA	NA	NA	NA	NA	NA	NA	NA
ORF3a	all	ss12	236	ATT	AAT	TGT	2	AAAATTGTT:AAGCTTGTT	1:1	FALSE	1.5	0.833333333333333	0.666666666666667	0	1	0	0	0	SARSCOV2_vs_AY502924.1	ORF2	dNNdNS	NA	NA	NA	NA	NA	NA	NA	NA	NA	NA	NA	NA	NA	NA	NA	NA	NA	NA	NA	NA	NA
ORF3a	all	ss12	237	GTT	TGT	TAA	2	ATTGTTGAT:CTTGTTAAA	1:1	FALSE	1.5	0	0.5	0	0	0	0	0	SARSCOV2_vs_AY502924.1	ORF2	dNNdNS	NA	NA	NA	NA	NA	NA	NA	NA	NA	NA	NA	NA	NA	NA	NA	NA	NA	NA	NA	NA	NA
ORF3a	all	ss12	238	AAA	TAA	AGA	2	GTTAAAGAC:GTTGATGAG	1:1	FALSE	0	0.5	0.5	0	0	0	0	0	SARSCOV2_vs_AY502924.1	ORF2	dNNdNS	NA	NA	NA	NA	NA	NA	NA	NA	NA	NA	NA	NA	NA	NA	NA	NA	NA	NA	NA	NA	NA
ORF3a	all	ss12	239	GAC	AGA	CCC	2	AAAGACCCA:GATGAGCCT	1:1	FALSE	2.33333333333333	0.333333333333333	0.333333333333333	0	1	0	0	0	SARSCOV2_vs_AY502924.1	ORF2	dNNdNS	NA	NA	NA	NA	NA	NA	NA	NA	NA	NA	NA	NA	NA	NA	NA	NA	NA	NA	NA	NA	NA
ORF3a	all	ss12	240	CCA	CCC	A--	1	GACCCA---:GAGCCTGAA	1:1	FALSE	1	0	1	1	0	0	0	1	SARSCOV2_vs_AY502924.1	ORF2	dNNdNS	NA	NA	NA	NA	NA	NA	NA	NA	NA	NA	NA	NA	NA	NA	NA	NA	NA	NA	NA	NA	NA
ORF3a	all	ss12	241	---	TGA	AGA	1	CCA---CCG:CCTGAAGAA	1:1	FALSE	NA	NA	NA	NA	NA	NA	NA	NA	SARSCOV2_vs_AY502924.1	ORF2	dNNdNS	NA	NA	NA	NA	NA	NA	NA	NA	NA	NA	NA	NA	NA	NA	NA	NA	NA	NA	NA	NA	NA
ORF3a	all	ss12	242	CCG	-CC	ACA	1	---CCGAAT:GAAGAACAT	1:1	TRUE	1.16666666666667	0.666666666666667	1.16666666666667	0	0	1	2	0	SARSCOV2_vs_AY502924.1	ORF2	dNNdNS	NA	NA	NA	NA	NA	NA	NA	NA	NA	NA	NA	NA	NA	NA	NA	NA	NA	NA	NA	NA	NA
ORF3a	all	ss12	243	AAT	ACA	TGT	2	CCGAATGTG:GAACATGTC	1:1	FALSE	2	0.333333333333333	0.666666666666667	0	1	0	0	0	SARSCOV2_vs_AY502924.1	ORF2	dNNdNS	NA	NA	NA	NA	NA	NA	NA	NA	NA	NA	NA	NA	NA	NA	NA	NA	NA	NA	NA	NA	NA
ORF3a	all	ss12	244	GTC	TGT	CCA	2	AATGTGCAA:CATGTCCAA	1:1	FALSE	1.5	1	0.5	0	0	1	0	0	SARSCOV2_vs_AY502924.1	ORF2	dNNdNS	NA	NA	NA	NA	NA	NA	NA	NA	NA	NA	NA	NA	NA	NA	NA	NA	NA	NA	NA	NA	NA
ORF3a	all	ss12	245	CAA	CCA	AAT	2	GTCCAAATT:GTGCAAATA	1:1	FALSE	1.66666666666667	0.333333333333333	1	0	0	0	0	0	SARSCOV2_vs_AY502924.1	ORF2	dNNdNS	NA	NA	NA	NA	NA	NA	NA	NA	NA	NA	NA	NA	NA	NA	NA	NA	NA	NA	NA	NA	NA
ORF3a	all	ss12	246	ATA	AAT	ACA	2	CAAATACAC:CAAATTCAC	1:1	FALSE	2	0.666666666666667	0.333333333333333	0	0	1	0	0	SARSCOV2_vs_AY502924.1	ORF2	dNNdNS	NA	NA	NA	NA	NA	NA	NA	NA	NA	NA	NA	NA	NA	NA	NA	NA	NA	NA	NA	NA	NA
ORF3a	all	ss12	247	CAC	ACA	CAC	2	ATACACACA:ATTCACACA	1:1	FALSE	1.66666666666667	0.333333333333333	1	0	0	0	0	0	SARSCOV2_vs_AY502924.1	ORF2	dNNdNS	NA	NA	NA	NA	NA	NA	NA	NA	NA	NA	NA	NA	NA	NA	NA	NA	NA	NA	NA	NA	NA
ORF3a	all	ss12	248	ACA	CAC	AAT	2	CACACAATC	2	FALSE	1.66666666666667	1	0.333333333333333	0	0	0	0	0	SARSCOV2_vs_AY502924.1	ORF2	dNNdNS	NA	NA	NA	NA	NA	NA	NA	NA	NA	NA	NA	NA	NA	NA	NA	NA	NA	NA	NA	NA	NA
ORF3a	all	ss12	249	ATC	AAT	CGA	2	ACAATCGAC	2	FALSE	2.16666666666667	0	0.333333333333333	0.5	0	0	0	0	SARSCOV2_vs_AY502924.1	ORF2	dNNdNS	NA	NA	NA	NA	NA	NA	NA	NA	NA	NA	NA	NA	NA	NA	NA	NA	NA	NA	NA	NA	NA
ORF3a	all	ss12	250	GAC	CGA	CGG	2	ATCGACGGC:ATCGACGGT	1:1	FALSE	1.33333333333333	0.333333333333333	1.33333333333333	0	0	0	0	0	SARSCOV2_vs_AY502924.1	ORF2	dNNdNS	NA	NA	NA	NA	NA	NA	NA	NA	NA	NA	NA	NA	NA	NA	NA	NA	NA	NA	NA	NA	NA
ORF3a	all	ss12	251	GGC	CGG	CTC	2	GACGGCTCT:GACGGTTCA	1:1	FALSE	1	1	1	0	0	1	0	0	SARSCOV2_vs_AY502924.1	ORF2	dNNdNS	NA	NA	NA	NA	NA	NA	NA	NA	NA	NA	NA	NA	NA	NA	NA	NA	NA	NA	NA	NA	NA
ORF3a	all	ss12	252	TCA	CTC	ATC	2	GGCTCTTCA:GGTTCATCC	1:1	FALSE	1	1	1	0	0	1	0	0	SARSCOV2_vs_AY502924.1	ORF2	dNNdNS	NA	NA	NA	NA	NA	NA	NA	NA	NA	NA	NA	NA	NA	NA	NA	NA	NA	NA	NA	NA	NA
ORF3a	all	ss12	253	TCA	ATC	AGG	2	TCATCCGGA:TCTTCAGGA	1:1	FALSE	1.16666666666667	0.666666666666667	0.833333333333333	0.333333333333333	0	0	0	1	SARSCOV2_vs_AY502924.1	ORF2	dNNdNS	NA	NA	NA	NA	NA	NA	NA	NA	NA	NA	NA	NA	NA	NA	NA	NA	NA	NA	NA	NA	NA
ORF3a	all	ss12	254	GGA	AGG	AGT	2	TCAGGAGTT:TCCGGAGTT	1:1	FALSE	1.33333333333333	1	0.666666666666667	0	0	0	0	0	SARSCOV2_vs_AY502924.1	ORF2	dNNdNS	NA	NA	NA	NA	NA	NA	NA	NA	NA	NA	NA	NA	NA	NA	NA	NA	NA	NA	NA	NA	NA
ORF3a	all	ss12	255	GTT	AGT	TGC	2	GGAGTTGCT:GGAGTTGTT	1:1	FALSE	1.66666666666667	1	0.333333333333333	0	0	0	0	0	SARSCOV2_vs_AY502924.1	ORF2	dNNdNS	NA	NA	NA	NA	NA	NA	NA	NA	NA	NA	NA	NA	NA	NA	NA	NA	NA	NA	NA	NA	NA
ORF3a	all	ss12	256	GCT	TGC	TAA	2	GTTGCTAAT:GTTGTTAAT	1:1	FALSE	1.5	0	0.5	0	0	0	1	0	SARSCOV2_vs_AY502924.1	ORF2	dNNdNS	NA	NA	NA	NA	NA	NA	NA	NA	NA	NA	NA	NA	NA	NA	NA	NA	NA	NA	NA	NA	NA
ORF3a	all	ss12	257	AAT	TAA	TCC	2	GCTAATCCA:GTTAATCCA	1:1	FALSE	0.666666666666667	0.333333333333333	0	0	0	0	0	0	SARSCOV2_vs_AY502924.1	ORF2	dNNdNS	NA	NA	NA	NA	NA	NA	NA	NA	NA	NA	NA	NA	NA	NA	NA	NA	NA	NA	NA	NA	NA
ORF3a	all	ss12	258	CCA	TCC	AGC	2	AATCCAGCA:AATCCAGTA	1:1	FALSE	1	1	1	0	0	0	0	0	SARSCOV2_vs_AY502924.1	ORF2	dNNdNS	NA	NA	NA	NA	NA	NA	NA	NA	NA	NA	NA	NA	NA	NA	NA	NA	NA	NA	NA	NA	NA
ORF3a	all	ss12	259	GCA	AGC	AAT	2	CCAGCAATG:CCAGTAATG	1:1	FALSE	1.66666666666667	1	0.333333333333333	0	0	0	1	0	SARSCOV2_vs_AY502924.1	ORF2	dNNdNS	NA	NA	NA	NA	NA	NA	NA	NA	NA	NA	NA	NA	NA	NA	NA	NA	NA	NA	NA	NA	NA
ORF3a	all	ss12	260	ATG	AAT	GGA	2	GCAATGGAT:GTAATGGAA	1:1	FALSE	2.66666666666667	0	0.333333333333333	0	0	0	0	0	SARSCOV2_vs_AY502924.1	ORF2	dNNdNS	NA	NA	NA	NA	NA	NA	NA	NA	NA	NA	NA	NA	NA	NA	NA	NA	NA	NA	NA	NA	NA
ORF3a	all	ss12	261	GAA	GGA	ACC	2	ATGGAACCA:ATGGATCCA	1:1	FALSE	1.66666666666667	0.333333333333333	1	0	1	0	0	0	SARSCOV2_vs_AY502924.1	ORF2	dNNdNS	NA	NA	NA	NA	NA	NA	NA	NA	NA	NA	NA	NA	NA	NA	NA	NA	NA	NA	NA	NA	NA
ORF3a	all	ss12	262	CCA	ACC	AAT	2	GAACCAATT:GATCCAATT	1:1	FALSE	1	1	1	0	0	0	0	0	SARSCOV2_vs_AY502924.1	ORF2	dNNdNS	NA	NA	NA	NA	NA	NA	NA	NA	NA	NA	NA	NA	NA	NA	NA	NA	NA	NA	NA	NA	NA
ORF3a	all	ss12	263	ATT	AAT	TTA	2	CCAATTTAT	2	FALSE	2	0.333333333333333	0.333333333333333	0.333333333333333	0	0	0	0	SARSCOV2_vs_AY502924.1	ORF2	dNNdNS	NA	NA	NA	NA	NA	NA	NA	NA	NA	NA	NA	NA	NA	NA	NA	NA	NA	NA	NA	NA	NA
ORF3a	all	ss12	264	TAT	TTA	TGA	2	ATTTATGAT	2	FALSE	1.66666666666667	0	0.333333333333333	0	0	0	0	0	SARSCOV2_vs_AY502924.1	ORF2	dNNdNS	NA	NA	NA	NA	NA	NA	NA	NA	NA	NA	NA	NA	NA	NA	NA	NA	NA	NA	NA	NA	NA
ORF3a	all	ss12	265	GAT	TGA	TGA	2	TATGATGAA:TATGATGAG	1:1	FALSE	0	0	0	0	0	0	0	0	SARSCOV2_vs_AY502924.1	ORF2	dNNdNS	NA	NA	NA	NA	NA	NA	NA	NA	NA	NA	NA	NA	NA	NA	NA	NA	NA	NA	NA	NA	NA
ORF3a	all	ss12	266	GAA	TGA	ACC	2	GATGAACCG:GATGAGCCG	1:1	FALSE	0.666666666666667	0.333333333333333	0	0	0	1	0	0	SARSCOV2_vs_AY502924.1	ORF2	dNNdNS	NA	NA	NA	NA	NA	NA	NA	NA	NA	NA	NA	NA	NA	NA	NA	NA	NA	NA	NA	NA	NA
ORF3a	all	ss12	267	CCG	ACC	GAC	2	GAACCGACG:GAGCCGACG	1:1	FALSE	1	1	1	0	0	0	0	0	SARSCOV2_vs_AY502924.1	ORF2	dNNdNS	NA	NA	NA	NA	NA	NA	NA	NA	NA	NA	NA	NA	NA	NA	NA	NA	NA	NA	NA	NA	NA
ORF3a	all	ss12	268	ACG	GAC	GAC	2	CCGACGACG	2	FALSE	1.66666666666667	1	0.333333333333333	0	0	0	0	0	SARSCOV2_vs_AY502924.1	ORF2	dNNdNS	NA	NA	NA	NA	NA	NA	NA	NA	NA	NA	NA	NA	NA	NA	NA	NA	NA	NA	NA	NA	NA
ORF3a	all	ss12	269	ACG	GAC	GAC	2	ACGACGACT	2	FALSE	1.66666666666667	1	0.333333333333333	0	0	0	0	0	SARSCOV2_vs_AY502924.1	ORF2	dNNdNS	NA	NA	NA	NA	NA	NA	NA	NA	NA	NA	NA	NA	NA	NA	NA	NA	NA	NA	NA	NA	NA
ORF3a	all	ss12	270	ACT	GAC	TAC	2	ACGACTACT	2	FALSE	1.66666666666667	1	0.333333333333333	0	0	0	0	0	SARSCOV2_vs_AY502924.1	ORF2	dNNdNS	NA	NA	NA	NA	NA	NA	NA	NA	NA	NA	NA	NA	NA	NA	NA	NA	NA	NA	NA	NA	NA
ORF3a	all	ss12	271	ACT	TAC	TAG	2	ACTACTAGC	2	FALSE	1	0	1	0	0	0	0	0	SARSCOV2_vs_AY502924.1	ORF2	dNNdNS	NA	NA	NA	NA	NA	NA	NA	NA	NA	NA	NA	NA	NA	NA	NA	NA	NA	NA	NA	NA	NA
ORF3a	all	ss12	272	AGC	TAG	CGT	2	ACTAGCGTG	2	FALSE	0.666666666666667	0.333333333333333	0	0	0	0	0	0	SARSCOV2_vs_AY502924.1	ORF2	dNNdNS	NA	NA	NA	NA	NA	NA	NA	NA	NA	NA	NA	NA	NA	NA	NA	NA	NA	NA	NA	NA	NA
ORF3a	all	ss12	273	GTG	CGT	GCC	2	AGCGTGCCT	2	FALSE	1	1	1	0	0	0	0	0	SARSCOV2_vs_AY502924.1	ORF2	dNNdNS	NA	NA	NA	NA	NA	NA	NA	NA	NA	NA	NA	NA	NA	NA	NA	NA	NA	NA	NA	NA	NA
ORF3a	all	ss12	274	CCT	GCC	TTT	2	GTGCCTTTG	2	FALSE	1	1	1	0	0	0	0	0	SARSCOV2_vs_AY502924.1	ORF2	dNNdNS	NA	NA	NA	NA	NA	NA	NA	NA	NA	NA	NA	NA	NA	NA	NA	NA	NA	NA	NA	NA	NA
ORF3a	all	ss12	275	TTG	TTT	GTA	2	CCTTTGTAA	2	FALSE	1.83333333333333	0.666666666666667	0.5	0	0	0	0	0	SARSCOV2_vs_AY502924.1	ORF2	dNNdNS	NA	NA	NA	NA	NA	NA	NA	NA	NA	NA	NA	NA	NA	NA	NA	NA	NA	NA	NA	NA	NA
ORF3a	all	ss12	2	GAT	GGA	TTT	2	ATGGATTTG	2	FALSE	1.66666666666667	0.333333333333333	1	0	0	0	0	0	SARSCOV2_vs_EPI_ISL_410721	ORF2	dNNdNS	1000	2	79.16666666666669	1	30.999999999999993	0.025698445480572	0.032972342565837	0.77939398540637606	-0.00727389708526503	0.0186015860910733	0.033325388058745	NA	NA	0.041301636546645	0.860202467626305	429	41	530	0.53	0.429	0.858
ORF3a	all	ss12	3	TTG	TTT	GTT	2	GATTTGTTT	2	FALSE	1.83333333333333	0.666666666666667	0.5	0	0	0	0	0	SARSCOV2_vs_EPI_ISL_410721	ORF2	dNNdNS	1000	2	78.50000000000001	1	30.999999999999993	0.0259205062991005	0.032972342565837	0.786128745549216	-0.00705183626673655	0.0190745772059965	0.034781055579742	NA	NA	0.0409120668405926	0.863150050848885	422	48	530	0.53	0.422	0.844
ORF3a	all	ss12	4	TTT	GTT	TAT	2	TTGTTTATG	2	FALSE	1.66666666666667	0.333333333333333	1	0	0	0	0	0	SARSCOV2_vs_EPI_ISL_410721	ORF2	dNNdNS	1000	2	77.66666666666669	1	31.499999999999993	0.0262035385209603	0.0324374878453625	0.807816519142268	-0.00623394932440213	0.0185851317445278	0.0353964726532547	NA	NA	0.0395179731085408	0.874654017441677	434	55	511	0.511	0.434	0.868
ORF3a	all	ss12	5	ATG	TAT	GAG	2	TTTATGAGA	2	FALSE	2	0	1	0	0	0	0	0	SARSCOV2_vs_EPI_ISL_410721	ORF2	dNNdNS	1000	2	77.50000000000001	1	30.999999999999993	0.0262608883838265	0.032972342565837	0.796452006143952	-0.00671145418201052	0.0199406214430349	0.0322946033834832	NA	NA	0.0403076244094525	0.867758900919517	452	39	509	0.509	0.452	0.904
ORF3a	all	ss12	6	AGA	GAG	AAT	2	ATGAGAATC:ATGAGAATT	1:1	FALSE	1.83333333333333	0.833333333333333	0.333333333333333	0	0	0	0	0	SARSCOV2_vs_EPI_ISL_410721	ORF2	dNNdNS	1000	2	77.00000000000001	1	30.499999999999993	0.026434454296256	0.0335251341884302	0.788496599228491	-0.00709067989217416	0.0188223637023235	0.0353718796388686	NA	NA	0.0405225283550866	0.861094420371209	441	41	518	0.518	0.441	0.882
ORF3a	all	ss12	7	ATC	AAT	CTT	2	AGAATCTTC:AGAATTTTC	1:1	FALSE	2	0.666666666666667	0.333333333333333	0	0	1	0	0	SARSCOV2_vs_EPI_ISL_410721	ORF2	dNNdNS	1000	2	77.50000000000001	1	30.499999999999993	0.0262608883838265	0.0335251341884302	0.783319411526453	-0.00726424580460368	0.0193300024492214	0.0341560883418629	NA	NA	0.0412022121494964	0.860052622125388	440	50	510	0.51	0.44	0.88
ORF3a	all	ss12	8	TTC	CTT	CAC	2	ATCTTCACA:ATTTTCACT	1:1	FALSE	2	0.333333333333333	0.666666666666667	0	0	0	0	0	SARSCOV2_vs_EPI_ISL_410721	ORF2	dNNdNS	1000	2	76.00000000000001	1	31.16666666666666	0.0267885619515594	0.0327921082603737	0.816921002420909	-0.00600354630881426	0.0187111719696856	0.0354346676620079	NA	NA	0.041477736527719	0.884915038381732	443	46	511	0.511	0.443	0.886
ORF3a	all	ss12	9	ACA	CAC	AAT	2	TTCACAATT:TTCACTCTT	1:1	FALSE	1.66666666666667	1	0.333333333333333	0	0	1	0	0	SARSCOV2_vs_EPI_ISL_410721	ORF2	dNNdNS	1000	2	76.33333333333334	1	30.833333333333325	0.0266694765273651	0.0331545693783718	0.804398218025501	-0.00648509285100666	0.0196604873752548	0.0374264753677536	NA	NA	0.0401015365666903	0.87152886079996	456	46	498	0.498	0.456	0.912
ORF3a	all	ss12	10	ATT	AAT	TGG	2	ACAATTGGA:ACTCTTGGA	1:1	FALSE	1.5	0.833333333333333	0.666666666666667	0	1	0	0	0	SARSCOV2_vs_EPI_ISL_410721	ORF2	dNNdNS	1000	2	75.66666666666667	1	31.499999999999993	0.0269087157486764	0.0324374878453625	0.829556095002083	-0.00552877209668605	0.0192468110738389	0.0351506309181048	NA	NA	0.0416656620182837	0.89443560192901	433	50	517	0.517	0.433	0.866
ORF3a	all	ss12	11	GGA	TGG	AAC	2	ATTGGAACT:CTTGGAACT	1:1	FALSE	2	1	0	0	0	0	0	0	SARSCOV2_vs_EPI_ISL_410721	ORF2	dNNdNS	1000	1	75.83333333333334	1	31.166666666666657	0.0133041182530362	0.0327921082603738	0.405710976171453	-0.0194879900073375	0.0134945523447418	0.0356005567837639	NA	NA	0.0402666400083323	0.628404617844979	287	123	590	0.59	0.287	0.574
ORF3a	all	ss12	12	ACT	AAC	TGT	2	GGAACTGTA	2	FALSE	1.66666666666667	1	0.333333333333333	0	0	0	0	0	SARSCOV2_vs_EPI_ISL_410721	ORF2	dNNdNS	1000	1	76.16666666666667	1	31.499999999999993	0.0132453773639628	0.0324374878453625	0.408335486000234	-0.0191921104813997	0.0135407887287032	0.0359497888663789	NA	NA	0.0375037254035151	0.608833845113623	275	114	611	0.611	0.275	0.55
ORF3a	all	ss12	13	GTA	TGT	AAC	2	ACTGTAACT	2	FALSE	1.5	1	0.5	0	0	0	0	0	SARSCOV2_vs_EPI_ISL_410721	ORF2	dNNdNS	1000	1	76.5	1	31.499999999999993	0.0131871529184001	0.0324374878453625	0.406540512054032	-0.0192503349269624	0.0133851585295754	0.0344822114247166	NA	NA	0.0365268535777566	0.598180601846554	269	134	597	0.597	0.269	0.538
ORF3a	all	ss12	14	ACT	AAC	TTT	2	GTAACTTTG	2	FALSE	1.66666666666667	1	0.333333333333333	0	0	0	0	0	SARSCOV2_vs_EPI_ISL_410721	ORF2	dNNdNS	1000	1	77	1	31.333333333333325	0.0131007697802931	0.0326138339548042	0.401693643208217	-0.019513064174511	0.0135501186095355	0.0348399345422284	NA	NA	0.0391030497448995	0.617767811456017	263	127	610	0.61	0.263	0.526
ORF3a	all	ss12	15	TTG	TTT	GAA	2	ACTTTGAAA:ACTTTGAAG	1:1	FALSE	1.66666666666667	0.833333333333333	0.5	0	0	0	0	0	SARSCOV2_vs_EPI_ISL_410721	ORF2	dNNdNS	1000	1	77	1	31.333333333333325	0.0131007697802931	0.0326138339548042	0.401693643208217	-0.019513064174511	0.0137779873918891	0.0350732695587873	NA	NA	0.0402263207254771	0.627618178697952	277	130	593	0.593	0.277	0.554
ORF3a	all	ss12	16	AAA	GAA	ACA	2	TTGAAACAA:TTGAAGCAA	1:1	FALSE	2.33333333333333	0.333333333333333	0.333333333333333	0	0	1	0	0	SARSCOV2_vs_EPI_ISL_410721	ORF2	dNNdNS	1000	1	76.33333333333334	1	31.833333333333325	0.0132162010123647	0.0320904564039067	0.411842101776892	-0.0188742553915421	0.0135001257366893	0.0347840934611102	NA	NA	0.0384319155421245	0.623349433970655	273	134	593	0.593	0.273	0.546
ORF3a	all	ss12	17	CAA	ACA	AGG	2	AAACAAGGT:AAGCAAGGT	1:1	FALSE	1.33333333333333	0.333333333333333	1.33333333333333	0	0	0	0	0	SARSCOV2_vs_EPI_ISL_410721	ORF2	dNNdNS	1000	1	76.16666666666667	1	31.833333333333325	0.0132453773639628	0.0320904564039067	0.412751292697422	-0.018845079039944	0.0136551766914335	0.0340402722853745	NA	NA	0.0372247083497429	0.612679830373331	282	136	582	0.582	0.282	0.564
ORF3a	all	ss12	18	GGT	AGG	TGA	2	CAAGGTGAA	2	FALSE	1.66666666666667	0	0.333333333333333	0	0	0	0	0	SARSCOV2_vs_EPI_ISL_410721	ORF2	dNNdNS	1000	1	77.00000000000001	1	30.83333333333333	0.0131007697802931	0.0331545693783718	0.395142208930011	-0.0200537995980786	0.0129156184915019	0.036360470619508	NA	NA	0.038452563682758	0.602004240209522	276	137	587	0.587	0.276	0.552
ORF3a	all	ss12	19	GAA	TGA	AAT	2	GGTGAAATC	2	FALSE	0.666666666666667	0.333333333333333	0	0	0	0	0	0	SARSCOV2_vs_EPI_ISL_410721	ORF2	dNNdNS	1000	1	77.25000000000001	1	30.83333333333333	0.0130580012294226	0.0331545693783718	0.393852234375299	-0.0200965681489492	0.0138695262845086	0.034739983539182	NA	NA	0.0382188850447369	0.59900756796279	246	151	603	0.603	0.246	0.492
ORF3a	all	ss12	20	ATC	AAT	CAA	2	GAAATCAAG	2	FALSE	2.16666666666667	0.5	0.333333333333333	0	0	0	0	0	SARSCOV2_vs_EPI_ISL_410721	ORF2	dNNdNS	1000	1	79.08333333333336	1	31.33333333333333	0.012752698321938	0.0326138339548042	0.391021133535253	-0.0198611356328661	0.0130087633613529	0.0346779836268771	NA	NA	0.0401348890001207	0.620699221036705	255	134	611	0.611	0.255	0.51
ORF3a	all	ss12	21	AAG	CAA	GGA	2	ATCAAGGAT	2	FALSE	2.16666666666667	0.5	0.333333333333333	0	0	0	0	0	SARSCOV2_vs_EPI_ISL_410721	ORF2	dNNdNS	1000	2	78.58333333333336	1	31.999999999999993	0.0258925390301244	0.0319197108140969	0.811177118142602	-0.00602717178397254	0.0183646734701979	0.0336692078738386	NA	NA	0.0400861416706108	0.880484149710086	452	49	499	0.499	0.452	0.904
ORF3a	all	ss12	22	GAT	GGA	TGC	2	AAGGATGCT	2	FALSE	1.66666666666667	0.333333333333333	1	0	0	0	0	0	SARSCOV2_vs_EPI_ISL_410721	ORF2	dNNdNS	1000	2	77.41666666666669	1	32.666666666666664	0.0262896575662818	0.0312545223004261	0.841147316653226	-0.00496486473414428	0.0178286789507247	0.0328179698917021	NA	NA	0.0383505395820938	0.896993593874062	466	44	490	0.49	0.466	0.932
ORF3a	all	ss12	23	GCT	TGC	TAC	2	GATGCTACT	2	FALSE	1.5	1	0.5	0	0	0	0	0	SARSCOV2_vs_EPI_ISL_410721	ORF2	dNNdNS	1000	2	77.41666666666669	1	31.999999999999993	0.0262896575662818	0.0319197108140969	0.823618287753136	-0.00563005324781515	0.0194028247451148	0.0341290041751214	NA	NA	0.0402294547264657	0.888700653308593	440	47	513	0.513	0.44	0.88
ORF3a	all	ss12	24	ACT	TAC	TCC	2	GCTACTCCT	2	FALSE	1	1	1	0	0	0	0	0	SARSCOV2_vs_EPI_ISL_410721	ORF2	dNNdNS	1000	2	76.91666666666669	1	32.49999999999999	0.0264636052740321	0.0314182062818701	0.84230159534292	-0.00495460100783797	0.0187511129219442	0.0324788108950972	NA	NA	0.0386468633742411	0.897989202757865	476	42	482	0.482	0.476	0.952
ORF3a	all	ss12	25	CCT	TCC	TTC	2	ACTCCTTCA	2	FALSE	1	1	1	0	0	0	0	0	SARSCOV2_vs_EPI_ISL_410721	ORF2	dNNdNS	1000	2	76.91666666666669	1	32.49999999999999	0.0264636052740321	0.0314182062818701	0.84230159534292	-0.00495460100783797	0.018994713756487	0.031603197443103	NA	NA	0.0402036223654977	0.901918891405405	470	36	494	0.494	0.47	0.94
ORF3a	all	ss12	26	TCA	TTC	AGA	2	CCTTCAGAT	2	FALSE	1	0.5	1	0.5	0	0	0	0	SARSCOV2_vs_EPI_ISL_410721	ORF2	dNNdNS	1000	2	78.25000000000001	1	31.83333333333333	0.0260047718198447	0.0320904564039067	0.810358428454101	-0.00608568458406204	0.0190597442467132	0.0346054359980731	NA	NA	0.0401572921306802	0.879544877970924	428	57	515	0.515	0.428	0.856
ORF3a	all	ss12	27	GAT	AGA	TTC	2	TCAGATTCT:TCAGATTTT	1:1	FALSE	2.33333333333333	0.333333333333333	0.333333333333333	0	0	0	0	0	SARSCOV2_vs_EPI_ISL_410721	ORF2	dNNdNS	1000	2	78.25000000000001	1	31.83333333333333	0.0260047718198447	0.0320904564039067	0.810358428454101	-0.00608568458406204	0.0192507796030168	0.0336841164458878	NA	NA	0.0424668508702991	0.886049818192096	443	27	530	0.53	0.443	0.886
ORF3a	all	ss12	28	TCT	TTC	TGT	2	GATTCTGTT:GATTTTGTT	1:1	FALSE	2	0.666666666666667	0.333333333333333	0	0	0	1	0	SARSCOV2_vs_EPI_ISL_410721	ORF2	dNNdNS	1000	2	77.41666666666669	1	31.999999999999993	0.0262896575662818	0.0319197108140969	0.823618287753136	-0.00563005324781515	0.0188222095997398	0.0351671200322338	NA	NA	0.0413188869428548	0.891616859414385	408	44	548	0.548	0.408	0.816
ORF3a	all	ss12	29	GTT	TGT	TCG	2	TCTGTTCGC:TTTGTTCGC	1:1	FALSE	1.5	1	0.5	0	0	0	0	0	SARSCOV2_vs_EPI_ISL_410721	ORF2	dNNdNS	1000	2	77.08333333333336	0	32.666666666666664	0.0264053674769446	0	-Inf	0.0264053674769446	0.0192286863940737	0	NA	NA	0.0203882523398391	0.195276567836279	865	135	0	0	0.865	0.001
ORF3a	all	ss12	30	CGC	TCG	CGC	2	GTTCGCGCT	2	FALSE	1	1	1	0	0	0	0	0	SARSCOV2_vs_EPI_ISL_410721	ORF2	dNNdNS	1000	2	77.25000000000001	0	33.166666666666664	0.0263473854682498	0	-Inf	0.0263473854682498	0.0190983881086517	0	NA	NA	0.0192942208737971	0.172077609822676	869	131	0	0	0.869	0.001
ORF3a	all	ss12	31	GCT	CGC	TAC	2	CGCGCTACT	2	FALSE	1	1	1	0	0	0	0	0	SARSCOV2_vs_EPI_ISL_410721	ORF2	dNNdNS	1000	2	77.75000000000001	0	32.666666666666664	0.0261749574292545	0	-Inf	0.0261749574292545	0.0187550899316036	0	NA	NA	0.0187711728582008	0.163189870344046	887	113	0	0	0.887	0.001
ORF3a	all	ss12	32	ACT	TAC	TGC	2	GCTACTGCA	2	FALSE	1	1	1	0	0	0	0	0	SARSCOV2_vs_EPI_ISL_410721	ORF2	dNNdNS	1000	2	79.41666666666669	0	31.999999999999993	0.0256161505491714	0	-Inf	0.0256161505491714	0.0184665092071187	0	NA	NA	0.0184616178024979	0.165278526306793	862	138	0	0	0.862	0.001
ORF3a	all	ss12	33	GCA	TGC	AAC	2	ACTGCAACG	2	FALSE	1.5	1	0.5	0	0	0	0	0	SARSCOV2_vs_EPI_ISL_410721	ORF2	dNNdNS	1000	2	80.75000000000001	0	31.33333333333333	0.025185997239258	0	-Inf	0.025185997239258	0.017351060107471	0	NA	NA	0.017707480672467	0.15492856873409	863	137	0	0	0.863	0.001
ORF3a	all	ss12	34	ACG	AAC	GAT	2	GCAACGATA	2	FALSE	1.66666666666667	1	0.333333333333333	0	0	0	0	0	SARSCOV2_vs_EPI_ISL_410721	ORF2	dNNdNS	1000	2	80.58333333333336	0	31.83333333333333	0.0252389746234555	0	-Inf	0.0252389746234555	0.0185092867379469	0	NA	NA	0.0174931072693865	0.149078116604282	874	126	0	0	0.874	0.001
ORF3a	all	ss12	35	ATA	GAT	ACC	2	ACGATACCG	2	FALSE	2	0.666666666666667	0.333333333333333	0	0	0	0	0	SARSCOV2_vs_EPI_ISL_410721	ORF2	dNNdNS	1000	2	79.58333333333334	0	32.49999999999999	0.0255615794834085	0	-Inf	0.0255615794834085	0.0175493138308567	0	NA	NA	0.0181892631244357	0.159928689155055	861	139	0	0	0.861	0.001
ORF3a	all	ss12	36	CCG	ACC	GAT	2	ATACCGATA	2	FALSE	1	1	1	0	0	0	0	0	SARSCOV2_vs_EPI_ISL_410721	ORF2	dNNdNS	1000	2	78.58333333333334	0	33.166666666666664	0.0258925390301244	0	-Inf	0.0258925390301244	0.0176667040971924	0	NA	NA	0.0177412597941898	0.144440402553492	884	116	0	0	0.884	0.001
ORF3a	all	ss12	37	ATA	GAT	ACA	2	CCGATACAA	2	FALSE	2	0.666666666666667	0.333333333333333	0	0	0	0	0	SARSCOV2_vs_EPI_ISL_410721	ORF2	dNNdNS	1000	2	78.58333333333334	0	33.166666666666664	0.0258925390301244	0	-Inf	0.0258925390301244	0.0192552217342923	0	NA	NA	0.0186389129561225	0.164782361551491	873	127	0	0	0.873	0.001
ORF3a	all	ss12	38	CAA	ACA	AGC	2	ATACAAGCC	2	FALSE	1.66666666666667	0.333333333333333	1	0	0	0	0	0	SARSCOV2_vs_EPI_ISL_410721	ORF2	dNNdNS	1000	2	78.25000000000001	0	33.83333333333333	0.0260047718198447	0	-Inf	0.0260047718198447	0.018883619926687	0	NA	NA	0.0181016994820244	0.150833720018296	860	140	0	0	0.86	0.001
ORF3a	all	ss12	39	GCC	AGC	CAC	2	CAAGCCACA:CAAGCCTCA	1:1	FALSE	1.66666666666667	1	0.333333333333333	0	0	0	0	0	SARSCOV2_vs_EPI_ISL_410721	ORF2	dNNdNS	1000	2	78.08333333333334	0	33.33333333333333	0.0260612539038721	0	-Inf	0.0260612539038721	0.0187562768763146	0	NA	NA	0.018525764711292102	0.159499381728212	871	129	0	0	0.871	0.001
ORF3a	all	ss12	40	ACA	CAC	ACT	2	GCCACACTC:GCCTCACTC	1:1	FALSE	1.33333333333333	1	0.666666666666667	0	1	0	0	0	SARSCOV2_vs_EPI_ISL_410721	ORF2	dNNdNS	1000	2	78.08333333333334	0	33.33333333333333	0.0260612539038721	0	-Inf	0.0260612539038721	0.017565741566783	0	NA	NA	0.0181473590124222	0.150976527863034	886	114	0	0	0.886	0.001
ORF3a	all	ss12	41	CTC	ACT	CCC	2	ACACTCCCT:TCACTCCCT	1:1	FALSE	1	1	1	0	0	0	0	0	SARSCOV2_vs_EPI_ISL_410721	ORF2	dNNdNS	1000	1	78.41666666666669	0	32.99999999999999	0.0128620515547158	0	-Inf	0.0128620515547158	0.0132687737085558	0	NA	NA	0.0125301936405003	0.30466319081441	622	378	0	0	0.622	0.001
ORF3a	all	ss12	42	CCT	CCC	TTT	2	CTCCCTTTC	2	FALSE	1	1	1	0	0	0	0	0	SARSCOV2_vs_EPI_ISL_410721	ORF2	dNNdNS	1000	1	79.08333333333336	0	32.33333333333333	0.012752698321938	0	-Inf	0.012752698321938	0.013188186548973	0	NA	NA	0.0127732916740811	0.318091356730967	653	347	0	0	0.653	0.001
ORF3a	all	ss12	43	TTC	TTT	CGG	2	CCTTTCGGA	2	FALSE	2	0.333333333333333	0.666666666666667	0	0	0	0	0	SARSCOV2_vs_EPI_ISL_410721	ORF2	dNNdNS	1000	1	79.08333333333336	0	32.33333333333333	0.012752698321938	0	-Inf	0.012752698321938	0.0129029911111087	0	NA	NA	0.0121408301994698	0.29353537064646	600	400	0	0	0.6	0.001
ORF3a	all	ss12	44	GGA	CGG	ATG	2	TTCGGATGG	2	FALSE	1	1	1	0	0	0	0	0	SARSCOV2_vs_EPI_ISL_410721	ORF2	dNNdNS	1000	1	78.75000000000003	0	32.66666666666666	0.0128071415099282	0	-Inf	0.0128071415099282	0.0127999195490057	0	NA	NA	0.0130421456949716	0.326109124128408	632	368	0	0	0.632	0.001
ORF3a	all	ss12	45	TGG	ATG	GCT	2	GGATGGCTT	2	FALSE	3	0	0	0	0	0	0	0	SARSCOV2_vs_EPI_ISL_410721	ORF2	dNNdNS	1000	1	78.75000000000003	0	32.66666666666666	0.0128071415099282	0	-Inf	0.0128071415099282	0.0132637981383872	0	NA	NA	0.0130377593705235	0.325946390130138	651	349	0	0	0.651	0.001
ORF3a	all	ss12	46	CTT	GCT	TAT	2	TGGCTTATT	2	FALSE	1	1	1	0	0	0	0	0	SARSCOV2_vs_EPI_ISL_410721	ORF2	dNNdNS	1000	1	77.58333333333336	0	33.16666666666666	0.0130014090011593	0	-Inf	0.0130014090011593	0.0138573752679135	0	NA	NA	0.0136755140374746	0.341753056630895	644	356	0	0	0.644	0.001
ORF3a	all	ss12	47	ATT	TAT	TGT	2	CTTATTGTT	2	FALSE	1.33333333333333	0.666666666666667	1	0	0	0	0	0	SARSCOV2_vs_EPI_ISL_410721	ORF2	dNNdNS	1000	1	77.58333333333336	0	33.16666666666666	0.0130014090011593	0	-Inf	0.0130014090011593	0.0132212988215978	0	NA	NA	0.0133348993783951	0.329564645406827	642	358	0	0	0.642	0.001
ORF3a	all	ss12	48	GTT	TGT	TGG	2	ATTGTTGGC	2	FALSE	1.5	1	0.5	0	0	0	0	0	SARSCOV2_vs_EPI_ISL_410721	ORF2	dNNdNS	1000	1	77.50000000000003	0	32.91666666666666	0.0130155110198637	0	-Inf	0.0130155110198637	0.0127932592788055	0	NA	NA	0.0134909310319437	0.334665020324052	638	362	0	0	0.638	0.001
ORF3a	all	ss12	49	GGC	TGG	CGT	2	GTTGGCGTT	2	FALSE	2	1	0	0	0	0	0	0	SARSCOV2_vs_EPI_ISL_410721	ORF2	dNNdNS	1000	1	77.50000000000003	0	32.91666666666666	0.0130155110198637	0	-Inf	0.0130155110198637	0.0142676260184762	0	NA	NA	0.0130318445326551	0.317917437862133	656	344	0	0	0.656	0.001
ORF3a	all	ss12	50	GTT	CGT	TGC	2	GGCGTTGCA	2	FALSE	1	1	1	0	0	0	0	0	SARSCOV2_vs_EPI_ISL_410721	ORF2	dNNdNS	1000	1	77.00000000000003	0	33.41666666666666	0.0131007697802931	0	-Inf	0.0131007697802931	0.0134770113401228	0	NA	NA	0.0132830972915114	0.323998812094879	618	382	0	0	0.618	0.001
ORF3a	all	ss12	51	GCA	TGC	ACT	2	GTTGCACTT	2	FALSE	1.5	1	0.5	0	0	0	0	0	SARSCOV2_vs_EPI_ISL_410721	ORF2	dNNdNS	1000	1	78.00000000000003	0	32.41666666666666	0.0129313548258795	0	-Inf	0.0129313548258795	0.0130227418856862	0	NA	NA	0.0130344208999524	0.321152269731749	652	348	0	0	0.652	0.001
ORF3a	all	ss12	52	CTT	ACT	TCT	2	GCACTTCTT	2	FALSE	1	1	1	0	0	0	0	0	SARSCOV2_vs_EPI_ISL_410721	ORF2	dNNdNS	1000	1	77.50000000000003	0	32.91666666666666	0.0130155110198637	0	-Inf	0.0130155110198637	0.0130732842537852	0	NA	NA	0.0132630459198942	0.326426830516481	620	380	0	0	0.62	0.001
ORF3a	all	ss12	53	CTT	TCT	TGC	2	CTTCTTGCT	2	FALSE	1	1	1	0	0	0	0	0	SARSCOV2_vs_EPI_ISL_410721	ORF2	dNNdNS	1000	1	77.1666666666667	0	31.91666666666666	0.0130722263514627	0	-Inf	0.0130722263514627	0.0135801722467879	0	NA	NA	0.0124716135500884	0.294565638963297	633	367	0	0	0.633	0.001
ORF3a	all	ss12	54	GCT	TGC	TGT	2	CTTGCTGTT	2	FALSE	1.5	1	0.5	0	0	0	0	0	SARSCOV2_vs_EPI_ISL_410721	ORF2	dNNdNS	1000	1	77.83333333333337	0	31.249999999999993	0.0129592857062641	0	-Inf	0.0129592857062641	0.0129343732973614	0	NA	NA	0.0125692914631527	0.302527903418487	640	360	0	0	0.64	0.001
ORF3a	all	ss12	55	GTT	TGT	TTT	2	GCTGTTTTT	2	FALSE	1.5	1	0.5	0	0	0	0	0	SARSCOV2_vs_EPI_ISL_410721	ORF2	dNNdNS	1000	1	77.33333333333337	0	31.749999999999993	0.0130438070339019	0	-Inf	0.0130438070339019	0.0131536373835946	0	NA	NA	0.0135214316745439	0.334706882231009	642	358	0	0	0.642	0.001
ORF3a	all	ss12	56	TTT	TTT	TCA	2	GTTTTTCAA:GTTTTTCAG	1:1	FALSE	2.33333333333333	0.333333333333333	0.333333333333333	0	0	0	0	0	SARSCOV2_vs_EPI_ISL_410721	ORF2	dNNdNS	1000	1	78.00000000000003	0	31.749999999999993	0.0129313548258795	0	-Inf	0.0129313548258795	0.0130756208183263	0	NA	NA	0.0126499557242574	0.306664926006706	651	349	0	0	0.651	0.001
ORF3a	all	ss12	57	CAA	TCA	AAG	2	TTTCAAAGC:TTTCAGAGC	1:1	FALSE	0.5	0.5	1	0	0	1	0	0	SARSCOV2_vs_EPI_ISL_410721	ORF2	dNNdNS	1000	1	76.6666666666667	0	32.41666666666666	0.0131582322381821	0	-Inf	0.0131582322381821	0.0135371717963663	0	NA	NA	0.0128059498191393	0.30418071943138	627	373	0	0	0.627	0.001
ORF3a	all	ss12	58	AGC	AAG	CGC	2	CAAAGCGCT:CAGAGCGCT	1:1	FALSE	2.33333333333333	0.333333333333333	0.333333333333333	0	0	0	0	0	SARSCOV2_vs_EPI_ISL_410721	ORF2	dNNdNS	1000	1	77.50000000000003	0	32.08333333333333	0.0130155110198637	0	-Inf	0.0130155110198637	0.0132893603597341	0	NA	NA	0.0131728269989085	0.323124469597505	634	366	0	0	0.634	0.001
ORF3a	all	ss12	59	GCT	CGC	TTC	2	AGCGCTTCC	2	FALSE	1	1	1	0	0	0	0	0	SARSCOV2_vs_EPI_ISL_410721	ORF2	dNNdNS	1000	1	76.1666666666667	0	32.74999999999999	0.0132453773639628	0	-Inf	0.0132453773639628	0.0138617604638965	0	NA	NA	0.0131913822776566	0.315333688361437	635	365	0	0	0.635	0.001
ORF3a	all	ss12	60	TCC	TTC	CAA	2	GCTTCCAAA	2	FALSE	1.66666666666667	1	0.333333333333333	0	0	0	0	0	SARSCOV2_vs_EPI_ISL_410721	ORF2	dNNdNS	1000	1	76.83333333333337	0	32.08333333333333	0.0131294381352109	0	-Inf	0.0131294381352109	0.0125710758054123	0	NA	NA	0.0132653881320602	0.322295583678375	640	360	0	0	0.64	0.001
ORF3a	all	ss12	61	AAA	CAA	AAT	2	TCCAAAATA:TCCAAAATC	1:1	FALSE	2.33333333333333	0.333333333333333	0.333333333333333	0	0	0	0	0	SARSCOV2_vs_EPI_ISL_410721	ORF2	dNNdNS	1000	1	76.6666666666667	0	32.24999999999999	0.0131582322381821	0	-Inf	0.0131582322381821	0.0129037230644526	0	NA	NA	0.0131045594593887	0.315332471874924	648	352	0	0	0.648	0.001
ORF3a	all	ss12	62	ATA	AAT	AAT	2	AAAATAATA:AAAATCATA	1:1	FALSE	2	0.666666666666667	0.333333333333333	0	0	1	0	0	SARSCOV2_vs_EPI_ISL_410721	ORF2	dNNdNS	1000	1	75.6666666666667	0	32.916666666666664	0.013333684515963	0	-Inf	0.013333684515963	0.0137222030569811	0	NA	NA	0.0131959427264434	0.312285397542267	656	344	0	0	0.656	0.001
ORF3a	all	ss12	63	ATA	AAT	AAC	2	ATAATAACA:ATCATAACC	1:1	FALSE	2	0.666666666666667	0.333333333333333	0	0	0	0	0	SARSCOV2_vs_EPI_ISL_410721	ORF2	dNNdNS	1000	1	75.33333333333337	0	32.916666666666664	0.0133932130500048	0	-Inf	0.0133932130500048	0.0142716675271411	0	NA	NA	0.0132567244614917	0.312353592609296	627	373	0	0	0.627	0.001
ORF3a	all	ss12	64	ACA	AAC	ACT	2	ATAACACTC:ATAACCCTC	1:1	FALSE	1.66666666666667	1	0.333333333333333	0	0	1	0	0	SARSCOV2_vs_EPI_ISL_410721	ORF2	dNNdNS	1000	1	74.6666666666667	0	33.24999999999999	0.0135138791270087	0	-Inf	0.0135138791270087	0.0136129627543123	0	NA	NA	0.0131369372540778	0.303623826796766	649	351	0	0	0.649	0.001
ORF3a	all	ss12	65	CTC	ACT	CAA	2	ACACTCAAA:ACCCTCAAA	1:1	FALSE	1	1	1	0	0	0	0	0	SARSCOV2_vs_EPI_ISL_410721	ORF2	dNNdNS	1000	1	75.00000000000003	0	33.58333333333333	0.0134532755150005	0	-Inf	0.0134532755150005	0.014022755988565	0	NA	NA	0.0138749884611849	0.33224279694607	607	393	0	0	0.607	0.001
ORF3a	all	ss12	66	AAA	CAA	AAA	2	CTCAAAAAG	2	FALSE	2.16666666666667	0.5	0.333333333333333	0	0	0	0	0	SARSCOV2_vs_EPI_ISL_410721	ORF2	dNNdNS	1000	1	75.33333333333337	0	33.58333333333333	0.0133932130500048	0	-Inf	0.0133932130500048	0.0131359638904676	0	NA	NA	0.0137090255656883	0.328587387004242	639	361	0	0	0.639	0.001
ORF3a	all	ss12	67	AAG	AAA	GAG	2	AAAAAGAGA:AAAAAGAGG	1:1	FALSE	2.16666666666667	0.5	0.333333333333333	0	0	0	0	0	SARSCOV2_vs_EPI_ISL_410721	ORF2	dNNdNS	1000	1	74.6666666666667	0	34.25	0.0135138791270087	0	-Inf	0.0135138791270087	0.0139959296567533	0	NA	NA	0.013577852956941	0.319596032891066	619	381	0	0	0.619	0.001
ORF3a	all	ss12	68	AGA	GAG	ATG	2	AAGAGATGG:AAGAGGTGG	1:1	FALSE	1.91666666666667	0.75	0.333333333333333	0	0	1	0	0	SARSCOV2_vs_EPI_ISL_410721	ORF2	dNNdNS	1000	1	74.83333333333336	0	34.25	0.0134835092215562	0	-Inf	0.0134835092215562	0.0136586966669616	0	NA	NA	0.0136455800099939	0.323092492989864	634	366	0	0	0.634	0.001
ORF3a	all	ss12	69	TGG	ATG	GCA	2	AGATGGCAA:AGGTGGCAT	1:1	FALSE	2.5	0	0.5	0	0	0	0	0	SARSCOV2_vs_EPI_ISL_410721	ORF2	dNNdNS	1000	1	74.41666666666669	0	34.916666666666664	0.013559691378237	0	-Inf	0.013559691378237	0.0132838888723499	0	NA	NA	0.0137019096082882	0.322359619709587	638	362	0	0	0.638	0.001
ORF3a	all	ss12	70	CAA	GCA	ACT	2	TGGCAACTA:TGGCATTTA	1:1	FALSE	1.66666666666667	0.333333333333333	1	0	1	0	0	0	SARSCOV2_vs_EPI_ISL_410721	ORF2	dNNdNS	1000	1	74.25000000000001	0	34.75	0.0135904058348962	0	-Inf	0.0135904058348962	0.0141668813794062	0	NA	NA	0.0138005752355673	0.324736584134534	613	387	0	0	0.613	0.001
ORF3a	all	ss12	71	CTA	ACT	AGC	2	CAACTAGCA:CATTTAGCC	1:1	FALSE	1	1	1	0	0	1	0	0	SARSCOV2_vs_EPI_ISL_410721	ORF2	dNNdNS	1000	0	74.25000000000001	0	34.75	0	0	NaN	0	0	0	NA	NaN	0	NaN	0	1000	0	0	0	0.001
ORF3a	all	ss12	72	GCA	AGC	ACT	2	CTAGCACTC:TTAGCCCTC	1:1	FALSE	1.66666666666667	1	0.333333333333333	0	0	1	0	0	SARSCOV2_vs_EPI_ISL_410721	ORF2	dNNdNS	1000	0	74.75000000000001	0	34.25	0	0	NaN	0	0	0	NA	NaN	0	NaN	0	1000	0	0	0	0.001
ORF3a	all	ss12	73	CTC	ACT	CTC	2	GCACTCTCC:GCCCTCTCT	1:1	FALSE	1	1	1	0	0	0	0	0	SARSCOV2_vs_EPI_ISL_410721	ORF2	dNNdNS	1000	0	74.91666666666667	0	34.25	0	0	NaN	0	0	0	NA	NaN	0	NaN	0	1000	0	0	0	0.001
ORF3a	all	ss12	74	TCC	CTC	CAA	2	CTCTCCAAG:CTCTCTAAG	1:1	FALSE	1	1	1	0	0	0	0	0	SARSCOV2_vs_EPI_ISL_410721	ORF2	dNNdNS	1000	0	75.91666666666667	0	33.58333333333333	0	0	NaN	0	0	0	NA	NaN	0	NaN	0	1000	0	0	0	0.001
ORF3a	all	ss12	75	AAG	CAA	GGG	2	TCCAAGGGT:TCTAAGGGT	1:1	FALSE	2.33333333333333	0.333333333333333	0.333333333333333	0	0	0	0	0	SARSCOV2_vs_EPI_ISL_410721	ORF2	dNNdNS	1000	0	76.91666666666667	0	32.916666666666664	0	0	NaN	0	0	0	NA	NaN	0	NaN	0	1000	0	0	0	0.001
ORF3a	all	ss12	76	GGT	GGG	TGT	2	AAGGGTGTT	2	FALSE	1	1	1	0	0	0	0	0	SARSCOV2_vs_EPI_ISL_410721	ORF2	dNNdNS	1000	0	77.25000000000001	0	32.916666666666664	0	0	NaN	0	0	0	NA	NaN	0	NaN	0	1000	0	0	0	0.001
ORF3a	all	ss12	77	GTT	TGT	TCA	2	GGTGTTCAC	2	FALSE	1.5	1	0.5	0	0	0	0	0	SARSCOV2_vs_EPI_ISL_410721	ORF2	dNNdNS	1000	0	78.25000000000001	0	32.24999999999999	0	0	NaN	0	0	0	NA	NaN	0	NaN	0	1000	0	0	0	0.001
ORF3a	all	ss12	78	CAC	TCA	CTT	2	GTTCACTTT	2	FALSE	1.66666666666667	0.333333333333333	1	0	0	0	0	0	SARSCOV2_vs_EPI_ISL_410721	ORF2	dNNdNS	1000	0	77.75000000000001	0	32.74999999999999	0	0	NaN	0	0	0	NA	NaN	0	NaN	0	1000	0	0	0	0.001
ORF3a	all	ss12	79	TTT	CTT	TGT	2	CACTTTGTT	2	FALSE	1.66666666666667	0.333333333333333	1	0	0	0	0	0	SARSCOV2_vs_EPI_ISL_410721	ORF2	dNNdNS	1000	0	79.08333333333334	0	31.749999999999996	0	0	NaN	0	0	0	NA	NaN	0	NaN	0	1000	0	0	0	0.001
ORF3a	all	ss12	80	GTT	TGT	TTG	2	TTTGTTTGC	2	FALSE	1.5	0.666666666666667	0.5	0.333333333333333	0	0	0	0	SARSCOV2_vs_EPI_ISL_410721	ORF2	dNNdNS	1000	1	78.58333333333334	0	31.749999999999996	0.0128345378007018	0	-Inf	0.0128345378007018	0.0135727435645208	0	NA	NA	0.0134682863987996	0.340617877383161	611	389	0	0	0.611	0.001
ORF3a	all	ss12	81	TGC	TTG	CAA	2	GTTTGCAAC	2	FALSE	2.66666666666667	0	0.333333333333333	0	0	0	0	0	SARSCOV2_vs_EPI_ISL_410721	ORF2	dNNdNS	1000	1	78.91666666666667	0	31.916666666666664	0.0127798619317583	0	-Inf	0.0127798619317583	0.0124908445322112	0	NA	NA	0.0124133656188405	0.303233352491881	631	369	0	0	0.631	0.001
ORF3a	all	ss12	82	AAC	CAA	CTT	2	TGCAACTTG	2	FALSE	2.33333333333333	0.333333333333333	0.333333333333333	0	0	0	0	0	SARSCOV2_vs_EPI_ISL_410721	ORF2	dNNdNS	1000	1	78.25	0	32.58333333333333	0.0128896835290581	0	-Inf	0.0128896835290581	0.0128421906731944	0	NA	NA	0.0135318224218189	0.340820140726062	614	386	0	0	0.614	0.001
ORF3a	all	ss12	83	TTG	CTT	GCT	2	AACTTGCTG	2	FALSE	1.33333333333333	0.666666666666667	1	0	0	0	0	0	SARSCOV2_vs_EPI_ISL_410721	ORF2	dNNdNS	1000	1	78.25	0	32.58333333333333	0.0128896835290581	0	-Inf	0.0128896835290581	0.0135902130469728	0	NA	NA	0.0132886779037322	0.33205902195328	640	360	0	0	0.64	0.001
ORF3a	all	ss12	84	CTG	GCT	GCT	2	TTGCTGCTG:TTGCTGTTG	1:1	FALSE	0.666666666666667	1.33333333333333	1	0	0	0	0	0	SARSCOV2_vs_EPI_ISL_410721	ORF2	dNNdNS	1000	1	79.41666666666667	0	31.58333333333333	0.012698716061835	0	-Inf	0.012698716061835	0.0127399450092683	0	NA	NA	0.0131541430927723	0.334355679782662	651	349	0	0	0.651	0.001
ORF3a	all	ss12	85	CTG	GCT	GCT	2	CTGCTGCTG:CTGTTGTTG	1:1	FALSE	1	1	1	0	0	1	0	0	SARSCOV2_vs_EPI_ISL_410721	ORF2	dNNdNS	1000	1	79.75	0	31.58333333333333	0.012645188900681	0	-Inf	0.012645188900681	0.0135942968727818	0	NA	NA	0.012640542081945	0.317132637733859	660	340	0	0	0.66	0.001
ORF3a	all	ss12	86	CTG	GCT	GTT	2	CTGCTGTTT:TTGTTGTTT	1:1	FALSE	1	1	1	0	0	1	0	0	SARSCOV2_vs_EPI_ISL_410721	ORF2	dNNdNS	1000	1	80.41666666666667	0	30.916666666666664	0.0125394770467935	0	-Inf	0.0125394770467935	0.0127369084965456	0	NA	NA	0.0132353275555698	0.343422378667057	639	361	0	0	0.639	0.001
ORF3a	all	ss12	87	TTT	GTT	TGT	2	CTGTTTGTA:TTGTTTGTA	1:1	FALSE	1.66666666666667	0.333333333333333	1	0	0	0	0	0	SARSCOV2_vs_EPI_ISL_410721	ORF2	dNNdNS	1000	1	81.58333333333334	0	30.249999999999996	0.0123586730492886	0	-Inf	0.0123586730492886	0.0125285289401745	0	NA	NA	0.0122968645497299	0.31488415588324	650	350	0	0	0.65	0.001
ORF3a	all	ss12	88	GTA	TGT	AAC	2	TTTGTAACA	2	FALSE	1.5	1	0.5	0	0	0	0	0	SARSCOV2_vs_EPI_ISL_410721	ORF2	dNNdNS	1000	1	82.25	0	29.58333333333333	0.0122576783566175	0	-Inf	0.0122576783566175	0.0125818736677926	0	NA	NA	0.01300814062097	0.346034840356103	628	372	0	0	0.628	0.001
ORF3a	all	ss12	89	ACA	AAC	AGT	2	GTAACAGTT	2	FALSE	1.66666666666667	1	0.333333333333333	0	0	0	0	0	SARSCOV2_vs_EPI_ISL_410721	ORF2	dNNdNS	1000	1	81.75	0	30.08333333333333	0.0123332686697829	0	-Inf	0.0123332686697829	0.0130505907325092	0	NA	NA	0.0123392116048923	0.317543644736836	609	391	0	0	0.609	0.001
ORF3a	all	ss12	90	GTT	AGT	TTA	2	ACAGTTTAC:ACAGTTTAT	1:1	FALSE	1.66666666666667	0.666666666666667	0.333333333333333	0.333333333333333	0	0	0	0	SARSCOV2_vs_EPI_ISL_410721	ORF2	dNNdNS	1000	1	81.41666666666667	0	30.749999999999996	0.0123841823043677	0	-Inf	0.0123841823043677	0.0122620955065976	0	NA	NA	0.0125795682608017	0.324885461837424	635	365	0	0	0.635	0.001
ORF3a	all	ss12	91	TAC	TTA	CTC	2	GTTTACTCA:GTTTATTCA	1:1	FALSE	1.66666666666667	1	0.333333333333333	0	0	1	0	0	SARSCOV2_vs_EPI_ISL_410721	ORF2	dNNdNS	1000	1	80.75	0	31.416666666666664	0.0124872811774231	0	-Inf	0.0124872811774231	0.0125521211548919	0	NA	NA	0.0125979294832021	0.32157965803703	623	377	0	0	0.623	0.001
ORF3a	all	ss12	92	TCA	CTC	ACA	2	TACTCACAC:TATTCACAT	1:1	FALSE	1	1	1	0	0	0	0	0	SARSCOV2_vs_EPI_ISL_410721	ORF2	dNNdNS	1000	1	80.75	0	31.416666666666664	0.0124872811774231	0	-Inf	0.0124872811774231	0.0131733654389103	0	NA	NA	0.0127083583867057	0.32580247597713	622	378	0	0	0.622	0.001
ORF3a	all	ss12	93	CAC	ACA	CCT	2	TCACACCTT:TCACATCTT	1:1	FALSE	1.66666666666667	0.333333333333333	1	0	0	1	0	0	SARSCOV2_vs_EPI_ISL_410721	ORF2	dNNdNS	1000	1	80.41666666666666	0	30.416666666666664	0.0125394770467935	0	-Inf	0.0125394770467935	0.0128999838622666	0	NA	NA	0.0132067579813603	0.342379446356276	668	332	0	0	0.668	0.001
ORF3a	all	ss12	94	CTT	CCT	TTT	2	CACCTTTTG:CATCTTTTG	1:1	FALSE	1	1	1	0	0	0	0	0	SARSCOV2_vs_EPI_ISL_410721	ORF2	dNNdNS	1000	1	80.25	0	29.916666666666664	0.0125657389590355	0	-Inf	0.0125657389590355	0.0125153525787239	0	NA	NA	0.0134076268913037	0.348651430652009	650	350	0	0	0.65	0.001
ORF3a	all	ss12	95	TTG	TTT	GCT	2	CTTTTGCTC:CTTTTGCTT	1:1	FALSE	1.83333333333333	0.666666666666667	0.5	0	0	0	0	0	SARSCOV2_vs_EPI_ISL_410721	ORF2	dNNdNS	1000	1	81.58333333333333	0	29.249999999999996	0.0123586730492886	0	-Inf	0.0123586730492886	0.0130265065098899	0	NA	NA	0.0126965171712628	0.33035910792856	669	331	0	0	0.669	0.001
ORF3a	all	ss12	96	CTC	GCT	CGT	2	TTGCTCGTT:TTGCTTGTT	1:1	FALSE	1	1	1	0	0	1	0	0	SARSCOV2_vs_EPI_ISL_410721	ORF2	dNNdNS	1000	1	80.75	0	29.749999999999996	0.0124872811774231	0	-Inf	0.0124872811774231	0.012588782788681	0	NA	NA	0.0126918137747705	0.325172215433624	639	361	0	0	0.639	0.001
ORF3a	all	ss12	97	GTT	CGT	TGC	2	CTCGTTGCT:CTTGTTGCT	1:1	FALSE	1.25	1	0.75	0	0	0	0	0	SARSCOV2_vs_EPI_ISL_410721	ORF2	dNNdNS	1000	1	81.75	0	29.416666666666664	0.0123332686697829	0	-Inf	0.0123332686697829	0.0129600926102112	0	NA	NA	0.0125800581258636	0.326897351285979	647	353	0	0	0.647	0.001
ORF3a	all	ss12	98	GCT	TGC	TGC	2	GTTGCTGCT	2	FALSE	1.5	1	0.5	0	0	0	0	0	SARSCOV2_vs_EPI_ISL_410721	ORF2	dNNdNS	1000	1	81.33333333333333	0	29.666666666666664	0.0123969764634079	0	-Inf	0.0123969764634079	0.0116734997255239	0	NA	NA	0.0127929764749727	0.332522480992998	642	358	0	0	0.642	0.001
ORF3a	all	ss12	99	GCT	TGC	TGG	2	GCTGCTGGC	2	FALSE	1.5	1	0.5	0	0	0	0	0	SARSCOV2_vs_EPI_ISL_410721	ORF2	dNNdNS	1000	1	81.66666666666666	0	29.83333333333333	0.012345957790554	0	-Inf	0.012345957790554	0.012607946306468	0	NA	NA	0.0122848768970159	0.31491031362519	595	405	0	0	0.595	0.001
ORF3a	all	ss12	100	GGC	TGG	CCT	2	GCTGGCCTT	2	FALSE	2	1	0	0	0	0	0	0	SARSCOV2_vs_EPI_ISL_410721	ORF2	dNNdNS	1000	1	82.66666666666666	0	29.83333333333333	0.0121953906538352	0	-Inf	0.0121953906538352	0.0122382638472198	0	NA	NA	0.0122740429616024	0.320421550056415	624	376	0	0	0.624	0.001
ORF3a	all	ss12	101	CTT	CCT	TGA	2	GGCCTTGAA	2	FALSE	1	0	1	0	0	0	0	0	SARSCOV2_vs_EPI_ISL_410721	ORF2	dNNdNS	1000	1	82.33333333333333	0	30.83333333333333	0.0122451699655716	0	-Inf	0.0122451699655716	0.012881153287533	0	NA	NA	0.0125128242594355	0.327772913194272	639	361	0	0	0.639	0.001
ORF3a	all	ss12	102	GAA	TGA	AGC	2	CTTGAAGCC	2	FALSE	0.666666666666667	0.333333333333333	0	0	0	0	0	0	SARSCOV2_vs_EPI_ISL_410721	ORF2	dNNdNS	1000	1	82.33333333333333	0	30.83333333333333	0.0122451699655716	0	-Inf	0.0122451699655716	0.0121195773115021	0	NA	NA	0.0126840948911136	0.334346682064253	638	362	0	0	0.638	0.001
ORF3a	all	ss12	103	GCC	AGC	CCC	2	GAAGCCCCA:GAAGCCCCT	1:1	FALSE	1.66666666666667	1	0.333333333333333	0	0	0	0	0	SARSCOV2_vs_EPI_ISL_410721	ORF2	dNNdNS	1000	1	82.33333333333333	0	30.83333333333333	0.0122451699655716	0	-Inf	0.0122451699655716	0.012583069242003	0	NA	NA	0.0119466913749355	0.305370640356942	629	371	0	0	0.629	0.001
ORF3a	all	ss12	104	CCA	CCC	ATT	2	GCCCCATTT:GCCCCTTTT	1:1	FALSE	1	1	1	0	0	1	0	0	SARSCOV2_vs_EPI_ISL_410721	ORF2	dNNdNS	1000	1	82.83333333333333	0	30.83333333333333	0.0121706524663175	0	-Inf	0.0121706524663175	0.0123961102411323	0	NA	NA	0.0128403486960648	0.343208678949069	621	379	0	0	0.621	0.001
ORF3a	all	ss12	105	TTT	ATT	TCT	2	CCATTTCTT:CCTTTTCTC	1:1	FALSE	2.16666666666667	0.333333333333333	0.5	0	0	0	0	0	SARSCOV2_vs_EPI_ISL_410721	ORF2	dNNdNS	1000	1	83.5	0	30.16666666666666	0.012072695281631	0	-Inf	0.012072695281631	0.0125321232770464	0	NA	NA	0.0121652952390101	0.321008199448462	620	380	0	0	0.62	0.001
ORF3a	all	ss12	106	CTC	TCT	CTA	2	TTTCTCTAT:TTTCTTTAT	1:1	FALSE	1	0.666666666666667	1	0.333333333333333	0	0	0	1	SARSCOV2_vs_EPI_ISL_410721	ORF2	dNNdNS	1000	1	83	0	30.66666666666666	0.0121460144399855	0	-Inf	0.0121460144399855	0.0122789904229396	0	NA	NA	0.0127226878998382	0.339742777261238	625	375	0	0	0.625	0.001
ORF3a	all	ss12	107	TAT	CTA	TCT	2	CTCTATCTT:CTTTATCTT	1:1	FALSE	1.33333333333333	1	0.666666666666667	0	0	0	0	0	SARSCOV2_vs_EPI_ISL_410721	ORF2	dNNdNS	1000	1	83	0	30.66666666666666	0.0121460144399855	0	-Inf	0.0121460144399855	0.0118235619322361	0	NA	NA	0.012956552680536	0.348531333164034	626	374	0	0	0.626	0.001
ORF3a	all	ss12	108	CTT	TCT	TTA	2	TATCTTTAT	2	FALSE	1	0.666666666666667	1	0.333333333333333	0	0	0	0	SARSCOV2_vs_EPI_ISL_410721	ORF2	dNNdNS	1000	1	83.83333333333334	0	30.33333333333333	0.0120243056482867	0	-Inf	0.0120243056482867	0.0125575569007817	0	NA	NA	0.0120117679650792	0.316805641467131	637	363	0	0	0.637	0.001
ORF3a	all	ss12	109	TAT	TTA	TGC	2	CTTTATGCT	2	FALSE	1.66666666666667	1	0.333333333333333	0	0	0	0	0	SARSCOV2_vs_EPI_ISL_410721	ORF2	dNNdNS	1000	1	84.16666666666667	0	30.33333333333333	0.0119763023840483	0	-Inf	0.0119763023840483	0.0121258717007253	0	NA	NA	0.0121446619545563	0.324065813402345	641	359	0	0	0.641	0.001
ORF3a	all	ss12	110	GCT	TGC	TTT	2	TATGCTTTA	2	FALSE	1.5	1	0.5	0	0	0	0	0	SARSCOV2_vs_EPI_ISL_410721	ORF2	dNNdNS	1000	1	83.5	0	30.999999999999996	0.012072695281631	0	-Inf	0.012072695281631	0.0121542423412792	0	NA	NA	0.0120977478521809	0.318313713656026	631	369	0	0	0.631	0.001
ORF3a	all	ss12	111	TTA	TTT	AGT	2	GCTTTAGTC:GCTTTAGTT	1:1	FALSE	1.33333333333333	0.666666666666667	1	0	0	0	0	0	SARSCOV2_vs_EPI_ISL_410721	ORF2	dNNdNS	1000	1	83.5	0	30.999999999999996	0.012072695281631	0	-Inf	0.012072695281631	0.0116053441244054	0	NA	NA	0.0119620694471156	0.31285568701454203	627	373	0	0	0.627	0.001
ORF3a	all	ss12	112	GTC	AGT	CTA	2	TTAGTCTAC:TTAGTTTAT	1:1	FALSE	1.66666666666667	0.666666666666667	0.333333333333333	0.333333333333333	0	0	0	1	SARSCOV2_vs_EPI_ISL_410721	ORF2	dNNdNS	1000	1	83.83333333333334	0	30.33333333333333	0.0120243056482867	0	-Inf	0.0120243056482867	0.0121099547881351	0	NA	NA	0.0124851057127883	0.33550134739469	637	363	0	0	0.637	0.001
ORF3a	all	ss12	113	TAC	CTA	CTT	2	GTCTACTTC:GTTTATTTC	1:1	FALSE	1.33333333333333	1	0.666666666666667	0	0	1	0	0	SARSCOV2_vs_EPI_ISL_410721	ORF2	dNNdNS	1000	1	82.83333333333333	0	29.999999999999996	0.0121706524663175	0	-Inf	0.0121706524663175	0.0126912652551289	0	NA	NA	0.012403461094019	0.326479160852397	598	402	0	0	0.598	0.001
ORF3a	all	ss12	114	TTC	CTT	CTT	2	TACTTCTTG:TATTTCTTG	1:1	FALSE	2	0.333333333333333	0.666666666666667	0	0	0	0	0	SARSCOV2_vs_EPI_ISL_410721	ORF2	dNNdNS	1000	1	83	0	29.83333333333333	0.0121460144399855	0	-Inf	0.0121460144399855	0.0119887811667606	0	NA	NA	0.0125032346711465	0.331334307542785	628	372	0	0	0.628	0.001
ORF3a	all	ss12	115	TTG	CTT	GCA	2	TTCTTGCAA:TTCTTGCAG	1:1	FALSE	1.33333333333333	0.666666666666667	1	0	0	0	0	0	SARSCOV2_vs_EPI_ISL_410721	ORF2	dNNdNS	1000	1	82.66666666666667	0	29.499999999999993	0.0121953906538352	0	-Inf	0.0121953906538352	0.0121502565895756	0	NA	NA	0.012114549951471	0.314091928868514	643	357	0	0	0.643	0.001
ORF3a	all	ss12	116	CAA	GCA	AAG	2	TTGCAAAGT:TTGCAGAGT	1:1	FALSE	1.5	0.5	1	0	0	1	0	0	SARSCOV2_vs_EPI_ISL_410721	ORF2	dNNdNS	1000	1	83.00000000000001	0	28.83333333333333	0.0121460144399855	0	-Inf	0.0121460144399855	0.0119091168145778	0	NA	NA	0.0126691458946799	0.337705751108652	619	381	0	0	0.619	0.001
ORF3a	all	ss12	117	AGT	AAG	TAT	2	CAAAGTATA:CAGAGTATA	1:1	FALSE	2.33333333333333	0.333333333333333	0.333333333333333	0	0	0	0	0	SARSCOV2_vs_EPI_ISL_410721	ORF2	dNNdNS	1000	1	82.50000000000001	0	28.83333333333333	0.0122202296145754	0	-Inf	0.0122202296145754	0.0124206634981196	0	NA	NA	0.0119538235744273	0.306645433597167	611	389	0	0	0.611	0.001
ORF3a	all	ss12	118	ATA	TAT	AAA	2	AGTATAAAC	2	FALSE	1.5	0.5	1	0	0	0	0	0	SARSCOV2_vs_EPI_ISL_410721	ORF2	dNNdNS	1000	1	82.16666666666669	0	28.83333333333333	0.0122702123289052	0	-Inf	0.0122702123289052	0.0120437611499437	0	NA	NA	0.0122509836038539	0.316551526012124	639	361	0	0	0.639	0.001
ORF3a	all	ss12	119	AAC	AAA	CTT	2	ATAAACTTT	2	FALSE	2.33333333333333	0.333333333333333	0.333333333333333	0	0	0	0	0	SARSCOV2_vs_EPI_ISL_410721	ORF2	dNNdNS	1000	1	82.16666666666669	0	28.33333333333333	0.0122702123289052	0	-Inf	0.0122702123289052	0.0124544672240113	0	NA	NA	0.0126406962017992	0.331702084622139	636	364	0	0	0.636	0.001
ORF3a	all	ss12	120	TTT	CTT	TGT	2	AACTTTGTA:AACTTTGTG	1:1	FALSE	1.66666666666667	0.333333333333333	1	0	0	0	0	0	SARSCOV2_vs_EPI_ISL_410721	ORF2	dNNdNS	1000	1	81.83333333333336	0	28.33333333333333	0.0123206056064609	0	-Inf	0.0123206056064609	0.0122094449288477	0	NA	NA	0.0124508290689101	0.322398529810902	623	377	0	0	0.623	0.001
ORF3a	all	ss12	121	GTA	TGT	AAG	2	TTTGTAAGA:TTTGTGAGA	1:1	FALSE	1.5	1	0.5	0	0	1	0	0	SARSCOV2_vs_EPI_ISL_410721	ORF2	dNNdNS	1000	1	81.16666666666669	0	28.33333333333333	0.0124226442537559	0	-Inf	0.0124226442537559	0.012891153842072	0	NA	NA	0.012487599378255	0.319834310082065	630	370	0	0	0.63	0.001
ORF3a	all	ss12	122	AGA	AAG	AAT	2	GTAAGAATA:GTGAGAATA	1:1	FALSE	1.83333333333333	0.833333333333333	0.333333333333333	0	0	0	0	0	SARSCOV2_vs_EPI_ISL_410721	ORF2	dNNdNS	1000	1	80.66666666666669	0	28.83333333333333	0.0125002893639087	0	-Inf	0.0125002893639087	0.0133385128663317	0	NA	NA	0.0130708358079424	0.338895609098904	637	363	0	0	0.637	0.001
ORF3a	all	ss12	123	ATA	AAT	AAT	2	AGAATAATA	2	FALSE	2	0.666666666666667	0.333333333333333	0	0	0	0	0	SARSCOV2_vs_EPI_ISL_410721	ORF2	dNNdNS	1000	1	80.16666666666669	0	29.16666666666666	0.0125789112103712	0	-Inf	0.0125789112103712	0.0130933825986898	0	NA	NA	0.0128839130964297	0.328902482985932	665	335	0	0	0.665	0.001
ORF3a	all	ss12	124	ATA	AAT	AAT	2	ATAATAATG	2	FALSE	2	0.666666666666667	0.333333333333333	0	0	0	0	0	SARSCOV2_vs_EPI_ISL_410721	ORF2	dNNdNS	1000	1	78.83333333333336	0	28.83333333333333	0.0127934871784325	0	-Inf	0.0127934871784325	0.0134482500825026	0	NA	NA	0.0127767291655671	0.316676184442757	636	364	0	0	0.636	0.001
ORF3a	all	ss12	125	ATG	AAT	GAG	2	ATAATGAGG	2	FALSE	2.66666666666667	0	0.333333333333333	0	0	0	0	0	SARSCOV2_vs_EPI_ISL_410721	ORF2	dNNdNS	1000	1	78.83333333333336	0	28.499999999999996	0.0127934871784325	0	-Inf	0.0127934871784325	0.0128920379165476	0	NA	NA	0.0132769205694156	0.33525230481517	623	377	0	0	0.623	0.001
ORF3a	all	ss12	126	AGG	GAG	GCT	2	ATGAGGCTT	2	FALSE	2	0.666666666666667	0.333333333333333	0	0	0	0	0	SARSCOV2_vs_EPI_ISL_410721	ORF2	dNNdNS	1000	1	77.83333333333336	0	28.499999999999996	0.0129592857062641	0	-Inf	0.0129592857062641	0.0136823074528264	0	NA	NA	0.0128602270373784	0.313597201032134	622	378	0	0	0.622	0.001
ORF3a	all	ss12	127	CTT	GCT	TTG	2	AGGCTTTGG	2	FALSE	1	0.666666666666667	1	0.333333333333333	0	0	0	0	SARSCOV2_vs_EPI_ISL_410721	ORF2	dNNdNS	1000	1	77.50000000000003	0	28.499999999999996	0.0130155110198637	0	-Inf	0.0130155110198637	0.0134628721024902	0	NA	NA	0.0130411444863232	0.318262670346672	600	400	0	0	0.6	0.001
ORF3a	all	ss12	128	TGG	TTG	GCT	2	CTTTGGCTT:CTTTGGTTG	1:1	FALSE	3	0	0	0	0	0	0	0	SARSCOV2_vs_EPI_ISL_410721	ORF2	dNNdNS	1000	1	78.83333333333336	1	27.83333333333333	0.0127934871784325	0.0368172076473927	0.347486623672245	-0.0240237204689603	0.0128147891591296	0.0395615012892656	NA	NA	0.0426151192028095	0.572933116473844	256	134	610	0.61	0.256	0.512
ORF3a	all	ss12	129	CTT	GCT	GTG	2	TGGCTTTGC:TGGTTGTGC	1:1	TRUE	1.16666666666667	0.666666666666667	1	0.166666666666667	1	1	0	0	SARSCOV2_vs_EPI_ISL_410721	ORF2	dNNdNS	1000	1	76.83333333333336	1	28.83333333333333	0.0131294381352109	0.0355095904478987	0.369743440281999	-0.0223801523126878	0.0136345140417249	0.0388132516948351	NA	NA	0.0400887804444968	0.576663623355336	248	122	630	0.63	0.248	0.496
ORF3a	all	ss12	130	TGC	GTG	CTG	2	CTTTGCTGG:TTGTGCTGG	1:1	FALSE	1.83333333333333	0	0.666666666666667	0.5	0	0	0	0	SARSCOV2_vs_EPI_ISL_410721	ORF2	dNNdNS	1000	0	77.33333333333336	1	28.499999999999996	0	0.0359350167719231	0	-0.0359350167719231	0	0.0412878391725574	NA	NA	0.0389901128983621	0.356714123511928	0	345	655	0.655	0	0.001
ORF3a	all	ss12	131	TGG	CTG	GAA	2	TGCTGGAAA	2	FALSE	2	0	1	0	0	0	0	0	SARSCOV2_vs_EPI_ISL_410721	ORF2	dNNdNS	1000	1	76.83333333333336	1	28.499999999999996	0.0131294381352109	0.0359350167719231	0.36536613349988	-0.0228055786367122	0.0134460251161903	0.037496096258141	NA	NA	0.0421998896450692	0.588908818778595	240	156	604	0.604	0.24	0.48
ORF3a	all	ss12	132	AAA	GAA	ATG	2	TGGAAATGC	2	FALSE	2.33333333333333	0.333333333333333	0.333333333333333	0	0	0	0	0	SARSCOV2_vs_EPI_ISL_410721	ORF2	dNNdNS	1000	1	77.16666666666669	1	27.83333333333333	0.0130722263514627	0.0368172076473927	0.355057517578699	-0.02374498129593	0.0137426987208782	0.0424906880776988	NA	NA	0.0428936925608969	0.579868056670112	264	122	614	0.614	0.264	0.528
ORF3a	all	ss12	133	TGC	ATG	CCG	2	AAATGCCGT	2	FALSE	2.5	0.5	0	0	0	0	0	0	SARSCOV2_vs_EPI_ISL_410721	ORF2	dNNdNS	1000	1	75.83333333333336	1	28.499999999999996	0.0133041182530361	0.0359350167719231	0.370227133535971	-0.022630898518887	0.0133162743131747	0.0407071848993671	NA	NA	0.0422102590760729	0.591857045579912	246	126	628	0.628	0.246	0.492
ORF3a	all	ss12	134	CGT	CCG	TTC	2	TGCCGTTCC	2	FALSE	1	1	1	0	0	0	0	0	SARSCOV2_vs_EPI_ISL_410721	ORF2	dNNdNS	1000	1	74.00000000000001	1	28.499999999999996	0.0136367393123929	0.0359350167719231	0.37948331564569	-0.0222982774595303	0.0142686337185797	0.0398657696563315	NA	NA	0.0420024848138882	0.595501965633868	270	118	612	0.612	0.27	0.54
ORF3a	all	ss12	135	TCC	TTC	CAA	2	CGTTCCAAA	2	FALSE	1.66666666666667	1	0.333333333333333	0	0	0	0	0	SARSCOV2_vs_EPI_ISL_410721	ORF2	dNNdNS	1000	1	74.00000000000001	1	28.499999999999996	0.0136367393123929	0.0359350167719231	0.37948331564569	-0.0222982774595303	0.013311172483746	0.0391363803143612	NA	NA	0.0423828719913328	0.598808098042131	237	133	630	0.63	0.237	0.474
ORF3a	all	ss12	136	AAA	CAA	AAA	2	TCCAAAAAC:TCCAAAAAT	1:1	FALSE	2.16666666666667	0.5	0.333333333333333	0	0	0	0	0	SARSCOV2_vs_EPI_ISL_410721	ORF2	dNNdNS	1000	1	74.00000000000001	1	29.166666666666664	0.0136367393123929	0.0350941211300692	0.388576173822706	-0.0214573818176763	0.0138383226266457	0.0387958235078249	NA	NA	0.0434127930383483	0.621119728442614	249	130	621	0.621	0.249	0.498
ORF3a	all	ss12	137	AAC	AAA	CCC	2	AAAAACCCA:AAAAATCCT	1:1	FALSE	2.33333333333333	0.333333333333333	0.333333333333333	0	0	1	0	0	SARSCOV2_vs_EPI_ISL_410721	ORF2	dNNdNS	1000	1	73.83333333333334	1	29.166666666666664	0.0136678042173386	0.0350941211300692	0.389461362109103	-0.0214263169127306	0.0142994835363661	0.0376823832689698	NA	NA	0.0405121393647864	0.596884301948103	261	152	587	0.587	0.261	0.522
ORF3a	all	ss12	138	CCA	CCC	ATT	2	AACCCATTA:AATCCTTTA	1:1	FALSE	1	1	1	0	0	1	0	0	SARSCOV2_vs_EPI_ISL_410721	ORF2	dNNdNS	1000	1	73.50000000000001	1	28.83333333333333	0.0137303605832671	0.0355095904478987	0.386666261426273	-0.0217792298646316	0.0144379153741717	0.0393230295604631	NA	NA	0.0417518338454408	0.601924288949111	271	137	592	0.592	0.271	0.542
ORF3a	all	ss12	139	TTA	ATT	ACT	2	CCATTACTT:CCTTTACTT	1:1	FALSE	1.33333333333333	0.666666666666667	1	0	0	0	0	0	SARSCOV2_vs_EPI_ISL_410721	ORF2	dNNdNS	1000	1	74.50000000000001	1	27.83333333333333	0.0135443861537981	0.0368172076473927	0.367881950296611	-0.0232728214935946	0.0138787042122975	0.040779890697699	NA	NA	0.0427195860174782	0.585904104240615	261	136	603	0.603	0.261	0.522
ORF3a	all	ss12	140	CTT	ACT	TTA	2	TTACTTTAT	2	FALSE	1	0.666666666666667	1	0.333333333333333	0	0	0	0	SARSCOV2_vs_EPI_ISL_410721	ORF2	dNNdNS	1000	1	74.83333333333336	1	27.166666666666664	0.0134835092215562	0.0377438129156368	0.357237602138765	-0.0242603036940806	0.0134447249389454	0.0420421421769373	NA	NA	0.0436368393123973	0.578238724372225	266	143	591	0.591	0.266	0.532
ORF3a	all	ss12	141	TAT	TTA	TGA	2	CTTTATGAT	2	FALSE	1.66666666666667	0	0.333333333333333	0	0	0	0	0	SARSCOV2_vs_EPI_ISL_410721	ORF2	dNNdNS	1000	2	75.16666666666669	2	26.83333333333333	0.0270909813104956	0.0785029669229164	0.34509499923865	-0.0514119856124208	0.018867272782536	0.0602596501207958	NA	NA	0.0568168623260976	0.365533223089998	135	53	812	0.812	0.135	0.27
ORF3a	all	ss12	142	GAT	TGA	TGC	2	TATGATGCC:TATGATGCT	1:1	FALSE	0.666666666666667	0.333333333333333	0	0	0	0	0	0	SARSCOV2_vs_EPI_ISL_410721	ORF2	dNNdNS	1000	2	74.00000000000001	2	26.499999999999996	0.0275260251378209	0.0795446789702432	0.346044832843164	-0.0520186538324222	0.0199823252205578	0.0579136615708771	NA	NA	0.0553330967246509	0.347166179830121	119	45	836	0.836	0.119	0.238
ORF3a	all	ss12	143	GCC	TGC	CAA	2	GATGCCAAC:GATGCTAAC	1:1	FALSE	1.5	1	0.5	0	0	0	0	0	SARSCOV2_vs_EPI_ISL_410721	ORF2	dNNdNS	1000	2	75.66666666666669	2	26.83333333333333	0.0269087157486763	0.0785029669229164	0.342773232699581	-0.0515942511742401	0.019195757642448	0.0617458906067581	NA	NA	0.0557741013436126	0.354935994671962	124	37	839	0.839	0.124	0.248
ORF3a	all	ss12	144	AAC	CAA	CTA	2	GCCAACTAT:GCTAACTAC	1:1	FALSE	2.33333333333333	0	0.333333333333333	0.333333333333333	0	0	0	0	SARSCOV2_vs_EPI_ISL_410721	ORF2	dNNdNS	1000	2	77.16666666666669	2	26.33333333333333	0.0263763446044989	0.0800759815692795	0.329391461554284	-0.0536996369647806	0.0187225853140924	0.0609257571291634	NA	NA	0.0537693236226576	0.317938116948171	112	43	845	0.845	0.112	0.224
ORF3a	all	ss12	145	TAC	CTA	CTT	2	AACTACTTC:AACTATTTT	1:1	FALSE	1	1	1	0	0	1	0	0	SARSCOV2_vs_EPI_ISL_410721	ORF2	dNNdNS	1000	2	76.50000000000003	2	26.999999999999996	0.0266103300115572	0.0779922851430357	0.34119182381635	-0.0513819551314786	0.0188828930554291	0.0608231481490713	NA	NA	0.0546722223367861	0.347310769575812	135	45	820	0.82	0.135	0.27
ORF3a	all	ss12	146	TTC	CTT	CCT	2	TACTTCCTG:TATTTTCTT	1:1	FALSE	2	0.333333333333333	0.666666666666667	0	0	1	0	0	SARSCOV2_vs_EPI_ISL_410721	ORF2	dNNdNS	1000	2	76.83333333333336	2	26.666666666666664	0.0264928206228062	0.0790203867433697	0.33526564111671	-0.0525275661205635	0.0193954594543255	0.058968285170367	NA	NA	0.0563108718895784	0.350916043877657	127	44	829	0.829	0.127	0.254
ORF3a	all	ss12	147	CTG	CCT	GTG	2	TTCCTGTGT:TTTCTTTGC	1:1	FALSE	0.833333333333333	1	1	0.166666666666667	0	1	0	0	SARSCOV2_vs_EPI_ISL_410721	ORF2	dNNdNS	1000	2	76.83333333333336	2	25.999999999999996	0.0264928206228062	0.0811601884801745	0.326426307268591	-0.0546673678573684	0.0193735358632449	0.0621103204441703	NA	NA	0.0573045069818854	0.340093640013036	154	47	799	0.799	0.154	0.308
ORF3a	all	ss12	148	TGC	GTG	CTG	2	CTGTGTTGG:CTTTGCTGG	1:1	FALSE	1.83333333333333	0	0.666666666666667	0.5	0	0	0	1	SARSCOV2_vs_EPI_ISL_410721	ORF2	dNNdNS	1000	2	77.66666666666669	2	25.33333333333333	0.0262035385209603	0.0834192263326683	0.314118695089104	-0.057215687811707903	0.018022012165999	0.066107280999357	NA	NA	0.0606886966675048	0.34579682942491	115	56	829	0.829	0.115	0.23
ORF3a	all	ss12	149	TGG	CTG	GCA	2	TGCTGGCAT:TGTTGGCAT	1:1	FALSE	2.5	0	0.5	0	0	0	0	0	SARSCOV2_vs_EPI_ISL_410721	ORF2	dNNdNS	1000	2	77.50000000000003	2	25.499999999999996	0.0262608883838265	0.082842746673233	0.316996833620337	-0.0565818582894064	0.0186289526922073	0.0613949057845496	NA	NA	0.0608853604016885	0.35272433564486	130	42	828	0.828	0.13	0.26
ORF3a	all	ss12	150	CAT	GCA	TAC	2	TGGCATACT	2	FALSE	1.66666666666667	0.333333333333333	1	0	0	0	0	0	SARSCOV2_vs_EPI_ISL_410721	ORF2	dNNdNS	1000	2	77.33333333333336	2	25.33333333333333	0.0263184898584525	0.0834192263326683	0.315496690816777	-0.0571007364742157	0.0186259112304105	0.0657238910629427	NA	NA	0.0594264539377229	0.336620585689941	106	52	842	0.842	0.106	0.212
ORF3a	all	ss12	151	ACT	TAC	TAA	2	CATACTAAT	2	FALSE	1	0	1	0	0	0	0	0	SARSCOV2_vs_EPI_ISL_410721	ORF2	dNNdNS	1000	2	77.16666666666669	2	25.33333333333333	0.0263763446044989	0.0834192263326683	0.316190232924392	-0.0570428817281694	0.0201511827491301	0.0688726178606287	NA	NA	0.0599846673876535	0.341625845942691	142	58	800	0.8	0.142	0.284
ORF3a	all	ss12	152	AAT	TAA	TTG	2	ACTAATTGT	2	FALSE	0.666666666666667	0	0	0.333333333333333	0	0	0	0	SARSCOV2_vs_EPI_ISL_410721	ORF2	dNNdNS	1000	2	77.66666666666669	2	24.83333333333333	0.0262035385209603	0.0851978832927791	0.307560910062905	-0.0589943447718187	0.018597581202784	0.0725957282525728	NA	NA	0.0641892562490863	0.358059570500416	125	44	831	0.831	0.125	0.25
ORF3a	all	ss12	153	TGT	TTG	TTA	2	AATTGTTAC	2	FALSE	2.16666666666667	0	0.333333333333333	0.5	0	0	0	0	SARSCOV2_vs_EPI_ISL_410721	ORF2	dNNdNS	1000	2	78.50000000000003	2	25.33333333333333	0.0259205062991005	0.0834192263326683	0.310725805532311	-0.0574987200335678	0.0191289608383919	0.0660047690518901	NA	NA	0.0573502121442741	0.316058968098449	110	44	846	0.846	0.11	0.22
ORF3a	all	ss12	154	TAC	TTA	CGA	2	TGTTACGAC	2	FALSE	1.66666666666667	0	0.333333333333333	0	0	0	0	0	SARSCOV2_vs_EPI_ISL_410721	ORF2	dNNdNS	1000	2	77.66666666666669	2	25.999999999999996	0.0262035385209603	0.0811601884801745	0.322861972250856	-0.0549566499592142	0.0194980873380477	0.064009547268032	NA	NA	0.0575165968966496	0.339328933625414	123	46	831	0.831	0.123	0.246
ORF3a	all	ss12	155	GAC	CGA	CTA	2	TACGACTAT	2	FALSE	1.66666666666667	0	1	0.333333333333333	0	0	0	0	SARSCOV2_vs_EPI_ISL_410721	ORF2	dNNdNS	1000	2	78.00000000000001	2	26.666666666666664	0.0260895870640617	0.0790203867433697	0.330162735710108	-0.0529307996793081	0.0185687704939977	0.0597715633770483	NA	NA	0.0561373430128396	0.345742088158881	140	49	811	0.811	0.14	0.28
ORF3a	all	ss12	156	TAT	CTA	TTG	2	GACTATTGT	2	FALSE	1	0	1	1	0	0	0	0	SARSCOV2_vs_EPI_ISL_410721	ORF2	dNNdNS	1000	2	78.66666666666667	2	25.999999999999996	0.025864632053377	0.0811601884801745	0.318686199942661	-0.0552955564267975	0.0181904046148668	0.0630254611753788	NA	NA	0.0601025095406848	0.35756191140964	98	46	856	0.856	0.098	0.196
ORF3a	all	ss12	157	TGT	TTG	TAT	2	TATTGTATA:TATTGTATT	1:1	FALSE	2.16666666666667	0.5	0.333333333333333	0	0	0	0	0	SARSCOV2_vs_EPI_ISL_410721	ORF2	dNNdNS	1000	2	79	2	25.666666666666664	0.0257536031856687	0.0822741879423184	0.313021663656216	-0.0565205847566497	0.018236037883812	0.066830534684843207	NA	NA	0.0570707369227166	0.32199810595538	109	51	840	0.84	0.109	0.218
ORF3a	all	ss12	158	ATA	TAT	ACC	2	TGTATACCT:TGTATTCCA	1:1	FALSE	1.33333333333333	0.666666666666667	1	0	0	1	0	0	SARSCOV2_vs_EPI_ISL_410721	ORF2	dNNdNS	1000	2	78.5	2	26.33333333333333	0.0259205062991005	0.0800759815692795	0.323698889368903	-0.0541554752701791	0.0190402581573005	0.0642249065488335	NA	NA	0.0602699601007717	0.368893262318597	109	44	847	0.847	0.109	0.218
ORF3a	all	ss12	159	CCA	ACC	ATA	2	ATACCTTAC:ATTCCATAC	1:1	FALSE	1	0.833333333333333	1	0.166666666666667	0	1	0	0	SARSCOV2_vs_EPI_ISL_410721	ORF2	dNNdNS	1000	2	78.83333333333334	2	25.666666666666664	0.0258089981982962	0.0822741879423184	0.313694961248242	-0.0564651897440222	0.0187709732520943	0.0657969607329816	NA	NA	0.0596772220463945	0.344058530364791	127	40	833	0.833	0.127	0.254
ORF3a	all	ss12	160	TAC	ATA	CAA	2	CCATACAAT:CCTTACAAT	1:1	FALSE	1.5	0	0.5	0	0	0	0	0	SARSCOV2_vs_EPI_ISL_410721	ORF2	dNNdNS	1000	2	78.83333333333334	2	25.666666666666664	0.0258089981982962	0.0822741879423184	0.313694961248242	-0.0564651897440222	0.0183270746796244	0.0655562366007502	NA	NA	0.0582707394244823	0.332537969035357	145	40	815	0.815	0.145	0.29
ORF3a	all	ss12	161	AAT	CAA	TAG	2	TACAATAGT	2	FALSE	1.66666666666667	0	0.333333333333333	0	0	0	0	0	SARSCOV2_vs_EPI_ISL_410721	ORF2	dNNdNS	1000	2	79.66666666666667	2	25.499999999999996	0.0255343810572878	0.082842746673233	0.30822711803613	-0.0573083656159451	0.0188824047595574	0.0666039636405038	NA	NA	0.0564532312429995	0.310035445616645	108	40	852	0.852	0.108	0.216
ORF3a	all	ss12	162	AGT	TAG	TGT	2	AATAGTGTA	2	FALSE	0.666666666666667	0.333333333333333	0	0	0	0	0	0	SARSCOV2_vs_EPI_ISL_410721	ORF2	dNNdNS	1000	2	79.33333333333333	2	25.83333333333333	0.0256435235612095	0.0817133878414162	0.313822792551163	-0.0560698642802067	0.0178463442493992	0.0623783339674966	NA	NA	0.0548849924642389	0.306975813655308	118	46	836	0.836	0.118	0.236
ORF3a	all	ss12	163	GTA	TGT	AAC	2	AGTGTAACT	2	FALSE	1.5	1	0.5	0	0	0	0	0	SARSCOV2_vs_EPI_ISL_410721	ORF2	dNNdNS	1000	2	80	2	26.499999999999996	0.025426163756761	0.0795446789702432	0.319646318093416	-0.0541185152134822	0.0190247911946492	0.0646799963614933	NA	NA	0.0554860598346526	0.32938500749690103	116	55	829	0.829	0.116	0.232
ORF3a	all	ss12	164	ACT	AAC	TTC	2	GTAACTTCT	2	FALSE	1.66666666666667	1	0.333333333333333	0	0	0	0	0	SARSCOV2_vs_EPI_ISL_410721	ORF2	dNNdNS	1000	2	80.16666666666666	2	26.999999999999996	0.0253723983888037	0.0779922851430357	0.325319335653153	-0.0526198867542321	0.0179944567785355	0.0618743295345345	NA	NA	0.0551607476460278	0.340115453940886	120	52	828	0.828	0.12	0.24
ORF3a	all	ss12	165	TCT	TTC	TTC	2	ACTTCTTCA	2	FALSE	1.66666666666667	1	0.333333333333333	0	0	0	0	0	SARSCOV2_vs_EPI_ISL_410721	ORF2	dNNdNS	1000	2	79.16666666666666	2	27.666666666666664	0.025698445480572	0.0760143706952156	0.338073514856968	-0.0503159252146436	0.0173145968289148	0.0590858226536988	NA	NA	0.0527149066514941	0.339834958879503	117	50	833	0.833	0.117	0.234
ORF3a	all	ss12	166	TCA	TTC	AAT	2	TCTTCAATT	2	FALSE	1	1	1	0	0	0	0	0	SARSCOV2_vs_EPI_ISL_410721	ORF2	dNNdNS	1000	2	78.49999999999999	2	28.333333333333332	0.0259205062991005	0.0741343759774745	0.34964219982072	-0.048213869678374	0.0188196807851228	0.0606820821974094	NA	NA	0.0527064526372436	0.360316491730626	124	54	822	0.822	0.124	0.248
ORF3a	all	ss12	167	ATT	AAT	TGT	2	TCAATTGTC	2	FALSE	2	0.666666666666667	0.333333333333333	0	0	0	0	0	SARSCOV2_vs_EPI_ISL_410721	ORF2	dNNdNS	1000	2	78.49999999999999	2	28.333333333333332	0.0259205062991005	0.0741343759774745	0.34964219982072	-0.048213869678374	0.0178306437761355	0.0583920787606237	NA	NA	0.0533866730591436	0.366469193403715	142	41	817	0.817	0.142	0.284
ORF3a	all	ss12	168	GTC	TGT	CAT	2	ATTGTCATT	2	FALSE	1.5	1	0.5	0	0	0	0	0	SARSCOV2_vs_EPI_ISL_410721	ORF2	dNNdNS	1000	2	78.16666666666666	2	28.333333333333332	0.026032982222434	0.0741343759774745	0.351159389678333	-0.0481013937550405	0.0187295026417505	0.0558400671097604	NA	NA	0.0539754938484787	0.372837450347361	122	48	830	0.83	0.122	0.244
ORF3a	all	ss12	169	ATT	CAT	TAC	2	GTCATTACC:GTCATTACT	1:1	FALSE	2	0.666666666666667	0.333333333333333	0	0	0	0	0	SARSCOV2_vs_EPI_ISL_410721	ORF2	dNNdNS	1000	2	77.33333333333333	2	28.833333333333332	0.0263184898584525	0.0727843418621031	0.361595491353284	-0.0464658520036506	0.0190809221746083	0.0565672007205457	NA	NA	0.0502939428240216	0.355545855698395	123	39	838	0.838	0.123	0.246
ORF3a	all	ss12	170	ACC	TAC	CTC	2	ATTACCTCC:ATTACTTCA	1:1	FALSE	1	1	1	0	0	1	0	0	SARSCOV2_vs_EPI_ISL_410721	ORF2	dNNdNS	1000	2	77	2	28.999999999999996	0.0264344542962561	0.0723451996406717	0.365393342302631	-0.0459107453444155	0.0186985333113956	0.0540291879725249	NA	NA	0.0496007889039992	0.354651219254851	132	48	820	0.82	0.132	0.264
ORF3a	all	ss12	171	TCA	CTC	AGG	2	ACCTCCGGT:ACTTCAGGT	1:1	FALSE	1	0.666666666666667	1	0.333333333333333	0	0	0	1	SARSCOV2_vs_EPI_ISL_410721	ORF2	dNNdNS	1000	2	78.33333333333333	2	28.333333333333332	0.0259766224970673	0.0741343759774745	0.350399152276674	-0.0481577534804072	0.0182218656255886	0.0552171301629698	NA	NA	0.0502330641862203	0.337716771701694	118	61	821	0.821	0.118	0.236
ORF3a	all	ss12	172	GGT	AGG	TGA	2	TCAGGTGAT:TCCGGTGAT	1:1	FALSE	1.33333333333333	0	0.666666666666667	0	0	0	0	0	SARSCOV2_vs_EPI_ISL_410721	ORF2	dNNdNS	1000	2	78.66666666666666	2	27.999999999999996	0.025864632053377	0.0750625939177369	0.344574184069934	-0.0491979618643599	0.0187380611387543	0.0568910515685898	NA	NA	0.0526093657141826	0.349707931230738	117	39	844	0.844	0.117	0.234
ORF3a	all	ss12	173	GAT	TGA	TGG	2	GGTGATGGC	2	FALSE	0.666666666666667	0.333333333333333	0	0	0	0	0	0	SARSCOV2_vs_EPI_ISL_410721	ORF2	dNNdNS	1000	2	79.66666666666666	2	27.666666666666664	0.0255343810572878	0.0760143706952156	0.335915180560654	-0.0504799896379278	0.0193011441302441	0.0603539192345817	NA	NA	0.0535480564002196	0.345832110142697	130	46	824	0.824	0.13	0.26
ORF3a	all	ss12	174	GGC	TGG	CAC	2	GATGGCACA	2	FALSE	2	1	0	0	0	0	0	0	SARSCOV2_vs_EPI_ISL_410721	ORF2	dNNdNS	1000	2	80.66666666666666	2	27.999999999999996	0.0252124580992387	0.0750625939177369	0.335885782562613	-0.0498501358184982	0.0178354716069615	0.0563373933362326	NA	NA	0.054199296543347	0.357700207701619	124	55	821	0.821	0.124	0.248
ORF3a	all	ss12	175	ACA	CAC	AAC	2	GGCACAACA	2	FALSE	1.66666666666667	1	0.333333333333333	0	0	0	0	0	SARSCOV2_vs_EPI_ISL_410721	ORF2	dNNdNS	1000	2	80.66666666666666	2	27.999999999999996	0.0252124580992387	0.0750625939177369	0.335885782562613	-0.0498501358184982	0.017893626763104	0.0574607734052746	NA	NA	0.0539044172645657	0.355076410170502	124	48	828	0.828	0.124	0.248
ORF3a	all	ss12	176	ACA	AAC	AAA	2	ACAACAAAT:ACAACAAGT	1:1	FALSE	1.66666666666667	1	0.333333333333333	0	0	0	0	0	SARSCOV2_vs_EPI_ISL_410721	ORF2	dNNdNS	1000	2	80.49999999999999	2	28.166666666666664	0.0252655469877565	0.0745955951479785	0.338700253515454	-0.049330048160222	0.0185170127377043	0.0598683872150055	NA	NA	0.0530593647121056	0.352519047632531	113	51	836	0.836	0.113	0.226
ORF3a	all	ss12	177	AAT	AAA	TCC	2	ACAAATCCC:ACAAGTCCT	1:1	FALSE	2.33333333333333	0.333333333333333	0.333333333333333	0	0	0	1	0	SARSCOV2_vs_EPI_ISL_410721	ORF2	dNNdNS	1000	2	79.49999999999999	2	27.833333333333332	0.0255888359187695	0.0755354817013731	0.338765773943617	-0.0499466457826035	0.0188571753938268	0.0592565982425102	NA	NA	0.0528075994708428	0.344238837329292	117	48	835	0.835	0.117	0.234
ORF3a	all	ss12	178	CCC	TCC	CAT	2	AATCCCATT:AGTCCTATT	1:1	FALSE	1	1	1	0	0	1	0	0	SARSCOV2_vs_EPI_ISL_410721	ORF2	dNNdNS	1000	2	78.83333333333333	1	28.499999999999996	0.0258089981982962	0.0359350167719231	0.718213055585977	-0.0101260185736269	0.0184924231514434	0.0378760664158253	NA	NA	0.0293154635967682	0.72978194773294	336	121	543	0.543	0.336	0.672
ORF3a	all	ss12	179	ATT	CAT	TAC	2	CCCATTACA:CCTATTTCT	1:1	FALSE	1.66666666666667	0.666666666666667	0.666666666666667	0	0	0	0	0	SARSCOV2_vs_EPI_ISL_410721	ORF2	dNNdNS	1000	2	79.33333333333333	1	27.999999999999996	0.0256435235612095	0.036592623127074	0.70078396599659	-0.0109490995658646	0.018092967232003	0.0393846993721706	NA	NA	0.0311807539876999	0.725476352743082	325	116	559	0.559	0.325	0.65
ORF3a	all	ss12	180	ACA	TAC	AGA	2	ATTACAGAA:ATTTCTGAA	1:1	FALSE	1.33333333333333	0.5	0.666666666666667	0.5	1	0	0	0	SARSCOV2_vs_EPI_ISL_410721	ORF2	dNNdNS	1000	2	78.99999999999999	1	27.999999999999996	0.0257536031856687	0.036592623127074	0.703792212332933	-0.0108390199414054	0.0194973569392618	0.0391964088079464	NA	NA	0.0285156529197822	0.703865452123106	309	123	568	0.568	0.309	0.618
ORF3a	all	ss12	181	GAA	AGA	ACA	2	ACAGAACAT:TCTGAACAT	1:1	FALSE	2.33333333333333	0.333333333333333	0.333333333333333	0	0	0	0	0	SARSCOV2_vs_EPI_ISL_410721	ORF2	dNNdNS	1000	1	79.66666666666666	1	27.999999999999996	0.0126585283405138	0.036592623127074	0.34593115384363	-0.0239340947865602	0.0125452580854725	0.0388434066744957	NA	NA	0.0254803825439873	0.347569255869813	0	379	621	0.621	0	0.001
ORF3a	all	ss12	182	CAT	ACA	TGA	2	GAACATGAC	2	FALSE	1	0	1	0	0	0	0	0	SARSCOV2_vs_EPI_ISL_410721	ORF2	dNNdNS	1000	1	79	1	28.666666666666664	0.012766265677073	0.0357210367419409	0.357387882364674	-0.022954771064868	0.0124084240000606	0.0362896965046282	NA	NA	0.0243039409470954	0.344920531064209	0	376	624	0.624	0	0.001
ORF3a	all	ss12	183	GAC	TGA	CTA	2	CATGACTAC	2	FALSE	0.666666666666667	0	0	0.333333333333333	0	0	0	0	SARSCOV2_vs_EPI_ISL_410721	ORF2	dNNdNS	1000	1	80	1	27.999999999999996	0.012605338737286	0.036592623127074	0.344477593025015	-0.0239872843897881	0.0130333951672742	0.0393201077390522	NA	NA	0.0282089982190663	0.395135200262756	0	370	630	0.63	0	0.001
ORF3a	all	ss12	184	TAC	CTA	CCA	2	GACTACCAA:GACTACCAG	1:1	FALSE	1	1	1	0	0	0	0	0	SARSCOV2_vs_EPI_ISL_410721	ORF2	dNNdNS	1000	1	80.33333333333333	1	28.999999999999996	0.0125525942666429	0.0353006331434894	0.355591193382264	-0.0227480388768465	0.0124161136841494	0.0383364988262887	NA	NA	0.0249580651607459	0.362058099841705	0	376	624	0.624	0	0.001
ORF3a	all	ss12	185	CAA	CCA	AAT	2	TACCAAATT:TACCAGATT	1:1	FALSE	1.66666666666667	0.333333333333333	1	0	0	1	0	0	SARSCOV2_vs_EPI_ISL_410721	ORF2	dNNdNS	1000	1	81	1	28.333333333333332	0.0124484185567784	0.0361515763634083	0.344339578214861	-0.0237031578066299	0.0130071675284155	0.0363361289543059	NA	NA	0.0254160725279954	0.351023920630195	0	353	647	0.647	0	0.001
ORF3a	all	ss12	186	ATT	AAT	TGG	2	CAAATTGGT:CAGATTGGT	1:1	FALSE	2	0.666666666666667	0.333333333333333	0	0	0	0	0	SARSCOV2_vs_EPI_ISL_410721	ORF2	dNNdNS	1000	1	80	1	27.333333333333332	0.012605338737286	0.0375078154309961	0.336072324992541	-0.0249024766937101	0.0130504807643799	0.0388819525151129	NA	NA	0.0269348417737465	0.355202567789177	0	374	626	0.626	0	0.001
ORF3a	all	ss12	187	GGT	TGG	TGG	2	ATTGGTGGT	2	FALSE	2	1	0	0	0	0	0	0	SARSCOV2_vs_EPI_ISL_410721	ORF2	dNNdNS	1000	1	80	1	27.333333333333332	0.012605338737286	0.0375078154309961	0.336072324992541	-0.0249024766937101	0.0125107389842571	0.0414062439362392	NA	NA	0.0270053503277332	0.356460133065165	0	365	635	0.635	0	0.001
ORF3a	all	ss12	188	GGT	TGG	TTA	2	GGTGGTTAT	2	FALSE	2	0.666666666666667	0	0.333333333333333	0	0	0	0	SARSCOV2_vs_EPI_ISL_410721	ORF2	dNNdNS	1000	1	79.25	1	28.083333333333332	0.0127256499425275	0.0364813554167594	0.348826127679494	-0.0237557054742319	0.013225490575369	0.0385737483079838	NA	NA	0.0257250496113659	0.355774600077993	0	368	632	0.632	0	0.001
ORF3a	all	ss12	189	TAT	TTA	TAC	2	GGTTATACT:GGTTATTTT	1:1	FALSE	1.66666666666667	1	0.333333333333333	0	0	0	0	0	SARSCOV2_vs_EPI_ISL_410721	ORF2	dNNdNS	1000	1	78.91666666666667	1	28.416666666666664	0.0127798619317583	0.0360429712153345	0.354572930611258	-0.0232631092835761	0.0125279086375822	0.0374237520973309	NA	NA	0.0252303174071749	0.356512933245447	0	356	644	0.644	0	0.001
ORF3a	all	ss12	190	ACT	TAC	TGA	2	TATACTGAA:TATTTTGAG	1:1	TRUE	1.33333333333333	0	0.666666666666667	0	1	0	1	0	SARSCOV2_vs_EPI_ISL_410721	ORF2	dNNdNS	1000	1	77.91666666666667	1	28.083333333333332	0.0129453051997499	0.0364813554167594	0.354847155536412	-0.0235360502170094	0.0124818383449489	0.0397228795384653	NA	NA	0.0246831858739356	0.34032381953345	0	377	623	0.623	0	0.001
ORF3a	all	ss12	191	GAA	TGA	AAA	2	ACTGAAAAA:TTTGAGAAA	1:1	FALSE	0.5	0.5	0	0	0	1	0	0	SARSCOV2_vs_EPI_ISL_410721	ORF2	dNNdNS	1000	0	77.58333333333333	0	28.416666666666664	0	0	NaN	0	0	0	NA	NaN	0	NaN	0	1000	0	0	0	0.001
ORF3a	all	ss12	192	AAA	AAA	ATG	2	GAAAAATGG:GAGAAATGG	1:1	FALSE	2.33333333333333	0.333333333333333	0.333333333333333	0	0	0	0	0	SARSCOV2_vs_EPI_ISL_410721	ORF2	dNNdNS	1000	0	78.08333333333333	0	29.916666666666664	0	0	NaN	0	0	0	NA	NaN	0	NaN	0	1000	0	0	0	0.001
ORF3a	all	ss12	193	TGG	ATG	GGA	2	AAATGGGAA	2	FALSE	3	0	0	0	0	0	0	0	SARSCOV2_vs_EPI_ISL_410721	ORF2	dNNdNS	1000	0	78.08333333333333	0	29.916666666666664	0	0	NaN	0	0	0	NA	NaN	0	NaN	0	1000	0	0	0	0.001
ORF3a	all	ss12	194	GAA	GGA	ATC	2	TGGGAATCT	2	FALSE	1.66666666666667	0.333333333333333	1	0	0	0	0	0	SARSCOV2_vs_EPI_ISL_410721	ORF2	dNNdNS	1000	0	76.75	0	30.916666666666664	0	0	NaN	0	0	0	NA	NaN	0	NaN	0	1000	0	0	0	0.001
ORF3a	all	ss12	195	TCT	ATC	TGG	2	GAATCTGGA	2	FALSE	1.33333333333333	1	0.666666666666667	0	0	0	0	0	SARSCOV2_vs_EPI_ISL_410721	ORF2	dNNdNS	1000	0	76.58333333333333	0	30.416666666666664	0	0	NaN	0	0	0	NA	NaN	0	NaN	0	1000	0	0	0	0.001
ORF3a	all	ss12	196	GGA	TGG	AGT	2	TCTGGAGTA	2	FALSE	2	1	0	0	0	0	0	0	SARSCOV2_vs_EPI_ISL_410721	ORF2	dNNdNS	1000	0	76.91666666666667	0	30.749999999999996	0	0	NaN	0	0	0	NA	NaN	0	NaN	0	1000	0	0	0	0.001
ORF3a	all	ss12	197	GTA	AGT	AAA	2	GGAGTAAAA	2	FALSE	1.66666666666667	1	0.333333333333333	0	0	0	0	0	SARSCOV2_vs_EPI_ISL_410721	ORF2	dNNdNS	1000	0	76.91666666666667	0	31.08333333333333	0	0	NaN	0	0	0	NA	NaN	0	NaN	0	1000	0	0	0	0.001
ORF3a	all	ss12	198	AAA	AAA	AGA	2	GTAAAAGAC	2	FALSE	1.66666666666667	0.5	0.833333333333333	0	0	0	0	0	SARSCOV2_vs_EPI_ISL_410721	ORF2	dNNdNS	1000	0	76.91666666666667	0	31.749999999999996	0	0	NaN	0	0	0	NA	NaN	0	NaN	0	1000	0	0	0	0.001
ORF3a	all	ss12	199	GAC	AGA	CTG	2	AAAGACTGT	2	FALSE	2.33333333333333	0	0.333333333333333	0.333333333333333	0	0	0	0	SARSCOV2_vs_EPI_ISL_410721	ORF2	dNNdNS	1000	0	76.91666666666667	0	31.249999999999996	0	0	NaN	0	0	0	NA	NaN	0	NaN	0	1000	0	0	0	0.001
ORF3a	all	ss12	200	TGT	CTG	TGT	2	GACTGTGTT	2	FALSE	1.5	0.5	1	0	0	0	0	0	SARSCOV2_vs_EPI_ISL_410721	ORF2	dNNdNS	1000	0	76.75000000000001	0	31.249999999999996	0	0	NaN	0	0	0	NA	NaN	0	NaN	0	1000	0	0	0	0.001
ORF3a	all	ss12	201	GTT	TGT	TGT	2	TGTGTTGTA	2	FALSE	1.5	1	0.5	0	0	0	0	0	SARSCOV2_vs_EPI_ISL_410721	ORF2	dNNdNS	1000	0	76.58333333333334	0	31.583333333333325	0	0	NaN	0	0	0	NA	NaN	0	NaN	0	1000	0	0	0	0.001
ORF3a	all	ss12	202	GTA	TGT	ATT	2	GTTGTATTA	2	FALSE	1.5	1	0.5	0	0	0	0	0	SARSCOV2_vs_EPI_ISL_410721	ORF2	dNNdNS	1000	0	76.08333333333334	0	32.08333333333333	0	0	NaN	0	0	0	NA	NaN	0	NaN	0	1000	0	0	0	0.001
ORF3a	all	ss12	203	TTA	ATT	ACA	2	GTATTACAC	2	FALSE	1.33333333333333	0.666666666666667	1	0	0	0	0	0	SARSCOV2_vs_EPI_ISL_410721	ORF2	dNNdNS	1000	0	75.58333333333334	0	32.58333333333333	0	0	NaN	0	0	0	NA	NaN	0	NaN	0	1000	0	0	0	0.001
ORF3a	all	ss12	204	CAC	ACA	CAG	2	TTACACAGC:TTACACAGT	1:1	FALSE	2	0	1	0	0	0	0	0	SARSCOV2_vs_EPI_ISL_410721	ORF2	dNNdNS	1000	0	75.58333333333334	0	32.24999999999999	0	0	NaN	0	0	0	NA	NaN	0	NaN	0	1000	0	0	0	0.001
ORF3a	all	ss12	205	AGC	CAG	CTA	2	CACAGCTAC:CACAGTTAC	1:1	FALSE	2.33333333333333	0	0.333333333333333	0.333333333333333	0	0	0	1	SARSCOV2_vs_EPI_ISL_410721	ORF2	dNNdNS	1000	0	74.58333333333334	0	32.24999999999999	0	0	NaN	0	0	0	NA	NaN	0	NaN	0	1000	0	0	0	0.001
ORF3a	all	ss12	206	TAC	CTA	CTT	2	AGCTACTTC:AGTTACTTC	1:1	FALSE	1.33333333333333	1	0.666666666666667	0	0	0	0	0	SARSCOV2_vs_EPI_ISL_410721	ORF2	dNNdNS	1000	0	73.91666666666669	0	32.24999999999999	0	0	NaN	0	0	0	NA	NaN	0	NaN	0	1000	0	0	0	0.001
ORF3a	all	ss12	207	TTC	CTT	CAC	2	TACTTCACT	2	FALSE	1.66666666666667	0.333333333333333	1	0	0	0	0	0	SARSCOV2_vs_EPI_ISL_410721	ORF2	dNNdNS	1000	0	74.08333333333336	0	32.08333333333333	0	0	NaN	0	0	0	NA	NaN	0	NaN	0	1000	0	0	0	0.001
ORF3a	all	ss12	208	ACT	CAC	TTC	2	TTCACTTCA	2	FALSE	1.66666666666667	1	0.333333333333333	0	0	0	0	0	SARSCOV2_vs_EPI_ISL_410721	ORF2	dNNdNS	1000	0	73.08333333333336	0	31.083333333333325	0	0	NaN	0	0	0	NA	NaN	0	NaN	0	1000	0	0	0	0.001
ORF3a	all	ss12	209	TCA	TTC	AGA	2	ACTTCAGAC:ACTTCAGAT	1:1	FALSE	1	0.5	1	0.5	0	0	0	0	SARSCOV2_vs_EPI_ISL_410721	ORF2	dNNdNS	1000	0	72.41666666666669	0	31.749999999999993	0	0	NaN	0	0	0	NA	NaN	0	NaN	0	1000	0	0	0	0.001
ORF3a	all	ss12	210	GAC	AGA	CTA	2	TCAGACTAT:TCAGATTAC	1:1	FALSE	2.33333333333333	0	0.333333333333333	0.333333333333333	0	0	0	1	SARSCOV2_vs_EPI_ISL_410721	ORF2	dNNdNS	1000	0	73.08333333333336	1	31.083333333333325	0	0.0328819783981324	0	-0.0328819783981324	0	0.0362896964286082	NA	NA	0.0351100847248616	0.348995526038335	0	350	650	0.65	0	0.001
ORF3a	all	ss12	211	TAC	CTA	CTA	2	GACTATTAC:GATTACTAC	1:1	FALSE	1.33333333333333	0	0.666666666666667	1	0	0	0	1	SARSCOV2_vs_EPI_ISL_410721	ORF2	dNNdNS	1000	0	73.41666666666669	1	31.083333333333325	0	0.0328819783981324	0	-0.0328819783981324	0	0.0347453857855783	NA	NA	0.0355213650354052	0.354604091549175	0	384	616	0.616	0	0.001
ORF3a	all	ss12	212	TAC	CTA	CCA	2	TACTACCAG:TATTACCAG	1:1	FALSE	1.33333333333333	1	0.666666666666667	0	0	0	0	0	SARSCOV2_vs_EPI_ISL_410721	ORF2	dNNdNS	1000	0	73.75000000000003	1	31.41666666666666	0	0.0325254218363474	0	-0.0325254218363474	0	0.0320852651627097	NA	NA	0.0348321825196337	0.350419958998361	0	378	622	0.622	0	0.001
ORF3a	all	ss12	213	CAG	CCA	GCT	2	TACCAGCTG	2	FALSE	1.66666666666667	0.333333333333333	1	0	0	0	0	0	SARSCOV2_vs_EPI_ISL_410721	ORF2	dNNdNS	1000	0	73.4166666666667	1	31.749999999999993	0	0.0321765161581571	0	-0.0321765161581571	0	0.0362841606045363	NA	NA	0.0339675018369443	0.34349940357765	0	325	675	0.675	0	0.001
ORF3a	all	ss12	214	CTG	GCT	GTA	2	CAGCTGTAC	2	FALSE	0.666666666666667	1.33333333333333	1	0	0	0	0	0	SARSCOV2_vs_EPI_ISL_410721	ORF2	dNNdNS	1000	0	73.75000000000003	1	31.083333333333325	0	0.0328819783981324	0	-0.0328819783981324	0	0.035891054017234	NA	NA	0.0339951546763409	0.333416646035049	0	358	642	0.642	0	0.001
ORF3a	all	ss12	215	TAC	GTA	CTC	2	CTGTACTCA	2	FALSE	1	1	1	0	0	0	0	0	SARSCOV2_vs_EPI_ISL_410721	ORF2	dNNdNS	1000	0	74.75000000000003	1	30.416666666666657	0	0.0336190735350483	0	-0.0336190735350483	0	0.0357563191596369	NA	NA	0.0377742560289874	0.373466089783628	0	351	649	0.649	0	0.001
ORF3a	all	ss12	216	TCA	CTC	AAC	2	TACTCAACT	2	FALSE	1	1	1	0	0	0	0	0	SARSCOV2_vs_EPI_ISL_410721	ORF2	dNNdNS	1000	0	73.75000000000003	1	29.416666666666657	0	0.0347888449357013	0	-0.0347888449357013	0	0.0378549739138101	NA	NA	0.0374558944554233	0.352995371533835	0	345	655	0.655	0	0.001
ORF3a	all	ss12	217	ACT	AAC	TCA	2	TCAACTCAA	2	FALSE	1.66666666666667	1	0.333333333333333	0	0	0	0	0	SARSCOV2_vs_EPI_ISL_410721	ORF2	dNNdNS	1000	0	73.4166666666667	1	28.416666666666657	0	0.0360429712153345	0	-0.0360429712153345	0	0.0402348803090855	NA	NA	0.0379837650576588	0.342669110327417	0	355	645	0.645	0	0.001
ORF3a	all	ss12	218	CAA	TCA	ATT	2	ACTCAATTG	2	FALSE	0.666666666666667	0.333333333333333	1	0	0	0	0	0	SARSCOV2_vs_EPI_ISL_410721	ORF2	dNNdNS	1000	0	72.75000000000003	1	29.083333333333325	0	0.0351970741664875	0	-0.0351970741664875	0	0.0383052581832873	NA	NA	0.0384551800676206	0.360047154078383	0	365	635	0.635	0	0.001
ORF3a	all	ss12	219	TTG	ATT	GAG	2	CAATTGAGC:CAATTGAGT	1:1	FALSE	1.66666666666667	0.833333333333333	0.5	0	0	0	0	0	SARSCOV2_vs_EPI_ISL_410721	ORF2	dNNdNS	1000	0	73.75000000000003	1	28.416666666666657	0	0.0360429712153345	0	-0.0360429712153345	0	0.0406336514587094	NA	NA	0.036150416025589	0.318750996644723	0	373	627	0.627	0	0.001
ORF3a	all	ss12	220	AGC	GAG	CAC	2	TTGAGCACA:TTGAGTACA	1:1	FALSE	2.33333333333333	0.333333333333333	0.333333333333333	0	0	1	0	0	SARSCOV2_vs_EPI_ISL_410721	ORF2	dNNdNS	1000	0	73.75000000000003	1	28.249999999999993	0	0.0362608381183453	0	-0.0362608381183453	0	0.0391687528249045	NA	NA	0.0379176344308631	0.338917968426033	0	352	648	0.648	0	0.001
ORF3a	all	ss12	221	ACA	CAC	AGA	2	AGCACAGAC:AGTACAGAC	1:1	FALSE	1.33333333333333	0.5	0.666666666666667	0.5	0	0	0	0	SARSCOV2_vs_EPI_ISL_410721	ORF2	dNNdNS	1000	0	73.08333333333337	1	28.249999999999993	0	0.0362608381183453	0	-0.0362608381183453	0	0.0382084400608553	NA	NA	0.0388019197797531	0.350040135096348	0	364	636	0.636	0	0.001
ORF3a	all	ss12	222	GAC	AGA	CAC	2	ACAGACACT	2	FALSE	2.33333333333333	0.333333333333333	0.333333333333333	0	0	0	0	0	SARSCOV2_vs_EPI_ISL_410721	ORF2	dNNdNS	1000	0	72.75000000000004	1	28.583333333333325	0	0.0358277072015149	0	-0.0358277072015149	0	0.0398875816047112	NA	NA	0.0388501291479767	0.356422677739963	0	377	623	0.623	0	0.001
ORF3a	all	ss12	223	ACT	CAC	TGG	2	GACACTGGT	2	FALSE	1.66666666666667	1	0.333333333333333	0	0	0	0	0	SARSCOV2_vs_EPI_ISL_410721	ORF2	dNNdNS	1000	0	71.08333333333339	1	28.249999999999993	0	0.0362608381183453	0	-0.0362608381183453	0	0.0408372705026584	NA	NA	0.040334714011014	0.368653582117534	0	369	631	0.631	0	0.001
ORF3a	all	ss12	224	GGT	TGG	TGT	2	ACTGGTGTT	2	FALSE	2	1	0	0	0	0	0	0	SARSCOV2_vs_EPI_ISL_410721	ORF2	dNNdNS	1000	0	70.41666666666671	1	28.916666666666657	0	0.0354048034273472	0	-0.0354048034273472	0	0.0414900981863996	NA	NA	0.0397080053258055	0.372591897189666	0	378	622	0.622	0	0.001
ORF3a	all	ss12	225	GTT	TGT	TGA	2	GGTGTTGAA	2	FALSE	1.5	0	0.5	0	0	0	0	0	SARSCOV2_vs_EPI_ISL_410721	ORF2	dNNdNS	1000	0	69.41666666666671	1	29.916666666666657	0	0.0341939559917542	0	-0.0341939559917542	0	0.0374073950625452	NA	NA	0.0346888673703203	0.3242642264307	0	349	651	0.651	0	0.001
ORF3a	all	ss12	226	GAA	TGA	ACA	2	GTTGAACAT	2	FALSE	0.666666666666667	0.333333333333333	0	0	0	0	0	0	SARSCOV2_vs_EPI_ISL_410721	ORF2	dNNdNS	1000	0	69.75000000000004	1	29.916666666666657	0	0.0341939559917542	0	-0.0341939559917542	0	0.0345465617907109	NA	NA	0.0375306285954898	0.362245490120074	0	364	636	0.636	0	0.001
ORF3a	all	ss12	227	CAT	ACA	TGT	2	GAACATGTA:GAACATGTT	1:1	FALSE	1.66666666666667	0.333333333333333	1	0	0	0	0	0	SARSCOV2_vs_EPI_ISL_410721	ORF2	dNNdNS	NA	NA	NA	NA	NA	NA	NA	NA	NA	NA	NA	NA	NA	NA	NA	NA	NA	NA	NA	NA	NA
ORF3a	all	ss12	228	GTA	TGT	AAC	2	CATGTAACT:CATGTTACC	1:1	FALSE	1.5	1	0.5	0	0	1	0	0	SARSCOV2_vs_EPI_ISL_410721	ORF2	dNNdNS	NA	NA	NA	NA	NA	NA	NA	NA	NA	NA	NA	NA	NA	NA	NA	NA	NA	NA	NA	NA	NA
ORF3a	all	ss12	229	ACC	AAC	CTT	2	GTAACTTTC:GTTACCTTC	1:1	FALSE	1.33333333333333	1	0.666666666666667	0	0	1	0	0	SARSCOV2_vs_EPI_ISL_410721	ORF2	dNNdNS	NA	NA	NA	NA	NA	NA	NA	NA	NA	NA	NA	NA	NA	NA	NA	NA	NA	NA	NA	NA	NA
ORF3a	all	ss12	230	TTC	CTT	CTT	2	ACCTTCTTC:ACTTTCTTC	1:1	FALSE	2	0.333333333333333	0.666666666666667	0	0	0	0	0	SARSCOV2_vs_EPI_ISL_410721	ORF2	dNNdNS	NA	NA	NA	NA	NA	NA	NA	NA	NA	NA	NA	NA	NA	NA	NA	NA	NA	NA	NA	NA	NA
ORF3a	all	ss12	231	TTC	CTT	CAT	2	TTCTTCATC	2	FALSE	1.66666666666667	0.333333333333333	1	0	0	0	0	0	SARSCOV2_vs_EPI_ISL_410721	ORF2	dNNdNS	NA	NA	NA	NA	NA	NA	NA	NA	NA	NA	NA	NA	NA	NA	NA	NA	NA	NA	NA	NA	NA
ORF3a	all	ss12	232	ATC	CAT	CTA	2	TTCATCTAC	2	FALSE	2	0.333333333333333	0.333333333333333	0.333333333333333	0	0	0	0	SARSCOV2_vs_EPI_ISL_410721	ORF2	dNNdNS	NA	NA	NA	NA	NA	NA	NA	NA	NA	NA	NA	NA	NA	NA	NA	NA	NA	NA	NA	NA	NA
ORF3a	all	ss12	233	TAC	CTA	CAA	2	ATCTACAAT	2	FALSE	1	0	1	0	0	0	0	0	SARSCOV2_vs_EPI_ISL_410721	ORF2	dNNdNS	NA	NA	NA	NA	NA	NA	NA	NA	NA	NA	NA	NA	NA	NA	NA	NA	NA	NA	NA	NA	NA
ORF3a	all	ss12	234	AAT	CAA	TAA	2	TACAATAAA	2	FALSE	1.66666666666667	0	0.333333333333333	0	0	0	0	0	SARSCOV2_vs_EPI_ISL_410721	ORF2	dNNdNS	NA	NA	NA	NA	NA	NA	NA	NA	NA	NA	NA	NA	NA	NA	NA	NA	NA	NA	NA	NA	NA
ORF3a	all	ss12	235	AAA	TAA	AAT	2	AATAAAATC:AATAAAATT	1:1	FALSE	0.666666666666667	0.333333333333333	0	0	0	0	0	0	SARSCOV2_vs_EPI_ISL_410721	ORF2	dNNdNS	NA	NA	NA	NA	NA	NA	NA	NA	NA	NA	NA	NA	NA	NA	NA	NA	NA	NA	NA	NA	NA
ORF3a	all	ss12	236	ATC	AAT	CGT	2	AAAATCGTA:AAAATTGTT	1:1	FALSE	2	0.666666666666667	0.333333333333333	0	0	1	0	0	SARSCOV2_vs_EPI_ISL_410721	ORF2	dNNdNS	NA	NA	NA	NA	NA	NA	NA	NA	NA	NA	NA	NA	NA	NA	NA	NA	NA	NA	NA	NA	NA
ORF3a	all	ss12	237	GTA	CGT	AGA	2	ATCGTAGAT:ATTGTTGAT	1:1	FALSE	1.25	0.5	0.75	0.5	0	0	0	0	SARSCOV2_vs_EPI_ISL_410721	ORF2	dNNdNS	NA	NA	NA	NA	NA	NA	NA	NA	NA	NA	NA	NA	NA	NA	NA	NA	NA	NA	NA	NA	NA
ORF3a	all	ss12	238	GAT	AGA	TGA	2	GTAGATGAG:GTTGATGAG	1:1	FALSE	1.66666666666667	0	0.333333333333333	0	0	0	0	0	SARSCOV2_vs_EPI_ISL_410721	ORF2	dNNdNS	NA	NA	NA	NA	NA	NA	NA	NA	NA	NA	NA	NA	NA	NA	NA	NA	NA	NA	NA	NA	NA
ORF3a	all	ss12	239	GAG	TGA	GCC	2	GATGAGCCC:GATGAGCCT	1:1	FALSE	0.666666666666667	0.333333333333333	0	0	0	0	0	0	SARSCOV2_vs_EPI_ISL_410721	ORF2	dNNdNS	NA	NA	NA	NA	NA	NA	NA	NA	NA	NA	NA	NA	NA	NA	NA	NA	NA	NA	NA	NA	NA
ORF3a	all	ss12	240	CCC	GCC	CGA	2	GAGCCCGAA:GAGCCTGAA	1:1	FALSE	1	0.5	1	0.5	0	0	0	0	SARSCOV2_vs_EPI_ISL_410721	ORF2	dNNdNS	NA	NA	NA	NA	NA	NA	NA	NA	NA	NA	NA	NA	NA	NA	NA	NA	NA	NA	NA	NA	NA
ORF3a	all	ss12	241	GAA	CGA	AGA	2	CCCGAAGAA:CCTGAAGAA	1:1	FALSE	1	0.5	1.5	0	0	0	0	0	SARSCOV2_vs_EPI_ISL_410721	ORF2	dNNdNS	NA	NA	NA	NA	NA	NA	NA	NA	NA	NA	NA	NA	NA	NA	NA	NA	NA	NA	NA	NA	NA
ORF3a	all	ss12	242	GAA	AGA	ACA	2	GAAGAACAT	2	FALSE	2.33333333333333	0.333333333333333	0.333333333333333	0	0	0	0	0	SARSCOV2_vs_EPI_ISL_410721	ORF2	dNNdNS	NA	NA	NA	NA	NA	NA	NA	NA	NA	NA	NA	NA	NA	NA	NA	NA	NA	NA	NA	NA	NA
ORF3a	all	ss12	243	CAT	ACA	TGT	2	GAACATGTC	2	FALSE	1.66666666666667	0.333333333333333	1	0	0	0	0	0	SARSCOV2_vs_EPI_ISL_410721	ORF2	dNNdNS	NA	NA	NA	NA	NA	NA	NA	NA	NA	NA	NA	NA	NA	NA	NA	NA	NA	NA	NA	NA	NA
ORF3a	all	ss12	244	GTC	TGT	CCA	2	CATGTCCAA	2	FALSE	1.5	1	0.5	0	0	0	0	0	SARSCOV2_vs_EPI_ISL_410721	ORF2	dNNdNS	NA	NA	NA	NA	NA	NA	NA	NA	NA	NA	NA	NA	NA	NA	NA	NA	NA	NA	NA	NA	NA
ORF3a	all	ss12	245	CAA	CCA	AAT	2	GTCCAAATT	2	FALSE	1.66666666666667	0.333333333333333	1	0	0	0	0	0	SARSCOV2_vs_EPI_ISL_410721	ORF2	dNNdNS	NA	NA	NA	NA	NA	NA	NA	NA	NA	NA	NA	NA	NA	NA	NA	NA	NA	NA	NA	NA	NA
ORF3a	all	ss12	246	ATT	AAT	TCA	2	CAAATTCAC	2	FALSE	2	0.666666666666667	0.333333333333333	0	0	0	0	0	SARSCOV2_vs_EPI_ISL_410721	ORF2	dNNdNS	NA	NA	NA	NA	NA	NA	NA	NA	NA	NA	NA	NA	NA	NA	NA	NA	NA	NA	NA	NA	NA
ORF3a	all	ss12	247	CAC	TCA	CAC	2	ATTCACACA	2	FALSE	1.66666666666667	0.333333333333333	1	0	0	0	0	0	SARSCOV2_vs_EPI_ISL_410721	ORF2	dNNdNS	NA	NA	NA	NA	NA	NA	NA	NA	NA	NA	NA	NA	NA	NA	NA	NA	NA	NA	NA	NA	NA
ORF3a	all	ss12	248	ACA	CAC	AAT	2	CACACAATC	2	FALSE	1.66666666666667	1	0.333333333333333	0	0	0	0	0	SARSCOV2_vs_EPI_ISL_410721	ORF2	dNNdNS	NA	NA	NA	NA	NA	NA	NA	NA	NA	NA	NA	NA	NA	NA	NA	NA	NA	NA	NA	NA	NA
ORF3a	all	ss12	249	ATC	AAT	CGA	2	ACAATCGAC	2	FALSE	2.16666666666667	0	0.333333333333333	0.5	0	0	0	0	SARSCOV2_vs_EPI_ISL_410721	ORF2	dNNdNS	NA	NA	NA	NA	NA	NA	NA	NA	NA	NA	NA	NA	NA	NA	NA	NA	NA	NA	NA	NA	NA
ORF3a	all	ss12	250	GAC	CGA	CGG	2	ATCGACGGT	2	FALSE	1.33333333333333	0.333333333333333	1.33333333333333	0	0	0	0	0	SARSCOV2_vs_EPI_ISL_410721	ORF2	dNNdNS	NA	NA	NA	NA	NA	NA	NA	NA	NA	NA	NA	NA	NA	NA	NA	NA	NA	NA	NA	NA	NA
ORF3a	all	ss12	251	GGT	CGG	TTC	2	GACGGTTCA	2	FALSE	1	1	1	0	0	0	0	0	SARSCOV2_vs_EPI_ISL_410721	ORF2	dNNdNS	NA	NA	NA	NA	NA	NA	NA	NA	NA	NA	NA	NA	NA	NA	NA	NA	NA	NA	NA	NA	NA
ORF3a	all	ss12	252	TCA	TTC	ATC	2	GGTTCATCC	2	FALSE	1	1	1	0	0	0	0	0	SARSCOV2_vs_EPI_ISL_410721	ORF2	dNNdNS	NA	NA	NA	NA	NA	NA	NA	NA	NA	NA	NA	NA	NA	NA	NA	NA	NA	NA	NA	NA	NA
ORF3a	all	ss12	253	TCC	ATC	CGG	2	TCATCCGGA	2	FALSE	1.33333333333333	0.666666666666667	0.666666666666667	0.333333333333333	0	0	0	0	SARSCOV2_vs_EPI_ISL_410721	ORF2	dNNdNS	NA	NA	NA	NA	NA	NA	NA	NA	NA	NA	NA	NA	NA	NA	NA	NA	NA	NA	NA	NA	NA
ORF3a	all	ss12	254	GGA	CGG	AGT	2	TCCGGAGTT	2	FALSE	1	1	1	0	0	0	0	0	SARSCOV2_vs_EPI_ISL_410721	ORF2	dNNdNS	NA	NA	NA	NA	NA	NA	NA	NA	NA	NA	NA	NA	NA	NA	NA	NA	NA	NA	NA	NA	NA
ORF3a	all	ss12	255	GTT	AGT	TGT	2	GGAGTTGTT	2	FALSE	1.66666666666667	1	0.333333333333333	0	0	0	0	0	SARSCOV2_vs_EPI_ISL_410721	ORF2	dNNdNS	NA	NA	NA	NA	NA	NA	NA	NA	NA	NA	NA	NA	NA	NA	NA	NA	NA	NA	NA	NA	NA
ORF3a	all	ss12	256	GTT	TGT	TAA	2	GTTGTTAAT	2	FALSE	1.5	0	0.5	0	0	0	0	0	SARSCOV2_vs_EPI_ISL_410721	ORF2	dNNdNS	NA	NA	NA	NA	NA	NA	NA	NA	NA	NA	NA	NA	NA	NA	NA	NA	NA	NA	NA	NA	NA
ORF3a	all	ss12	257	AAT	TAA	TCC	2	GTTAATCCA	2	FALSE	0.666666666666667	0.333333333333333	0	0	0	0	0	0	SARSCOV2_vs_EPI_ISL_410721	ORF2	dNNdNS	NA	NA	NA	NA	NA	NA	NA	NA	NA	NA	NA	NA	NA	NA	NA	NA	NA	NA	NA	NA	NA
ORF3a	all	ss12	258	CCA	TCC	AGC	2	AATCCAGCA:AATCCAGTA	1:1	FALSE	1	1	1	0	0	0	0	0	SARSCOV2_vs_EPI_ISL_410721	ORF2	dNNdNS	NA	NA	NA	NA	NA	NA	NA	NA	NA	NA	NA	NA	NA	NA	NA	NA	NA	NA	NA	NA	NA
ORF3a	all	ss12	259	GCA	AGC	AAT	2	CCAGCAATG:CCAGTAATG	1:1	FALSE	1.66666666666667	1	0.333333333333333	0	0	0	1	0	SARSCOV2_vs_EPI_ISL_410721	ORF2	dNNdNS	NA	NA	NA	NA	NA	NA	NA	NA	NA	NA	NA	NA	NA	NA	NA	NA	NA	NA	NA	NA	NA
ORF3a	all	ss12	260	ATG	AAT	GGA	2	GCAATGGAA:GTAATGGAA	1:1	FALSE	2.66666666666667	0	0.333333333333333	0	0	0	0	0	SARSCOV2_vs_EPI_ISL_410721	ORF2	dNNdNS	NA	NA	NA	NA	NA	NA	NA	NA	NA	NA	NA	NA	NA	NA	NA	NA	NA	NA	NA	NA	NA
ORF3a	all	ss12	261	GAA	GGA	ACC	2	ATGGAACCA	2	FALSE	1.66666666666667	0.333333333333333	1	0	0	0	0	0	SARSCOV2_vs_EPI_ISL_410721	ORF2	dNNdNS	NA	NA	NA	NA	NA	NA	NA	NA	NA	NA	NA	NA	NA	NA	NA	NA	NA	NA	NA	NA	NA
ORF3a	all	ss12	262	CCA	ACC	AAT	2	GAACCAATT	2	FALSE	1	1	1	0	0	0	0	0	SARSCOV2_vs_EPI_ISL_410721	ORF2	dNNdNS	NA	NA	NA	NA	NA	NA	NA	NA	NA	NA	NA	NA	NA	NA	NA	NA	NA	NA	NA	NA	NA
ORF3a	all	ss12	263	ATT	AAT	TTA	2	CCAATTTAT	2	FALSE	2	0.333333333333333	0.333333333333333	0.333333333333333	0	0	0	0	SARSCOV2_vs_EPI_ISL_410721	ORF2	dNNdNS	NA	NA	NA	NA	NA	NA	NA	NA	NA	NA	NA	NA	NA	NA	NA	NA	NA	NA	NA	NA	NA
ORF3a	all	ss12	264	TAT	TTA	TGA	2	ATTTATGAT	2	FALSE	1.66666666666667	0	0.333333333333333	0	0	0	0	0	SARSCOV2_vs_EPI_ISL_410721	ORF2	dNNdNS	NA	NA	NA	NA	NA	NA	NA	NA	NA	NA	NA	NA	NA	NA	NA	NA	NA	NA	NA	NA	NA
ORF3a	all	ss12	265	GAT	TGA	TGA	2	TATGATGAA	2	FALSE	0	0	0	0	0	0	0	0	SARSCOV2_vs_EPI_ISL_410721	ORF2	dNNdNS	NA	NA	NA	NA	NA	NA	NA	NA	NA	NA	NA	NA	NA	NA	NA	NA	NA	NA	NA	NA	NA
ORF3a	all	ss12	266	GAA	TGA	ACC	2	GATGAACCG	2	FALSE	0.666666666666667	0.333333333333333	0	0	0	0	0	0	SARSCOV2_vs_EPI_ISL_410721	ORF2	dNNdNS	NA	NA	NA	NA	NA	NA	NA	NA	NA	NA	NA	NA	NA	NA	NA	NA	NA	NA	NA	NA	NA
ORF3a	all	ss12	267	CCG	ACC	GAC	2	GAACCGACG	2	FALSE	1	1	1	0	0	0	0	0	SARSCOV2_vs_EPI_ISL_410721	ORF2	dNNdNS	NA	NA	NA	NA	NA	NA	NA	NA	NA	NA	NA	NA	NA	NA	NA	NA	NA	NA	NA	NA	NA
ORF3a	all	ss12	268	ACG	GAC	GAC	2	CCGACGACG	2	FALSE	1.66666666666667	1	0.333333333333333	0	0	0	0	0	SARSCOV2_vs_EPI_ISL_410721	ORF2	dNNdNS	NA	NA	NA	NA	NA	NA	NA	NA	NA	NA	NA	NA	NA	NA	NA	NA	NA	NA	NA	NA	NA
ORF3a	all	ss12	269	ACG	GAC	GAC	2	ACGACGACT	2	FALSE	1.66666666666667	1	0.333333333333333	0	0	0	0	0	SARSCOV2_vs_EPI_ISL_410721	ORF2	dNNdNS	NA	NA	NA	NA	NA	NA	NA	NA	NA	NA	NA	NA	NA	NA	NA	NA	NA	NA	NA	NA	NA
ORF3a	all	ss12	270	ACT	GAC	TAC	2	ACGACTACT	2	FALSE	1.66666666666667	1	0.333333333333333	0	0	0	0	0	SARSCOV2_vs_EPI_ISL_410721	ORF2	dNNdNS	NA	NA	NA	NA	NA	NA	NA	NA	NA	NA	NA	NA	NA	NA	NA	NA	NA	NA	NA	NA	NA
ORF3a	all	ss12	271	ACT	TAC	TAG	2	ACTACTAGC	2	FALSE	1	0	1	0	0	0	0	0	SARSCOV2_vs_EPI_ISL_410721	ORF2	dNNdNS	NA	NA	NA	NA	NA	NA	NA	NA	NA	NA	NA	NA	NA	NA	NA	NA	NA	NA	NA	NA	NA
ORF3a	all	ss12	272	AGC	TAG	CGT	2	ACTAGCGTG	2	FALSE	0.666666666666667	0.333333333333333	0	0	0	0	0	0	SARSCOV2_vs_EPI_ISL_410721	ORF2	dNNdNS	NA	NA	NA	NA	NA	NA	NA	NA	NA	NA	NA	NA	NA	NA	NA	NA	NA	NA	NA	NA	NA
ORF3a	all	ss12	273	GTG	CGT	GCC	2	AGCGTGCCT	2	FALSE	1	1	1	0	0	0	0	0	SARSCOV2_vs_EPI_ISL_410721	ORF2	dNNdNS	NA	NA	NA	NA	NA	NA	NA	NA	NA	NA	NA	NA	NA	NA	NA	NA	NA	NA	NA	NA	NA
ORF3a	all	ss12	274	CCT	GCC	TTT	2	GTGCCTTTG	2	FALSE	1	1	1	0	0	0	0	0	SARSCOV2_vs_EPI_ISL_410721	ORF2	dNNdNS	NA	NA	NA	NA	NA	NA	NA	NA	NA	NA	NA	NA	NA	NA	NA	NA	NA	NA	NA	NA	NA
ORF3a	all	ss12	275	TTG	TTT	GTA	2	CCTTTGTAA	2	FALSE	1.83333333333333	0.666666666666667	0.5	0	0	0	0	0	SARSCOV2_vs_EPI_ISL_410721	ORF2	dNNdNS	NA	NA	NA	NA	NA	NA	NA	NA	NA	NA	NA	NA	NA	NA	NA	NA	NA	NA	NA	NA	NA
ORF3a	all	ss12	2	GAT	GGA	TTT	2	ATGGATTTG	2	FALSE	1.66666666666667	0.333333333333333	1	0	0	0	0	0	SARSCOV2_vs_FJ588686.1	ORF2	dNNdNS	1000	14	77.58333333333336	6	32.41666666666667	0.206421458535371	0.212555050951034	0.971143511348142	-0.00613359241566364	0.0560283964541002	0.0953214210201524	0.797263850139391	0.223187682226649	0.0924902198673031	0.947126150465843	472	0	528	0.528	0.472	0.944
ORF3a	all	ss12	3	TTG	TTT	GTT	2	GATTTGTTT	2	FALSE	1.83333333333333	0.666666666666667	0.5	0	0	0	0	0	SARSCOV2_vs_FJ588686.1	ORF2	dNNdNS	1000	14	76.91666666666669	6	32.41666666666667	0.208483869201781	0.212555050951034	0.98084645962993	-0.00407118174925289	0.0548815976402442	0.0977815521411543	NaN	NaN	0.0934989420938864	0.965269051892718	480	0	520	0.52	0.48	0.96
ORF3a	all	ss12	4	TTT	GTT	TAT	2	TTGTTTATG	2	FALSE	1.66666666666667	0.333333333333333	1	0	0	0	0	0	SARSCOV2_vs_FJ588686.1	ORF2	dNNdNS	1000	14	76.08333333333336	6	32.91666666666667	0.211120957185982	0.208831643632827	1.01096248400545	0.00228931355315581	0.0541977184344938	0.0933209840764803	NaN	NaN	0.0921293887890354	0.980175490125604	517	0	483	0.483	0.517	0.966
ORF3a	all	ss12	5	ATG	TAT	GAG	2	TTTATGAGA:TTTATGAGT	1:1	FALSE	2	0	1	0	0	0	0	0	SARSCOV2_vs_FJ588686.1	ORF2	dNNdNS	1000	14	75.91666666666669	6	32.41666666666667	0.211656453778207	0.212555050951034	0.995772402637307	-8.98597172827614e-4	0.0535127296916642	0.0962878355731566	NaN	NaN	0.0916979377098475	0.992181227262778	494	0	506	0.506	0.494	0.988
ORF3a	all	ss12	6	AGA	GAG	AAT	2	ATGAGAATC:ATGAGTATT	1:1	FALSE	2.08333333333333	0.583333333333333	0.333333333333333	0	1	0	0	0	SARSCOV2_vs_FJ588686.1	ORF2	dNNdNS	1000	14	75.41666666666669	6	31.916666666666668	0.21327947816281	0.216414580065769	0.985513444140383	-0.00313510190295835	0.0557479158541826	0.0992918917329252	0.758407426136363	0.193789128560644	0.095789103731272	0.97389052839429	511	0	489	0.489	0.511	0.978
ORF3a	all	ss12	7	ATC	AAT	CTT	2	AGAATCTTC:AGTATTTTC	1:1	FALSE	1.66666666666667	0.666666666666667	0.666666666666667	0	0	1	0	0	SARSCOV2_vs_FJ588686.1	ORF2	dNNdNS	1000	13	75.66666666666669	6	31.916666666666668	0.195123032668416	0.216414580065769	0.901616853213486	-0.0212915473973522	0.0541832340909009	0.0992389801776198	NaN	NaN	0.093952445967009	0.820718874157891	424	0	576	0.576	0.424	0.848
ORF3a	all	ss12	8	TTC	CTT	CAC	2	ATCTTCACA:ATTTTCACG	1:1	FALSE	2	0.333333333333333	0.666666666666667	0	0	0	0	0	SARSCOV2_vs_FJ588686.1	ORF2	dNNdNS	1000	13	74.50000000000001	6	32.25	0.198621110585722	0.213826069393717	0.928890996074017	-0.0152049588079953	0.0561808294250608	0.0991325395884975	0.74108789684475	0.21005456325088	0.0934009909035962	0.870681999121525	439	1	560	0.56	0.439	0.878
ORF3a	all	ss12	9	ACA	CAC	AAT	2	TTCACAATT:TTCACGCTC	1:1	FALSE	1.66666666666667	1	0.333333333333333	0	0	1	0	0	SARSCOV2_vs_FJ588686.1	ORF2	dNNdNS	1000	13	74.83333333333334	6	31.916666666666668	0.197608853033171	0.216414580065769	0.913103234417558	-0.0188057270325978	0.0537130923047545	0.0957420197914282	NaN	NaN	0.0937908088526753	0.841083972874308	437	0	563	0.563	0.437	0.874
ORF3a	all	ss12	10	ATT	AAT	CGG	2	ACAATTGGA:ACGCTCGGA	1:1	TRUE	1.5	0.666666666666667	0.666666666666667	0.166666666666667	1	1	0	0	SARSCOV2_vs_FJ588686.1	ORF2	dNNdNS	1000	13	74.16666666666667	6	32.583333333333336	0.199643853662043	0.211299152734159	0.944839821072162	-0.0116552990721168	0.0527493627475834	0.0932107818712796	NaN	NaN	0.0910179972256028	0.898105539408307	444	0	556	0.556	0.444	0.888
ORF3a	all	ss12	11	GGA	CGG	AAC	2	ATTGGAACT:CTCGGATCA	1:1	FALSE	1.5	1	0.5	0	0	0	0	0	SARSCOV2_vs_FJ588686.1	ORF2	dNNdNS	1000	12	74.33333333333334	6	32.25	0.181789348152453	0.213826069393717	0.850173922515152	-0.0320367212412635	0.0524331062743981	0.0963182801921238	0.646972571572755	0.188819176855401	0.0905102263974506	0.723371166406066	351	0	649	0.649	0.351	0.702
ORF3a	all	ss12	12	ACT	AAC	AAT	2	GGAACTGTA:GGATCAATC	1:1	TRUE	1.33333333333333	1	0.666666666666667	0	1	1	0	0	SARSCOV2_vs_FJ588686.1	ORF2	dNNdNS	1000	12	75.16666666666667	6	32.083333333333336	0.179512162520447	0.215112484631514	0.834503691535849	-0.0356003221110671	0.052526304300086	0.0990483294698894	NaN	NaN	0.0930402000746348	0.701991330754485	339	0	661	0.661	0.339	0.678
ORF3a	all	ss12	13	ATC	AAT	AAC	2	ACTGTAACT:TCAATCACA	1:1	TRUE	1.75	0.833333333333333	0.416666666666667	0	1	1	0	0	SARSCOV2_vs_FJ588686.1	ORF2	dNNdNS	1000	13	75.66666666666667	6	31.75	0.195123032668416	0.217732646143538	0.896158826544476	-0.0226096134751214	0.0580530540735984	0.0990958955886266	0.677045893815797	0.185625676908638	0.0944265455075992	0.810763419394864	400	1	599	0.599	0.4	0.8
ORF3a	all	ss12	14	ACA	AAC	ACG	2	ATCACACGT:GTAACTTTG	1:1	FALSE	1.66666666666667	1	0.333333333333333	0	0	1	0	0	SARSCOV2_vs_FJ588686.1	ORF2	dNNdNS	1000	12	75.91666666666667	6	31.666666666666668	0.177511154654184	0.218397760919419	0.812788345021902	-0.0408866062652354	0.0560983093735961	0.108479583960792	0.629714723878439	0.196799158278247	0.0952872736665407	0.66785933309952	352	0	648	0.648	0.352	0.704
ORF3a	all	ss12	15	CGT	ACG	GAA	2	ACACGTCAA:ACTTTGAAG	1:1	TRUE	1.33333333333333	0.916666666666667	0.75	0	1	1	1	0	SARSCOV2_vs_FJ588686.1	ORF2	dNNdNS	1000	13	75.83333333333334	6	31.75	0.194633396613813	0.217732646143538	0.893910031688604	-0.0230992495297244	0.0573030386663328	0.0942933514266095	NaN	NaN	0.0947715308699223	0.807435161897491	394	0	606	0.606	0.394	0.788
ORF3a	all	ss12	16	AAG	GAA	ACC	2	CGTCAACCG:TTGAAGCAA	1:1	FALSE	2	0.333333333333333	0.666666666666667	0	0	1	0	0	SARSCOV2_vs_FJ588686.1	ORF2	dNNdNS	1000	12	75.5	5	32	0.178617257777546	0.175211138386129	1.01944008481876	0.00340611939141738	0.0554947898466216	0.081545835746522	NaN	NaN	0.0908301963219541	0.970086454006923	537	0	463	0.463	0.537	0.926
ORF3a	all	ss12	17	CAA	ACC	AGG	2	AAGCAAGGT:CAACCGAGT	1:1	TRUE	1.16666666666667	0.666666666666667	1.16666666666667	0	0	1	1	0	SARSCOV2_vs_FJ588686.1	ORF2	dNNdNS	1000	13	75.33333333333334	5	32	0.196109775043318	0.175211138386129	1.11927687274728	0.0208986366571887	0.0583891016888026	0.083826714565337	NaN	NaN	0.0858477758289671	0.807665876446606	619	0	381	0.381	0.619	0.762
ORF3a	all	ss12	18	AGT	AGG	TAA	2	CAAGGTGAA:CCGAGTAAG	1:1	FALSE	1.66666666666667	0	0.333333333333333	0	1	0	0	0	SARSCOV2_vs_FJ588686.1	ORF2	dNNdNS	1000	13	76.33333333333334	4	31.166666666666664	0.193179203235308	0.140762624951505	1.37237568070261	0.0524165782838028	0.0574693985294092	0.0765341245971511	NaN	NaN	0.0847765370308738	0.536383467963566	745	0	255	0.255	0.745	0.51
ORF3a	all	ss12	19	AAG	TAA	AAT	2	AGTAAGATT:GGTGAAATC	1:1	FALSE	0.666666666666667	0.333333333333333	0	0	0	1	0	0	SARSCOV2_vs_FJ588686.1	ORF2	dNNdNS	1000	12	76.58333333333334	4	31.166666666666664	0.175769733616626	0.140762624951505	1.24869604894894	0.0350071086651207	0.0558791564494914	0.0777115182285655	NaN	NaN	0.0762040866616918	0.645956829365156	667	0	333	0.333	0.667	0.666
ORF3a	all	ss12	20	ATC	AAT	CAA	2	AAGATTGAA:GAAATCAAG	1:1	FALSE	2.16666666666667	0.5	0.333333333333333	0	0	0	0	0	SARSCOV2_vs_FJ588686.1	ORF2	dNNdNS	1000	12	78.41666666666667	4	31.666666666666664	0.17115311705112	0.138321779350139	1.23735479586243	0.0328313377009807	0.0557962325767275	0.0737705003515137	NaN	NaN	0.0779100276610328	0.673462531462105	691	1	308	0.308	0.691	0.616
ORF3a	all	ss12	21	AAG	CAA	AAA	2	ATCAAGGAT:ATTGAAAAT	1:1	TRUE	2.16666666666667	0.5	0.333333333333333	0	1	1	0	0	SARSCOV2_vs_FJ588686.1	ORF2	dNNdNS	1000	12	77.91666666666667	4	32.33333333333333	0.172387863428196	0.135196367873208	1.27509241660891	0.0371914955549877	0.0548533166568928	0.0756839879648357	NaN	NaN	0.0791339766552981	0.638368320679599	667	0	333	0.333	0.667	0.666
ORF3a	all	ss12	22	AAT	AAA	TGC	2	AAGGATGCT:GAAAATGCT	1:1	FALSE	2	0.333333333333333	0.666666666666667	0	1	0	0	0	SARSCOV2_vs_FJ588686.1	ORF2	dNNdNS	1000	11	76.58333333333333	4	33	0.159442558228446	0.132209431753494	1.20598474793938	0.027233126474952	0.0543028752650603	0.0705813475917835	NaN	NaN	0.0728778601427194	0.708641103052364	655	0	345	0.345	0.655	0.69
ORF3a	all	ss12	23	GCT	TGC	TAC	2	AATGCTCTT:GATGCTACT	1:1	FALSE	1.5	1	0.5	0	0	0	0	0	SARSCOV2_vs_FJ588686.1	ORF2	dNNdNS	1000	10	75.91666666666666	4	33	0.144852934121868	0.132209431753494	1.09563237811919	0.0126435023683738	0.0506571176349803	0.0722815016391365	NaN	NaN	0.0709029957146465	0.858470784833841	587	0	413	0.413	0.587	0.826
ORF3a	all	ss12	24	ACT	TAC	TCC	2	GCTACTCCT:GCTCTTCCT	1:1	TRUE	1	1	1	0	1	0	1	0	SARSCOV2_vs_FJ588686.1	ORF2	dNNdNS	1000	10	75.25	4	33.5	0.14626988152442	0.130054644852002	1.12468018109519	0.0162152366724181	0.0523192979967364	0.0718301616259988	NaN	NaN	0.0744684186853491	0.827626640044894	579	0	421	0.421	0.579	0.842
ORF3a	all	ss12	25	CCT	TCC	TGC	2	ACTCCTTCA:CTTCCTGCA	1:1	FALSE	1	1	1	0	0	0	0	0	SARSCOV2_vs_FJ588686.1	ORF2	dNNdNS	1000	9	75.25	4	33.5	0.130290582016017	0.130054644852002	1.00181413869749	2.35937164014932e-4	0.0490846598332718	0.0699674651483902	NaN	NaN	0.0761128427749338	0.997526694416581	482	0	518	0.518	0.482	0.964
ORF3a	all	ss12	26	GCA	TGC	AAG	2	CCTGCAAGT:CCTTCAGAT	1:1	FALSE	1.25	0.75	0.75	0.25	1	0	0	0	SARSCOV2_vs_FJ588686.1	ORF2	dNNdNS	1000	9	76.41666666666667	4	33	0.128121317751782	0.132209431753494	0.969078499563222	-0.00408811400171177	0.0477008078368041	0.0719190186137938	NaN	NaN	0.0741060286330513	0.956006421866182	465	0	535	0.535	0.465	0.93
ORF3a	all	ss12	27	AGT	AAG	TAC	2	GCAAGTACT:TCAGATTTT	1:1	TRUE	2.33333333333333	0.333333333333333	0.333333333333333	0	1	0	1	0	SARSCOV2_vs_FJ588686.1	ORF2	dNNdNS	1000	8	76.5	4	32.916666666666664	0.112623333869567	0.132575542143044	0.849503098754452	-0.0199522082734768	0.0465312639663403	0.0727028977863321	NaN	NaN	0.0767861613991651	0.794986269643765	398	1	601	0.601	0.398	0.796
ORF3a	all	ss12	28	ACT	TAC	TGT	2	AGTACTGTT:GATTTTGTT	1:1	TRUE	1.66666666666667	0.666666666666667	0.666666666666667	0	1	0	1	0	SARSCOV2_vs_FJ588686.1	ORF2	dNNdNS	1000	8	75.91666666666667	3	33	0.113557650951866	0.0969087986100047	1.17179918212445	0.0166488523418617	0.0447490125795107	0.0575006532199917	NaN	NaN	0.0685256409923356	0.80803793770227	610	0	390	0.39	0.61	0.78
ORF3a	all	ss12	29	GTT	TGT	TCA	2	ACTGTTCAT:TTTGTTCGC	1:1	FALSE	1.5	1	0.5	0	0	0	0	0	SARSCOV2_vs_FJ588686.1	ORF2	dNNdNS	1000	8	75.91666666666667	2	33.33333333333333	0.113557650951866	0.0625362067042884	1.81587046826873	0.051021444247578	0.045362938331351	0.045048744936167	NaN	NaN	0.0674930911846847	0.44967880145346	794	0	206	0.206	0.794	0.412
ORF3a	all	ss12	30	CAT	TCA	CGC	2	GTTCATGCT:GTTCGCGCT	1:1	TRUE	1.33333333333333	0.666666666666667	1	0	0	1	1	0	SARSCOV2_vs_FJ588686.1	ORF2	dNNdNS	1000	9	75.75	2	33.83333333333333	0.129351945263207	0.0615730216404005	2.10078930377414	0.0677789236228066	0.0484305605151302	0.0457628573356716	NaN	NaN	0.0718008259873556	0.345177164760529	836	0	164	0.164	0.836	0.328
ORF3a	all	ss12	31	GCT	CGC	TAC	2	CATGCTACT:CGCGCTACT	1:1	FALSE	1.25	1	0.75	0	0	0	0	0	SARSCOV2_vs_FJ588686.1	ORF2	dNNdNS	1000	9	75.91666666666667	1	33.33333333333333	0.129042071919527	0.0306164958901914	4.21478905954316	0.0984255760293352	0.0479905986656449	0.0309238823027297	NaN	NaN	0.0608425384838373	0.105725134349445	953	0	47	0.047	0.953	0.094
ORF3a	all	ss12	32	ACT	TAC	TGC	2	GCTACTGCA	2	FALSE	1	1	1	0	0	0	0	0	SARSCOV2_vs_FJ588686.1	ORF2	dNNdNS	1000	9	77.33333333333334	1	32.916666666666664	0.126467034326845	0.0310121698640216	4.07798083401973	0.0954548644628229	0.0467635636824874	0.0310677748831011	NaN	NaN	0.0593397539006283	0.10770038175635	949	1	50	0.05	0.949	0.1
ORF3a	all	ss12	33	GCA	TGC	AAC	2	ACTGCAACG	2	FALSE	1.5	1	0.5	0	0	0	0	0	SARSCOV2_vs_FJ588686.1	ORF2	dNNdNS	1000	9	78.66666666666667	1	32.25	0.12413582885818	0.03166697281676	3.92004090749338	0.09246885604142	0.0470307808872782	0.0328332969461861	NA	NA	0.0575850019330471	0.108322212086784	951	0	49	0.049	0.951	0.098
ORF3a	all	ss12	34	ACG	AAC	GAT	2	GCAACGATA	2	FALSE	1.66666666666667	1	0.333333333333333	0	0	0	0	0	SARSCOV2_vs_FJ588686.1	ORF2	dNNdNS	1000	9	78.75	1	32.5	0.123992985319038	0.0314182062818701	3.9465329180994	0.0925747790371675	0.0480897145738302	0.031563223901005	NA	NA	0.0602003606597978	0.124102949908624	937	0	63	0.063	0.937	0.126
ORF3a	all	ss12	35	ATA	GAT	ACC	2	ACGATACCG	2	FALSE	2	0.666666666666667	0.333333333333333	0	0	0	0	0	SARSCOV2_vs_FJ588686.1	ORF2	dNNdNS	1000	9	77.75	1	33.166666666666664	0.12572916000110201	0.0307735475083969	4.08562451133708	0.0949556124927053	0.0478457434720942	0.0310715997748664	NaN	NaN	0.0579888317179187	0.10152999730848	954	0	46	0.046	0.954	0.092
ORF3a	all	ss12	36	CCG	ACC	GAT	2	ATACCGATA:ATACCGCTA	1:1	FALSE	1	1	1	0	0	0	0	0	SARSCOV2_vs_FJ588686.1	ORF2	dNNdNS	1000	9	76.75	1	33.83333333333333	0.127514764415745	0.0301548153585304	4.22867004488795	0.0973599490572142	0.0493974772358234	0.0305467481091591	NaN	NaN	0.0569809774674561	0.087517746470014	967	0	33	0.033	0.967	0.066
ORF3a	all	ss12	37	ATA	GAT	ACA	2	CCGATACAA:CCGCTACAA	1:1	FALSE	1.33333333333333	1	0.666666666666667	0	1	0	0	0	SARSCOV2_vs_FJ588686.1	ORF2	dNNdNS	1000	10	76.91666666666666	1	33.83333333333333	0.142778402413796	0.0301548153585304	4.73484585185518	0.112623587055266	0.0523140219895464	0.0317175195495772	NaN	NaN	0.0600623794774182	0.0607775493479473	974	0	26	0.026	0.974	0.052
ORF3a	all	ss12	38	CAA	ACA	AGC	2	ATACAAGCC:CTACAAGCC	1:1	FALSE	1.66666666666667	0.333333333333333	1	0	0	0	0	0	SARSCOV2_vs_FJ588686.1	ORF2	dNNdNS	1000	9	77.58333333333333	1	33.83333333333333	0.126023271644748	0.0301548153585304	4.17920886420211	0.0958684562862176	0.0465110501118175	0.0320709315926671	NaN	NaN	0.0583935400618937	0.100638764847374	954	0	46	0.046	0.954	0.092
ORF3a	all	ss12	39	GCC	AGC	CTC	2	CAAGCCTCA	2	FALSE	1.66666666666667	1	0.333333333333333	0	0	0	0	0	SARSCOV2_vs_FJ588686.1	ORF2	dNNdNS	1000	9	77.41666666666666	1	33.33333333333333	0.126318765773573	0.0306164958901914	4.12584007740877	0.0957022698833812	0.0481304254871557	0.0312593757850273	NaN	NaN	0.0557993660036691	0.0863243409676987	955	0	45	0.045	0.955	0.09
ORF3a	all	ss12	40	TCA	CTC	ACT	2	GCCTCACTC	2	FALSE	1	1	1	0	0	0	0	0	SARSCOV2_vs_FJ588686.1	ORF2	dNNdNS	1000	9	77.41666666666666	1	33.33333333333333	0.126318765773573	0.0306164958901914	4.12584007740877	0.0957022698833812	0.0467401873277163	0.0309141398868949	NaN	NaN	0.0596188767632064	0.108442236999116	956	1	43	0.043	0.956	0.086
ORF3a	all	ss12	41	CTC	ACT	CCC	2	TCACTCCCT	2	FALSE	1	1	1	0	0	0	0	0	SARSCOV2_vs_FJ588686.1	ORF2	dNNdNS	1000	10	78.25	1	32.666666666666664	0.140103325003136	0.0312545223004261	4.48265769850612	0.10884880270271	0.0528620668955681	0.0323259583867059	NaN	NaN	0.060679110973353	0.0728382202990107	969	0	31	0.031	0.969	0.062
ORF3a	all	ss12	42	CCT	CCC	TTT	2	CTCCCTTTC	2	FALSE	1	1	1	0	0	0	0	0	SARSCOV2_vs_FJ588686.1	ORF2	dNNdNS	1000	10	78.91666666666666	1	31.999999999999996	0.138803133576506	0.0319197108140969	4.34850849322876	0.106883422762409	0.0505772445656648	0.0345095936755461	NaN	NaN	0.0589384222904202	0.0697584148626985	966	0	34	0.034	0.966	0.068
ORF3a	all	ss12	43	TTC	TTT	CGG	2	CCTTTCGGA	2	FALSE	2	0.333333333333333	0.666666666666667	0	0	0	0	0	SARSCOV2_vs_FJ588686.1	ORF2	dNNdNS	1000	10	78.91666666666666	1	31.999999999999996	0.138803133576506	0.0319197108140969	4.34850849322876	0.106883422762409	0.0500009693563906	0.0317114363412403	NaN	NaN	0.062412656117663	0.0867994043878193	960	0	40	0.04	0.96	0.08
ORF3a	all	ss12	44	GGA	CGG	ATG	2	TTCGGATGG	2	FALSE	1	1	1	0	0	0	0	0	SARSCOV2_vs_FJ588686.1	ORF2	dNNdNS	1000	10	78.58333333333333	1	32.33333333333333	0.139450189981991	0.0315836140125951	4.41527020708839	0.107866575969396	0.0506741534972216	0.0333790176619963	NA	NA	0.0591231731537721	0.0680858503926256	976	0	24	0.024	0.976	0.048
ORF3a	all	ss12	45	TGG	ATG	GCT	2	GGATGGCTT	2	FALSE	3	0	0	0	0	0	0	0	SARSCOV2_vs_FJ588686.1	ORF2	dNNdNS	1000	10	78.41666666666667	1	32.33333333333333	0.13977599230927	0.0315836140125951	4.42558575638397	0.108192378296675	0.0500431914124171	0.032012615314048	NaN	NaN	0.0599208530006164	0.0709827049882699	974	0	26	0.026	0.974	0.052
ORF3a	all	ss12	46	CTT	GCT	TAT	2	TGGCTTATT:TGGCTTGTT	1:1	FALSE	1	1	1	0	0	0	0	0	SARSCOV2_vs_FJ588686.1	ORF2	dNNdNS	1000	10	76.66666666666667	1	33.08333333333333	0.143291427572032	0.0308526791703671	4.64437551049564	0.112438748401665	0.0518614082988526	0.0318656440888425	NaN	NaN	0.0582200839823495	0.0534495719560958	973	0	27	0.027	0.973	0.054
ORF3a	all	ss12	47	ATT	TAT	TGT	2	CTTATTGTT:CTTGTTGTT	1:1	FALSE	1.41666666666667	0.833333333333333	0.75	0	1	0	0	0	SARSCOV2_vs_FJ588686.1	ORF2	dNNdNS	1000	10	76.66666666666667	1	33.08333333333333	0.143291427572032	0.0308526791703671	4.64437551049564	0.112438748401665	0.0501665273530587	0.0305100595808568	NaN	NaN	0.0638547098973715	0.0782633107174762	970	0	30	0.03	0.97	0.06
ORF3a	all	ss12	48	GTT	TGT	TGG	2	ATTGTTGGC:GTTGTTGGC	1:1	FALSE	1.5	1	0.5	0	0	0	0	0	SARSCOV2_vs_FJ588686.1	ORF2	dNNdNS	1000	10	76.41666666666667	1	33.33333333333333	0.143808164114262	0.0306164958901914	4.6970810973941	0.113191668224071	0.0502799460840742	0.0314606858271005	NaN	NaN	0.0592062598570123	0.0558993798375326	973	0	27	0.027	0.973	0.054
ORF3a	all	ss12	49	GGC	TGG	CGT	2	GTTGGCGTT	2	FALSE	2	1	0	0	0	0	0	0	SARSCOV2_vs_FJ588686.1	ORF2	dNNdNS	1000	10	76.5	1	33.25	0.143635503733589	0.0306948207819131	4.67947034954595	0.112940682951676	0.0506929909083055	0.0315859837798992	NaN	NaN	0.0615844408158787	0.0666664844128612	976	0	24	0.024	0.976	0.048
ORF3a	all	ss12	50	GTT	CGT	TGC	2	GGCGTTGCA	2	FALSE	1	1	1	0	0	0	0	0	SARSCOV2_vs_FJ588686.1	ORF2	dNNdNS	1000	10	76	1	33.75	0.144677749593369	0.0302307926160697	4.78577427428955	0.114446956977299	0.0526086274921896	0.0298333179877372	NaN	NaN	0.0647970824953836	0.0773562192568266	959	1	40	0.04	0.959	0.08
ORF3a	all	ss12	51	GCA	TGC	ACT	2	GTTGCACTT	2	FALSE	1.5	1	0.5	0	0	0	0	0	SARSCOV2_vs_FJ588686.1	ORF2	dNNdNS	1000	10	77	1	32.75	0.142608211856373	0.0311733183159379	4.57468821288306	0.111434893540435	0.0491958895544199	0.0324614616594564	NaN	NaN	0.0629937366671271	0.0768965943306912	971	0	29	0.029	0.971	0.058
ORF3a	all	ss12	52	CTT	ACT	TCT	2	GCACTTCTT	2	FALSE	1	1	1	0	0	0	0	0	SARSCOV2_vs_FJ588686.1	ORF2	dNNdNS	1000	11	77.83333333333333	1	32.916666666666664	0.156594789439853	0.0310121698640216	5.04946252153496	0.125582619575832	0.0538416774050822	0.0313248715939431	NaN	NaN	0.0635482742427547	0.0481347666239811	978	0	22	0.022	0.978	0.044
ORF3a	all	ss12	53	CTT	TCT	TGC	2	CTTCTTGCT	2	FALSE	1	1	1	0	0	0	0	0	SARSCOV2_vs_FJ588686.1	ORF2	dNNdNS	1000	11	78.5	1	32.916666666666664	0.155117328626829	0.0310121698640216	5.00182119816086	0.124105158762807	0.0521459694787334	0.0301942500931234	NaN	NaN	0.0606306900202965	0.0406675811965395	985	0	15	0.015	0.985	0.03
ORF3a	all	ss12	54	GCT	TGC	TGT	2	CTTGCTGTT	2	FALSE	1.5	1	0.5	0	0	0	0	0	SARSCOV2_vs_FJ588686.1	ORF2	dNNdNS	1000	11	78.83333333333333	1	32.58333333333333	0.154389040653112	0.0313361505112163	4.92686683381389	0.123052890141895	0.0518651831927903	0.0311307231874444	NaN	NaN	0.0626766010095209	0.0496114748361293	977	0	23	0.023	0.977	0.046
ORF3a	all	ss12	55	GTT	TGT	TTT	2	GCTGTTTTT	2	FALSE	1.5	1	0.5	0	0	0	0	0	SARSCOV2_vs_FJ588686.1	ORF2	dNNdNS	1000	12	78.66666666666666	2	33.08333333333333	0.170542381646746	0.0630291953285242	2.7057680295272	0.107513186318222	0.0565956438537467	0.0447101112331144	NaN	NaN	0.0665431900871197	0.1061612906563	956	1	43	0.043	0.956	0.086
ORF3a	all	ss12	56	TTT	TTT	TCA	2	GTTTTTCAA:GTTTTTCAG	1:1	FALSE	2.33333333333333	0.333333333333333	0.333333333333333	0	0	0	0	0	SARSCOV2_vs_FJ588686.1	ORF2	dNNdNS	1000	12	79.33333333333333	2	33.08333333333333	0.168934951133241	0.0630291953285242	2.68026507799615	0.105905755804717	0.0528234554477974	0.0459834814244302	NaN	NaN	0.0641095975772744	0.0985450426986248	950	0	50	0.05	0.95	0.1
ORF3a	all	ss12	57	CAA	TCA	AAG	2	TTTCAAAGC:TTTCAGAGC	1:1	FALSE	0.5	0.5	1	0	0	1	0	0	SARSCOV2_vs_FJ588686.1	ORF2	dNNdNS	1000	13	78.41666666666667	2	33.5	0.187348078274046	0.0622118122355632	3.0114550845209	0.125136266038483	0.0576759577520709	0.047857488228554	NaN	NaN	0.066486840838377	0.0598196158958621	973	0	27	0.027	0.973	0.054
ORF3a	all	ss12	58	AGC	AAG	CGC	2	CAAAGCGCT:CAGAGCGCT	1:1	FALSE	2.33333333333333	0.333333333333333	0.333333333333333	0	0	0	0	0	SARSCOV2_vs_FJ588686.1	ORF2	dNNdNS	1000	13	78.91666666666667	2	33.5	0.186000879178407	0.0622118122355632	2.98980004752346	0.123789066942844	0.0564728349075531	0.0454566907793924	NaN	NaN	0.0645263236902991	0.0550568404062275	974	0	26	0.026	0.974	0.052
ORF3a	all	ss12	59	GCT	CGC	TTC	2	AGCGCTTCC	2	FALSE	1	1	1	0	0	0	0	0	SARSCOV2_vs_FJ588686.1	ORF2	dNNdNS	1000	14	78.08333333333334	2	33.833333333333336	0.204901396368095	0.0615730216404005	3.32777880489222	0.143328374727694	0.0570866417276367	0.0441004100818769	NaN	NaN	0.0709350596959884	0.0433255807393203	985	0	15	0.015	0.985	0.03
ORF3a	all	ss12	60	TCC	TTC	CAA	2	GCTTCCAAA	2	FALSE	1.66666666666667	1	0.333333333333333	0	0	0	0	0	SARSCOV2_vs_FJ588686.1	ORF2	dNNdNS	1000	14	78.41666666666667	2	33.5	0.203900474239319	0.0622118122355632	3.27752024755775	0.141688662003756	0.0590939043358208	0.0443046461562829	NaN	NaN	0.070381819733994	0.0440995962255811	984	0	16	0.016	0.984	0.032
ORF3a	all	ss12	61	AAA	CAA	AAT	2	TCCAAAATC:TCCAAAGTG	1:1	FALSE	2.33333333333333	0.333333333333333	0.333333333333333	0	0	0	0	0	SARSCOV2_vs_FJ588686.1	ORF2	dNNdNS	1000	14	78.25	2	33.666666666666664	0.204399702385691	0.0618907677660026	3.30258792649799	0.142508934619689	0.0601942990889203	0.0446735826293867	NaN	NaN	0.0702989095042297	0.0426434387786561	980	0	20	0.02	0.98	0.04
ORF3a	all	ss12	62	ATC	AAT	CAT	2	AAAATCATA:AAAGTGATT	1:1	TRUE	1.83333333333333	0.833333333333333	0.333333333333333	0	2	0	0	0	SARSCOV2_vs_FJ588686.1	ORF2	dNNdNS	1000	14	76.91666666666667	2	34.333333333333336	0.208483869201781	0.0606390724718212	3.43811111719533	0.14784479672996	0.0593307402813585	0.0433265286231809	NaN	NaN	0.0715332920013019	0.0387532817852923	982	0	18	0.018	0.982	0.036
ORF3a	all	ss12	63	ATA	CAT	AAC	2	ATCATAACC:GTGATTGCG	1:1	FALSE	2	0.666666666666667	0.333333333333333	0	0	1	0	0	SARSCOV2_vs_FJ588686.1	ORF2	dNNdNS	1000	13	76.91666666666667	2	34.333333333333336	0.191510018856633	0.0606390724718212	3.1581950555993	0.130870946384812	0.0526160624681798	0.046360956736953	NaN	NaN	0.0635274905930364	0.0393920467102078	982	0	18	0.018	0.982	0.036
ORF3a	all	ss12	64	ACC	AAC	CCT	2	ATAACCCTC:ATTGCGCTT	1:1	TRUE	1.58333333333333	1	0.416666666666667	0	1	1	0	0	SARSCOV2_vs_FJ588686.1	ORF2	dNNdNS	1000	13	76.25	2	34.666666666666664	0.193420049534211	0.0600320307551523	3.22194746872878	0.133388018779059	0.0543589082863615	0.0421408237000768	NaN	NaN	0.0629264834003137	0.0340276627952007	978	0	22	0.022	0.978	0.044
ORF3a	all	ss12	65	CTC	CCT	CAA	2	ACCCTCAAA:GCGCTTCAT	1:1	FALSE	1	1	1	0	0	0	0	0	SARSCOV2_vs_FJ588686.1	ORF2	dNNdNS	1000	13	76.16666666666667	2	35.25	0.193661500470681	0.0589984642956841	3.28248375246011	0.134663036174997	0.0535050934184786	0.0425714897673563	NaN	NaN	0.0644287446503343	0.0366080970448406	984	0	16	0.016	0.984	0.032
ORF3a	all	ss12	66	AAA	CAA	AAA	2	CTCAAAAAG:CTTCATAAG	1:1	FALSE	1.83333333333333	0.5	0.666666666666667	0	1	0	0	0	SARSCOV2_vs_FJ588686.1	ORF2	dNNdNS	1000	13	76.16666666666667	2	35.25	0.193661500470681	0.0589984642956841	3.28248375246011	0.134663036174997	0.0518171481305107	0.0444688367257146	NaN	NaN	0.0638047442247099	0.0348110992006092	983	0	17	0.017	0.983	0.034
ORF3a	all	ss12	67	AAG	AAA	GAG	2	AAAAAGAGA:CATAAGAGG	1:1	FALSE	2.16666666666667	0.5	0.333333333333333	0	0	0	0	0	SARSCOV2_vs_FJ588686.1	ORF2	dNNdNS	1000	12	75.91666666666667	2	35.583333333333336	0.177511154654184	0.058423686245627	3.03834225570576	0.119087468408557	0.0504780756324323	0.0428892669618248	NaN	NaN	0.0609537908604121	0.05073273213029	968	0	32	0.032	0.968	0.064
ORF3a	all	ss12	68	AGA	GAG	ATG	2	AAGAGATGG:AAGAGGTGG	1:1	FALSE	1.91666666666667	0.75	0.333333333333333	0	0	1	0	0	SARSCOV2_vs_FJ588686.1	ORF2	dNNdNS	1000	14	75.75	2	35.583333333333336	0.21219469193644	0.058423686245627	3.63199766348743	0.153771005690813	0.0612076576884004	0.0423775365890523	NaN	NaN	0.0681177961236563	0.023981357115933	993	0	7	0.007	0.993	0.014
ORF3a	all	ss12	69	TGG	ATG	GCA	2	AGATGGCAA:AGGTGGCAG	1:1	FALSE	2.5	0	0.5	0	0	0	0	0	SARSCOV2_vs_FJ588686.1	ORF2	dNNdNS	1000	16	75.33333333333333	2	36	0.249703998029926	0.0577207808520962	4.3260675677581	0.19198321717783	0.0719381309096521	0.0419725585634311	NaN	NaN	0.0799412137854276	0.0163255571965723	998	0	2	0.002	0.998	0.004
ORF3a	all	ss12	70	CAA	GCA	ACT	2	TGGCAACTA:TGGCAGCTC	1:1	FALSE	1.66666666666667	0.333333333333333	1	0	0	1	0	0	SARSCOV2_vs_FJ588686.1	ORF2	dNNdNS	1000	16	75.16666666666666	3	35.833333333333336	0.250361262210016	0.0887734500607747	2.82022679121537	0.161587812149242	0.0756687132541416	0.0548898216747137	NaN	NaN	0.0922525729385384	0.0798459599977336	963	0	37	0.037	0.963	0.074
ORF3a	all	ss12	71	CTA	ACT	AGC	2	CAACTAGCA:CAGCTCGCC	1:1	FALSE	0.833333333333333	1.16666666666667	1	0	0	1	0	0	SARSCOV2_vs_FJ588686.1	ORF2	dNNdNS	1000	16	75.16666666666666	3	35.833333333333336	0.250361262210016	0.0887734500607747	2.82022679121537	0.161587812149242	0.0715335657632669	0.0533874918171254	NaN	NaN	0.0958810072108813	0.0919316093877596	959	1	40	0.04	0.959	0.08
ORF3a	all	ss12	72	GCA	AGC	ACT	2	CTAGCACTC:CTCGCCCTG	1:1	FALSE	1.33333333333333	1	0.666666666666667	0	0	1	0	0	SARSCOV2_vs_FJ588686.1	ORF2	dNNdNS	1000	17	76.08333333333333	4	35.583333333333336	0.265279817755724	0.12178588422283	2.17824766350051	0.143493933532893	0.0761150094339565	0.063392036658472	NaN	NaN	0.0966455472981783	0.137611549727261	942	0	58	0.058	0.942	0.116
ORF3a	all	ss12	73	CTC	ACT	CTC	2	GCACTCTCC:GCCCTGTAT	1:1	FALSE	0.833333333333333	1.16666666666667	1	0	0	1	0	0	SARSCOV2_vs_FJ588686.1	ORF2	dNNdNS	1000	17	76.58333333333333	4	35.25	0.26320487089109	0.12303734291849899	2.13922752757623	0.140167527972591	0.0723927666355794	0.0671974375831176	NaN	NaN	0.101026395230348	0.165309245222822	911	0	89	0.089	0.911	0.178
ORF3a	all	ss12	74	TAT	CTC	CAA	2	CTCTCCAAG:CTGTATAAA	1:1	FALSE	1	1	1	0	0	0	1	0	SARSCOV2_vs_FJ588686.1	ORF2	dNNdNS	1000	18	77.74999999999999	4	34.75	0.276866163038679	0.124963623649128	2.21557406030462	0.15190253938955	0.073150231937021	0.0701847197679127	NaN	NaN	0.101421336432119	0.134201463445505	937	0	63	0.063	0.937	0.126
ORF3a	all	ss12	75	AAA	CAA	AGG	2	TATAAAGGC:TCCAAGGGT	1:1	FALSE	2.16666666666667	0.333333333333333	0.5	0	0	1	0	0	SARSCOV2_vs_FJ588686.1	ORF2	dNNdNS	1000	18	78.41666666666666	3	34.416666666666664	0.274024507731711	0.0926626795339059	2.95722624372678	0.181361828197805	0.0748661079510351	0.0566166556156313	NaN	NaN	0.089336407626844	0.042346390240434	982	0	18	0.018	0.982	0.036
ORF3a	all	ss12	76	GGC	AGG	CAT	2	AAAGGCATT:AAGGGTGTT	1:1	FALSE	1.33333333333333	1	0.666666666666667	0	0	1	0	0	SARSCOV2_vs_FJ588686.1	ORF2	dNNdNS	1000	18	78.58333333333331	3	34.583333333333336	0.273323285248654	0.092187504132096	2.96486262234638	0.181135781116558	0.0747157768204308	0.0582050057656088	NaN	NaN	0.0863406568021563	0.0359122227708452	980	0	20	0.02	0.98	0.04
ORF3a	all	ss12	77	ATT	CAT	TCA	2	GGCATTCAG:GGTGTTCAC	1:1	FALSE	1.75	0.833333333333333	0.416666666666667	0	1	0	0	0	SARSCOV2_vs_FJ588686.1	ORF2	dNNdNS	1000	18	79.24999999999999	3	34.25	0.270554304269646	0.0931427851735378	2.90472637000886	0.177411519096108	0.0750085595824942	0.0575160404579706	NaN	NaN	0.0920715732666847	0.0539937119262893	977	0	23	0.023	0.977	0.046
ORF3a	all	ss12	78	CAC	TCA	CTT	2	ATTCAGCTT:GTTCACTTT	1:1	FALSE	1.66666666666667	0.333333333333333	1	0	1	0	0	0	SARSCOV2_vs_FJ588686.1	ORF2	dNNdNS	1000	18	78.74999999999999	4	34.833333333333336	0.272625681756849	0.124638389543236	2.1873331543832	0.147987292213613	0.0718805805871119	0.0693845045032612	NaN	NaN	0.0901084724821501	0.100522909786965	957	0	43	0.043	0.957	0.086
ORF3a	all	ss12	79	CTT	CTT	TGT	2	CACTTTGTT:CAGCTTGTT	1:1	FALSE	1.33333333333333	0.666666666666667	1	0	1	0	0	0	SARSCOV2_vs_FJ588686.1	ORF2	dNNdNS	1000	17	79.58333333333331	4	34.333333333333336	0.251412360682455	0.126615652181289	1.98563413252006	0.124796708501166	0.0722414379319877	0.065506199051754	NaN	NaN	0.0857877128682554	0.145748062682342	930	0	70	0.07	0.93	0.14
ORF3a	all	ss12	80	GTT	TGT	TTG	2	CTTGTTTGC:TTTGTTTGC	1:1	FALSE	1.5	0.666666666666667	0.5	0.333333333333333	0	0	0	0	SARSCOV2_vs_FJ588686.1	ORF2	dNNdNS	1000	16	79.24999999999999	4	34.333333333333336	0.235201662735449	0.126615652181289	1.85760337433389	0.10858601055416	0.0694114392669616	0.0669842048903381	NaN	NaN	0.0852206263119135	0.202601324010807	906	0	94	0.094	0.906	0.188
ORF3a	all	ss12	81	TGC	TTG	CAA	2	GTTTGCAAC:GTTTGCAAT	1:1	FALSE	2.66666666666667	0	0.333333333333333	0	0	0	0	0	SARSCOV2_vs_FJ588686.1	ORF2	dNNdNS	1000	16	79.91666666666666	4	34.166666666666664	0.23290063730458	0.127288788480472	1.82970267911938	0.105611848824108	0.0678475750269757	0.0672508689199891	NaN	NaN	0.0861838041847661	0.220414867585749	915	0	85	0.085	0.915	0.17
ORF3a	all	ss12	82	AAC	CAA	CTT	2	TGCAACTTG:TGCAATTTG	1:1	FALSE	2.33333333333333	0.333333333333333	0.333333333333333	0	0	1	0	0	SARSCOV2_vs_FJ588686.1	ORF2	dNNdNS	1000	16	79.24999999999999	4	34.833333333333336	0.235201662735449	0.124638389543236	1.88707238273372	0.110563273192212	0.070116558210923	0.0700442099103938	NaN	NaN	0.0853675428532213	0.195270509155717	904	0	96	0.096	0.904	0.192
ORF3a	all	ss12	83	TTG	CTT	GCT	2	AACTTGCTG:AATTTGCTG	1:1	FALSE	1.58333333333333	0.666666666666667	0.75	0	0	0	0	0	SARSCOV2_vs_FJ588686.1	ORF2	dNNdNS	1000	16	79.24999999999999	4	34.833333333333336	0.235201662735449	0.124638389543236	1.88707238273372	0.110563273192212	0.0701167397577664	0.0647855269373698	NaN	NaN	0.0855944630856814	0.196457393608197	891	0	109	0.109	0.891	0.218
ORF3a	all	ss12	84	CTG	GCT	GCT	2	TTGCTGCTA:TTGCTGTTG	1:1	FALSE	0.666666666666667	1.33333333333333	1	0	0	0	0	0	SARSCOV2_vs_FJ588686.1	ORF2	dNNdNS	1000	16	79.91666666666666	4	34.583333333333336	0.23290063730458	0.125619222573624	1.85402068674704	0.107281414730956	0.0674667800601435	0.0663182836045994	NaN	NaN	0.0887570943927395	0.22677502684076	873	1	126	0.126	0.873	0.252
ORF3a	all	ss12	85	CTA	GCT	ACT	2	CTGCTACTT:CTGTTGTTG	1:1	TRUE	1	1	1	0	0	2	0	0	SARSCOV2_vs_FJ588686.1	ORF2	dNNdNS	1000	18	80.91666666666666	5	34.25	0.263873706540401	0.162356129339379	1.62527714607446	0.101517577201022	0.075696583327382	0.0804570392733717	NaN	NaN	0.0923387589368494	0.271591998854644	869	0	131	0.131	0.869	0.262
ORF3a	all	ss12	86	CTT	ACT	GTT	2	CTACTTTTT:TTGTTGTTT	1:1	TRUE	1.16666666666667	0.833333333333333	1	0	1	1	0	0	SARSCOV2_vs_FJ588686.1	ORF2	dNNdNS	1000	18	81.41666666666666	5	33.75	0.261934035771843	0.165046413582601	1.58703258123662	0.0968876221892419	0.0788450449678305	0.0832544693773266	NaN	NaN	0.0939178064019917	0.302249495035309	855	0	145	0.145	0.855	0.29
ORF3a	all	ss12	87	TTT	GTT	TGT	2	CTTTTTGTG:TTGTTTGTA	1:1	FALSE	2	0.333333333333333	0.666666666666667	0	0	0	0	0	SARSCOV2_vs_FJ588686.1	ORF2	dNNdNS	1000	17	82.41666666666666	5	33.083333333333336	0.241213868267319	0.168775880107432	1.42919632896464	0.0724379881598864	0.0709694743077829	0.0877093210083915	NaN	NaN	0.090666869778183	0.424321371223414	791	1	208	0.208	0.791	0.416
ORF3a	all	ss12	88	GTA	TGT	AAC	2	TTTGTAACA:TTTGTGACA	1:1	FALSE	1.5	1	0.5	0	0	1	0	0	SARSCOV2_vs_FJ588686.1	ORF2	dNNdNS	1000	17	82.75	5	32.75	0.240068645070168	0.170704815996831	1.40633785677508	0.0693638290733365	0.0723548565940529	0.0812391715552062	NaN	NaN	0.0855865875730536	0.417680388105795	798	1	201	0.201	0.798	0.402
ORF3a	all	ss12	89	ACA	AAC	AAT	2	GTAACAGTT:GTGACAATT	1:1	FALSE	1.66666666666667	1	0.333333333333333	0	0	0	0	0	SARSCOV2_vs_FJ588686.1	ORF2	dNNdNS	1000	17	82.25	5	33.25	0.241790622554605	0.167827735578764	1.44070717346436	0.0739628869758413	0.0733264327265748	0.0798848099459855	NaN	NaN	0.0918957959586504	0.420902755147461	804	1	195	0.195	0.804	0.39
ORF3a	all	ss12	90	ATT	AAT	TTA	2	ACAATTTAC:ACAGTTTAC	1:1	FALSE	1.83333333333333	0.5	0.333333333333333	0.333333333333333	1	0	0	0	SARSCOV2_vs_FJ588686.1	ORF2	dNNdNS	1000	17	81.91666666666666	5	33.916666666666664	0.242952517757944	0.164139760909006	1.48015640093828	0.0788127568489381	0.0740039660256731	0.0824292965533684	NaN	NaN	0.0890809664861847	0.3763013425235	844	0	156	0.156	0.844	0.312
ORF3a	all	ss12	91	TAC	TTA	CTC	2	ATTTACTCA:GTTTACTCA	1:1	FALSE	1.66666666666667	1	0.333333333333333	0	0	0	0	0	SARSCOV2_vs_FJ588686.1	ORF2	dNNdNS	1000	16	81.08333333333333	5	34.583333333333336	0.228981181189788	0.160610991304224	1.42568811343714	0.0683701898855646	0.0704799772796236	0.0769898723628498	NaN	NaN	0.0844026089283732	0.417912416399228	789	0	211	0.211	0.789	0.422
ORF3a	all	ss12	92	TCA	CTC	ACA	2	TACTCACAC	2	FALSE	1	1	1	0	0	0	0	0	SARSCOV2_vs_FJ588686.1	ORF2	dNNdNS	1000	17	80.74999999999999	5	34.916666666666664	0.247109400847682	0.158903109406266	1.55509481073715	0.0882062914414162	0.0744663878162073	0.0775434981638202	NaN	NaN	0.084766842277923	0.298072649796042	886	0	114	0.114	0.886	0.228
ORF3a	all	ss12	93	CAC	ACA	CCT	2	TCACACCTA:TCACACCTT	1:1	FALSE	1.66666666666667	0.333333333333333	1	0	0	0	0	0	SARSCOV2_vs_FJ588686.1	ORF2	dNNdNS	1000	17	80.41666666666664	5	33.916666666666664	0.248323576611812	0.164139760909006	1.5128788736903	0.0841838157028059	0.0735175537257266	0.0827454771699103	NaN	NaN	0.088710801725894	0.342636293507795	839	1	160	0.16	0.839	0.32
ORF3a	all	ss12	94	CTA	CCT	ACT	2	CACCTACTA:CACCTTTTG	1:1	FALSE	0.833333333333333	1.16666666666667	1	0	0	1	0	0	SARSCOV2_vs_FJ588686.1	ORF2	dNNdNS	1000	17	80.24999999999999	5	33.416666666666664	0.248935191022842	0.166890228132415	1.49161034656463	0.0820449628904268	0.0775205052216766	0.0821871799533914	NaN	NaN	0.0909291232756739	0.366899774404889	815	1	184	0.184	0.815	0.368
ORF3a	all	ss12	95	CTA	ACT	ACT	2	CTACTACTT:CTTTTGCTC	1:1	TRUE	1.25	1	0.75	0	0	2	0	0	SARSCOV2_vs_FJ588686.1	ORF2	dNNdNS	1000	17	81.74999999999997	5	32.75	0.243537699774927	0.170704815996831	1.42665980659531	0.0728328837780957	0.070073704763623	0.0869683494064561	NaN	NaN	0.0904795194880911	0.420839638908618	799	0	201	0.201	0.799	0.402
ORF3a	all	ss12	96	CTC	ACT	CGT	2	CTACTTTTA:TTGCTCGTT	1:1	FALSE	1	1	1	0	0	1	0	0	SARSCOV2_vs_FJ588686.1	ORF2	dNNdNS	1000	17	81.49999999999997	5	33	0.244420824406181	0.169253998250676	1.44410664996036	0.0751668261555052	0.0753606835256537	0.080213233127203007	NaN	NaN	0.0909684894959993	0.408636656116705	816	0	184	0.184	0.816	0.368
ORF3a	all	ss12	97	GTT	CGT	AGC	2	CTCGTTGCT:CTTTTAGCT	1:1	TRUE	1.16666666666667	0.833333333333333	1	0	1	1	0	0	SARSCOV2_vs_FJ588686.1	ORF2	dNNdNS	1000	17	82.49999999999997	5	32.666666666666664	0.240926530560309	0.171193988985735	1.40733054932428	0.0697325415745735	0.0721204841692806	0.082336189309419	NaN	NaN	0.0897545650082317	0.437203177343774	789	0	211	0.211	0.789	0.422
ORF3a	all	ss12	98	GCT	AGC	TGC	2	GTTGCTGCT:TTAGCTGCT	1:1	FALSE	1.58333333333333	1	0.416666666666667	0	0	0	0	0	SARSCOV2_vs_FJ588686.1	ORF2	dNNdNS	1000	17	82.5833333333333	5	32.416666666666664	0.240639882456706	0.172678550040526	1.393571363671	0.0679613324161804	0.0730231717902951	0.0852920761618089	NaN	NaN	0.0907332766668108	0.453843201166635	777	0	223	0.223	0.777	0.446
ORF3a	all	ss12	99	GCT	TGC	TGG	2	GCTGCTGGC	2	FALSE	1.5	1	0.5	0	0	0	0	0	SARSCOV2_vs_FJ588686.1	ORF2	dNNdNS	1000	17	83.16666666666664	5	32.333333333333336	0.238652446115001	0.173179167487274	1.37806671309087	0.0654732786277268	0.0728405353592768	0.0818279333921663	NaN	NaN	0.0915518131691979	0.474516364732885	771	0	229	0.229	0.771	0.458
ORF3a	all	ss12	100	GGC	TGG	CAT	2	GCTGGCATG:GCTGGCCTT	1:1	FALSE	2	1	0	0	0	0	0	0	SARSCOV2_vs_FJ588686.1	ORF2	dNNdNS	1000	17	83.66666666666664	5	32.833333333333336	0.236975089717772	0.17021844254226	1.39218222290419	0.066756647175512	0.0708555420567589	0.0822581638287709	NaN	NaN	0.091485471498408	0.465575595201562	793	0	207	0.207	0.793	0.414
ORF3a	all	ss12	101	ATG	CAT	GGA	2	GGCATGGAG:GGCCTTGAA	1:1	FALSE	2.33333333333333	0	0.666666666666667	0	1	0	0	0	SARSCOV2_vs_FJ588686.1	ORF2	dNNdNS	1000	17	83.33333333333331	5	33.833333333333336	0.238090673089088	0.164591833676269	1.44655216344076	0.0734988394128196	0.072878502950585	0.0789692668996459	NaN	NaN	0.0868945848591013	0.397642497275994	811	0	189	0.189	0.811	0.378
ORF3a	all	ss12	102	GAA	GGA	AGC	2	ATGGAGGCA:CTTGAAGCC	1:1	FALSE	1.66666666666667	0.333333333333333	1	0	0	1	0	0	SARSCOV2_vs_FJ588686.1	ORF2	dNNdNS	1000	16	81.99999999999999	5	34.166666666666664	0.225993636641676	0.162798378928371	1.38818112397243	0.063195257713305	0.0722288644375661	0.0788492504228841	NaN	NaN	0.0830126319805836	0.446494151038605	803	0	197	0.197	0.803	0.394
ORF3a	all	ss12	103	GCA	AGC	ACA	2	GAAGCCCCT:GAGGCACAA	1:1	FALSE	1.33333333333333	1	0.666666666666667	0	0	1	0	0	SARSCOV2_vs_FJ588686.1	ORF2	dNNdNS	1000	17	81.99999999999999	5	34.166666666666664	0.242660989230208	0.162798378928371	1.4905614590731	0.0798626103018377	0.0741095185611338	0.0779711088298652	NaN	NaN	0.0850707382288604	0.347844296995774	830	0	170	0.17	0.83	0.34
ORF3a	all	ss12	104	CAA	ACA	ATT	2	GCACAATTT:GCCCCTTTT	1:1	TRUE	1.33333333333333	0.666666666666667	1	0	1	0	1	0	SARSCOV2_vs_FJ588686.1	ORF2	dNNdNS	1000	17	82.91666666666666	6	33.83333333333333	0.239500136249871	0.202335646591906	1.18367742058286	0.037164489657965503	0.0726145904805764	0.0909753219989735	0.924253682318087	0.200304485099144	0.105460774419297	0.724537500289642	652	0	348	0.348	0.652	0.696
ORF3a	all	ss12	105	TTT	ATT	TCT	2	CAATTTTTG:CCTTTTCTC	1:1	FALSE	2.16666666666667	0.333333333333333	0.5	0	0	0	0	0	SARSCOV2_vs_FJ588686.1	ORF2	dNNdNS	1000	16	82.91666666666666	5	33.5	0.223083612157793	0.16642540730596	1.34044203808179	0.0566582048518337	0.0672019109862311	0.0814717646777647	NaN	NaN	0.0976457285548728	0.561751074923397	736	0	264	0.264	0.736	0.528
ORF3a	all	ss12	106	CTC	TCT	CTA	2	TTTCTCTAT:TTTTTGTAC	1:1	TRUE	1.41666666666667	0.666666666666667	0.75	0.166666666666667	1	1	0	0	SARSCOV2_vs_FJ588686.1	ORF2	dNNdNS	1000	16	82.41666666666666	5	34	0.224661472302045	0.163690174515013	1.37247988749282	0.060971297787032	0.0703654036845736	0.0876584909591817	NaN	NaN	0.096899993812694707	0.529205822805689	750	0	250	0.25	0.75	0.5
ORF3a	all	ss12	107	TAC	CTA	CAT	2	CTCTATCTT:TTGTACATC	1:1	FALSE	1	1	1	0	0	1	0	0	SARSCOV2_vs_FJ588686.1	ORF2	dNNdNS	1000	15	81.99999999999999	5	34.25	0.209688646664371	0.162356129339379	1.29153514263728	0.0473325173249924	0.0675520059897828	0.0820221830556925	NaN	NaN	0.0944496980209633	0.616272629755137	698	0	302	0.302	0.698	0.604
ORF3a	all	ss12	108	ATC	CAT	CTA	2	TACATCTAT:TATCTTTAT	1:1	TRUE	1.5	0.5	0.666666666666667	0.333333333333333	1	0	0	1	SARSCOV2_vs_FJ588686.1	ORF2	dNNdNS	1000	15	82.83333333333331	5	33.916666666666664	0.207258628986463	0.164139760909006	1.26269605754672	0.0431188680774573	0.0686851966859369	0.084607311877889	NaN	NaN	0.0908664481058815	0.635121912359485	693	0	307	0.307	0.693	0.614
ORF3a	all	ss12	109	TAT	CTA	TGC	2	ATCTATGCC:CTTTATGCT	1:1	FALSE	1.33333333333333	1	0.666666666666667	0	0	0	0	0	SARSCOV2_vs_FJ588686.1	ORF2	dNNdNS	1000	14	82.66666666666664	5	34.25	0.1919500306029	0.162356129339379	1.18227769646849	0.0295939012635217	0.0664866344420679	0.0820824523926084	NaN	NaN	0.0876012635850739	0.735495031274319	636	0	364	0.364	0.636	0.728
ORF3a	all	ss12	110	GCC	TGC	CCT	2	TATGCCCTG:TATGCTTTA	1:1	FALSE	1.5	1	0.5	0	0	1	0	0	SARSCOV2_vs_FJ588686.1	ORF2	dNNdNS	1000	14	82.33333333333331	5	34.58333333333333	0.192836181436011	0.160610991304224	1.20064125045307	0.0322251901317867	0.0655703176768029	0.0846044586521579	NaN	NaN	0.0873930850514364	0.712322691265651	681	0	319	0.319	0.681	0.638
ORF3a	all	ss12	111	CTG	CCT	AGT	2	GCCCTGATT:GCTTTAGTC	1:1	TRUE	1	1	1	0	0	2	0	0	SARSCOV2_vs_FJ588686.1	ORF2	dNNdNS	1000	14	82.33333333333331	5	34.58333333333333	0.192836181436011	0.160610991304224	1.20064125045307	0.0322251901317867	0.0636957559641648	0.0828733371408966	NaN	NaN	0.0885270869040528	0.715846786456948	668	0	332	0.332	0.668	0.664
ORF3a	all	ss12	112	ATT	AGT	CTA	2	CTGATTTAT:TTAGTCTAC	1:1	TRUE	1.83333333333333	0.5	0.333333333333333	0.333333333333333	1	0	0	1	SARSCOV2_vs_FJ588686.1	ORF2	dNNdNS	1000	14	83.99999999999999	5	33.916666666666664	0.18848582121068	0.164139760909006	1.14832518438461	0.0243460603016734	0.0640853783954585	0.0868634044165072	NaN	NaN	0.0938934157234724	0.795407907512765	608	0	392	0.392	0.608	0.784
ORF3a	all	ss12	113	TAC	CTA	CTT	2	ATTTATATT:GTCTACTTC	1:1	FALSE	1.33333333333333	1	0.666666666666667	0	0	1	0	0	SARSCOV2_vs_FJ588686.1	ORF2	dNNdNS	1000	13	84.49999999999999	5	33.916666666666664	0.172180831233375	0.164139760909006	1.04898916801047	0.00804107032436904	0.0641579533506592	0.0829711962669012	NaN	NaN	0.089319160271118	0.928266343721267	585	0	415	0.415	0.585	0.83
ORF3a	all	ss12	114	ATT	CTT	CTT	2	TACTTCTTG:TATATTCTG	1:1	TRUE	1.5	0.5	1	0	1	1	0	0	SARSCOV2_vs_FJ588686.1	ORF2	dNNdNS	1000	13	84.66666666666666	5	33.75	0.171799927212999	0.165046413582601	1.04091887538664	0.00675351363039764	0.0633510183648635	0.0800185060236918	NaN	NaN	0.0880617242062385	0.938869617912398	542	0	458	0.458	0.542	0.916
ORF3a	all	ss12	115	CTG	CTT	GCA	2	ATTCTGCAA:TTCTTGCAG	1:1	FALSE	1	1	1	0	0	1	0	0	SARSCOV2_vs_FJ588686.1	ORF2	dNNdNS	1000	12	84.83333333333333	5	33.08333333333333	0.156750317692118	0.168775880107432	0.928748335321018	-0.0120255624153148	0.0570545713758095	0.0888495235138278	NaN	NaN	0.0893161123235667	0.892896150692993	463	0	537	0.537	0.463	0.926
ORF3a	all	ss12	116	CAA	GCA	AGT	2	CTGCAAGTT:TTGCAGAGT	1:1	FALSE	1.58333333333333	0.416666666666667	1	0	0	1	0	0	SARSCOV2_vs_FJ588686.1	ORF2	dNNdNS	1000	14	85.83333333333333	5	32.416666666666664	0.18392275403779	0.172678550040526	1.06511639108983	0.0112442039972642	0.0690641567547775	0.0873224220478152	NaN	NaN	0.097447584343019	0.908138223357551	555	1	444	0.444	0.555	0.888
ORF3a	all	ss12	117	AGT	AGT	TAT	2	CAAGTTGTG:CAGAGTATA	1:1	TRUE	2	0.666666666666667	0.333333333333333	0	2	0	0	0	SARSCOV2_vs_FJ588686.1	ORF2	dNNdNS	1000	15	85.25	5	32.416666666666664	0.200521552470618	0.172678550040526	1.16124181274141	0.0278430024300919	0.0723700910052884	0.0892392175648386	NaN	NaN	0.102585080605041	0.786072820282398	611	0	389	0.389	0.611	0.778
ORF3a	all	ss12	118	ATA	TAT	AAA	2	AGTATAAAC:GTTGTGAGC	1:1	TRUE	1.5	0.75	0.75	0	2	0	0	0	SARSCOV2_vs_FJ588686.1	ORF2	dNNdNS	1000	13	85.25	5	32.416666666666664	0.170479989533073	0.172678550040526	0.987267900344676	-0.00219856050745279	0.0587027706167032	0.0877163609780509	NaN	NaN	0.091850924569661	0.980903512959321	494	0	506	0.506	0.494	0.988
ORF3a	all	ss12	119	AAC	AAA	CTT	2	ATAAACTTT:GTGAGCTTC	1:1	FALSE	2.33333333333333	0.333333333333333	0.333333333333333	0	0	0	1	0	SARSCOV2_vs_FJ588686.1	ORF2	dNNdNS	1000	11	85.25	5	32.166666666666664	0.141595553474679	0.174189200634338	0.81288365156414	-0.0325936471596586	0.0511519558170256	0.0887118832001777	NaN	NaN	0.0861043799560661	0.705032114181539	365	0	635	0.635	0.365	0.73
ORF3a	all	ss12	120	TTC	CTT	CTG	2	AACTTTGTA:AGCTTCTGC	1:1	FALSE	1.66666666666667	0.166666666666667	1	0.166666666666667	0	1	0	0	SARSCOV2_vs_FJ588686.1	ORF2	dNNdNS	1000	12	84.41666666666667	4	32.5	0.157611296097191	0.134437018317738	1.17238018270147	0.0231742777794531	0.0541513661994056	0.0704751838347408	NaN	NaN	0.0703119952662501	0.741708196897798	647	0	353	0.353	0.647	0.706
ORF3a	all	ss12	121	GTA	CTG	AAG	2	TTCTGCAGA:TTTGTAAGA	1:1	TRUE	1.75	0.5	0.75	0	1	0	1	0	SARSCOV2_vs_FJ588686.1	ORF2	dNNdNS	1000	12	83.75	4	32.5	0.159008783209024	0.134437018317738	1.18277528911874	0.0245717648912858	0.0540042783803102	0.0776485858041406	NaN	NaN	0.0740060525104223	0.739871347724618	649	0	351	0.351	0.649	0.702
ORF3a	all	ss12	122	AGA	AAG	AAT	2	GTAAGAATA:TGCAGATTT	1:1	FALSE	1.83333333333333	0.833333333333333	0.333333333333333	0	0	0	0	0	SARSCOV2_vs_FJ588686.1	ORF2	dNNdNS	1000	12	83.25	3	32.5	0.160073332783954	0.0985020015458152	1.62507695551242	0.0615713312381383	0.0568521564896727	0.0615324797469168	NaN	NaN	0.0680660163142859	0.36568657840437	822	0	178	0.178	0.822	0.356
ORF3a	all	ss12	123	ATA	AAT	AAT	2	AGAATAATA:AGATTTATT	1:1	TRUE	2	0.5	0.5	0	1	1	0	0	SARSCOV2_vs_FJ588686.1	ORF2	dNNdNS	1000	12	83.08333333333334	3	32.5	0.160431369407456	0.0985020015458152	1.62871177123072	0.061929367861641	0.0579545066960789	0.0639038086266914	NaN	NaN	0.0684255997929851	0.365432869873517	828	1	171	0.171	0.828	0.342
ORF3a	all	ss12	124	ATA	AAT	AAT	2	ATAATAATG:TTTATTATG	1:1	FALSE	1.66666666666667	0.666666666666667	0.666666666666667	0	0	1	0	0	SARSCOV2_vs_FJ588686.1	ORF2	dNNdNS	1000	11	81.58333333333334	3	32.166666666666664	0.148632696437812	0.0995936054863591	1.49239196343955	0.0490390909514525	0.0537902054117566	0.0629252872332108	NaN	NaN	0.0671410670103466	0.465152493403628	767	0	233	0.233	0.767	0.466
ORF3a	all	ss12	125	ATG	AAT	GAG	2	ATAATGAGG:ATTATGAGG	1:1	FALSE	2.33333333333333	0	0.666666666666667	0	0	0	0	0	SARSCOV2_vs_FJ588686.1	ORF2	dNNdNS	1000	11	81.41666666666667	3	31.999999999999996	0.148969278730818	0.100148544468392	1.48748321327659	0.0488207342624256	0.0533949207321754	0.0610283806619678	NaN	NaN	0.0629988542736302	0.438371342583767	795	0	205	0.205	0.795	0.41
ORF3a	all	ss12	126	AGG	GAG	GCT	2	ATGAGGCTT:ATGAGGTGC	1:1	FALSE	2	0.666666666666667	0.333333333333333	0	0	0	0	0	SARSCOV2_vs_FJ588686.1	ORF2	dNNdNS	1000	11	80.91666666666667	4	31.666666666666664	0.149988265227745	0.138321779350139	1.08434308705698	0.0116664858776053	0.0544041130423629	0.0791624806939919	NaN	NaN	0.0849308365417869	0.890742652853825	587	0	413	0.413	0.587	0.826
ORF3a	all	ss12	127	CTT	GCT	CTG	2	AGGCTTTGG:AGGTGCTGG	1:1	TRUE	1.25	0.333333333333333	1	0.416666666666667	1	0	1	1	SARSCOV2_vs_FJ588686.1	ORF2	dNNdNS	1000	12	80.25	4	31.999999999999996	0.166773778676097	0.136741167595466	1.21963108556656	0.030032611080631	0.0571455430947082	0.0772221985825414	NaN	NaN	0.0887020413884788	0.734927222328896	666	0	334	0.334	0.666	0.668
ORF3a	all	ss12	128	TGG	CTG	GCT	2	CTTTGGCTT:TGCTGGCTT	1:1	FALSE	2.5	0	0.5	0	0	0	0	0	SARSCOV2_vs_FJ588686.1	ORF2	dNNdNS	1000	13	81	3	31.333333333333332	0.180591011470439	0.102431651254313	1.76303915107328	0.0781593602161258	0.0653571614298518	0.0659276947327403	NaN	NaN	0.0834334418378839	0.34886815502326	842	0	158	0.158	0.842	0.316
ORF3a	all	ss12	129	CTT	GCT	TTG	2	TGGCTTTGC	2	FALSE	1	0.666666666666667	1	0.333333333333333	0	0	0	0	SARSCOV2_vs_FJ588686.1	ORF2	dNNdNS	1000	13	79.5	3	31.833333333333332	0.184453553433394	0.100709711722406	1.83153690223856	0.0837438417109882	0.067301768120239	0.0668174835138745	NaN	NaN	0.086429094543749	0.332579543753398	841	0	159	0.159	0.841	0.318
ORF3a	all	ss12	130	TGC	TTG	CTG	2	CTTTGCTGG	2	FALSE	2.16666666666667	0	0.333333333333333	0.5	0	0	0	0	SARSCOV2_vs_FJ588686.1	ORF2	dNNdNS	1000	15	80.33333333333333	3	31.499999999999996	0.214724926668622	0.101851155869296	2.10822277701172	0.112873770799326	0.0708539328726646	0.063921032951793	NaN	NaN	0.0923021932208307	0.221378032663153	892	0	108	0.108	0.892	0.216
ORF3a	all	ss12	131	TGG	CTG	GAA	2	TGCTGGAAA:TGCTGGAAG	1:1	FALSE	2	0	1	0	0	0	0	0	SARSCOV2_vs_FJ588686.1	ORF2	dNNdNS	1000	16	79.49999999999999	4	31.833333333333332	0.234333426514436	0.137526919369799	1.70390951522976	0.0968065071446368	0.0765127387711283	0.0754922415693732	NaN	NaN	0.0970789337679635	0.318670468408997	842	1	157	0.157	0.842	0.314
ORF3a	all	ss12	132	AAA	GAA	ATG	2	TGGAAATGC:TGGAAGTGC	1:1	FALSE	2.33333333333333	0.333333333333333	0.333333333333333	0	0	1	0	0	SARSCOV2_vs_FJ588686.1	ORF2	dNNdNS	1000	17	79.49999999999999	4	31.416666666666664	0.251725510203618	0.139531497680893	1.80407660196776	0.112194012522725	0.0783601860293177	0.0843011570313879	NaN	NaN	0.102388779151394	0.273181748909931	876	0	124	0.124	0.876	0.248
ORF3a	all	ss12	133	TGC	ATG	CAA	2	AAATGCCGT:AAGTGCAAA	1:1	FALSE	2.25	0.25	0.5	0	0	0	0	0	SARSCOV2_vs_FJ588686.1	ORF2	dNNdNS	1000	18	78.49999999999999	4	32.25	0.273673442339373	0.135579277355344	2.01854920366697	0.138094164984029	0.0823575127254089	0.0756696519189983	NaN	NaN	0.105987235496998	0.192597964166479	915	0	85	0.085	0.915	0.17
ORF3a	all	ss12	134	AAA	CAA	ATC	2	TGCAAATCC:TGCCGTTCC	1:1	TRUE	1.66666666666667	0.666666666666667	0.666666666666667	0	2	0	1	0	SARSCOV2_vs_FJ588686.1	ORF2	dNNdNS	1000	18	78.58333333333331	4	32.083333333333336	0.273323285248654	0.136351658368326	2.00454683514246	0.136971626880328	0.0829492282507198	0.0800779465739327	NaN	NaN	0.108282230228623	0.20588918665574	907	0	93	0.093	0.907	0.186
ORF3a	all	ss12	135	TCC	ATC	CAA	2	AAATCCAAA:CGTTCCAAA	1:1	FALSE	1.5	1	0.5	0	0	0	0	0	SARSCOV2_vs_FJ588686.1	ORF2	dNNdNS	1000	16	77.91666666666664	3	32.416666666666664	0.239944051297493	0.0987726497511971	2.42925599244223	0.141171401546296	0.074765364071341	0.0671544652448313	NaN	NaN	0.0990358315097471	0.154024901456281	923	0	77	0.077	0.923	0.154
ORF3a	all	ss12	136	AAA	CAA	AAA	2	TCCAAAAAC	2	FALSE	2.16666666666667	0.5	0.333333333333333	0	0	0	0	0	SARSCOV2_vs_FJ588686.1	ORF2	dNNdNS	1000	16	78.08333333333331	3	32.916666666666664	0.239340732066682	0.097170738715697	2.46309470556715	0.142169993350985	0.0736868919276951	0.064705852531505	NaN	NaN	0.101716369301884	0.162200149970105	911	0	89	0.089	0.911	0.178
ORF3a	all	ss12	137	AAC	AAA	CCC	2	AAAAACCCA	2	FALSE	2.33333333333333	0.333333333333333	0.333333333333333	0	0	0	0	0	SARSCOV2_vs_FJ588686.1	ORF2	dNNdNS	1000	16	77.91666666666664	3	32.916666666666664	0.239944051297493	0.097170738715697	2.46930356266534	0.142773312581796	0.0749211625967109	0.0586216645815339	NaN	NaN	0.10096665016833	0.157343090583588	936	0	64	0.064	0.936	0.128
ORF3a	all	ss12	138	CCA	CCC	ATT	2	AACCCATTA	2	FALSE	1	1	1	0	0	0	0	0	SARSCOV2_vs_FJ588686.1	ORF2	dNNdNS	1000	16	77.58333333333331	3	32.583333333333336	0.241159939803403	0.0982328346145694	2.45498300796906	0.142927105188834	0.0747683509552966	0.0639938948971508	NaN	NaN	0.0963873218478145	0.138116570474961	945	0	55	0.055	0.945	0.11
ORF3a	all	ss12	139	TTA	ATT	ACT	2	CCATTACTT	2	FALSE	1.33333333333333	0.666666666666667	1	0	0	0	0	0	SARSCOV2_vs_FJ588686.1	ORF2	dNNdNS	1000	16	78.58333333333331	3	31.583333333333336	0.237548992808331	0.101563372279023	2.33892384112373	0.135985620529309	0.0735978802790432	0.0656482480790421	NaN	NaN	0.100269861655909	0.17503670262412	918	0	82	0.082	0.918	0.164
ORF3a	all	ss12	140	CTT	ACT	TCA	2	TTACTTCAT:TTACTTTAT	1:1	FALSE	1	0.833333333333333	1	0.166666666666667	0	0	0	0	SARSCOV2_vs_FJ588686.1	ORF2	dNNdNS	1000	16	78.91666666666666	3	30.916666666666668	0.236369452063806	0.103912304538584	2.27470127925071	0.132457147525222	0.0751496670738301	0.0706380510687479	NaN	NaN	0.102650140683295	0.196920581751506	905	0	95	0.095	0.905	0.19
ORF3a	all	ss12	141	CAT	TCA	TGA	2	CTTCATGAT:CTTTATGAT	1:1	FALSE	1.33333333333333	0	0.666666666666667	0	1	0	0	0	SARSCOV2_vs_FJ588686.1	ORF2	dNNdNS	1000	17	79.24999999999999	3	30.583333333333336	0.252669701240021	0.105128058952294	2.40344684148196	0.147541642287726	0.0769237806587782	0.0704742844497921	NaN	NaN	0.102554472332845	0.150245149803387	931	0	69	0.069	0.931	0.138
ORF3a	all	ss12	142	GAT	TGA	TGC	2	CATGATGCC:TATGATGCC	1:1	FALSE	0.666666666666667	0.333333333333333	0	0	0	0	0	0	SARSCOV2_vs_FJ588686.1	ORF2	dNNdNS	1000	16	78.41666666666666	3	29.916666666666668	0.238143225992366	0.107647107231784	2.21225848159208	0.130496118760582	0.0734047148977658	0.0718359966474042	NaN	NaN	0.110847938342328	0.239094357285772	884	0	116	0.116	0.884	0.232
ORF3a	all	ss12	143	GCC	TGC	CAA	2	GATGCCAAC	2	FALSE	1.5	1	0.5	0	0	0	0	0	SARSCOV2_vs_FJ588686.1	ORF2	dNNdNS	1000	18	79.74999999999999	3	30.583333333333336	0.268514498493544	0.105128058952294	2.55416585419305	0.16338643954125	0.0784308305453939	0.0695416048516921	NaN	NaN	0.108842147392312	0.133321401853152	941	0	59	0.059	0.941	0.118
ORF3a	all	ss12	144	AAC	CAA	CTA	2	GCCAACTAC:GCCAACTAT	1:1	FALSE	2.33333333333333	0	0.333333333333333	0.333333333333333	0	0	0	0	SARSCOV2_vs_FJ588686.1	ORF2	dNNdNS	1000	18	81.24999999999999	3	30.083333333333336	0.262577384081623	0.107006075844546	2.45385490505311	0.155571308237078	0.0800167090284563	0.0702297394861781	NaN	NaN	0.113317361564409	0.169789191671278	922	0	78	0.078	0.922	0.156
ORF3a	all	ss12	145	TAC	CTA	CTT	2	AACTACTTT:AACTATTTT	1:1	FALSE	1	1	1	0	0	1	0	0	SARSCOV2_vs_FJ588686.1	ORF2	dNNdNS	1000	20	80.58333333333333	3	30.75	0.301389150714295	0.104516640682884	2.88364751053134	0.196872510031412	0.0917439281383184	0.0693262254152052	NaN	NaN	0.11848506381820301	0.0965968507747908	951	1	48	0.048	0.951	0.096
ORF3a	all	ss12	146	TTT	CTT	TCT	2	TACTTTGTT:TATTTTCTT	1:1	FALSE	2	0.333333333333333	0.666666666666667	0	0	0	0	0	SARSCOV2_vs_FJ588686.1	ORF2	dNNdNS	1000	20	80.75	3	30.583333333333336	0.300623921390007	0.105128058952294	2.85959737472587	0.195495862437713	0.0894777596390773	0.0672415490275517	NaN	NaN	0.113442432722656	0.084833462263431	964	0	36	0.036	0.964	0.072
ORF3a	all	ss12	147	CTT	TCT	TTG	2	TTTCTTTGC:TTTGTTTGC	1:1	FALSE	1.25	0.666666666666667	0.75	0.333333333333333	1	0	0	0	SARSCOV2_vs_FJ588686.1	ORF2	dNNdNS	1000	20	80.58333333333333	3	30.083333333333336	0.301389150714295	0.107006075844546	2.81656110025137	0.19438307486975	0.0934651234588625	0.0718069262069994	NaN	NaN	0.117258249729158	0.0973710173010884	941	0	59	0.059	0.941	0.118
ORF3a	all	ss12	148	TGC	TTG	CTG	2	CTTTGCTGG:GTTTGCTGG	1:1	FALSE	2.16666666666667	0	0.333333333333333	0.5	0	0	0	0	SARSCOV2_vs_FJ588686.1	ORF2	dNNdNS	1000	19	80.91666666666666	3	29.75	0.281652316781776	0.10829587866142	2.60076671673114	0.173356438120356	0.0928067103799715	0.0700951905278928	NaN	NaN	0.117974241026438	0.14171263594306	939	0	61	0.061	0.939	0.122
ORF3a	all	ss12	149	TGG	CTG	GCA	2	TGCTGGCAT	2	FALSE	2	0	1	0	0	0	0	0	SARSCOV2_vs_FJ588686.1	ORF2	dNNdNS	1000	19	80.41666666666666	3	30.25	0.283780696115475	0.106372646579413	2.66779764573796	0.177408049536061	0.0854092675901859	0.0668188674112118	NaN	NaN	0.115749303827048	0.125351723848584	949	0	51	0.051	0.949	0.102
ORF3a	all	ss12	150	CAT	GCA	TAC	2	TGGCATACA:TGGCATACT	1:1	FALSE	1.66666666666667	0.333333333333333	1	0	0	0	0	0	SARSCOV2_vs_FJ588686.1	ORF2	dNNdNS	1000	19	80.74999999999999	3	29.583333333333336	0.282358178426184	0.108952531416164	2.59157061112849	0.17340564701002	0.0882690871906502	0.0685842606757932	NaN	NaN	0.113550322412948	0.126729688633936	958	0	42	0.042	0.958	0.084
ORF3a	all	ss12	151	ACA	TAC	ACA	2	CATACACAT:CATACTAAT	1:1	FALSE	1	1	1	0	0	1	0	0	SARSCOV2_vs_FJ588686.1	ORF2	dNNdNS	1000	19	80.66666666666664	4	29.25	0.282712453350107	0.150978005779684	1.8725406517997	0.131734447570424	0.0847368187772183	0.0830074749543805	NaN	NaN	0.128640820754072	0.305812338004001	871	0	129	0.129	0.871	0.258
ORF3a	all	ss12	152	AAT	ACA	TAA	2	ACACATAAC:ACTAATTGT	1:1	FALSE	1.66666666666667	0	1	0.333333333333333	1	0	0	0	SARSCOV2_vs_FJ588686.1	ORF2	dNNdNS	1000	19	81.16666666666664	4	28.75	0.280600193443143	0.153892310773211	1.8233542146018	0.126707882669932	0.0848553201692326	0.0866221130814006	NaN	NaN	0.138553963957789	0.360453106510344	830	0	170	0.17	0.83	0.34
ORF3a	all	ss12	153	AAC	TAA	CTA	2	AATTGTTAC:CATAACTAT	1:1	TRUE	2.25	0	0.333333333333333	0.416666666666667	0	0	1	1	SARSCOV2_vs_FJ588686.1	ORF2	dNNdNS	1000	18	80.74999999999999	4	28.5	0.264526729305941	0.155392217528976	1.70231645775062	0.109134511776964	0.0869581083788558	0.0909071034585664	NaN	NaN	0.12700832662541	0.390191280660481	822	0	178	0.178	0.822	0.356
ORF3a	all	ss12	154	TAC	CTA	CGA	2	AACTATGAC:TGTTACGAC	1:1	FALSE	1.33333333333333	0	0.666666666666667	0	0	0	0	0	SARSCOV2_vs_FJ588686.1	ORF2	dNNdNS	1000	19	79.91666666666664	3	28.916666666666668	0.28594187943614	0.11166090491713	2.56080567901859	0.17428097451901	0.0886741868028963	0.0702256993970255	NaN	NaN	0.119529935638997	0.144825950377529	940	0	60	0.06	0.94	0.12
ORF3a	all	ss12	155	GAC	CGA	CTA	2	TACGACTAT:TATGACTAC	1:1	FALSE	1.66666666666667	0	1	0.333333333333333	0	0	0	0	SARSCOV2_vs_FJ588686.1	ORF2	dNNdNS	1000	19	80.41666666666664	3	29.25	0.283780696115475	0.110290063467372	2.57303955763365	0.173490632648102	0.0885081304095143	0.069108927942108	NaN	NaN	0.112380258528217	0.122641126676059	929	0	71	0.071	0.929	0.142
ORF3a	all	ss12	156	TAC	CTA	CTG	2	GACTACTGT:GACTATTGT	1:1	FALSE	1	0	1	1	0	0	0	1	SARSCOV2_vs_FJ588686.1	ORF2	dNNdNS	1000	20	80.91666666666664	3	28.416666666666668	0.299862619562067	0.113782401199837	2.63540421365704	0.18608021836223	0.0912102850172319	0.0753465204872236	NaN	NaN	0.121501801977045	0.125645442367825	941	0	59	0.059	0.941	0.118
ORF3a	all	ss12	157	TGT	CTG	TAT	2	TACTGTATA:TATTGTATA	1:1	FALSE	1.83333333333333	0.5	0.666666666666667	0	0	0	0	0	SARSCOV2_vs_FJ588686.1	ORF2	dNNdNS	1000	20	81.24999999999999	3	28.083333333333336	0.298351676521946	0.115242181679947	2.58891034665184	0.183109494841999	0.0887775555898837	0.0745452129667089	NaN	NaN	0.120384330912765	0.128249565959208	939	0	61	0.061	0.939	0.122
ORF3a	all	ss12	158	ATA	TAT	ACC	2	TGTATACCA:TGTATACCT	1:1	FALSE	1.33333333333333	0.666666666666667	1	0	0	0	0	0	SARSCOV2_vs_FJ588686.1	ORF2	dNNdNS	1000	20	81.41666666666664	3	28.083333333333336	0.297601975168629	0.115242181679947	2.58240490443972	0.182359793488682	0.0859613258650776	0.0749143349136842	NaN	NaN	0.120342850255081	0.129687461831333	939	0	61	0.061	0.939	0.122
ORF3a	all	ss12	159	CCA	ACC	ATA	2	ATACCATAT:ATACCTTAC	1:1	FALSE	1	0.833333333333333	1	0.166666666666667	0	1	0	0	SARSCOV2_vs_FJ588686.1	ORF2	dNNdNS	1000	20	81.74999999999999	3	27.416666666666668	0.296113964785258	0.11827731107372	2.50355678614216	0.177836653711538	0.0920373955092158	0.0704703028152471	NaN	NaN	0.12329560662399	0.149200836095779	942	0	58	0.058	0.942	0.116
ORF3a	all	ss12	160	TAC	ATA	CAA	2	CCATATAAC:CCTTACAAT	1:1	FALSE	1.5	0	0.5	0	0	0	0	0	SARSCOV2_vs_FJ588686.1	ORF2	dNNdNS	1000	20	82.08333333333331	4	27.416666666666668	0.294640950387176	0.162245943584362	1.81601427978982	0.132395006802814	0.0872204525096586	0.0898231317366703	NaN	NaN	0.130409148746984	0.309997201925423	868	0	132	0.132	0.868	0.264
ORF3a	all	ss12	161	AAC	CAA	CAG	2	TACAATAGT:TATAACAGT	1:1	FALSE	2.66666666666667	0	0.333333333333333	0	0	0	0	0	SARSCOV2_vs_FJ588686.1	ORF2	dNNdNS	1000	21	82.58333333333331	4	27.25	0.310559474021052	0.163354604039617	1.9011369520123	0.147204869981435	0.0899327915812443	0.0909446098278736	NaN	NaN	0.134323927944085	0.273124893728858	871	0	129	0.129	0.871	0.258
ORF3a	all	ss12	162	AGT	CAG	TGT	2	AACAGTGTC:AATAGTGTA	1:1	FALSE	2.33333333333333	0.333333333333333	0.333333333333333	0	0	0	0	0	SARSCOV2_vs_FJ588686.1	ORF2	dNNdNS	1000	21	81.24999999999999	4	27.583333333333336	0.316899762465234	0.16115228773261	1.96646145657607	0.15574747473262401	0.0930354317985146	0.0894457881151188	NaN	NaN	0.135239973114374	0.249469912344317	881	0	119	0.119	0.881	0.238
ORF3a	all	ss12	163	GTA	TGT	AAC	2	AGTGTAACT:AGTGTCACA	1:1	FALSE	1.5	1	0.5	0	0	1	0	0	SARSCOV2_vs_FJ588686.1	ORF2	dNNdNS	1000	21	80.24999999999999	4	27.916666666666668	0.321830153373904	0.159008783209024	2.02397720980509	0.16282137016488	0.0910128240635606	0.0863030080048678	NaN	NaN	0.136669042296446	0.23351418395658	897	0	103	0.103	0.897	0.206
ORF3a	all	ss12	164	ACA	AAC	AGA	2	GTAACTTCT:GTCACAGAT	1:1	FALSE	1.66666666666667	0.75	0.333333333333333	0.25	0	1	0	0	SARSCOV2_vs_FJ588686.1	ORF2	dNNdNS	1000	21	80.41666666666664	4	28.416666666666668	0.320997633478909	0.155898728322134	2.05901380295823	0.165098905156775	0.0915724577380351	0.08208423288423	NaN	NaN	0.134113595884505	0.218308729449711	909	0	91	0.091	0.909	0.182
ORF3a	all	ss12	165	GAT	AGA	TAC	2	ACAGATACA:ACTTCTTCA	1:1	TRUE	2	0.666666666666667	0.333333333333333	0	2	0	0	0	SARSCOV2_vs_FJ588686.1	ORF2	dNNdNS	1000	21	79.58333333333331	4	29.083333333333336	0.325204550847101	0.151937056450332	2.14038996440219	0.173267494396768	0.094144370464959	0.0812853862107183	NaN	NaN	0.136112440647621	0.203027538311739	904	0	96	0.096	0.904	0.192
ORF3a	all	ss12	166	ACA	TAC	AAT	2	GATACAATT:TCTTCAATT	1:1	FALSE	1	1	1	0	1	0	0	0	SARSCOV2_vs_FJ588686.1	ORF2	dNNdNS	1000	20	78.91666666666664	4	29.750000000000004	0.309264414414868	0.148172379571929	2.08719341154091	0.161092034842939	0.0913982349001059	0.0851070886497413	NaN	NaN	0.127963208820634	0.208068849864699	893	0	107	0.107	0.893	0.214
ORF3a	all	ss12	167	ATT	AAT	TGT	2	ACAATTGTC:TCAATTGTC	1:1	FALSE	2	0.666666666666667	0.333333333333333	0	0	0	0	0	SARSCOV2_vs_FJ588686.1	ORF2	dNNdNS	1000	19	78.91666666666664	4	29.750000000000004	0.290365776711344	0.148172379571929	1.95964846856218	0.142193397139415	0.0834175736097387	0.0769841602280219	NaN	NaN	0.117225453443836	0.22513333604018201	880	0	120	0.12	0.88	0.24
ORF3a	all	ss12	168	GTC	TGT	CAT	2	ATTGTCATT:ATTGTCGTT	1:1	FALSE	1.5	1	0.5	0	0	0	0	0	SARSCOV2_vs_FJ588686.1	ORF2	dNNdNS	1000	19	78.24999999999997	4	30.08333333333334	0.293392860236679	0.146359364647636	2.0046059980038198	0.147033495589043	0.0823151043610228	0.0834797472680462	NaN	NaN	0.126046377708038	0.243411079130661	873	0	127	0.127	0.873	0.254
ORF3a	all	ss12	169	ATT	CAT	TAC	2	GTCATTACT:GTCGTTACT	1:1	FALSE	1.5	0.833333333333333	0.666666666666667	0	1	0	0	0	SARSCOV2_vs_FJ588686.1	ORF2	dNNdNS	1000	19	78.41666666666664	4	30.58333333333334	0.292630113009912	0.143721781908901	2.03608742615923	0.148908331101011	0.0869023109364908	0.0764475450679423	NaN	NaN	0.123016736932922	0.226097780258978	889	0	111	0.111	0.889	0.222
ORF3a	all	ss12	170	ACT	TAC	TGC	2	ATTACTTCA:GTTACTGCA	1:1	FALSE	1	1	1	0	0	0	0	0	SARSCOV2_vs_FJ588686.1	ORF2	dNNdNS	1000	20	78.74999999999997	4	30.33333333333334	0.310074958318006	0.145028544735405	2.13802709586391	0.165046413582601	0.0899000649501124	0.0781126990666935	NaN	NaN	0.128122173820136	0.197677902253689	901	0	99	0.099	0.901	0.198
ORF3a	all	ss12	171	GCA	TGC	AGG	2	ACTGCAGGT:ACTTCAGGT	1:1	FALSE	1.25	0.666666666666667	0.75	0.333333333333333	1	0	0	0	SARSCOV2_vs_FJ588686.1	ORF2	dNNdNS	1000	20	79.41666666666664	4	30.000000000000004	0.306858361132519	0.146808432844571	2.09019574139447	0.160049928287948	0.0935536403756069	0.0793675828349059	NaN	NaN	0.123230616172753	0.194018134783827	903	0	97	0.097	0.903	0.194
ORF3a	all	ss12	172	GGT	AGG	TGA	2	GCAGGTGAC:TCAGGTGAT	1:1	FALSE	1.66666666666667	0	0.333333333333333	0	0	0	0	0	SARSCOV2_vs_FJ588686.1	ORF2	dNNdNS	1000	19	79.16666666666664	4	30.250000000000004	0.289246860608989	0.145469445655623	1.98836848044184	0.143777414953365	0.0821196269829737	0.0817808250247817	NaN	NaN	0.120704658899678	0.233594507388325	881	0	119	0.119	0.881	0.238
ORF3a	all	ss12	173	GAC	TGA	CGG	2	GGTGACGGC:GGTGATGGC	1:1	FALSE	0.5	0.333333333333333	0.166666666666667	0	0	1	0	0	SARSCOV2_vs_FJ588686.1	ORF2	dNNdNS	1000	19	79.8333333333333	4	30.250000000000004	0.286305319885247	0.145469445655623	1.96814745938491	0.140835874229623	0.0854503268178106	0.0810112628930843	NaN	NaN	0.116066935635248	0.224976088306981	884	0	116	0.116	0.884	0.232
ORF3a	all	ss12	174	GGC	CGG	CAC	2	GACGGCATT:GATGGCACA	1:1	FALSE	1.5	1	0.5	0	0	0	0	0	SARSCOV2_vs_FJ588686.1	ORF2	dNNdNS	1000	19	80.99999999999997	4	30.41666666666667	0.281300723192845	0.144590316625212	1.94550181338904	0.136710406567633	0.0865121789912157	0.079503357085263	NaN	NaN	0.121545896226971	0.260689199291176	876	0	124	0.124	0.876	0.248
ORF3a	all	ss12	175	ACA	CAC	AAC	2	GGCACAACA:GGCATTTCA	1:1	TRUE	1.83333333333333	0.833333333333333	0.333333333333333	0	0	1	1	0	SARSCOV2_vs_FJ588686.1	ORF2	dNNdNS	1000	19	81.49999999999997	4	29.91666666666667	0.279209669341883	0.147260274111344	1.89602845048877	0.131949395230539	0.0832205222140634	0.0816105927593389	NaN	NaN	0.125288730873346	0.292266514007415	861	0	139	0.139	0.861	0.278
ORF3a	all	ss12	176	ACA	AAC	AAC	2	ACAACAAGT:ATTTCAACA	1:1	FALSE	1.33333333333333	1	0.666666666666667	0	1	0	0	0	SARSCOV2_vs_FJ588686.1	ORF2	dNNdNS	1000	20	80.91666666666664	3	30.33333333333334	0.299862619562067	0.106058740537371	2.82732585775338	0.193803879024695	0.0907358298903166	0.066967120044327	NaN	NaN	0.114656201475671	0.0909697384610846	957	0	43	0.043	0.957	0.086
ORF3a	all	ss12	177	ACA	AAC	ACC	2	ACAAGTCCT:TCAACACCA	1:1	TRUE	2	0.666666666666667	0.333333333333333	0	2	0	0	0	SARSCOV2_vs_FJ588686.1	ORF2	dNNdNS	1000	19	80.16666666666664	3	29.66666666666667	0.284857139505292	0.108623210908842	2.62243342948449	0.17623392859645	0.0898290367342496	0.067923341190974	NaN	NaN	0.108242875653629	0.103496431554217	956	0	44	0.044	0.956	0.088
ORF3a	all	ss12	178	CCA	ACC	AAA	2	ACACCAAAA:AGTCCTATT	1:1	FALSE	1	1	1	0	0	0	0	0	SARSCOV2_vs_FJ588686.1	ORF2	dNNdNS	1000	18	80.16666666666664	3	30.000000000000004	0.26683825481505	0.107325632730505	2.48624907234492	0.159512622084545	0.0782944991337588	0.0688763156109066	NaN	NaN	0.102445626104618	0.119459402772526	933	0	67	0.067	0.933	0.134
ORF3a	all	ss12	179	AAA	AAA	ACT	2	CCAAAACTC:CCTATTTCT	1:1	TRUE	1.83333333333333	0.5	0.666666666666667	0	2	0	0	0	SARSCOV2_vs_FJ588686.1	ORF2	dNNdNS	1000	18	80.66666666666664	4	29.500000000000004	0.264854466829819	0.149561992614941	1.77086746571843	0.115292474214878	0.082895876631344	0.0830970696746317	NaN	NaN	0.112101962485983	0.303733120377924	853	1	146	0.146	0.853	0.292
ORF3a	all	ss12	180	CTC	ACT	CAA	2	AAACTCAAA:ATTTCTGAA	1:1	TRUE	1.33333333333333	1	0.666666666666667	0	1	0	1	0	SARSCOV2_vs_FJ588686.1	ORF2	dNNdNS	1000	16	79.83333333333331	4	29.83333333333334	0.233185780458787	0.147714914296514	1.57862042278753	0.0854708661622732	0.0696306145486925	0.0824230206893894	NaN	NaN	0.107317264604193	0.425781188009797	810	0	190	0.19	0.81	0.38
ORF3a	all	ss12	181	AAA	CAA	ACA	2	CTCAAAGAA:TCTGAACAT	1:1	FALSE	2	0.416666666666667	0.583333333333333	0	1	0	0	0	SARSCOV2_vs_FJ588686.1	ORF2	dNNdNS	1000	15	80.33333333333331	3	30.000000000000004	0.214724926668622	0.107325632730505	2.00068633378381	0.107399293938117	0.068134752651494	0.0647078604210421	NaN	NaN	0.100410897942014	0.284800303346301	861	0	139	0.139	0.861	0.278
ORF3a	all	ss12	182	CAT	ACA	AGA	2	AAAGAAGAC:GAACATGAC	1:1	FALSE	1.33333333333333	0.5	1.16666666666667	0	1	0	0	0	SARSCOV2_vs_FJ588686.1	ORF2	dNNdNS	1000	14	79.99999999999999	3	30.41666666666667	0.199277374299754	0.105746684778908	1.88447869279682	0.0935306895208463	0.07008361640328	0.064780080343703	NaN	NaN	0.10163340173081	0.357429014718457	832	0	168	0.168	0.832	0.336
ORF3a	all	ss12	183	GAC	AGA	CTA	2	CATGACTAC:GAAGACTAC	1:1	FALSE	2.33333333333333	0	0.333333333333333	0.333333333333333	0	0	0	0	SARSCOV2_vs_FJ588686.1	ORF2	dNNdNS	1000	13	80.66666666666666	3	29.583333333333332	0.18143524049715	0.108952531416164	1.66526870132209	0.0724827090809861	0.0603780464341901	0.0665777905575563	NaN	NaN	0.100905210349526	0.472557078636881	770	1	229	0.229	0.77	0.458
ORF3a	all	ss12	184	TAC	CTA	CCA	2	GACTACCAA:GACTACCAG	1:1	FALSE	1	1	1	0	0	0	0	0	SARSCOV2_vs_FJ588686.1	ORF2	dNNdNS	1000	13	79.33333333333333	4	30.25	0.184892999968705	0.145469445655623	1.27100917402553	0.0394235543130818	0.0652463306307354	0.0800127747856504	NaN	NaN	0.107573147740503	0.714005913416263	655	0	345	0.345	0.655	0.69
ORF3a	all	ss12	185	CAA	CCA	AAT	2	TACCAAATT:TACCAGATT	1:1	FALSE	1.66666666666667	0.333333333333333	1	0	0	1	0	0	SARSCOV2_vs_FJ588686.1	ORF2	dNNdNS	1000	13	81	4	29.583333333333332	0.180591011470439	0.149095891727942	1.21124069467968	0.0314951197424964	0.0640988668676389	0.08106684048723	NaN	NaN	0.112592371792827	0.779687007189164	606	1	393	0.393	0.606	0.786
ORF3a	all	ss12	186	ATT	AAT	TGG	2	CAAATTGGT:CAGATTGGT	1:1	FALSE	2	0.666666666666667	0.333333333333333	0	0	0	0	0	SARSCOV2_vs_FJ588686.1	ORF2	dNNdNS	1000	13	81.66666666666666	4	28.916666666666668	0.178926016229881	0.152908411727716	1.17015155810064	0.026017604502165	0.0618964105612157	0.0846932873999835	NaN	NaN	0.112068313500661	0.81641495830474	614	0	386	0.386	0.614	0.772
ORF3a	all	ss12	187	GGT	TGG	TGG	2	ATTGGTGGT	2	FALSE	2	1	0	0	0	0	0	0	SARSCOV2_vs_FJ588686.1	ORF2	dNNdNS	1000	14	81.16666666666666	4	29.25	0.196003572834134	0.150978005779684	1.29822600200558	0.0450255670544508	0.0663749902683411	0.0838665959617514	NaN	NaN	0.113960927924495	0.692771650452913	676	0	324	0.324	0.676	0.648
ORF3a	all	ss12	188	GGT	TGG	TTA	2	GGTGGTTAT	2	FALSE	2	0.666666666666667	0	0.333333333333333	0	0	0	0	SARSCOV2_vs_FJ588686.1	ORF2	dNNdNS	1000	14	80.66666666666666	4	29.75	0.197393289332614	0.148172379571929	1.33218680770927	0.049220909760685	0.067734588771733	0.0793746653478823	NaN	NaN	0.108453619243763	0.649941872665712	680	0	320	0.32	0.68	0.64
ORF3a	all	ss12	189	TAT	TTA	TAC	2	GGTTATACT:GGTTATTCT	1:1	FALSE	1.66666666666667	1	0.333333333333333	0	0	0	0	0	SARSCOV2_vs_FJ588686.1	ORF2	dNNdNS	1000	14	78.66666666666666	4	30.25	0.20315621560155	0.145469445655623	1.39655592063292	0.0576867699459266	0.0660464851991548	0.0808030039583819	NaN	NaN	0.110785922637034	0.602572378171225	712	0	288	0.288	0.712	0.576
ORF3a	all	ss12	190	ACT	TAC	TGA	2	TATACTGAA:TATTCTGAG	1:1	FALSE	1.33333333333333	0	0.666666666666667	0	1	0	0	0	SARSCOV2_vs_FJ588686.1	ORF2	dNNdNS	1000	15	79.33333333333331	4	30.25	0.217865342534542	0.145469445655623	1.49767081020096	0.0723958968789189	0.0658595815920079	0.0760687402091366	NaN	NaN	0.116390373540099	0.533935740905941	721	0	279	0.279	0.721	0.558
ORF3a	all	ss12	191	GAA	TGA	AAA	2	ACTGAAAAA:TCTGAGGAT	1:1	FALSE	0.5	0.5	0	0	0	1	0	0	SARSCOV2_vs_FJ588686.1	ORF2	dNNdNS	1000	14	78.99999999999999	4	30.583333333333332	0.202172332401979	0.143721781908901	1.40669235878336	0.0584505504930782	0.0682926394182949	0.0794115584090507	NaN	NaN	0.105789380845239	0.58059341895391	718	0	282	0.282	0.718	0.564
ORF3a	all	ss12	192	AAA	AAA	ATG	2	GAAAAATGG:GAGGATTGG	1:1	TRUE	2	0.166666666666667	0.666666666666667	0.166666666666667	2	0	0	0	SARSCOV2_vs_FJ588686.1	ORF2	dNNdNS	1000	14	78.49999999999999	4	30.583333333333332	0.203651779146104	0.143721781908901	1.416986182896	0.0599299972372034	0.0691889544923737	0.0758730310606803	NaN	NaN	0.111880604652811	0.592193352132794	714	0	286	0.286	0.714	0.572
ORF3a	all	ss12	193	TGG	ATG	GCA	2	AAATGGGAA:GATTGGCAC	1:1	FALSE	3	0	0	0	0	0	0	0	SARSCOV2_vs_FJ588686.1	ORF2	dNNdNS	1000	12	77.66666666666666	6	31.083333333333336	0.173011971365532	0.223170685092358	0.775245060944863	-0.050158713726826	0.0600033132401473	0.126305526794792	NaN	NaN	0.145162047789563	0.729691448846899	347	0	653	0.653	0.347	0.694
ORF3a	all	ss12	194	CAC	GCA	ATC	2	TGGCACTCA:TGGGAATCT	1:1	TRUE	1.66666666666667	0.333333333333333	1	0	2	0	0	0	SARSCOV2_vs_FJ588686.1	ORF2	dNNdNS	1000	13	76.66666666666666	6	31.750000000000004	0.192221818973333	0.217732646143538	0.882834165560146	-0.0255108271702051	0.059805604593268	0.120843518563788	NaN	NaN	0.141433035512435	0.856859048778663	472	0	528	0.528	0.472	0.944
ORF3a	all	ss12	195	TCA	ATC	AGG	2	CACTCAGGT:GAATCTGGA	1:1	FALSE	1.16666666666667	0.833333333333333	0.833333333333333	0.166666666666667	0	1	0	0	SARSCOV2_vs_FJ588686.1	ORF2	dNNdNS	1000	11	76.49999999999999	6	31.250000000000004	0.159636110589833	0.221785683111784	0.719776445215236	-0.0621495725219514	0.0523728828453437	0.116323538176688	NaN	NaN	0.137463132487878	0.651183893273267	301	0	699	0.699	0.301	0.602
ORF3a	all	ss12	196	GGA	AGG	AGT	2	TCAGGTGTT:TCTGGAGTA	1:1	FALSE	1.83333333333333	1	0.166666666666667	0	0	1	0	0	SARSCOV2_vs_FJ588686.1	ORF2	dNNdNS	1000	11	76.99999999999999	6	31.41666666666667	0.158481820250405	0.220417888585699	0.719006162645403	-0.0619360683352935	0.0492872718544182	0.117889239910586	NaN	NaN	0.132301519074268	0.639682123849165	330	0	670	0.67	0.33	0.66
ORF3a	all	ss12	197	GTA	AGT	AAA	2	GGAGTAAAA:GGTGTTAAA	1:1	FALSE	1.58333333333333	1	0.416666666666667	0	0	0	0	0	SARSCOV2_vs_FJ588686.1	ORF2	dNNdNS	1000	11	77.16666666666666	6	31.583333333333336	0.158100771086867	0.219066980579392	0.721700598916004	-0.0609662094925241	0.0515763559590278	0.110590058498943	NaN	NaN	0.136922649384154	0.656131709400759	303	0	697	0.697	0.303	0.606
ORF3a	all	ss12	198	AAA	AAA	AGA	2	GTAAAAGAC:GTTAAAGAT	1:1	FALSE	1.66666666666667	0.5	0.833333333333333	0	0	0	0	0	SARSCOV2_vs_FJ588686.1	ORF2	dNNdNS	1000	11	77.25	6	32.16666666666667	0.15791093535129	0.214467334863233	0.736293643281345	-0.056556399511943	0.0524482239752253	0.108883824089713	NaN	NaN	0.129788278064529	0.663011653943215	348	0	652	0.652	0.348	0.696
ORF3a	all	ss12	199	GAC	AGA	CTG	2	AAAGACTGT:AAAGATTAT	1:1	FALSE	2.33333333333333	0	0.333333333333333	0.333333333333333	0	0	0	1	SARSCOV2_vs_FJ588686.1	ORF2	dNNdNS	1000	11	77.25	6	31.666666666666668	0.15791093535129	0.218397760919419	0.723042831055186	-0.0604868255681287	0.0510127387244711	0.114567489904139	NaN	NaN	0.137393641917208	0.659759872764407	341	0	659	0.659	0.341	0.682
ORF3a	all	ss12	200	TAT	CTG	TGT	2	GACTGTGTT:GATTATGTC	1:1	FALSE	1.58333333333333	0.75	0.666666666666667	0	0	0	1	0	SARSCOV2_vs_FJ588686.1	ORF2	dNNdNS	1000	11	77.08333333333334	6	31.666666666666668	0.158291065496404	0.218397760919419	0.724783371542018	-0.0601066954230148	0.050405831678744	0.114409150341887	NaN	NaN	0.134627003144674	0.655258972830973	335	0	665	0.665	0.335	0.67
ORF3a	all	ss12	201	GTC	TGT	CGT	2	TATGTCGTT:TGTGTTGTA	1:1	FALSE	1.5	1	0.5	0	0	1	0	0	SARSCOV2_vs_FJ588686.1	ORF2	dNNdNS	1000	11	76.83333333333334	5	32.333333333333336	0.158864717514625	0.173179167487274	0.91734311822638	-0.0143144499726495	0.0520377203035657	0.10272897784596	NaN	NaN	0.123087859012859	0.907419086759732	482	0	518	0.518	0.482	0.964
ORF3a	all	ss12	202	GTA	CGT	ATT	2	GTCGTTGTA:GTTGTATTA	1:1	FALSE	1.25	1	0.75	0	0	1	0	0	SARSCOV2_vs_FJ588686.1	ORF2	dNNdNS	1000	11	76.33333333333334	5	32.833333333333336	0.160024633856936	0.17021844254226	0.940113371188945	-0.0101938086853242	0.0523195334242154	0.0985251313056232	NaN	NaN	0.115727277952795	0.92980931467357	460	0	540	0.54	0.46	0.92
ORF3a	all	ss12	203	GTA	ATT	ACA	2	GTATTACAC:GTTGTACAT	1:1	FALSE	1.41666666666667	0.833333333333333	0.75	0	1	0	0	0	SARSCOV2_vs_FJ588686.1	ORF2	dNNdNS	1000	11	76.08333333333334	5	33.083333333333336	0.160610991304224	0.168775880107432	0.951622893046025	-0.00816488880320848	0.051522282648607	0.105324815530413	NaN	NaN	0.117054043283136	0.944390133347411	482	1	517	0.517	0.482	0.964
ORF3a	all	ss12	204	CAC	ACA	CAG	2	GTACATGGC:TTACACAGT	1:1	FALSE	1.83333333333333	0.166666666666667	1	0	0	1	0	0	SARSCOV2_vs_FJ588686.1	ORF2	dNNdNS	1000	10	75.83333333333334	5	33.166666666666664	0.145028544735405	0.168300466878196	0.861723959686733	-0.023271922142791	0.051085745593039	0.0964750959473165	NaN	NaN	0.114271811938075	0.838623819252297	425	0	575	0.575	0.425	0.85
ORF3a	all	ss12	205	AGT	CAG	CTA	2	CACAGTTAC:CATGGCTAT	1:1	TRUE	2.16666666666667	0.333333333333333	0.166666666666667	0.333333333333333	1	0	0	1	SARSCOV2_vs_FJ588686.1	ORF2	dNNdNS	1000	10	75.33333333333334	5	32.833333333333336	0.146091244169313	0.17021844254226	0.858257436664322	-0.0241271983729469	0.0506503294402359	0.101495583059722	NaN	NaN	0.117322931355822	0.837066065423034	427	0	573	0.573	0.427	0.854
ORF3a	all	ss12	206	TAC	CTA	CTT	2	AGTTACTTC:GGCTATTTC	1:1	FALSE	1.33333333333333	1	0.666666666666667	0	0	1	0	0	SARSCOV2_vs_FJ588686.1	ORF2	dNNdNS	1000	9	74.83333333333334	5	33	0.131083275220683	0.169253998250676	0.774476683419554	-0.0381707230299936	0.0484568348968265	0.102282686810073	NaN	NaN	0.113806079134459	0.737322280469295	364	0	636	0.636	0.364	0.728
ORF3a	all	ss12	207	TTC	CTT	CAC	2	TACTTCACT:TATTTCACC	1:1	FALSE	2	0.333333333333333	0.666666666666667	0	0	0	0	0	SARSCOV2_vs_FJ588686.1	ORF2	dNNdNS	1000	9	75	5	32.83333333333333	0.130765040358583	0.17021844254226	0.768218992052627	-0.039453402183677	0.0465727428406195	0.0994163377361019	NaN	NaN	0.117233360454594	0.736465705739275	369	0	631	0.631	0.369	0.738
ORF3a	all	ss12	208	ACC	CAC	CGA	2	TTCACCGAA:TTCACTTCA	1:1	FALSE	1.66666666666667	0.75	0.333333333333333	0.25	0	0	0	0	SARSCOV2_vs_FJ588686.1	ORF2	dNNdNS	1000	9	75.33333333333334	5	32.5	0.13013319533385	0.172180831233375	0.755793745457451	-0.0420476358995253	0.0485590398562349	0.0988327921434911	NaN	NaN	0.11380421548097	0.711774860668595	395	0	605	0.605	0.395	0.79
ORF3a	all	ss12	209	GAA	CGA	AGA	2	ACCGAAGTT:ACTTCAGAC	1:1	FALSE	1.33333333333333	0.416666666666667	1	0.25	0	0	1	0	SARSCOV2_vs_FJ588686.1	ORF2	dNNdNS	1000	9	74.66666666666667	5	33.166666666666664	0.131403066768818	0.168300466878196	0.780764719232291	-0.0368974001093777	0.048047613926655	0.102215618017251	NaN	NaN	0.116074220466532	0.750577748755819	417	0	583	0.583	0.417	0.834
ORF3a	all	ss12	210	GAC	AGA	CTA	2	GAAGTTTAC:TCAGACTAT	1:1	TRUE	2	0.333333333333333	0.333333333333333	0.333333333333333	1	0	0	1	SARSCOV2_vs_FJ588686.1	ORF2	dNNdNS	1000	9	75	5	32.5	0.130765040358583	0.172180831233375	0.759463404967208	-0.0414157908747918	0.0474022610834236	0.104855996374704	NaN	NaN	0.117438225176062	0.724343181886179	399	0	601	0.601	0.399	0.798
ORF3a	all	ss12	211	TAC	CTA	CTA	2	GACTATTAC:GTTTACTAC	1:1	FALSE	1.33333333333333	0	0.666666666666667	1	0	0	0	1	SARSCOV2_vs_FJ588686.1	ORF2	dNNdNS	1000	8	75.66666666666667	5	32.5	0.113962844188242	0.172180831233375	0.661878812942748	-0.0582179870451332	0.0446250537894207	0.101097065954828	NaN	NaN	0.114984699384538	0.612638531864132	350	0	650	0.65	0.35	0.7
ORF3a	all	ss12	212	TAC	CTA	CCA	2	TACTACCAG:TATTACCAG	1:1	FALSE	1.33333333333333	1	0.666666666666667	0	0	0	0	0	SARSCOV2_vs_FJ588686.1	ORF2	dNNdNS	1000	9	76.00000000000001	5	32.83333333333333	0.128887692694994	0.17021844254226	0.757189942347142	-0.0413307498472659	0.0472189623252868	0.103608370505821	NaN	NaN	0.112337862220515	0.712936845691949	371	0	629	0.629	0.371	0.742
ORF3a	all	ss12	213	CAG	CCA	GCT	2	TACCAGCTG:TACCAGCTT	1:1	FALSE	1.66666666666667	0.333333333333333	1	0	0	0	0	0	SARSCOV2_vs_FJ588686.1	ORF2	dNNdNS	1000	9	75.66666666666669	5	33.166666666666664	0.12950744207608	0.168300466878196	0.769501383319442	-0.0387930248021161	0.0483699728444491	0.102830834483845	NaN	NaN	0.119356779566118	0.745167936738678	379	0	621	0.621	0.379	0.758
ORF3a	all	ss12	214	CTG	GCT	GTA	2	CAGCTGTAC:CAGCTTGAG	1:1	FALSE	0.833333333333333	1.16666666666667	1	0	0	1	0	0	SARSCOV2_vs_FJ588686.1	ORF2	dNNdNS	1000	9	76.00000000000001	5	32.5	0.128887692694994	0.172180831233375	0.748560056144108	-0.0432931385383807	0.0473986423461941	0.100389526181303	NaN	NaN	0.125253763047812	0.729610713373379	356	0	644	0.644	0.356	0.712
ORF3a	all	ss12	215	GAG	GTA	CTC	2	CTGTACTCA:CTTGAGTCT	1:1	FALSE	1.33333333333333	0.666666666666667	1	0	1	0	0	0	SARSCOV2_vs_FJ588686.1	ORF2	dNNdNS	1000	9	76.83333333333336	5	31.83333333333333	0.127364024533652	0.176245193423779	0.722652471023176	-0.0488811688901276	0.0483356038544451	0.107953745712639	NaN	NaN	0.117812394580427	0.678210099030281	346	0	654	0.654	0.346	0.692
ORF3a	all	ss12	216	TCA	CTC	AAC	2	GAGTCTACA:TACTCAACT	1:1	FALSE	1	1	1	0	0	1	0	0	SARSCOV2_vs_FJ588686.1	ORF2	dNNdNS	1000	8	75.50000000000003	5	30.83333333333333	0.114234586398441	0.182716561993313	0.625201049933402	-0.0684819755948721	0.0468704271953412	0.122226357731789	NaN	NaN	0.122967080716965	0.57758681781278	288	0	712	0.712	0.288	0.576
ORF3a	all	ss12	217	ACA	AAC	ACA	2	TCAACTCAA:TCTACACAA	1:1	FALSE	1.33333333333333	1	0.666666666666667	0	0	1	0	0	SARSCOV2_vs_FJ588686.1	ORF2	dNNdNS	1000	8	75.16666666666669	5	29.83333333333333	0.114781984854672	0.189683904532547	0.605122427954751	-0.074901919677875	0.0455875191280692	0.111850913818555	NaN	NaN	0.126605933704722	0.55410869043284	286	0	714	0.714	0.286	0.572
ORF3a	all	ss12	218	CAA	ACA	AAT	2	ACACAAATT:ACTCAATTG	1:1	FALSE	1.66666666666667	0.333333333333333	1	0	0	0	0	0	SARSCOV2_vs_FJ588686.1	ORF2	dNNdNS	1000	8	74.83333333333336	5	30.166666666666664	0.115334665090852	0.187302855665743	0.615765652268946	-0.0719681905748906	0.0456733926816168	0.118458836406137	NaN	NaN	0.127991457692014	0.573919121995217	277	0	723	0.723	0.277	0.554
ORF3a	all	ss12	219	ATT	AAT	GAG	2	CAAATTACT:CAATTGAGT	1:1	TRUE	1.83333333333333	0.75	0.416666666666667	0	2	0	0	0	SARSCOV2_vs_FJ588686.1	ORF2	dNNdNS	1000	8	74.83333333333336	5	29.499999999999996	0.115334665090852	0.192126605059278	0.600305538398846	-0.0767919399684257	0.0454845196266228	0.115964321531254	NaN	NaN	0.134608215362276	0.568348932885091	285	0	715	0.715	0.285	0.57
ORF3a	all	ss12	220	ACT	GAG	TAC	2	ATTACTACA:TTGAGTACA	1:1	FALSE	1.66666666666667	0.666666666666667	0.666666666666667	0	0	0	0	0	SARSCOV2_vs_FJ588686.1	ORF2	dNNdNS	1000	6	75.1666666666667	6	29.41666666666666	0.0843980831669965	0.238043979028558	0.354548279319728	-0.153645895861561	0.0343700112497582	0.137006699202566	NaN	NaN	0.149861133575871	0.30524282187783	95	0	905	0.905	0.095	0.19
ORF3a	all	ss12	221	ACA	TAC	AGA	2	ACTACAGAC:AGTACAGAC	1:1	FALSE	1	0.5	1	0.5	0	0	0	0	SARSCOV2_vs_FJ588686.1	ORF2	dNNdNS	1000	6	75.1666666666667	6	29.08333333333333	0.0843980831669965	0.24126182510618	0.34981946741824	-0.156863741939184	0.0336083023961596	0.141645812729166	NaN	NaN	0.140248749477792	0.26336715512146	94	0	906	0.906	0.094	0.188
ORF3a	all	ss12	222	GAC	AGA	CAC	2	ACAGACACT	2	FALSE	2.33333333333333	0.333333333333333	0.333333333333333	0	0	0	0	0	SARSCOV2_vs_FJ588686.1	ORF2	dNNdNS	1000	6	75.1666666666667	6	29.08333333333333	0.0843980831669965	0.24126182510618	0.34981946741824	-0.156863741939184	0.0343830657561449	0.144741150323224	NaN	NaN	0.144497191510201	0.277663379465068	88	0	912	0.912	0.088	0.176
ORF3a	all	ss12	223	ACT	CAC	TGG	2	GACACTGGT	2	FALSE	1.66666666666667	1	0.333333333333333	0	0	0	0	0	SARSCOV2_vs_FJ588686.1	ORF2	dNNdNS	1000	6	73.50000000000004	6	28.749999999999993	0.0864264476831885	0.244568640424989	0.353383195543813	-0.158142192741801	0.0353466661661981	0.146786616892385	NaN	NaN	0.147896756712799	0.284946112701034	114	0	886	0.886	0.114	0.228
ORF3a	all	ss12	224	GGT	TGG	TAT	2	ACTGGTATT:ACTGGTGTT	1:1	FALSE	2	1	0	0	0	0	0	0	SARSCOV2_vs_FJ588686.1	ORF2	dNNdNS	1000	6	72.83333333333337	6	29.41666666666666	0.0872653886078579	0.238043979028558	0.366593555375701	-0.1507785904207	0.0363416606103598	0.131473106139538	NaN	NaN	0.142191222619891	0.28896580292305	99	0	901	0.901	0.099	0.198
ORF3a	all	ss12	225	ATT	TAT	TGA	2	GGTATTGAA:GGTGTTGAA	1:1	FALSE	1.25	0	0.75	0	1	0	0	0	SARSCOV2_vs_FJ588686.1	ORF2	dNNdNS	1000	6	71.83333333333337	6	30.41666666666666	0.0885548256923263	0.228889480485489	0.386889015189758	-0.140334654793163	0.0357452822820413	0.127629111009384	NaN	NaN	0.14672437797015	0.338844508936318	125	0	875	0.875	0.125	0.25
ORF3a	all	ss12	226	GAA	TGA	AAA	2	ATTGAAAAT:GTTGAACAT	1:1	FALSE	0.583333333333333	0.416666666666667	0	0	0	0	0	0	SARSCOV2_vs_FJ588686.1	ORF2	dNNdNS	1000	5	72.4166666666667	6	30.16666666666666	0.0724326033146383	0.231110927283054	0.313410552093568	-0.158678323968416	0.032304236234294	0.132186013758094	NaN	NaN	0.14033427274072	0.258174295494289	79	0	921	0.921	0.079	0.158
ORF3a	all	ss12	227	AAT	AAA	TGC	2	GAAAATGCT:GAACATGTT	1:1	FALSE	2	0.333333333333333	0.666666666666667	0	1	0	0	0	SARSCOV2_vs_FJ588686.1	ORF2	dNNdNS	NA	NA	NA	NA	NA	NA	NA	NA	NA	NA	NA	NA	NA	NA	NA	NA	NA	NA	NA	NA	NA
ORF3a	all	ss12	228	GCT	TGC	TAC	2	AATGCTACA:CATGTTACC	1:1	FALSE	1.5	1	0.5	0	0	0	1	0	SARSCOV2_vs_FJ588686.1	ORF2	dNNdNS	NA	NA	NA	NA	NA	NA	NA	NA	NA	NA	NA	NA	NA	NA	NA	NA	NA	NA	NA	NA	NA
ORF3a	all	ss12	229	ACA	TAC	ATT	2	GCTACATTC:GTTACCTTC	1:1	FALSE	1	1	1	0	0	1	0	0	SARSCOV2_vs_FJ588686.1	ORF2	dNNdNS	NA	NA	NA	NA	NA	NA	NA	NA	NA	NA	NA	NA	NA	NA	NA	NA	NA	NA	NA	NA	NA
ORF3a	all	ss12	230	TTC	ATT	CTT	2	ACATTCTTC:ACCTTCTTC	1:1	FALSE	1.83333333333333	0.333333333333333	0.833333333333333	0	0	0	0	0	SARSCOV2_vs_FJ588686.1	ORF2	dNNdNS	NA	NA	NA	NA	NA	NA	NA	NA	NA	NA	NA	NA	NA	NA	NA	NA	NA	NA	NA	NA	NA
ORF3a	all	ss12	231	TTC	CTT	CAT	2	TTCTTCATC	2	FALSE	1.66666666666667	0.333333333333333	1	0	0	0	0	0	SARSCOV2_vs_FJ588686.1	ORF2	dNNdNS	NA	NA	NA	NA	NA	NA	NA	NA	NA	NA	NA	NA	NA	NA	NA	NA	NA	NA	NA	NA	NA
ORF3a	all	ss12	232	ATC	CAT	CTA	2	TTCATCTAC:TTCATCTTT	1:1	FALSE	2	0.5	0.333333333333333	0.166666666666667	0	0	0	0	SARSCOV2_vs_FJ588686.1	ORF2	dNNdNS	NA	NA	NA	NA	NA	NA	NA	NA	NA	NA	NA	NA	NA	NA	NA	NA	NA	NA	NA	NA	NA
ORF3a	all	ss12	233	TAC	CTA	CAA	2	ATCTACAAT:ATCTTTAAC	1:1	FALSE	1	0	1	0	0	0	1	0	SARSCOV2_vs_FJ588686.1	ORF2	dNNdNS	NA	NA	NA	NA	NA	NA	NA	NA	NA	NA	NA	NA	NA	NA	NA	NA	NA	NA	NA	NA	NA
ORF3a	all	ss12	234	AAC	CAA	CAA	2	TACAATAAA:TTTAACAAG	1:1	FALSE	2.66666666666667	0	0.333333333333333	0	0	0	0	0	SARSCOV2_vs_FJ588686.1	ORF2	dNNdNS	NA	NA	NA	NA	NA	NA	NA	NA	NA	NA	NA	NA	NA	NA	NA	NA	NA	NA	NA	NA	NA
ORF3a	all	ss12	235	AAA	CAA	AAT	2	AACAAGCTT:AATAAAATT	1:1	FALSE	2.33333333333333	0.333333333333333	0.333333333333333	0	0	1	0	0	SARSCOV2_vs_FJ588686.1	ORF2	dNNdNS	NA	NA	NA	NA	NA	NA	NA	NA	NA	NA	NA	NA	NA	NA	NA	NA	NA	NA	NA	NA	NA
ORF3a	all	ss12	236	ATT	AAT	TGT	2	AAAATTGTT:AAGCTTGTT	1:1	FALSE	1.5	0.833333333333333	0.666666666666667	0	1	0	0	0	SARSCOV2_vs_FJ588686.1	ORF2	dNNdNS	NA	NA	NA	NA	NA	NA	NA	NA	NA	NA	NA	NA	NA	NA	NA	NA	NA	NA	NA	NA	NA
ORF3a	all	ss12	237	GTT	TGT	TAA	2	ATTGTTGAT:CTTGTTAAA	1:1	FALSE	1.5	0	0.5	0	0	0	0	0	SARSCOV2_vs_FJ588686.1	ORF2	dNNdNS	NA	NA	NA	NA	NA	NA	NA	NA	NA	NA	NA	NA	NA	NA	NA	NA	NA	NA	NA	NA	NA
ORF3a	all	ss12	238	AAA	TAA	AGA	2	GTTAAAGAC:GTTGATGAG	1:1	FALSE	0	0.5	0.5	0	0	0	0	0	SARSCOV2_vs_FJ588686.1	ORF2	dNNdNS	NA	NA	NA	NA	NA	NA	NA	NA	NA	NA	NA	NA	NA	NA	NA	NA	NA	NA	NA	NA	NA
ORF3a	all	ss12	239	GAC	AGA	CCC	2	AAAGACCCA:GATGAGCCT	1:1	FALSE	2.33333333333333	0.333333333333333	0.333333333333333	0	1	0	0	0	SARSCOV2_vs_FJ588686.1	ORF2	dNNdNS	NA	NA	NA	NA	NA	NA	NA	NA	NA	NA	NA	NA	NA	NA	NA	NA	NA	NA	NA	NA	NA
ORF3a	all	ss12	240	CCA	CCC	A--	1	GACCCA---:GAGCCTGAA	1:1	FALSE	1	0	1	1	0	0	0	1	SARSCOV2_vs_FJ588686.1	ORF2	dNNdNS	NA	NA	NA	NA	NA	NA	NA	NA	NA	NA	NA	NA	NA	NA	NA	NA	NA	NA	NA	NA	NA
ORF3a	all	ss12	241	---	TGA	AGA	1	CCA---CCG:CCTGAAGAA	1:1	FALSE	NA	NA	NA	NA	NA	NA	NA	NA	SARSCOV2_vs_FJ588686.1	ORF2	dNNdNS	NA	NA	NA	NA	NA	NA	NA	NA	NA	NA	NA	NA	NA	NA	NA	NA	NA	NA	NA	NA	NA
ORF3a	all	ss12	242	CCG	-CC	ACA	1	---CCGAAT:GAAGAACAT	1:1	TRUE	1.16666666666667	0.666666666666667	1.16666666666667	0	0	1	2	0	SARSCOV2_vs_FJ588686.1	ORF2	dNNdNS	NA	NA	NA	NA	NA	NA	NA	NA	NA	NA	NA	NA	NA	NA	NA	NA	NA	NA	NA	NA	NA
ORF3a	all	ss12	243	AAT	ACA	TGT	2	CCGAATGTG:GAACATGTC	1:1	FALSE	2	0.333333333333333	0.666666666666667	0	1	0	0	0	SARSCOV2_vs_FJ588686.1	ORF2	dNNdNS	NA	NA	NA	NA	NA	NA	NA	NA	NA	NA	NA	NA	NA	NA	NA	NA	NA	NA	NA	NA	NA
ORF3a	all	ss12	244	GTC	TGT	CCA	2	AATGTGCAA:CATGTCCAA	1:1	FALSE	1.5	1	0.5	0	0	1	0	0	SARSCOV2_vs_FJ588686.1	ORF2	dNNdNS	NA	NA	NA	NA	NA	NA	NA	NA	NA	NA	NA	NA	NA	NA	NA	NA	NA	NA	NA	NA	NA
ORF3a	all	ss12	245	CAA	CCA	AAT	2	GTCCAAATT:GTGCAAATA	1:1	FALSE	1.66666666666667	0.333333333333333	1	0	0	0	0	0	SARSCOV2_vs_FJ588686.1	ORF2	dNNdNS	NA	NA	NA	NA	NA	NA	NA	NA	NA	NA	NA	NA	NA	NA	NA	NA	NA	NA	NA	NA	NA
ORF3a	all	ss12	246	ATA	AAT	ACA	2	CAAATACAC:CAAATTCAC	1:1	FALSE	2	0.666666666666667	0.333333333333333	0	0	1	0	0	SARSCOV2_vs_FJ588686.1	ORF2	dNNdNS	NA	NA	NA	NA	NA	NA	NA	NA	NA	NA	NA	NA	NA	NA	NA	NA	NA	NA	NA	NA	NA
ORF3a	all	ss12	247	CAC	ACA	CAC	2	ATACACACA:ATTCACACA	1:1	FALSE	1.66666666666667	0.333333333333333	1	0	0	0	0	0	SARSCOV2_vs_FJ588686.1	ORF2	dNNdNS	NA	NA	NA	NA	NA	NA	NA	NA	NA	NA	NA	NA	NA	NA	NA	NA	NA	NA	NA	NA	NA
ORF3a	all	ss12	248	ACA	CAC	AAT	2	CACACAATC	2	FALSE	1.66666666666667	1	0.333333333333333	0	0	0	0	0	SARSCOV2_vs_FJ588686.1	ORF2	dNNdNS	NA	NA	NA	NA	NA	NA	NA	NA	NA	NA	NA	NA	NA	NA	NA	NA	NA	NA	NA	NA	NA
ORF3a	all	ss12	249	ATC	AAT	CGA	2	ACAATCGAC	2	FALSE	2.16666666666667	0	0.333333333333333	0.5	0	0	0	0	SARSCOV2_vs_FJ588686.1	ORF2	dNNdNS	NA	NA	NA	NA	NA	NA	NA	NA	NA	NA	NA	NA	NA	NA	NA	NA	NA	NA	NA	NA	NA
ORF3a	all	ss12	250	GAC	CGA	CGG	2	ATCGACGGC:ATCGACGGT	1:1	FALSE	1.33333333333333	0.333333333333333	1.33333333333333	0	0	0	0	0	SARSCOV2_vs_FJ588686.1	ORF2	dNNdNS	NA	NA	NA	NA	NA	NA	NA	NA	NA	NA	NA	NA	NA	NA	NA	NA	NA	NA	NA	NA	NA
ORF3a	all	ss12	251	GGC	CGG	CTC	2	GACGGCTCT:GACGGTTCA	1:1	FALSE	1	1	1	0	0	1	0	0	SARSCOV2_vs_FJ588686.1	ORF2	dNNdNS	NA	NA	NA	NA	NA	NA	NA	NA	NA	NA	NA	NA	NA	NA	NA	NA	NA	NA	NA	NA	NA
ORF3a	all	ss12	252	TCA	CTC	ATC	2	GGCTCTTCA:GGTTCATCC	1:1	FALSE	1	1	1	0	0	1	0	0	SARSCOV2_vs_FJ588686.1	ORF2	dNNdNS	NA	NA	NA	NA	NA	NA	NA	NA	NA	NA	NA	NA	NA	NA	NA	NA	NA	NA	NA	NA	NA
ORF3a	all	ss12	253	TCA	ATC	AGG	2	TCATCCGGA:TCTTCAGGA	1:1	FALSE	1.16666666666667	0.666666666666667	0.833333333333333	0.333333333333333	0	0	0	1	SARSCOV2_vs_FJ588686.1	ORF2	dNNdNS	NA	NA	NA	NA	NA	NA	NA	NA	NA	NA	NA	NA	NA	NA	NA	NA	NA	NA	NA	NA	NA
ORF3a	all	ss12	254	GGA	AGG	AGT	2	TCAGGAGTT:TCCGGAGTT	1:1	FALSE	1.33333333333333	1	0.666666666666667	0	0	0	0	0	SARSCOV2_vs_FJ588686.1	ORF2	dNNdNS	NA	NA	NA	NA	NA	NA	NA	NA	NA	NA	NA	NA	NA	NA	NA	NA	NA	NA	NA	NA	NA
ORF3a	all	ss12	255	GTT	AGT	TGT	2	GGAGTTGTA:GGAGTTGTT	1:1	FALSE	1.66666666666667	1	0.333333333333333	0	0	0	0	0	SARSCOV2_vs_FJ588686.1	ORF2	dNNdNS	NA	NA	NA	NA	NA	NA	NA	NA	NA	NA	NA	NA	NA	NA	NA	NA	NA	NA	NA	NA	NA
ORF3a	all	ss12	256	GTA	TGT	AAA	2	GTTGTAAAT:GTTGTTAAT	1:1	FALSE	1.5	1	0.5	0	0	0	0	0	SARSCOV2_vs_FJ588686.1	ORF2	dNNdNS	NA	NA	NA	NA	NA	NA	NA	NA	NA	NA	NA	NA	NA	NA	NA	NA	NA	NA	NA	NA	NA
ORF3a	all	ss12	257	AAT	AAA	TCC	2	GTAAATCCA:GTTAATCCA	1:1	FALSE	2.33333333333333	0.333333333333333	0.333333333333333	0	0	0	0	0	SARSCOV2_vs_FJ588686.1	ORF2	dNNdNS	NA	NA	NA	NA	NA	NA	NA	NA	NA	NA	NA	NA	NA	NA	NA	NA	NA	NA	NA	NA	NA
ORF3a	all	ss12	258	CCA	TCC	AGC	2	AATCCAGCA:AATCCAGTA	1:1	FALSE	1	1	1	0	0	0	0	0	SARSCOV2_vs_FJ588686.1	ORF2	dNNdNS	NA	NA	NA	NA	NA	NA	NA	NA	NA	NA	NA	NA	NA	NA	NA	NA	NA	NA	NA	NA	NA
ORF3a	all	ss12	259	GCA	AGC	AAT	2	CCAGCAATG:CCAGTAATG	1:1	FALSE	1.66666666666667	1	0.333333333333333	0	0	0	1	0	SARSCOV2_vs_FJ588686.1	ORF2	dNNdNS	NA	NA	NA	NA	NA	NA	NA	NA	NA	NA	NA	NA	NA	NA	NA	NA	NA	NA	NA	NA	NA
ORF3a	all	ss12	260	ATG	AAT	GGA	2	GCAATGGAT:GTAATGGAA	1:1	FALSE	2.66666666666667	0	0.333333333333333	0	0	0	0	0	SARSCOV2_vs_FJ588686.1	ORF2	dNNdNS	NA	NA	NA	NA	NA	NA	NA	NA	NA	NA	NA	NA	NA	NA	NA	NA	NA	NA	NA	NA	NA
ORF3a	all	ss12	261	GAA	GGA	ACC	2	ATGGAACCA:ATGGATCCA	1:1	FALSE	1.66666666666667	0.333333333333333	1	0	1	0	0	0	SARSCOV2_vs_FJ588686.1	ORF2	dNNdNS	NA	NA	NA	NA	NA	NA	NA	NA	NA	NA	NA	NA	NA	NA	NA	NA	NA	NA	NA	NA	NA
ORF3a	all	ss12	262	CCA	ACC	AAT	2	GAACCAATT:GATCCAATT	1:1	FALSE	1	1	1	0	0	0	0	0	SARSCOV2_vs_FJ588686.1	ORF2	dNNdNS	NA	NA	NA	NA	NA	NA	NA	NA	NA	NA	NA	NA	NA	NA	NA	NA	NA	NA	NA	NA	NA
ORF3a	all	ss12	263	ATT	AAT	TTA	2	CCAATTTAT	2	FALSE	2	0.333333333333333	0.333333333333333	0.333333333333333	0	0	0	0	SARSCOV2_vs_FJ588686.1	ORF2	dNNdNS	NA	NA	NA	NA	NA	NA	NA	NA	NA	NA	NA	NA	NA	NA	NA	NA	NA	NA	NA	NA	NA
ORF3a	all	ss12	264	TAT	TTA	TGA	2	ATTTATGAT	2	FALSE	1.66666666666667	0	0.333333333333333	0	0	0	0	0	SARSCOV2_vs_FJ588686.1	ORF2	dNNdNS	NA	NA	NA	NA	NA	NA	NA	NA	NA	NA	NA	NA	NA	NA	NA	NA	NA	NA	NA	NA	NA
ORF3a	all	ss12	265	GAT	TGA	TGA	2	TATGATGAA:TATGATGAG	1:1	FALSE	0	0	0	0	0	0	0	0	SARSCOV2_vs_FJ588686.1	ORF2	dNNdNS	NA	NA	NA	NA	NA	NA	NA	NA	NA	NA	NA	NA	NA	NA	NA	NA	NA	NA	NA	NA	NA
ORF3a	all	ss12	266	GAA	TGA	ACC	2	GATGAACCG:GATGAGCCG	1:1	FALSE	0.666666666666667	0.333333333333333	0	0	0	1	0	0	SARSCOV2_vs_FJ588686.1	ORF2	dNNdNS	NA	NA	NA	NA	NA	NA	NA	NA	NA	NA	NA	NA	NA	NA	NA	NA	NA	NA	NA	NA	NA
ORF3a	all	ss12	267	CCG	ACC	GAC	2	GAACCGACG:GAGCCGACG	1:1	FALSE	1	1	1	0	0	0	0	0	SARSCOV2_vs_FJ588686.1	ORF2	dNNdNS	NA	NA	NA	NA	NA	NA	NA	NA	NA	NA	NA	NA	NA	NA	NA	NA	NA	NA	NA	NA	NA
ORF3a	all	ss12	268	ACG	GAC	GAC	2	CCGACGACG:CCGACGATG	1:1	FALSE	1.66666666666667	1	0.333333333333333	0	0	0	0	0	SARSCOV2_vs_FJ588686.1	ORF2	dNNdNS	NA	NA	NA	NA	NA	NA	NA	NA	NA	NA	NA	NA	NA	NA	NA	NA	NA	NA	NA	NA	NA
ORF3a	all	ss12	269	ACG	GAC	GAC	2	ACGACGACT:ACGATGACT	1:1	FALSE	2.16666666666667	0.5	0.333333333333333	0	0	0	1	0	SARSCOV2_vs_FJ588686.1	ORF2	dNNdNS	NA	NA	NA	NA	NA	NA	NA	NA	NA	NA	NA	NA	NA	NA	NA	NA	NA	NA	NA	NA	NA
ORF3a	all	ss12	270	ACT	GAC	TAC	2	ACGACTACT:ATGACTACT	1:1	FALSE	1.66666666666667	1	0.333333333333333	0	0	0	0	0	SARSCOV2_vs_FJ588686.1	ORF2	dNNdNS	NA	NA	NA	NA	NA	NA	NA	NA	NA	NA	NA	NA	NA	NA	NA	NA	NA	NA	NA	NA	NA
ORF3a	all	ss12	271	ACT	TAC	TAG	2	ACTACTAGC	2	FALSE	1	0	1	0	0	0	0	0	SARSCOV2_vs_FJ588686.1	ORF2	dNNdNS	NA	NA	NA	NA	NA	NA	NA	NA	NA	NA	NA	NA	NA	NA	NA	NA	NA	NA	NA	NA	NA
ORF3a	all	ss12	272	AGC	TAG	CGT	2	ACTAGCGTG	2	FALSE	0.666666666666667	0.333333333333333	0	0	0	0	0	0	SARSCOV2_vs_FJ588686.1	ORF2	dNNdNS	NA	NA	NA	NA	NA	NA	NA	NA	NA	NA	NA	NA	NA	NA	NA	NA	NA	NA	NA	NA	NA
ORF3a	all	ss12	273	GTG	CGT	GCC	2	AGCGTGCCT	2	FALSE	1	1	1	0	0	0	0	0	SARSCOV2_vs_FJ588686.1	ORF2	dNNdNS	NA	NA	NA	NA	NA	NA	NA	NA	NA	NA	NA	NA	NA	NA	NA	NA	NA	NA	NA	NA	NA
ORF3a	all	ss12	274	CCT	GCC	TTT	2	GTGCCTTTG	2	FALSE	1	1	1	0	0	0	0	0	SARSCOV2_vs_FJ588686.1	ORF2	dNNdNS	NA	NA	NA	NA	NA	NA	NA	NA	NA	NA	NA	NA	NA	NA	NA	NA	NA	NA	NA	NA	NA
ORF3a	all	ss12	275	TTG	TTT	GTA	2	CCTTTGTAA	2	FALSE	1.83333333333333	0.666666666666667	0.5	0	0	0	0	0	SARSCOV2_vs_FJ588686.1	ORF2	dNNdNS	NA	NA	NA	NA	NA	NA	NA	NA	NA	NA	NA	NA	NA	NA	NA	NA	NA	NA	NA	NA	NA
ORF3a	all	ss12	2	GAT	GGA	TTT	2	ATGGATTTG	2	FALSE	1.66666666666667	0.333333333333333	1	0	0	0	0	0	SARSCOV2_vs_GQ153541.1	ORF2	dNNdNS	1000	18	81.75000000000001	5	30.916666666666668	0.260656845281595	0.182159096576957	1.43092961142061	0.0784977487046378	0.0631296784349476	0.0884775660048704	NaN	NaN	0.101494786534469	0.439275892297431	774	0	226	0.226	0.774	0.452
ORF3a	all	ss12	3	TTG	TTT	GTT	2	GATTTGTTT	2	FALSE	1.83333333333333	0.666666666666667	0.5	0	0	0	0	0	SARSCOV2_vs_GQ153541.1	ORF2	dNNdNS	1000	18	81.08333333333334	5	30.916666666666668	0.263223932942835	0.182159096576957	1.44502216957159	0.0810648363658779	0.0658587822025013	0.0896168236502353	NaN	NaN	0.102317071611304	0.428191352205488	812	1	187	0.187	0.812	0.374
ORF3a	all	ss12	4	TTT	GTT	TAT	2	TTGTTTATG	2	FALSE	1.66666666666667	0.333333333333333	1	0	0	0	0	0	SARSCOV2_vs_GQ153541.1	ORF2	dNNdNS	1000	18	80.25000000000001	5	31.416666666666668	0.266505540694197	0.178884786483983	1.48981669113633	0.0876207542102134	0.0655148326822048	0.08807091439289	NaN	NaN	0.0971330394943801	0.367019939568534	796	1	203	0.203	0.796	0.406
ORF3a	all	ss12	5	ATG	TAT	GAG	2	TTTATGAGA:TTTATGAGC	1:1	FALSE	2	0	1	0	0	0	0	0	SARSCOV2_vs_GQ153541.1	ORF2	dNNdNS	1000	18	80.08333333333334	5	30.916666666666668	0.267171809494173	0.182159096576957	1.4666948536457	0.0850127129172165	0.0628421573810467	0.0891392430622366	NaN	NaN	0.0996707877260164	0.393695297691616	810	0	190	0.19	0.81	0.38
ORF3a	all	ss12	6	AGA	GAG	AAT	2	ATGAGAATC:ATGAGCATT	1:1	FALSE	2.08333333333333	0.583333333333333	0.333333333333333	0	1	0	0	0	SARSCOV2_vs_GQ153541.1	ORF2	dNNdNS	1000	18	79.58333333333334	5	30.416666666666668	0.26919097092383	0.185556129985381	1.45072529236861	0.0836348409384491	0.0661782155240559	0.093119199208798	NaN	NaN	0.107579307044859	0.436908077621978	778	0	222	0.222	0.778	0.444
ORF3a	all	ss12	7	ATC	AAT	CTT	2	AGAATCTTC:AGCATTTTC	1:1	FALSE	2	0.666666666666667	0.333333333333333	0	0	1	0	0	SARSCOV2_vs_GQ153541.1	ORF2	dNNdNS	1000	17	79.83333333333334	5	30.416666666666668	0.250477612683731	0.185556129985381	1.34987517094405	0.0649214826983507	0.0629685816541968	0.0888041020552078	NaN	NaN	0.102767939708487	0.527564007184376	745	0	255	0.255	0.745	0.51
ORF3a	all	ss12	8	TTC	CTT	CAC	2	ATCTTCACA:ATTTTCACA	1:1	FALSE	2	0.333333333333333	0.666666666666667	0	0	0	0	0	SARSCOV2_vs_GQ153541.1	ORF2	dNNdNS	1000	17	78.33333333333334	5	31.083333333333336	0.256193776295553	0.181054357970061	1.41501027187601	0.0751394183254918	0.0642953778327649	0.085584952268182	NaN	NaN	0.10618604337404	0.479180975098193	783	0	217	0.217	0.783	0.434
ORF3a	all	ss12	9	ACA	CAC	AAT	2	TTCACAATT:TTCACATTG	1:1	FALSE	1.66666666666667	1	0.333333333333333	0	0	0	0	0	SARSCOV2_vs_GQ153541.1	ORF2	dNNdNS	1000	17	78.66666666666667	5	30.75	0.254900869216763	0.183277466946071	1.39079218773668	0.071623402270692	0.0631122654125665	0.0899336799977696	NaN	NaN	0.0941245345311711	0.446691135173841	801	0	199	0.199	0.801	0.398
ORF3a	all	ss12	10	ATT	AAT	GGG	2	ACAATTGGA:ACATTGGGA	1:1	TRUE	1.91666666666667	0.666666666666667	0.416666666666667	0	2	0	0	0	SARSCOV2_vs_GQ153541.1	ORF2	dNNdNS	1000	17	78	5	31.416666666666668	0.257499995250869	0.178884786483983	1.43947397826323	0.0786152087668853	0.066591227552314	0.0910010931054831	NaN	NaN	0.0991285165786806	0.427740824486562	798	1	201	0.201	0.798	0.402
ORF3a	all	ss12	11	GGA	GGG	AAC	2	ATTGGAACT:TTGGGAGCA	1:1	FALSE	1.5	1	0.5	0	0	0	0	0	SARSCOV2_vs_GQ153541.1	ORF2	dNNdNS	1000	15	77.75	5	31.333333333333332	0.22303140124308	0.179422266799376	1.24305307931745	0.0436091344437048	0.0537029628302638	0.0900422300877704	NaN	NaN	0.090675451039233	0.630561627334348	718	1	281	0.281	0.718	0.562
ORF3a	all	ss12	12	ACT	AAC	AAT	2	GGAACTGTA:GGAGCAATC	1:1	TRUE	1.66666666666667	1	0.333333333333333	0	1	1	0	0	SARSCOV2_vs_GQ153541.1	ORF2	dNNdNS	1000	15	78.58333333333333	5	31.166666666666668	0.220282043117094	0.180507022556888	1.22035165167976	0.0397750205602068	0.052647622139764	0.0874458271536772	NaN	NaN	0.0875178312706494	0.649484069459832	684	0	316	0.316	0.684	0.632
ORF3a	all	ss12	13	ATC	AAT	AAC	2	ACTGTAACT:GCAATCACG	1:1	TRUE	1.75	0.833333333333333	0.416666666666667	0	1	1	0	0	SARSCOV2_vs_GQ153541.1	ORF2	dNNdNS	1000	15	78.74999999999999	5	31.166666666666668	0.219740343511106	0.180507022556888	1.21735066258629	0.0392333209542178	0.0522344698889065	0.086270238065672	NaN	NaN	0.0914926247532532	0.668058569283122	641	1	358	0.358	0.641	0.716
ORF3a	all	ss12	14	ACG	AAC	GCG	2	ATCACGCGC:GTAACTTTG	1:1	FALSE	1.66666666666667	1	0.333333333333333	0	0	1	0	0	SARSCOV2_vs_GQ153541.1	ORF2	dNNdNS	1000	14	78.99999999999999	5	31.083333333333332	0.202172332401979	0.181054357970061	1.11663886287349	0.021117974431918	0.0519465099561646	0.0893875756845932	NaN	NaN	0.0909164416976652	0.816321370946322	613	0	387	0.387	0.613	0.774
ORF3a	all	ss12	15	CGC	GCG	CAA	2	ACGCGCAAT:ACTTTGAAG	1:1	TRUE	1.33333333333333	0.916666666666667	0.75	0	1	1	1	0	SARSCOV2_vs_GQ153541.1	ORF2	dNNdNS	1000	15	78.91666666666664	5	31.166666666666668	0.219201320467129	0.180507022556888	1.21436450151432	0.0386942979102414	0.0539959600082457	0.0868874739753553	NaN	NaN	0.0907669958332626	0.66988662838149	687	1	312	0.312	0.687	0.624
ORF3a	all	ss12	16	AAG	CAA	GCA	2	CGCAATCCA:TTGAAGCAA	1:1	FALSE	2.33333333333333	0.333333333333333	0.333333333333333	0	1	0	0	0	SARSCOV2_vs_GQ153541.1	ORF2	dNNdNS	1000	14	78.58333333333331	4	31.416666666666668	0.203403693684308	0.139531497680893	1.45776184635737	0.0638721960034151	0.0510860599405066	0.0738935835137988	NaN	NaN	0.0837076182328972	0.44544000416723	800	0	200	0.2	0.8	0.4
ORF3a	all	ss12	17	CAA	GCA	AGC	2	AAGCAAGGT:AATCCAGCG	1:1	FALSE	1.16666666666667	0.666666666666667	1.16666666666667	0	0	0	1	0	SARSCOV2_vs_GQ153541.1	ORF2	dNNdNS	1000	14	78.08333333333331	4	31.75	0.204901396368095	0.137923200937065	1.48561949676322	0.0669781954310294	0.051167373539247	0.0754503099696323	NaN	NaN	0.0850107179172514	0.430767237979961	775	0	225	0.225	0.775	0.45
ORF3a	all	ss12	18	GCG	AGC	GAA	2	CAAGGTGAA:CCAGCGAAA	1:1	FALSE	1.66666666666667	1	0.333333333333333	0	1	0	0	0	SARSCOV2_vs_GQ153541.1	ORF2	dNNdNS	1000	14	79.08333333333331	4	30.916666666666664	0.20192785781644	0.142015736265178	1.42186959788309	0.0599121215512613	0.0529134574828185	0.0783324751724394	NaN	NaN	0.0934521109597874	0.521457900424207	752	0	248	0.248	0.752	0.496
ORF3a	all	ss12	19	AAA	GAA	AAT	2	GCGAAAATT:GGTGAAATC	1:1	FALSE	2.33333333333333	0.333333333333333	0.333333333333333	0	1	0	0	0	SARSCOV2_vs_GQ153541.1	ORF2	dNNdNS	1000	13	79.33333333333331	4	30.916666666666664	0.184892999968705	0.142015736265178	1.30191910298915	0.0428772637035266	0.0508947730296889	0.0815149207773312	NaN	NaN	0.0908206289109951	0.636848773392043	688	0	312	0.312	0.688	0.624
ORF3a	all	ss12	20	ATC	AAT	CAA	2	AAAATTGAA:GAAATCAAG	1:1	FALSE	2.16666666666667	0.5	0.333333333333333	0	0	0	0	0	SARSCOV2_vs_GQ153541.1	ORF2	dNNdNS	1000	12	79.49999999999999	4	31.083333333333332	0.16853783682123	0.141177857059553	1.19379795338681	0.0273599797616776	0.0468345570146206	0.0745346075205876	NaN	NaN	0.0888555264376882	0.758146751810059	643	0	357	0.357	0.643	0.714
ORF3a	all	ss12	21	AAG	CAA	AAA	2	ATCAAGGAT:ATTGAAAAT	1:1	TRUE	2.16666666666667	0.5	0.333333333333333	0	1	1	0	0	SARSCOV2_vs_GQ153541.1	ORF2	dNNdNS	1000	12	78.99999999999999	4	31.749999999999996	0.169734844556617	0.137923200937065	1.23064751545367	0.0318116436195513	0.0479457512156062	0.0759792687390453	NaN	NaN	0.0824244089057465	0.699534211504937	666	0	334	0.334	0.666	0.668
ORF3a	all	ss12	22	AAT	AAA	TGC	2	AAGGATGCT:GAAAATGCT	1:1	FALSE	2	0.333333333333333	0.666666666666667	0	1	0	0	0	SARSCOV2_vs_GQ153541.1	ORF2	dNNdNS	1000	11	77.66666666666666	4	32.416666666666664	0.156968578879544	0.134815620966532	1.16432040852678	0.022152957913012	0.0475856134276184	0.0735356196948212	NaN	NaN	0.0858839910159127	0.796452842700147	605	0	395	0.395	0.605	0.79
ORF3a	all	ss12	23	GCT	TGC	TAC	2	AATGCTTCT:GATGCTACT	1:1	FALSE	1.5	1	0.5	0	0	0	0	0	SARSCOV2_vs_GQ153541.1	ORF2	dNNdNS	1000	10	76.99999999999999	4	32.416666666666664	0.142608211856373	0.134815620966532	1.05780183953442	0.00779259088984111	0.0441119339658038	0.0749734055794762	NaN	NaN	0.0797450086443827	0.922155543554247	558	0	442	0.442	0.558	0.884
ORF3a	all	ss12	24	ACT	TAC	TCC	2	GCTACTCCT:GCTTCTCCT	1:1	FALSE	1.33333333333333	1	0.666666666666667	0	1	0	0	0	SARSCOV2_vs_GQ153541.1	ORF2	dNNdNS	1000	11	76.66666666666666	4	32.916666666666664	0.159249476407496	0.132575542143044	1.20119800253708	0.0266739342644514	0.0471323150912618	0.0733310045198692	NaN	NaN	0.0832340702789902	0.748612872176092	647	0	353	0.353	0.647	0.706
ORF3a	all	ss12	25	CCT	TCC	TGC	2	ACTCCTTCA:TCTCCTGCA	1:1	FALSE	1	1	1	0	0	0	0	0	SARSCOV2_vs_GQ153541.1	ORF2	dNNdNS	1000	10	76.5	5	33.08333333333333	0.143635503733589	0.168775880107432	0.851042836465493	-0.0251403763738432	0.0472346364047372	0.0860441355096092	NaN	NaN	0.0968146737351369	0.795114271428527	411	0	589	0.589	0.411	0.822
ORF3a	all	ss12	26	GCA	TGC	AAG	2	CCTGCAAGT:CCTTCAGAT	1:1	FALSE	1.25	0.75	0.75	0.25	1	0	0	0	SARSCOV2_vs_GQ153541.1	ORF2	dNNdNS	1000	10	77.66666666666666	5	32.58333333333333	0.141261198495611	0.171685985854599	0.822788172211364	-0.0304247873589874	0.0469420152538732	0.0885535061818065	NaN	NaN	0.0925473474427589	0.742345908996564	377	1	622	0.622	0.377	0.754
ORF3a	all	ss12	27	AGT	AAG	TAC	2	GCAAGTACT:TCAGATTTT	1:1	TRUE	2.33333333333333	0.333333333333333	0.333333333333333	0	1	0	1	0	SARSCOV2_vs_GQ153541.1	ORF2	dNNdNS	1000	9	77.75	5	32.5	0.12572916000110201	0.172180831233375	0.730215780121819	-0.0464516712322729	0.0431052409105515	0.0857490178751892	NaN	NaN	0.0931285030837809	0.617926537392177	285	0	715	0.715	0.285	0.57
ORF3a	all	ss12	28	ACT	TAC	TGT	2	AGTACTGTT:GATTTTGTT	1:1	TRUE	1.66666666666667	0.666666666666667	0.666666666666667	0	1	0	1	0	SARSCOV2_vs_GQ153541.1	ORF2	dNNdNS	1000	8	76.66666666666666	4	32.916666666666664	0.112359208671495	0.132575542143044	0.847510836880181	-0.0202163334715491	0.0410765928180105	0.0701499444370147	NaN	NaN	0.0848637483673741	0.811709631109446	439	0	561	0.561	0.439	0.878
ORF3a	all	ss12	29	GTT	TGT	TCA	2	ACTGTTCAT:TTTGTTCGC	1:1	FALSE	1.5	1	0.5	0	0	0	0	0	SARSCOV2_vs_GQ153541.1	ORF2	dNNdNS	1000	8	76.66666666666666	3	33.25	0.112359208671495	0.0961313950679982	1.16880867683256	0.0162278136034969	0.0386652997898228	0.0615864404130458	NaN	NaN	0.0737474968886483	0.825835626451859	611	0	389	0.389	0.611	0.778
ORF3a	all	ss12	30	CAT	TCA	CGC	2	GTTCATGCT:GTTCGCGCT	1:1	TRUE	1.33333333333333	0.666666666666667	1	0	0	1	1	0	SARSCOV2_vs_GQ153541.1	ORF2	dNNdNS	1000	9	76.5	3	33.75	0.127969137773073	0.094613463995175	1.35254679798637	0.0333556737778975	0.0435946086903916	0.0565967182858681	NaN	NaN	0.0774276747136217	0.666615381969677	686	0	314	0.314	0.686	0.628
ORF3a	all	ss12	31	GCT	CGC	TAC	2	CATGCTACT:CGCGCTACT	1:1	FALSE	1.25	1	0.75	0	0	0	0	0	SARSCOV2_vs_GQ153541.1	ORF2	dNNdNS	1000	9	76.66666666666666	2	33.25	0.1276658623949	0.0626996766264699	2.03614865759936	0.0649661857684305	0.0428532782007155	0.0467987789949891	NaN	NaN	0.0676751525361695	0.337069796280596	846	0	154	0.154	0.846	0.308
ORF3a	all	ss12	32	ACT	TAC	TGC	2	GCTACTGCA	2	FALSE	1	1	1	0	0	0	0	0	SARSCOV2_vs_GQ153541.1	ORF2	dNNdNS	1000	9	78.25	2	32.666666666666664	0.124855023415448	0.0638683562552301	1.95488080069736	0.0609866671602181	0.0411892275317739	0.0489322639667132	NaN	NaN	0.0710549460724578	0.390725221636862	812	0	188	0.188	0.812	0.376
ORF3a	all	ss12	33	GCA	TGC	AAC	2	ACTGCAACG	2	FALSE	1.5	1	0.5	0	0	0	0	0	SARSCOV2_vs_GQ153541.1	ORF2	dNNdNS	1000	9	79.58333333333333	2	31.999999999999996	0.122582464773988	0.0652585327422224	1.87841282393217	0.0573239320317657	0.0424972321844683	0.0489786243957432	NaN	NaN	0.0695021235036842	0.40949674344357	810	0	190	0.19	0.81	0.38
ORF3a	all	ss12	34	ACG	AAC	GAT	2	GCAACGATA	2	FALSE	1.66666666666667	1	0.333333333333333	0	0	0	0	0	SARSCOV2_vs_GQ153541.1	ORF2	dNNdNS	1000	10	79.75	2	32.5	0.137211534497054	0.0642103145422439	2.13690799484845	0.0730012199548105	0.0439842968924559	0.0491503314556242	NaN	NaN	0.069717654391238	0.295054358660873	848	0	152	0.152	0.848	0.304
ORF3a	all	ss12	35	ATA	GAT	ACC	2	ACGATACCA:ACGATACCG	1:1	FALSE	2	0.666666666666667	0.333333333333333	0	0	0	0	0	SARSCOV2_vs_GQ153541.1	ORF2	dNNdNS	1000	10	78.74999999999999	2	33.166666666666664	0.139125907283501	0.0628640039123036	2.21312513720227	0.0762619033711971	0.0458156033425208	0.0476809327681499	NaN	NaN	0.0692344711026235	0.270678266046497	868	0	132	0.132	0.868	0.264
ORF3a	all	ss12	36	CCA	ACC	ACT	2	ATACCACTA:ATACCGATA	1:1	FALSE	1	1	1	0	0	1	0	0	SARSCOV2_vs_GQ153541.1	ORF2	dNNdNS	1000	10	77.74999999999999	2	33.83333333333333	0.141094614194941	0.0615730216404005	2.29150057015171	0.0795215925545409	0.0449929622651686	0.0477114465628195	NaN	NaN	0.0674623259668082	0.238495520486615	888	0	112	0.112	0.888	0.224
ORF3a	all	ss12	37	ATA	ACT	ACA	2	CCACTACAA:CCGATACAA	1:1	FALSE	1.33333333333333	1	0.666666666666667	0	1	0	0	0	SARSCOV2_vs_GQ153541.1	ORF2	dNNdNS	1000	11	77.91666666666666	2	33.83333333333333	0.156408563919793	0.0615730216404005	2.54021257610601	0.0948355422793923	0.0480914675195202	0.0497596632332327	NaN	NaN	0.0689758802923848	0.169159732051318	924	0	76	0.076	0.924	0.152
ORF3a	all	ss12	38	CAA	ACA	AGC	2	ATACAAGCC:CTACAAGCC	1:1	FALSE	1.66666666666667	0.333333333333333	1	0	0	0	0	0	SARSCOV2_vs_GQ153541.1	ORF2	dNNdNS	1000	10	78.58333333333333	2	33.83333333333333	0.139450189981991	0.0615730216404005	2.26479367532764	0.0778771683415902	0.0446636864543213	0.0455544664979719	NaN	NaN	0.0687231854744099	0.257129940859384	879	0	121	0.121	0.879	0.242
ORF3a	all	ss12	39	GCC	AGC	CAC	2	CAAGCCACA:CAAGCCTCA	1:1	FALSE	1.66666666666667	1	0.333333333333333	0	0	0	0	0	SARSCOV2_vs_GQ153541.1	ORF2	dNNdNS	1000	10	78.41666666666666	2	33.33333333333333	0.13977599230927	0.0625362067042884	2.23512105507489	0.0772397856049819	0.0445723856878184	0.0496214680475213	NaN	NaN	0.0682367293562062	0.257660263158401	879	1	120	0.12	0.879	0.24
ORF3a	all	ss12	40	ACA	CAC	ACT	2	GCCACATTC:GCCTCACTC	1:1	FALSE	1.33333333333333	1	0.666666666666667	0	1	0	0	0	SARSCOV2_vs_GQ153541.1	ORF2	dNNdNS	1000	10	78.41666666666666	2	33.33333333333333	0.13977599230927	0.0625362067042884	2.23512105507489	0.0772397856049819	0.0441550110566061	0.0476141420655804	NaN	NaN	0.0703612723359833	0.272309331487344	869	0	131	0.131	0.869	0.262
ORF3a	all	ss12	41	CTC	ACT	CCC	2	ACATTCCCT:TCACTCCCT	1:1	FALSE	1.5	0.666666666666667	0.833333333333333	0	1	0	0	0	SARSCOV2_vs_GQ153541.1	ORF2	dNNdNS	1000	10	78.91666666666666	2	33	0.138803133576506	0.0631952577133049	2.19641692429214	0.0756078758632013	0.0458512495123188	0.0473348695978833	NaN	NaN	0.0727287652268912	0.29853183832176	855	1	144	0.144	0.855	0.288
ORF3a	all	ss12	42	CCT	CCC	TTT	2	CTCCCTTTC:TTCCCTTTC	1:1	FALSE	1	1	1	0	0	0	0	0	SARSCOV2_vs_GQ153541.1	ORF2	dNNdNS	1000	9	79.08333333333333	2	32.5	0.123424890893523	0.0642103145422439	1.9221972633746	0.0592145763512795	0.0420617977750757	0.0483585351465239	NaN	NaN	0.0669470839613273	0.376427324885411	813	0	187	0.187	0.813	0.374
ORF3a	all	ss12	43	TTC	TTT	CGG	2	CCTTTCGGA	2	FALSE	2	0.333333333333333	0.666666666666667	0	0	0	0	0	SARSCOV2_vs_GQ153541.1	ORF2	dNNdNS	1000	9	79.08333333333333	2	32.5	0.123424890893523	0.0642103145422439	1.9221972633746	0.0592145763512795	0.0416278568652949	0.0493893945238725	NaN	NaN	0.0677304500126328	0.38197223109365	833	0	167	0.167	0.833	0.334
ORF3a	all	ss12	44	GGA	CGG	ATG	2	TTCGGATGG	2	FALSE	1	1	1	0	0	0	0	0	SARSCOV2_vs_GQ153541.1	ORF2	dNNdNS	1000	9	78.75	2	32.83333333333333	0.123992985319038	0.0635300231041221	1.95172265427671	0.0604629622149156	0.0417527221225199	0.0485472123386117	NaN	NaN	0.0700606341031039	0.38813248381495	832	0	168	0.168	0.832	0.336
ORF3a	all	ss12	45	TGG	ATG	GCT	2	GGATGGCTT	2	FALSE	3	0	0	0	0	0	0	0	SARSCOV2_vs_GQ153541.1	ORF2	dNNdNS	1000	9	78.75	2	32.83333333333333	0.123992985319038	0.0635300231041221	1.95172265427671	0.0604629622149156	0.0411820942335264	0.0484523556867824	NaN	NaN	0.0686612140653866	0.378535169970194	815	0	185	0.185	0.815	0.37
ORF3a	all	ss12	46	CTT	GCT	TAT	2	TGGCTTATT	2	FALSE	1	1	1	0	0	0	0	0	SARSCOV2_vs_GQ153541.1	ORF2	dNNdNS	1000	9	77	2	33.58333333333333	0.127063613968535	0.0620508745044359	2.04773284797866	0.0650127394640992	0.0430566402495245	0.0467245697623764	NaN	NaN	0.0666930797039994	0.329657056690349	852	0	148	0.148	0.852	0.296
ORF3a	all	ss12	47	ATT	TAT	TGT	2	CTTATTGTT	2	FALSE	1.33333333333333	0.666666666666667	1	0	0	0	0	0	SARSCOV2_vs_GQ153541.1	ORF2	dNNdNS	1000	9	77	2	33.58333333333333	0.127063613968535	0.0620508745044359	2.04773284797866	0.0650127394640992	0.0428380131969509	0.0494631831495249	NaN	NaN	0.0637359176893259	0.307712809290294	867	0	133	0.133	0.867	0.266
ORF3a	all	ss12	48	GTT	TGT	TGG	2	ATTGTTGGC	2	FALSE	1.5	1	0.5	0	0	0	0	0	SARSCOV2_vs_GQ153541.1	ORF2	dNNdNS	1000	10	76.5	2	33.58333333333333	0.143635503733589	0.0620508745044359	2.31480224703877	0.0815846292291533	0.0473833565639539	0.0490988887515156	NaN	NaN	0.0708983612882459	0.249844735526191	890	1	109	0.109	0.89	0.218
ORF3a	all	ss12	49	GGC	TGG	CGT	2	GTTGGCGTT	2	FALSE	2	1	0	0	0	0	0	0	SARSCOV2_vs_GQ153541.1	ORF2	dNNdNS	1000	10	76.58333333333333	2	33.5	0.143463258720043	0.0622118122355632	2.30604532426774	0.0812514464844796	0.0450798436276348	0.0473358823295456	NaN	NaN	0.0688077791705273	0.237663584910475	893	0	107	0.107	0.893	0.214
ORF3a	all	ss12	50	GTT	CGT	TGC	2	GGCGTTGCA	2	FALSE	1	1	1	0	0	0	0	0	SARSCOV2_vs_GQ153541.1	ORF2	dNNdNS	1000	10	76.08333333333333	2	34	0.144502989596306	0.0612585232607003	2.35890422923418	0.0832444663356058	0.0481987770580564	0.0480838889155692	NaN	NaN	0.0663331433971238	0.209498618833399	891	0	109	0.109	0.891	0.218
ORF3a	all	ss12	51	GCA	TGC	ACT	2	GTTGCACTT	2	FALSE	1.5	1	0.5	0	0	0	0	0	SARSCOV2_vs_GQ153541.1	ORF2	dNNdNS	1000	11	77.16666666666666	2	33.166666666666664	0.158100771086867	0.0628640039123036	2.51496502366316	0.0952367671745638	0.0481382303700708	0.0451380675565274	NaN	NaN	0.068703057150452	0.165683222861558	910	1	89	0.089	0.91	0.178
ORF3a	all	ss12	52	CTT	ACT	TCT	2	GCACTTCTT	2	FALSE	1	1	1	0	0	0	0	0	SARSCOV2_vs_GQ153541.1	ORF2	dNNdNS	1000	12	78	2	33.33333333333333	0.172180831233375	0.0625362067042884	2.75329829401961	0.109644624529087	0.0493213980325158	0.0485604859102661	NaN	NaN	0.0708889145192194	0.121933083280198	933	0	67	0.067	0.933	0.134
ORF3a	all	ss12	53	CTT	TCT	TGC	2	CTTCTTGCT	2	FALSE	1	1	1	0	0	0	0	0	SARSCOV2_vs_GQ153541.1	ORF2	dNNdNS	1000	12	78.66666666666666	2	33.33333333333333	0.170542381646746	0.0625362067042884	2.72709827849298	0.108006174942457	0.0479358512619985	0.0483472846273295	NaN	NaN	0.0727186121663714	0.13747449359692	914	0	86	0.086	0.914	0.172
ORF3a	all	ss12	54	GCT	TGC	TGT	2	CTTGCTGTT	2	FALSE	1.5	1	0.5	0	0	0	0	0	SARSCOV2_vs_GQ153541.1	ORF2	dNNdNS	1000	12	79.33333333333333	2	32.666666666666664	0.168934951133241	0.0638683562552301	2.64504930200716	0.105066594878011	0.0482190730227063	0.0495382745598897	NaN	NaN	0.070341271762409	0.135262088639787	934	0	66	0.066	0.934	0.132
ORF3a	all	ss12	55	GTT	TGT	TTT	2	GCTGTTTTT	2	FALSE	1.5	1	0.5	0	0	0	0	0	SARSCOV2_vs_GQ153541.1	ORF2	dNNdNS	1000	13	79.16666666666666	3	33.166666666666664	0.185334556070405	0.0963891381007337	1.92277428476138	0.0889454179696709	0.0504632645740064	0.0619196058018996	NaN	NaN	0.076173320095843	0.242939280978581	883	0	117	0.117	0.883	0.234
ORF3a	all	ss12	56	TTT	TTT	TCA	2	GTTTTTCAA:GTTTTTCAG	1:1	FALSE	2.33333333333333	0.333333333333333	0.333333333333333	0	0	0	0	0	SARSCOV2_vs_GQ153541.1	ORF2	dNNdNS	1000	13	79.83333333333333	3	33.166666666666664	0.183580928580378	0.0963891381007337	1.90458107830078	0.087191790479644593	0.0507529948236988	0.0572356289618445	NaN	NaN	0.0801368429403671	0.276579102649158	866	0	134	0.134	0.866	0.268
ORF3a	all	ss12	57	CAA	TCA	AAG	2	TTTCAAAGC:TTTCAGAGC	1:1	FALSE	0.5	0.5	1	0	0	1	0	0	SARSCOV2_vs_GQ153541.1	ORF2	dNNdNS	1000	14	78.66666666666667	3	33.83333333333333	0.20315621560155	0.0943651299007743	2.15287379792907	0.108791085700776	0.0558326831816658	0.0559656002562467	NaN	NaN	0.0816597832577494	0.182778697138154	917	0	83	0.083	0.917	0.166
ORF3a	all	ss12	58	AGC	AAG	CGC	2	CAAAGCGCT:CAGAGCGCT	1:1	FALSE	2.33333333333333	0.333333333333333	0.333333333333333	0	0	0	0	0	SARSCOV2_vs_GQ153541.1	ORF2	dNNdNS	1000	14	79.16666666666667	3	33.83333333333333	0.201683977327343	0.0943651299007743	2.13727229051044	0.107318847426569	0.053198253693273	0.0581427492846843	NaN	NaN	0.0805568378112348	0.182790283965404	918	0	82	0.082	0.918	0.164
ORF3a	all	ss12	59	GCT	CGC	TTC	2	AGCGCTTCC:AGCGCTTCT	1:1	FALSE	1	1	1	0	0	0	0	0	SARSCOV2_vs_GQ153541.1	ORF2	dNNdNS	1000	15	78.33333333333334	3	34.166666666666664	0.221099655165484	0.0933847109044368	2.36762156271749	0.127714944261047	0.0567717855664201	0.0552613937666459	NaN	NaN	0.080005189903163	0.110414411866463	941	0	59	0.059	0.941	0.118
ORF3a	all	ss12	60	TCC	TTC	CAA	2	GCTTCCAAA:GCTTCTAAA	1:1	FALSE	1.66666666666667	1	0.333333333333333	0	0	0	0	0	SARSCOV2_vs_GQ153541.1	ORF2	dNNdNS	1000	15	78.66666666666667	3	33.833333333333336	0.220010857490594	0.0943651299007742	2.3314847096797	0.12564572758982	0.0603491614239009	0.058464486827413	NaN	NaN	0.0829665924702077	0.129920997712943	928	0	72	0.072	0.928	0.144
ORF3a	all	ss12	61	AAA	CAA	AAT	2	TCCAAAATC:TCTAAAGTA	1:1	FALSE	2.33333333333333	0.333333333333333	0.333333333333333	0	0	0	0	0	SARSCOV2_vs_GQ153541.1	ORF2	dNNdNS	1000	15	78.5	3	34	0.220553902912914	0.0938723572155045	2.34950851832328	0.126681545697409	0.0583890414996778	0.0593300547273049	NaN	NaN	0.081689166825886	0.120955531543002	953	0	47	0.047	0.953	0.094
ORF3a	all	ss12	62	ATC	AAT	AAT	2	AAAATCATA:AAAGTAATT	1:1	TRUE	1.83333333333333	0.833333333333333	0.333333333333333	0	1	1	0	0	SARSCOV2_vs_GQ153541.1	ORF2	dNNdNS	1000	15	77.16666666666667	3	34.666666666666664	0.224997455190221	0.0919517415692493	2.44690803404494	0.133045713620971	0.0577295191687837	0.0577483591900622	NaN	NaN	0.0816637590749717	0.103272974355586	951	0	49	0.049	0.951	0.098
ORF3a	all	ss12	63	ATA	AAT	AAC	2	ATCATAACC:GTAATTGCG	1:1	FALSE	2	0.666666666666667	0.333333333333333	0	0	1	0	0	SARSCOV2_vs_GQ153541.1	ORF2	dNNdNS	1000	15	77.16666666666667	3	34.666666666666664	0.224997455190221	0.0919517415692493	2.44690803404494	0.133045713620971	0.058705812325631	0.0568768994909153	NaN	NaN	0.0820141500978306	0.104754374268704	939	0	61	0.061	0.939	0.122
ORF3a	all	ss12	64	ACC	AAC	CCT	2	ATAACCCTC:ATTGCGCTT	1:1	TRUE	1.58333333333333	1	0.416666666666667	0	1	1	0	0	SARSCOV2_vs_GQ153541.1	ORF2	dNNdNS	1000	15	76.5	3	35	0.227287577010071	0.0910206427532006	2.4970992308454	0.136266934256871	0.0603093085309233	0.0584230189399407	NaN	NaN	0.0838356606034372	0.104076209100892	940	0	60	0.06	0.94	0.12
ORF3a	all	ss12	65	CTC	CCT	CAA	2	ACCCTCAAA:GCGCTTCAT	1:1	FALSE	1	1	1	0	0	0	0	0	SARSCOV2_vs_GQ153541.1	ORF2	dNNdNS	1000	15	76.41666666666667	3	35.583333333333336	0.227577149508142	0.0894358561096487	2.54458512958306	0.13814129339849399	0.0591370809363645	0.0546427056439805	NaN	NaN	0.0814817107958802	0.0900060783833069	953	0	47	0.047	0.953	0.094
ORF3a	all	ss12	66	AAA	CAA	AAA	2	CTCAAAAAG:CTTCATAGA	1:1	FALSE	1.83333333333333	0.5	0.666666666666667	0	1	0	0	0	SARSCOV2_vs_GQ153541.1	ORF2	dNNdNS	1000	15	76.75	3	35.583333333333336	0.226423297579346	0.0894358561096487	2.53168368290398	0.136987441469697	0.0581628151906287	0.0535730976756754	NaN	NaN	0.0777281848563882	0.0780032841959442	958	0	42	0.042	0.958	0.084
ORF3a	all	ss12	67	AAG	AAA	AAG	2	AAAAAGAGA:CATAGAAGG	1:1	TRUE	2.16666666666667	0.5	0.333333333333333	0	0	1	1	0	SARSCOV2_vs_GQ153541.1	ORF2	dNNdNS	1000	14	76.5	3	35.916666666666664	0.209794072585264	0.0885548256923263	2.36908684473244	0.121239246892938	0.0544635934899598	0.0557241773377955	NaN	NaN	0.081350925365146	0.136139031357736	933	0	67	0.067	0.933	0.134
ORF3a	all	ss12	68	AGA	AAG	ATG	2	AAGAGATGG:AGAAGGTGG	1:1	FALSE	1.91666666666667	0.75	0.333333333333333	0	0	1	0	0	SARSCOV2_vs_GQ153541.1	ORF2	dNNdNS	1000	15	76.5	2	35.916666666666664	0.227287577010071	0.0578600049104132	3.92823293675811	0.169427572099658	0.0570953897324319	0.0413382528294744	NaN	NaN	0.068504959261395	0.0133903125232422	992	0	8	0.008	0.992	0.016
ORF3a	all	ss12	69	TGG	ATG	GCA	2	AGATGGCAA:AGGTGGCAG	1:1	FALSE	2.5	0	0.5	0	0	0	0	0	SARSCOV2_vs_GQ153541.1	ORF2	dNNdNS	1000	16	76.08333333333333	2	36.333333333333336	0.246788896582768	0.0571705240409132	4.31671566288526	0.189618372541855	0.0615452674786275	0.0418815116583637	NaN	NaN	0.070300854058684	0.00699165700451994	997	0	3	0.003	0.997	0.006
ORF3a	all	ss12	70	CAA	GCA	ACT	2	TGGCAACTA:TGGCAGCTC	1:1	FALSE	1.66666666666667	0.333333333333333	1	0	0	1	0	0	SARSCOV2_vs_GQ153541.1	ORF2	dNNdNS	1000	16	75.91666666666666	3	36.166666666666664	0.24743074621853	0.0879053734766805	2.81473971877462	0.159525372741849	0.0624096435619575	0.0568603223115177	NaN	NaN	0.0868757115534328	0.0663209505569489	959	0	41	0.041	0.959	0.082
ORF3a	all	ss12	71	CTA	ACT	AGC	2	CAACTAGCA:CAGCTCGCC	1:1	FALSE	0.833333333333333	1.16666666666667	1	0	0	1	0	0	SARSCOV2_vs_GQ153541.1	ORF2	dNNdNS	1000	16	76.25	3	35.833333333333336	0.246150398079761	0.0887734500607747	2.77279296806922	0.157376948018986	0.0593254442869578	0.0543947974950489	NaN	NaN	0.0840242457877855	0.0610691481156806	966	0	34	0.034	0.966	0.068
ORF3a	all	ss12	72	GCA	AGC	ACT	2	CTAGCACTC:CTCGCCTTA	1:1	FALSE	1.33333333333333	1	0.666666666666667	0	0	1	0	0	SARSCOV2_vs_GQ153541.1	ORF2	dNNdNS	1000	18	76.99999999999999	3	35.25	0.280135131226172	0.0903346148069003	3.10108292181231	0.189800516419271	0.0731229861658043	0.0564563079400652	NaN	NaN	0.0955807617233143	0.0470599059635767	978	0	22	0.022	0.978	0.044
ORF3a	all	ss12	73	CTC	ACT	ATA	2	GCACTCTCC:GCCTTATAT	1:1	TRUE	1.16666666666667	0.833333333333333	1	0	1	1	0	0	SARSCOV2_vs_GQ153541.1	ORF2	dNNdNS	1000	18	77.49999999999999	3	34.916666666666664	0.277947211843005	0.091251642986027	3.04594199893547	0.186695568856978	0.0690784606118157	0.0544504332254497	NaN	NaN	0.0909164050830736	0.0400254620583737	978	0	22	0.022	0.978	0.044
ORF3a	all	ss12	74	TAT	ATA	CAA	2	CTCTCCAAG:TTATATAAA	1:1	FALSE	1.16666666666667	1	0.833333333333333	0	0	0	1	0	SARSCOV2_vs_GQ153541.1	ORF2	dNNdNS	1000	18	78.33333333333331	3	34.416666666666664	0.274376485003047	0.0926626795339059	2.96102472304021	0.181713805469142	0.0699489796529073	0.0578835962227493	NaN	NaN	0.0909951315248523	0.0458293282943151	977	0	23	0.023	0.977	0.046
ORF3a	all	ss12	75	AAA	CAA	AGG	2	TATAAAGGC:TCCAAGGGT	1:1	FALSE	2.16666666666667	0.333333333333333	0.5	0	0	1	0	0	SARSCOV2_vs_GQ153541.1	ORF2	dNNdNS	1000	18	78.83333333333331	2	34.25	0.272278228294921	0.0607927570603562	4.47879388040582	0.211485471234565	0.0686491608942754	0.0447847743008699	NaN	NaN	0.0838911064233707	0.0117037741859636	995	0	5	0.005	0.995	0.01
ORF3a	all	ss12	76	GGC	AGG	CGT	2	AAAGGCGTT:AAGGGTGTT	1:1	FALSE	1.33333333333333	1	0.666666666666667	0	0	1	0	0	SARSCOV2_vs_GQ153541.1	ORF2	dNNdNS	1000	18	79.33333333333331	2	34.083333333333336	0.270212163986199	0.0611024764460933	4.42227843620363	0.209109687540105	0.0701119689504863	0.0450863226060693	NaN	NaN	0.0812449214800471	0.0100583002183867	994	0	6	0.006	0.994	0.012
ORF3a	all	ss12	77	GTT	CGT	TCA	2	GGCGTTCAA:GGTGTTCAC	1:1	FALSE	1.25	1	0.75	0	0	0	0	0	SARSCOV2_vs_GQ153541.1	ORF2	dNNdNS	1000	18	79.91666666666666	2	33.75	0.267841453433817	0.0617314855970427	4.33881431563423	0.206109967836775	0.0677098237434828	0.045623812713033	NaN	NaN	0.0797931318708244	0.00979299959135379	997	0	3	0.003	0.997	0.006
ORF3a	all	ss12	78	CAA	TCA	ACT	2	GTTCAACTT:GTTCACTTT	1:1	FALSE	1.66666666666667	0.333333333333333	1	0	1	0	0	0	SARSCOV2_vs_GQ153541.1	ORF2	dNNdNS	1000	20	80.41666666666666	2	33.5	0.30215833840741	0.0622118122355632	4.85692873345815	0.239946526171847	0.0755238219731582	0.0440119112478214	NaN	NaN	0.0899823512294532	0.00766238501416335	999	0	1	0.001	0.999	0.002
ORF3a	all	ss12	79	CTT	ACT	TGT	2	CAACTTGTA:CACTTTGTT	1:1	FALSE	1.33333333333333	0.666666666666667	1	0	1	0	0	0	SARSCOV2_vs_GQ153541.1	ORF2	dNNdNS	1000	19	81.24999999999999	2	33	0.280251250519624	0.0631952577133049	4.43468799179564	0.217055992806319	0.0752731479757956	0.0481417673946642	NaN	NaN	0.0869476324091064	0.0125461349856165	995	0	5	0.005	0.995	0.01
ORF3a	all	ss12	80	GTA	TGT	ATG	2	CTTGTATGT:TTTGTTTGC	1:1	FALSE	1.5	0.833333333333333	0.5	0.166666666666667	0	1	0	0	SARSCOV2_vs_GQ153541.1	ORF2	dNNdNS	1000	18	80.75	2	33	0.26452672930594	0.0631952577133049	4.18586360555735	0.201331471592635	0.0731201471163198	0.0476808025079876	NaN	NaN	0.0839700967264689	0.0165003181117016	996	0	4	0.004	0.996	0.008
ORF3a	all	ss12	81	TGC	ATG	CAA	2	GTATGTAAT:GTTTGCAAC	1:1	FALSE	2.83333333333333	0	0.166666666666667	0	0	0	0	0	SARSCOV2_vs_GQ153541.1	ORF2	dNNdNS	1000	18	81.08333333333333	2	33.166666666666664	0.263223932942835	0.0628640039123036	4.18719643295449	0.200359929030531	0.0732852101783441	0.0466526189314453	NaN	NaN	0.0890201479059798	0.0244029200158199	993	0	7	0.007	0.993	0.014
ORF3a	all	ss12	82	AAC	CAA	CTT	2	TGCAACTTG:TGTAATATG	1:1	FALSE	2.33333333333333	0.333333333333333	0.333333333333333	0	0	1	0	0	SARSCOV2_vs_GQ153541.1	ORF2	dNNdNS	1000	18	80.25	2	34	0.266505540694197	0.0612585232607003	4.35050547268367	0.205247017433496	0.0742287937222731	0.0451095720070195	NaN	NaN	0.0892587969260752	0.0214788422556314	988	0	12	0.012	0.988	0.024
ORF3a	all	ss12	83	ATG	CTT	GCT	2	AACTTGCTG:AATATGCTG	1:1	FALSE	1.66666666666667	0.333333333333333	1	0	1	0	0	0	SARSCOV2_vs_GQ153541.1	ORF2	dNNdNS	1000	18	80.25	2	34	0.266505540694197	0.0612585232607003	4.35050547268367	0.205247017433496	0.0740841322666429	0.045422675527516	NaN	NaN	0.083439012075597	0.0138997120904993	989	0	11	0.011	0.989	0.022
ORF3a	all	ss12	84	CTG	GCT	GCT	2	ATGCTGCTG:TTGCTGTTG	1:1	FALSE	0.666666666666667	1.33333333333333	1	0	0	0	0	0	SARSCOV2_vs_GQ153541.1	ORF2	dNNdNS	1000	17	80.83333333333333	2	33.5	0.246807726551292	0.0622118122355632	3.96721647678036	0.184595914315729	0.070973198203354	0.0457628698249556	NaN	NaN	0.0814634637497494	0.0234516046210421	991	0	9	0.009	0.991	0.018
ORF3a	all	ss12	85	CTG	GCT	GCT	2	CTGCTGCTT:CTGTTGTTG	1:1	FALSE	1	1	1	0	0	1	0	0	SARSCOV2_vs_GQ153541.1	ORF2	dNNdNS	1000	18	81.58333333333333	2	33.166666666666664	0.26129386407213	0.0628640039123036	4.15649414308131	0.198429860159827	0.0689155876132742	0.0474456655338691	NaN	NaN	0.0836216206508134	0.0176466894550197	995	0	5	0.005	0.995	0.01
ORF3a	all	ss12	86	CTT	GCT	GTT	2	CTGCTTTTT:TTGTTGTTT	1:1	TRUE	1.16666666666667	0.833333333333333	1	0	1	1	0	0	SARSCOV2_vs_GQ153541.1	ORF2	dNNdNS	1000	18	82.08333333333333	2	32.666666666666664	0.259392172808674	0.0638683562552301	4.06135664071411	0.195523816553444	0.0725102272303411	0.0486218011035715	NaN	NaN	0.0809832653175225	0.015762312991185	996	0	4	0.004	0.996	0.008
ORF3a	all	ss12	87	TTT	GTT	TGT	2	CTTTTTGTG:TTGTTTGTA	1:1	FALSE	2	0.333333333333333	0.666666666666667	0	0	0	0	0	SARSCOV2_vs_GQ153541.1	ORF2	dNNdNS	1000	17	83.08333333333333	2	32	0.238934336330373	0.0652585327422224	3.66135011453884	0.17367580358815	0.0663640332595859	0.0479691267834599	NaN	NaN	0.0787851091028133	0.0274945230982069	978	0	22	0.022	0.978	0.044
ORF3a	all	ss12	88	GTA	TGT	AAC	2	TTTGTAACA:TTTGTGACA	1:1	FALSE	1.5	1	0.5	0	0	1	0	0	SARSCOV2_vs_GQ153541.1	ORF2	dNNdNS	1000	17	83.41666666666666	2	31.666666666666664	0.237810785479922	0.0659765797094679	3.60447277696323	0.171834205770454	0.0643833498060982	0.0493611321768239	NaN	NaN	0.0805438655112258	0.0328899701474737	984	0	16	0.016	0.984	0.032
ORF3a	all	ss12	89	ACA	AAC	AAT	2	GTAACAGTT:GTGACAATT	1:1	FALSE	1.66666666666667	1	0.333333333333333	0	0	0	0	0	SARSCOV2_vs_GQ153541.1	ORF2	dNNdNS	1000	17	82.91666666666666	2	32.166666666666664	0.239500136249871	0.0649053422482923	3.6899911155799	0.174594794001579	0.0675296189003783	0.0510115379234311	NaN	NaN	0.079172191206866	0.0274362734477132	991	0	9	0.009	0.991	0.018
ORF3a	all	ss12	90	ATT	AAT	TTA	2	ACAATTTAC:ACAGTTTAC	1:1	FALSE	1.83333333333333	0.5	0.333333333333333	0.333333333333333	1	0	0	0	SARSCOV2_vs_GQ153541.1	ORF2	dNNdNS	1000	17	82.58333333333331	2	32.833333333333336	0.240639882456706	0.0635300231041221	3.78781355174877	0.177109859352584	0.0654971462865601	0.046355168650948	NaN	NaN	0.0821290721337055	0.0310460538736081	988	0	12	0.012	0.988	0.024
ORF3a	all	ss12	91	TAC	TTA	CTC	2	ATTTACTCA:GTTTACTCA	1:1	FALSE	1.66666666666667	1	0.333333333333333	0	0	0	0	0	SARSCOV2_vs_GQ153541.1	ORF2	dNNdNS	1000	16	81.74999999999999	2	33.5	0.226800603533016	0.0622118122355632	3.64561962403928	0.164588791297453	0.0704879447252444	0.0465386090395603	NaN	NaN	0.0750065757023138	0.0282120658108756	984	0	16	0.016	0.984	0.032
ORF3a	all	ss12	92	TCA	CTC	ACA	2	TACTCACAC	2	FALSE	1	1	1	0	0	0	0	0	SARSCOV2_vs_GQ153541.1	ORF2	dNNdNS	1000	16	81.41666666666664	2	33.833333333333336	0.227885636068375	0.0615730216404005	3.70106306296409	0.166312614427975	0.0685320616374398	0.0444353486462385	NaN	NaN	0.081441771506372	0.0411411588888677	978	0	22	0.022	0.978	0.044
ORF3a	all	ss12	93	CAC	ACA	CCT	2	TCACACCTT	2	FALSE	1.66666666666667	0.333333333333333	1	0	0	0	0	0	SARSCOV2_vs_GQ153541.1	ORF2	dNNdNS	1000	16	81.08333333333331	2	32.833333333333336	0.228981181189789	0.0635300231041221	3.60429872368378	0.165451158085667	0.0677750516063118	0.0456606880700832	NaN	NaN	0.0791290930083485	0.0365368732960082	984	0	16	0.016	0.984	0.032
ORF3a	all	ss12	94	CTT	CCT	TCT	2	CACCTTCTA:CACCTTTTG	1:1	FALSE	1	1	1	0	0	0	0	0	SARSCOV2_vs_GQ153541.1	ORF2	dNNdNS	1000	16	80.91666666666664	2	32.333333333333336	0.229532944197988	0.0645559565784322	3.555565688491	0.164976987619556	0.0658567792188083	0.0485949731800217	NaN	NaN	0.0819541943409509	0.0441105289625344	979	0	21	0.021	0.979	0.042
ORF3a	all	ss12	95	CTA	TCT	ACT	2	CTTCTACTT:CTTTTGCTC	1:1	TRUE	1.25	1	0.75	0	0	2	0	0	SARSCOV2_vs_GQ153541.1	ORF2	dNNdNS	1000	16	82.24999999999997	2	31.666666666666668	0.225192434762777	0.0659765797094679	3.4132177774966	0.15921585505331	0.0657030003201484	0.047826548062052	NaN	NaN	0.0791834493278597	0.0443548937153934	975	0	25	0.025	0.975	0.05
ORF3a	all	ss12	96	CTC	ACT	CGT	2	CTACTTCTA:TTGCTCGTT	1:1	FALSE	1	1	1	0	0	1	0	0	SARSCOV2_vs_GQ153541.1	ORF2	dNNdNS	1000	16	81.99999999999997	2	31.916666666666668	0.225993636641676	0.0654365742860851	3.45362878645884	0.160557062355591	0.0664501161377797	0.0483953660756042	NaN	NaN	0.0793256291725134	0.0429675720387395	980	0	20	0.02	0.98	0.04
ORF3a	all	ss12	97	CTA	CGT	AGC	2	CTCGTTGCT:CTTCTAGCT	1:1	TRUE	0.833333333333333	1.16666666666667	1	0	1	1	0	0	SARSCOV2_vs_GQ153541.1	ORF2	dNNdNS	1000	16	83.3333333333333	2	31.25	0.221785683111784	0.0668966841033532	3.31534643434841	0.154888999008431	0.0658581403332106	0.0524521020877918	NaN	NaN	0.0792055671842837	0.0505203432109952	975	0	25	0.025	0.975	0.05
ORF3a	all	ss12	98	GCT	AGC	TGC	2	CTAGCTGCT:GTTGCTGCT	1:1	FALSE	1.58333333333333	1	0.416666666666667	0	0	0	0	0	SARSCOV2_vs_GQ153541.1	ORF2	dNNdNS	1000	16	83.74999999999997	2	31	0.220502877731968	0.0674611774972046	3.26858922290682	0.153041700234763	0.0665573743004175	0.0467984997076646	NaN	NaN	0.0808076472773756	0.058238125057377	974	0	26	0.026	0.974	0.052
ORF3a	all	ss12	99	GCT	TGC	TGG	2	GCTGCTGGC:GCTGCTTGC	1:1	FALSE	1.5	0.833333333333333	0.5	0.166666666666667	0	0	0	0	SARSCOV2_vs_GQ153541.1	ORF2	dNNdNS	1000	16	84.49999999999997	2	30.75	0.218231098881568	0.0680352852661241	3.20761643062043	0.150195813615444	0.0641183639792439	0.0508401878388051	NaN	NaN	0.0806355731904481	0.0625115890266461	968	0	32	0.032	0.968	0.064
ORF3a	all	ss12	100	GGC	TGG	CAT	2	GCTGGCCTT:GCTTGCATG	1:1	FALSE	2.08333333333333	0.75	0.166666666666667	0	1	0	0	0	SARSCOV2_vs_GQ153541.1	ORF2	dNNdNS	1000	16	85.49999999999997	2	30.75	0.215274383162239	0.0680352852661241	3.1641578677914	0.147239097896115	0.0620952974642111	0.04993644260916	NaN	NaN	0.0816984592258247	0.0715098353885161	968	0	32	0.032	0.968	0.064
ORF3a	all	ss12	101	ATG	CAT	GGA	2	GGCCTTGAA:TGCATGGAA	1:1	FALSE	2.33333333333333	0	0.666666666666667	0	1	0	0	0	SARSCOV2_vs_GQ153541.1	ORF2	dNNdNS	1000	15	85.08333333333331	2	31.583333333333332	0.200972001243735	0.0661585688516753	3.03773199348228	0.134813432392059	0.0614444322371149	0.0508311373033674	NaN	NaN	0.0731860336799472	0.0654656401102338	974	0	26	0.026	0.974	0.052
ORF3a	all	ss12	102	GAA	GGA	AGC	2	ATGGAAGCA:CTTGAAGCC	1:1	FALSE	1.66666666666667	0.333333333333333	1	0	0	0	0	0	SARSCOV2_vs_GQ153541.1	ORF2	dNNdNS	1000	14	83.74999999999999	2	31.916666666666664	0.189125752990118	0.0654365742860851	2.89021476221035	0.123689178704033	0.0613205440101839	0.0492412148459785	NaN	NaN	0.0731290188878236	0.0907636786888515	964	0	36	0.036	0.964	0.072
ORF3a	all	ss12	103	GCA	AGC	ACA	2	GAAGCACAA:GAAGCCCCT	1:1	FALSE	1.66666666666667	1	0.333333333333333	0	0	1	0	0	SARSCOV2_vs_GQ153541.1	ORF2	dNNdNS	1000	14	82.74999999999997	2	30.916666666666664	0.191729770904647	0.0676514664202386	2.83408152180554	0.124078304484408	0.0591149105245062	0.05094594598727	NaN	NaN	0.0755681305113962	0.100602526169483	961	0	39	0.039	0.961	0.078
ORF3a	all	ss12	104	CAA	ACA	ATT	2	GCACAATTC:GCCCCTTTT	1:1	TRUE	1.33333333333333	0.666666666666667	1	0	1	0	1	0	SARSCOV2_vs_GQ153541.1	ORF2	dNNdNS	1000	14	83.3333333333333	2	30.916666666666664	0.190202069099189	0.0676514664202386	2.81149957515611	0.12255060267895	0.0616597372957645	0.05130459923774	NaN	NaN	0.0770796576827201	0.111852507382119	945	0	55	0.055	0.945	0.11
ORF3a	all	ss12	105	TTC	ATT	CTT	2	CAATTCTTG:CCTTTTCTC	1:1	FALSE	2.16666666666667	0.333333333333333	0.5	0	0	1	0	0	SARSCOV2_vs_GQ153541.1	ORF2	dNNdNS	1000	13	83.3333333333333	1	30.583333333333332	0.174895415375783	0.0334317184415283	5.2314216417464	0.141463696934255	0.0550581863485657	0.0358447842749556	NaN	NaN	0.0690796955215722	0.0405763417906886	986	0	14	0.014	0.986	0.028
ORF3a	all	ss12	106	CTC	CTT	CTA	2	TTCTTGTAC:TTTCTCTAT	1:1	TRUE	1.16666666666667	0.666666666666667	1	0.166666666666667	1	1	0	0	SARSCOV2_vs_GQ153541.1	ORF2	dNNdNS	1000	13	82.8333333333333	1	31.083333333333332	0.176085310670526	0.0328819783981324	5.35507044431752	0.143203332272393	0.0582690157248637	0.0339925982078666	NaN	NaN	0.0707713209723926	0.0430251684783102	986	0	14	0.014	0.986	0.028
ORF3a	all	ss12	107	TAC	CTA	CAT	2	CTCTATCTT:TTGTACATC	1:1	FALSE	1	1	1	0	0	1	0	0	SARSCOV2_vs_GQ153541.1	ORF2	dNNdNS	1000	12	82.66666666666664	1	31.083333333333332	0.161333534712709	0.0328819783981324	4.90644245182865	0.128451556314577	0.0546313757730754	0.0339877720588162	NaN	NaN	0.0691682529541124	0.0632985862963052	974	0	26	0.026	0.974	0.052
ORF3a	all	ss12	108	ATC	CAT	CTA	2	TACATCTAT:TATCTTTAT	1:1	TRUE	1.5	0.5	0.666666666666667	0.333333333333333	1	0	0	1	SARSCOV2_vs_GQ153541.1	ORF2	dNNdNS	1000	12	83.49999999999997	1	30.75	0.159539275483744	0.0332464403304228	4.79868743535093	0.126292835153321	0.0569473406973762	0.0353385771615137	NaN	NaN	0.0687033450538933	0.0660279095339315	978	1	21	0.021	0.978	0.042
ORF3a	all	ss12	109	TAT	CTA	TGC	2	ATCTATGCC:CTTTATGCT	1:1	FALSE	1.33333333333333	1	0.666666666666667	0	0	0	0	0	SARSCOV2_vs_GQ153541.1	ORF2	dNNdNS	1000	11	83.3333333333333	1	31.083333333333332	0.145188561804499	0.0328819783981324	4.41544483870671	0.112306583406367	0.0506429271359196	0.0364053742678981	NaN	NaN	0.0631194326319222	0.0751953238433149	966	0	34	0.034	0.966	0.068
ORF3a	all	ss12	110	GCC	TGC	CCT	2	TATGCCCTG:TATGCTTTA	1:1	FALSE	1.5	1	0.5	0	0	1	0	0	SARSCOV2_vs_GQ153541.1	ORF2	dNNdNS	1000	11	82.99999999999997	1	31.416666666666664	0.145832187994725	0.0325254218363474	4.48363709865113	0.113306766158377	0.0547124584669597	0.0360189483816392	NaN	NaN	0.0642312931598342	0.0777247318361288	967	0	33	0.033	0.967	0.066
ORF3a	all	ss12	111	CTG	CCT	AGT	2	GCCCTGATT:GCTTTAGTC	1:1	TRUE	1	1	1	0	0	2	0	0	SARSCOV2_vs_GQ153541.1	ORF2	dNNdNS	1000	11	82.99999999999997	1	31.416666666666664	0.145832187994725	0.0325254218363474	4.48363709865113	0.113306766158377	0.0538208220631438	0.0371605138438912	NaN	NaN	0.0678686122437723	0.0950179860535801	957	0	43	0.043	0.957	0.086
ORF3a	all	ss12	112	ATT	AGT	CTA	2	CTGATTTAT:TTAGTCTAC	1:1	TRUE	1.83333333333333	0.5	0.333333333333333	0.333333333333333	1	0	0	1	SARSCOV2_vs_GQ153541.1	ORF2	dNNdNS	1000	11	84.66666666666664	1	30.75	0.142670052225801	0.0332464403304228	4.29128805393484	0.109423611895378	0.0517909975314833	0.0359787412028898	NaN	NaN	0.0676007967701707	0.105517551958227	962	0	38	0.038	0.962	0.076
ORF3a	all	ss12	113	TAC	CTA	CTT	2	ATTTATATC:GTCTACTTC	1:1	FALSE	1.33333333333333	1	0.666666666666667	0	0	1	0	0	SARSCOV2_vs_GQ153541.1	ORF2	dNNdNS	1000	10	85.16666666666664	1	30.75	0.127696125074967	0.0332464403304228	3.84089616229129	0.0944496847445446	0.0500180687347248	0.0367192791730798	NaN	NaN	0.0644436450150898	0.142752728902572	940	0	60	0.06	0.94	0.12
ORF3a	all	ss12	114	ATC	CTT	CTT	2	TACTTCTTG:TATATCTTG	1:1	FALSE	1.5	0.5	1	0	1	0	0	0	SARSCOV2_vs_GQ153541.1	ORF2	dNNdNS	1000	10	85.3333333333333	1	30.583333333333332	0.127424277596548	0.0334317184415283	3.81147854602244	0.0939925591550198	0.0494156215368675	0.0365789745209337	NaN	NaN	0.0671080137637754	0.161328927744087	929	0	71	0.071	0.929	0.142
ORF3a	all	ss12	115	TTG	CTT	GCA	2	ATCTTGCAA:TTCTTGCAG	1:1	FALSE	1.33333333333333	0.666666666666667	1	0	0	0	0	0	SARSCOV2_vs_GQ153541.1	ORF2	dNNdNS	1000	9	85.49999999999997	1	29.916666666666664	0.113423227292943	0.0341939559917542	3.31705484209825	0.0792292713011884	0.0485784707365065	0.037148152859329	NaN	NaN	0.064531134544389	0.219534017286934	896	0	104	0.104	0.896	0.208
ORF3a	all	ss12	116	CAA	GCA	AAT	2	TTGCAAATT:TTGCAGAGT	1:1	FALSE	1.58333333333333	0.416666666666667	1	0	0	1	0	0	SARSCOV2_vs_GQ153541.1	ORF2	dNNdNS	1000	11	86.16666666666664	1	29.249999999999996	0.139939466685309	0.0349917687305995	3.9992110076715	0.10494769795471	0.0544000379690565	0.0375403898839462	NA	NA	0.0684145921624102	0.12503068273724	942	0	58	0.058	0.942	0.116
ORF3a	all	ss12	117	AGT	AAT	TAT	2	CAAATTGTA:CAGAGTATA	1:1	FALSE	2.16666666666667	0.5	0.333333333333333	0	1	0	0	0	SARSCOV2_vs_GQ153541.1	ORF2	dNNdNS	1000	12	85.58333333333331	1	29.249999999999996	0.155224113808277	0.0349917687305995	4.43601793905711	0.120232345077678	0.0571766995190931	0.0372393276141996	NaN	NaN	0.0737058534595281	0.102838518631807	966	0	34	0.034	0.966	0.068
ORF3a	all	ss12	118	ATA	TAT	AAA	2	AGTATAAAC:ATTGTAAGT	1:1	FALSE	1.5	0.75	0.75	0	1	0	0	0	SARSCOV2_vs_GQ153541.1	ORF2	dNNdNS	1000	12	85.24999999999997	1	29.249999999999996	0.155898728322134	0.0349917687305995	4.45529717352652	0.120906959591534	0.0602002919017844	0.0371533185527014	NaN	NaN	0.0766327738400964	0.114624252247102	948	0	52	0.052	0.948	0.104
ORF3a	all	ss12	119	AAC	AAA	CTT	2	ATAAACTTT:GTAAGTTTT	1:1	TRUE	2.33333333333333	0.333333333333333	0.333333333333333	0	0	1	1	0	SARSCOV2_vs_GQ153541.1	ORF2	dNNdNS	1000	11	85.24999999999997	1	28.999999999999996	0.141595553474679	0.0353006331434894	4.01113353687238	0.10629492033119	0.0525638717668779	0.0366851302768096	NaN	NaN	0.0708350556387503	0.133459651125995	943	0	57	0.057	0.943	0.114
ORF3a	all	ss12	120	TTT	CTT	TGT	2	AACTTTGTA:AGTTTTTGT	1:1	FALSE	2	0.166666666666667	0.666666666666667	0.166666666666667	0	0	0	0	SARSCOV2_vs_GQ153541.1	ORF2	dNNdNS	1000	11	84.91666666666664	0	28.999999999999996	0.142207556415652	0	-Inf	0.142207556415652	0.0560491413647749	0	NaN	NaN	0.0560854252448637	0.0112270005795394	1000	0	0	0	1	0.001
ORF3a	all	ss12	121	GTA	TGT	AAG	2	TTTGTAAGA:TTTTGTAGA	1:1	TRUE	1.58333333333333	1	0.416666666666667	0	2	0	0	0	SARSCOV2_vs_GQ153541.1	ORF2	dNNdNS	1000	11	84.24999999999997	0	28.999999999999996	0.143447620627212	0	-Inf	0.143447620627212	0.0549691524606636	0	NaN	NaN	0.0554112901439381	0.00963167035461823	1000	0	0	0	1	0.001
ORF3a	all	ss12	122	AGA	AAG	AAT	2	GTAAGAATA:TGTAGATTT	1:1	FALSE	1.83333333333333	0.833333333333333	0.333333333333333	0	0	0	0	0	SARSCOV2_vs_GQ153541.1	ORF2	dNNdNS	1000	9	83.66666666666664	0	29.583333333333332	0.116111183253091	0	-Inf	0.116111183253091	0.0492532448529038	0	NaN	NaN	0.0484884718760179	0.0166378613953459	999	1	0	0	0.999	0.001
ORF3a	all	ss12	123	ATA	AAT	AAT	2	AGAATAATA:AGATTTATC	1:1	TRUE	2	0.5	0.5	0	1	1	0	0	SARSCOV2_vs_GQ153541.1	ORF2	dNNdNS	1000	9	83.49999999999999	0	29.583333333333332	0.116361886617636	0	-Inf	0.116361886617636	0.0492722309321755	0	NA	NA	0.0490730016088296	0.0177304483814593	999	1	0	0	0.999	0.001
ORF3a	all	ss12	124	ATA	AAT	AAT	2	ATAATAATG:TTTATCATG	1:1	FALSE	1.66666666666667	0.666666666666667	0.666666666666667	0	0	1	0	0	SARSCOV2_vs_GQ153541.1	ORF2	dNNdNS	1000	8	82.16666666666666	0	29.083333333333332	0.104289191336005	0	-Inf	0.104289191336005	0.048509361801533	0	NA	NA	0.0472263845458475	0.0272245970772343	998	2	0	0	0.998	0.001
ORF3a	all	ss12	125	ATG	AAT	GAG	2	ATAATGAGG:ATCATGAGA	1:1	FALSE	2.66666666666667	0	0.333333333333333	0	0	0	0	0	SARSCOV2_vs_GQ153541.1	ORF2	dNNdNS	1000	8	82.49999999999999	0	28.416666666666664	0.103837254348707	0	-Inf	0.103837254348707	0.0463266485523945	0	NA	NA	0.0450976536839281	0.0213071079079059	999	1	0	0	0.999	0.001
ORF3a	all	ss12	126	AGA	GAG	ATG	2	ATGAGATGC:ATGAGGCTT	1:1	FALSE	1.91666666666667	0.75	0.333333333333333	0	0	1	0	0	SARSCOV2_vs_GQ153541.1	ORF2	dNNdNS	1000	8	81.49999999999999	0	28.416666666666664	0.105204990412841	0	-Inf	0.105204990412841	0.0461063632539713	0	NaN	NaN	0.0461309845316942	0.0225738387012178	999	1	0	0	0.999	0.001
ORF3a	all	ss12	127	CTT	ATG	CTG	2	AGATGCTGG:AGGCTTTGG	1:1	TRUE	1.75	0.333333333333333	0.5	0.416666666666667	2	0	0	1	SARSCOV2_vs_GQ153541.1	ORF2	dNNdNS	1000	10	81.58333333333331	0	28.416666666666664	0.133835669008081	0	-Inf	0.133835669008081	0.0557192086724295	0	NA	NA	0.0552604905559753	0.0154393779869231	1000	0	0	0	1	0.001
ORF3a	all	ss12	128	TGG	CTG	GCT	2	CTTTGGCTT:TGCTGGCTG	1:1	FALSE	2.5	0	0.5	0	0	0	0	0	SARSCOV2_vs_GQ153541.1	ORF2	dNNdNS	1000	9	81.83333333333331	1	28.583333333333332	0.118929905904287	0.0358277072015149	3.31949530667311	0.0831021987027722	0.0494788367871798	0.0386650846221472	NaN	NaN	0.0559631894626252	0.137558676674683	938	0	62	0.062	0.938	0.124
ORF3a	all	ss12	129	CTG	GCT	GTG	2	TGGCTGTGC:TGGCTTTGC	1:1	FALSE	0.833333333333333	1	1	0.166666666666667	0	1	0	0	SARSCOV2_vs_GQ153541.1	ORF2	dNNdNS	1000	9	80.33333333333331	1	29.083333333333332	0.121340215764185	0.0351970741664875	3.44745177369651	0.0861431415976976	0.0516563190190596	0.0371500625930819	NA	NA	0.0543716532468187	0.113116549824988	958	1	41	0.041	0.958	0.082
ORF3a	all	ss12	130	TGC	GTG	CTG	2	CTGTGCTGG:CTTTGCTGG	1:1	FALSE	1.83333333333333	0	0.666666666666667	0.5	0	0	0	0	SARSCOV2_vs_GQ153541.1	ORF2	dNNdNS	1000	11	81.33333333333331	1	28.749999999999996	0.149138144058874	0.0356149996994909	4.18750934486195	0.113523144359383	0.0574767864528504	0.0366605059138978	NaN	NaN	0.0627193995908173	0.0702932377772434	977	0	23	0.023	0.977	0.046
ORF3a	all	ss12	131	TGG	CTG	GAA	2	TGCTGGAAA:TGCTGGAAG	1:1	FALSE	2	0	1	0	0	0	0	0	SARSCOV2_vs_GQ153541.1	ORF2	dNNdNS	1000	11	80.66666666666666	2	28.749999999999996	0.150503021596613	0.073005919868405	2.06151805042521	0.0774971017282085	0.0592405630793877	0.0515260263385225	NaN	NaN	0.075343253749338	0.303673724576161	859	0	141	0.141	0.859	0.282
ORF3a	all	ss12	132	AAA	GAA	ATG	2	TGGAAATGC:TGGAAGTGC	1:1	FALSE	2.33333333333333	0.333333333333333	0.333333333333333	0	0	1	0	0	SARSCOV2_vs_GQ153541.1	ORF2	dNNdNS	1000	12	80.66666666666666	2	28.333333333333332	0.165809675320019	0.0741343759774745	2.2366098471025	0.0916752993425442	0.0594145123959535	0.0587902323436291	NaN	NaN	0.0787243137303739	0.24421714232571	886	0	114	0.114	0.886	0.228
ORF3a	all	ss12	133	TGC	ATG	CAG	2	AAATGCCGT:AAGTGCAGA	1:1	FALSE	2.25	0.25	0.5	0	0	0	0	0	SARSCOV2_vs_GQ153541.1	ORF2	dNNdNS	1000	13	79.66666666666666	2	29.166666666666668	0.184016201307693	0.0719113287774619	2.55893201302333	0.112104872530231	0.0652433766729085	0.0534380434798665	NaN	NaN	0.079514852066775	0.158580791047109	924	0	76	0.076	0.924	0.152
ORF3a	all	ss12	134	AGA	CAG	ATC	2	TGCAGATCC:TGCCGTTCC	1:1	TRUE	1.41666666666667	0.916666666666667	0.666666666666667	0	1	1	0	0	SARSCOV2_vs_GQ153541.1	ORF2	dNNdNS	1000	13	79.74999999999999	2	29	0.183798305951801	0.0723451996406717	2.54057362291764	0.111453106311129	0.0653063112086679	0.0526782573959584	NaN	NaN	0.0806163424536533	0.166814375410383	929	0	71	0.071	0.929	0.142
ORF3a	all	ss12	135	TCC	ATC	CAA	2	AGATCCAAA:CGTTCCAAA	1:1	FALSE	1.5	1	0.5	0	0	0	0	0	SARSCOV2_vs_GQ153541.1	ORF2	dNNdNS	1000	12	79.33333333333331	2	29.333333333333332	0.168934951133241	0.0714826348532437	2.3633005621585	0.0974523162799978	0.0629464044906174	0.0567983350813756	NaN	NaN	0.0762866132624248	0.20144350451374	896	0	104	0.104	0.896	0.208
ORF3a	all	ss12	136	AAA	CAA	AAA	2	TCCAAAAAC:TCCAAAAAT	1:1	FALSE	2.16666666666667	0.5	0.333333333333333	0	0	0	0	0	SARSCOV2_vs_GQ153541.1	ORF2	dNNdNS	1000	12	79.49999999999999	2	29.833333333333332	0.16853783682123	0.0702267037754945	2.39991097061914	0.0983111330457356	0.0635169135022172	0.0562130651668031	NaN	NaN	0.0764836610624652	0.19865694745413	908	0	92	0.092	0.908	0.184
ORF3a	all	ss12	137	AAC	AAA	CCC	2	AAAAACCCA:AAAAATCCA	1:1	FALSE	2.33333333333333	0.333333333333333	0.333333333333333	0	0	1	0	0	SARSCOV2_vs_GQ153541.1	ORF2	dNNdNS	1000	12	79.33333333333331	2	29.833333333333332	0.168934951133241	0.0702267037754945	2.40556571860904	0.098708247357747	0.0620886926626827	0.052536810026734	NaN	NaN	0.0774540203163134	0.202517833115304	907	0	93	0.093	0.907	0.186
ORF3a	all	ss12	138	CCA	CCC	ATT	2	AACCCATTA:AATCCATTA	1:1	FALSE	1	1	1	0	0	0	0	0	SARSCOV2_vs_GQ153541.1	ORF2	dNNdNS	1000	12	78.99999999999999	2	29.5	0.169734844556617	0.0710590256920247	2.38864581808735	0.0986758188645919	0.0616999136454497	0.0528688036134761	NaN	NaN	0.080901471419423	0.222577242666219	902	0	98	0.098	0.902	0.196
ORF3a	all	ss12	139	TTA	ATT	ACT	2	CCATTACTC:CCATTACTT	1:1	FALSE	1.33333333333333	0.666666666666667	1	0	0	0	0	0	SARSCOV2_vs_GQ153541.1	ORF2	dNNdNS	1000	12	79.99999999999999	2	28.5	0.167357663485657	0.0736788296875599	2.27144844991905	0.0936788337980974	0.0650767481874809	0.0563039366118033	NaN	NaN	0.0827276133812853	0.257476035582449	864	0	136	0.136	0.864	0.272
ORF3a	all	ss12	140	CTC	ACT	CTA	2	TTACTCTAT:TTACTTTAT	1:1	FALSE	1	0.666666666666667	1	0.333333333333333	0	0	0	1	SARSCOV2_vs_GQ153541.1	ORF2	dNNdNS	1000	12	80.33333333333331	2	27.833333333333332	0.166580058439327	0.0755354817013731	2.20532198494339	0.091044576737954	0.0632064783721831	0.0586579091452494	NaN	NaN	0.0794028204806557	0.251540192453995	876	0	124	0.124	0.876	0.248
ORF3a	all	ss12	141	TAT	CTA	TGA	2	CTCTATGAT:CTTTATGAT	1:1	FALSE	1.33333333333333	0	0.666666666666667	0	0	0	0	0	SARSCOV2_vs_GQ153541.1	ORF2	dNNdNS	1000	13	80.66666666666666	2	27.5	0.18143524049715	0.0764993759663411	2.37172183701184	0.104935864530809	0.0641061369931587	0.0591823621736307	NaN	NaN	0.0835918542969233	0.209356809475159	897	0	103	0.103	0.897	0.206
ORF3a	all	ss12	142	GAT	TGA	TGC	2	TATGATGCC:TATGATGCT	1:1	FALSE	0.666666666666667	0.333333333333333	0	0	0	0	0	0	SARSCOV2_vs_GQ153541.1	ORF2	dNNdNS	1000	13	79.83333333333331	2	26.833333333333332	0.183580928580378	0.0785029669229164	2.33852217025937	0.105077961657462	0.0656501087725779	0.0626080295562765	NaN	NaN	0.0846845615802418	0.214673717422122	892	0	108	0.108	0.892	0.216
ORF3a	all	ss12	143	GCC	TGC	CAA	2	GATGCCAAC:GATGCTAAC	1:1	FALSE	1.5	1	0.5	0	0	0	0	0	SARSCOV2_vs_GQ153541.1	ORF2	dNNdNS	1000	15	81.16666666666666	2	27.5	0.212176706271015	0.0764993759663411	2.77357434084652	0.135677330304674	0.0709702660123298	0.0576215662864247	NaN	NaN	0.0884206789600288	0.124918374743345	944	1	55	0.055	0.944	0.11
ORF3a	all	ss12	144	AAC	CAA	CTA	2	GCCAACTAT:GCTAACTAT	1:1	FALSE	2.33333333333333	0	0.333333333333333	0.333333333333333	0	0	0	0	SARSCOV2_vs_GQ153541.1	ORF2	dNNdNS	1000	15	82.66666666666666	2	27	0.207740087501275	0.0779922851430357	2.66359790741206	0.129747802358239	0.070319716036141	0.0581199187149723	NaN	NaN	0.0833440954944742	0.119524490104066	942	0	58	0.058	0.942	0.116
ORF3a	all	ss12	145	TAT	CTA	TTT	2	AACTATTTT	2	FALSE	1	1	1	0	0	0	0	0	SARSCOV2_vs_GQ153541.1	ORF2	dNNdNS	1000	17	82	2	27.666666666666668	0.242660989230208	0.0760143706952156	3.19230412632333	0.166646618534993	0.0802540148718652	0.0569279711619873	NaN	NaN	0.0927693960507304	0.072438332648104	972	0	28	0.028	0.972	0.056
ORF3a	all	ss12	146	TTT	TTT	TCT	2	TATTTTCTT:TATTTTGTA	1:1	FALSE	2.33333333333333	0.333333333333333	0.333333333333333	0	0	0	0	0	SARSCOV2_vs_GQ153541.1	ORF2	dNNdNS	1000	17	82.16666666666666	2	27.5	0.242080044197288	0.0764993759663411	3.16447083573337	0.165580668230947	0.0829433619848828	0.0570158824636113	NaN	NaN	0.0930116022239784	0.0750407484584004	964	0	36	0.036	0.964	0.072
ORF3a	all	ss12	147	CTT	TCT	ATG	2	TTTCTTTGC:TTTGTATGT	1:1	TRUE	1.25	0.833333333333333	0.75	0.166666666666667	1	1	0	0	SARSCOV2_vs_GQ153541.1	ORF2	dNNdNS	1000	17	81.66666666666666	2	27.333333333333336	0.243831358478173	0.0769906155450625	3.167027003901	0.166840742933111	0.0791037023713178	0.0600540599275289	NaN	NaN	0.0982805734496385	0.0895839718764327	952	0	48	0.048	0.952	0.096
ORF3a	all	ss12	148	TGC	ATG	CTG	2	CTTTGCTGG:GTATGTTGG	1:1	FALSE	2.33333333333333	0	0.166666666666667	0.5	0	0	0	1	SARSCOV2_vs_GQ153541.1	ORF2	dNNdNS	1000	16	82	2	27	0.225993636641676	0.0779922851430357	2.89764091701133	0.14800135149864	0.075720081321349	0.0601191822838932	NaN	NaN	0.0940141199148059	0.115430590273729	952	0	48	0.048	0.952	0.096
ORF3a	all	ss12	149	TGG	CTG	GCA	2	TGCTGGCAT:TGTTGGCAT	1:1	FALSE	2.5	0	0.5	0	0	0	0	0	SARSCOV2_vs_GQ153541.1	ORF2	dNNdNS	1000	16	81.33333333333333	2	27.666666666666668	0.228158530802244	0.0760143706952156	3.00151838021602	0.152144160107028	0.0748254864807851	0.0572781482366795	NaN	NaN	0.090284876165262	0.0919583509066954	958	0	42	0.042	0.958	0.084
ORF3a	all	ss12	150	CAT	GCA	TAC	2	TGGCATACT	2	FALSE	1.66666666666667	0.333333333333333	1	0	0	0	0	0	SARSCOV2_vs_GQ153541.1	ORF2	dNNdNS	1000	16	81.16666666666666	2	27.5	0.228706300945733	0.0764993759663411	2.98964923643771	0.152206924979392	0.0777278866230709	0.0592436835098409	NaN	NaN	0.0948787723306	0.108664404606224	950	0	50	0.05	0.95	0.1
ORF3a	all	ss12	151	ACT	TAC	TAA	2	CATACTAAT	2	FALSE	1	0	1	0	0	0	0	0	SARSCOV2_vs_GQ153541.1	ORF2	dNNdNS	1000	16	80.75	3	27.5	0.230087393607353	0.117889187641809	1.95172600821072	0.112198205965543	0.0786417863093862	0.0770492373724732	NaN	NaN	0.104563787581958	0.283265701491151	873	0	127	0.127	0.873	0.254
ORF3a	all	ss12	152	AAT	TAA	TAA	2	ACTAATAAC:ACTAATTGT	1:1	FALSE	0.666666666666667	0	0	0.333333333333333	0	0	0	0	SARSCOV2_vs_GQ153541.1	ORF2	dNNdNS	1000	16	81.25	3	27	0.2284320849576	0.120256987556385	1.89953273900609	0.108175097401216	0.074681879144063	0.0744486394289785	NaN	NaN	0.110501414815297	0.327605859655528	862	0	138	0.138	0.862	0.276
ORF3a	all	ss12	153	AAC	TAA	CTA	2	AATAACTAT:AATTGTTAC	1:1	FALSE	2.25	0	0.333333333333333	0.416666666666667	0	0	0	1	SARSCOV2_vs_GQ153541.1	ORF2	dNNdNS	1000	16	82.16666666666666	3	27.416666666666668	0.225458865345149	0.11827731107372	1.90618862821987	0.107181554271429	0.0767589790423234	0.07453893033298	NaN	NaN	0.108631020071402	0.323810826227086	850	0	150	0.15	0.85	0.3
ORF3a	all	ss12	154	TAC	CTA	CGA	2	AACTATGAC:TGTTACGAC	1:1	FALSE	1.33333333333333	0	0.666666666666667	0	0	0	0	0	SARSCOV2_vs_GQ153541.1	ORF2	dNNdNS	1000	17	81.58333333333333	3	27.75	0.244125732475453	0.116739982283845	2.09119213228831	0.127385750191608	0.0773741801052102	0.0742452373621923	NaN	NaN	0.115734521185731	0.271039424405451	880	0	120	0.12	0.88	0.24
ORF3a	all	ss12	155	GAC	CGA	CTA	2	TACGACTAT:TATGACTAC	1:1	FALSE	1.66666666666667	0	1	0.333333333333333	0	0	0	0	SARSCOV2_vs_GQ153541.1	ORF2	dNNdNS	1000	18	81.91666666666667	3	27.916666666666668	0.260022955936781	0.115986237049084	2.24184319236723	0.144036718887697	0.0829650201017945	0.0721060813298437	NaN	NaN	0.107634562116059	0.180830801427456	908	0	92	0.092	0.908	0.184
ORF3a	all	ss12	156	TAC	CTA	CTG	2	GACTACTGT:GACTATTGT	1:1	FALSE	1	0	1	1	0	0	0	1	SARSCOV2_vs_GQ153541.1	ORF2	dNNdNS	1000	19	82.41666666666667	3	27.083333333333336	0.275456620020365	0.119855757106799	2.29823436662217	0.155600862913566	0.0828419278429028	0.0776773984933641	NaN	NaN	0.113051042165428	0.168704921268639	919	0	81	0.081	0.919	0.162
ORF3a	all	ss12	157	TGT	CTG	TAT	2	TACTGTATA:TATTGTATA	1:1	FALSE	1.83333333333333	0.5	0.666666666666667	0	0	0	0	0	SARSCOV2_vs_GQ153541.1	ORF2	dNNdNS	1000	19	82.75	3	26.75	0.274117044773636	0.121476995958792	2.25653460237544	0.152640048814843	0.0810100817626071	0.0764116859818535	NaN	NaN	0.112081225231111	0.173238941813968	922	0	78	0.078	0.922	0.156
ORF3a	all	ss12	158	ATA	TAT	ACC	2	TGTATACCA:TGTATACCT	1:1	FALSE	1.33333333333333	0.666666666666667	1	0	0	0	0	0	SARSCOV2_vs_GQ153541.1	ORF2	dNNdNS	1000	19	82.91666666666667	3	26.75	0.273452185043192	0.121476995958792	2.25106146958025	0.1519751890844	0.0810927179766639	0.0781275149863028	NaN	NaN	0.111545556721952	0.173056067997847	918	0	82	0.082	0.918	0.164
ORF3a	all	ss12	159	CCA	ACC	ATA	2	ATACCATAC:ATACCTTAC	1:1	FALSE	1	0.833333333333333	1	0.166666666666667	0	1	0	0	SARSCOV2_vs_GQ153541.1	ORF2	dNNdNS	1000	19	83.25	3	26.083333333333336	0.272132199812821	0.124855023415448	2.17958550940571	0.147277176397373	0.0852408742628317	0.0757089694032288	NaN	NaN	0.113723007100878	0.19530238698094	890	0	110	0.11	0.89	0.22
ORF3a	all	ss12	160	TAC	ATA	CAA	2	CCATACAAC:CCTTACAAT	1:1	FALSE	1.5	0	0.5	0	0	0	0	0	SARSCOV2_vs_GQ153541.1	ORF2	dNNdNS	1000	19	83.58333333333334	4	26.083333333333336	0.270825034296094	0.171562720556584	1.57857740549627	0.0992623137395097	0.0805738807928641	0.0931130200224859	NaN	NaN	0.130584410225563	0.447171453601029	779	0	221	0.221	0.779	0.442
ORF3a	all	ss12	161	AAC	CAA	CAG	2	TACAACAGT:TACAATAGT	1:1	FALSE	2.66666666666667	0	0.333333333333333	0	0	0	0	0	SARSCOV2_vs_GQ153541.1	ORF2	dNNdNS	1000	20	84.08333333333334	4	25.916666666666668	0.286105312004963	0.172803431663443	1.65566915686137	0.11330188034152	0.0808399242495616	0.0944442379734819	NaN	NaN	0.127850845803667	0.375507821871376	824	0	176	0.176	0.824	0.352
ORF3a	all	ss12	162	AGT	CAG	TGT	2	AACAGTGTC:AATAGTGTA	1:1	FALSE	2.33333333333333	0.333333333333333	0.333333333333333	0	0	0	0	0	SARSCOV2_vs_GQ153541.1	ORF2	dNNdNS	1000	20	82.75	4	26.25	0.291739000800334	0.170339774770387	1.71268866119842	0.121399226029947	0.0841501021444689	0.0916695689890198	NaN	NaN	0.131197153987188	0.354799971849417	837	0	163	0.163	0.837	0.326
ORF3a	all	ss12	163	GTA	TGT	AAC	2	AGTGTAACT:AGTGTCACA	1:1	FALSE	1.5	1	0.5	0	0	1	0	0	SARSCOV2_vs_GQ153541.1	ORF2	dNNdNS	1000	20	82.08333333333334	4	26.25	0.294640950387176	0.170339774770387	1.72972490297315	0.124301175616789	0.0806508954500582	0.0919279255587293	NaN	NaN	0.131509526199292	0.344563100465706	828	0	172	0.172	0.828	0.344
ORF3a	all	ss12	164	ACA	AAC	AGA	2	GTAACTTCT:GTCACAGAT	1:1	FALSE	1.66666666666667	0.75	0.333333333333333	0.25	0	1	0	0	SARSCOV2_vs_GQ153541.1	ORF2	dNNdNS	1000	20	82.25	4	26.75	0.293909995138393	0.166773778676097	1.76232737227365	0.127136216462296	0.0847642983622273	0.0913440132391575	NaN	NaN	0.13445116543506	0.344355701403723	825	0	175	0.175	0.825	0.35
ORF3a	all	ss12	165	GAT	AGA	TAC	2	ACAGATACA:ACTTCTTCA	1:1	TRUE	2	0.666666666666667	0.333333333333333	0	2	0	0	0	SARSCOV2_vs_GQ153541.1	ORF2	dNNdNS	1000	20	81.41666666666667	4	27.416666666666668	0.297601975168629	0.162245943584362	1.83426450359227	0.135356031584267	0.0872920415307729	0.0942097912641621	NaN	NaN	0.128760849624283	0.293157376843198	856	0	144	0.144	0.856	0.288
ORF3a	all	ss12	166	ACA	TAC	AAT	2	GATACAGTT:TCTTCAATT	1:1	FALSE	1	1	1	0	1	0	0	0	SARSCOV2_vs_GQ153541.1	ORF2	dNNdNS	1000	19	80.75	4	28.083333333333336	0.282358178426184	0.157958351375551	1.78754827438574	0.124399827050633	0.0793749026429238	0.0851194070900141	NaN	NaN	0.122858783862707	0.311278398726818	861	0	139	0.139	0.861	0.278
ORF3a	all	ss12	167	ATT	AAT	TGT	2	ACAGTTGTC:TCAATTGTC	1:1	FALSE	1.83333333333333	0.833333333333333	0.333333333333333	0	1	0	0	0	SARSCOV2_vs_GQ153541.1	ORF2	dNNdNS	1000	18	81	4	27.833333333333336	0.263548415128416	0.159539275483744	1.65193438624629	0.104009139644672	0.0753854984841294	0.0810902256697617	NaN	NaN	0.123373628528779	0.399205004102562	802	0	198	0.198	0.802	0.396
ORF3a	all	ss12	168	GTC	TGT	CAT	2	ATTGTCATT:GTTGTCATC	1:1	FALSE	1.5	1	0.5	0	0	0	0	0	SARSCOV2_vs_GQ153541.1	ORF2	dNNdNS	1000	17	80.83333333333334	4	27.833333333333336	0.246807726551292	0.159539275483744	1.54700292954784	0.0872684510675477	0.0739052228302397	0.0859903538858	NaN	NaN	0.118346425268634	0.460880177901752	787	0	213	0.213	0.787	0.426
ORF3a	all	ss12	169	ATC	CAT	CAC	2	GTCATCACC:GTCATTACT	1:1	FALSE	2	0.666666666666667	0.333333333333333	0	0	1	0	0	SARSCOV2_vs_GQ153541.1	ORF2	dNNdNS	1000	17	80	4	28.333333333333336	0.249858334896404	0.156408563919793	1.59747221401849	0.0934497709766109	0.0790097638315602	0.0846329535213128	NaN	NaN	0.122072878932425	0.443959325232736	760	0	240	0.24	0.76	0.48
ORF3a	all	ss12	170	ACC	CAC	CTC	2	ATCACCTCA:ATTACTTCA	1:1	FALSE	1.33333333333333	1	0.666666666666667	0	0	1	0	0	SARSCOV2_vs_GQ153541.1	ORF2	dNNdNS	1000	17	79.75	4	28.500000000000004	0.250788414893047	0.155392217528976	1.613905888474	0.0953961973640707	0.075829350484594	0.0830579243152198	NaN	NaN	0.12052539087525	0.42865057987721	792	0	208	0.208	0.792	0.416
ORF3a	all	ss12	171	TCA	CTC	AGG	2	ACCTCAGGT:ACTTCAGGT	1:1	FALSE	1	0.666666666666667	1	0.333333333333333	0	0	0	0	SARSCOV2_vs_GQ153541.1	ORF2	dNNdNS	1000	20	80.08333333333334	4	28.500000000000004	0.303708714037217	0.155392217528976	1.95446540931552	0.148316496508241	0.0992910931246159	0.0858120722493455	NaN	NaN	0.132900191781847	0.264422513118749	875	1	124	0.124	0.875	0.248
ORF3a	all	ss12	172	GGT	AGG	TGA	2	TCAGGTGAT	2	FALSE	1.66666666666667	0	0.333333333333333	0	0	0	0	0	SARSCOV2_vs_GQ153541.1	ORF2	dNNdNS	1000	20	80.41666666666667	4	28.16666666666667	0.30215833840741	0.157438341821211	1.91921697670409	0.144719996586199	0.0952234655558355	0.0808442128169123	NaN	NaN	0.132826459735617	0.27591497733011	869	0	131	0.131	0.869	0.262
ORF3a	all	ss12	173	GAT	TGA	TGG	2	GGTGATGGA:GGTGATGGC	1:1	FALSE	0.666666666666667	0.333333333333333	0	0	0	0	0	0	SARSCOV2_vs_GQ153541.1	ORF2	dNNdNS	1000	20	81.08333333333334	4	28.16666666666667	0.29910521468218	0.157438341821211	1.89982447237565	0.141666872860969	0.0930761251659799	0.0851032357099776	NaN	NaN	0.128315651944269	0.269571525516813	879	0	121	0.121	0.879	0.242
ORF3a	all	ss12	174	GGA	TGG	AAC	2	GATGGAACA:GATGGCACA	1:1	FALSE	2	1	0	0	0	1	0	0	SARSCOV2_vs_GQ153541.1	ORF2	dNNdNS	1000	20	81.75	4	28.833333333333336	0.296113964785258	0.153398778089708	1.93035412975773	0.14271518669555	0.0909971529167863	0.0850348089501002	NaN	NaN	0.127742596016231	0.263904944106444	885	0	115	0.115	0.885	0.23
ORF3a	all	ss12	175	ACA	AAC	AAA	2	GGAACAAAT:GGCACAACA	1:1	FALSE	1.66666666666667	1	0.333333333333333	0	0	0	0	0	SARSCOV2_vs_GQ153541.1	ORF2	dNNdNS	1000	20	81.75	4	28.833333333333336	0.296113964785258	0.153398778089708	1.93035412975773	0.14271518669555	0.0923547655735334	0.0814447682646688	NaN	NaN	0.132801101000145	0.282529826553112	873	0	127	0.127	0.873	0.254
ORF3a	all	ss12	176	AAT	AAA	AAG	2	ACAAATCAG:ACAACAAGT	1:1	TRUE	2	0.666666666666667	0.333333333333333	0	2	0	0	0	SARSCOV2_vs_GQ153541.1	ORF2	dNNdNS	1000	20	81.58333333333333	5	29.000000000000004	0.296856081021002	0.195911624447713	1.51525506389862	0.100944456573289	0.0964743839878165	0.0967624379514524	NaN	NaN	0.144401460314076	0.484518119416766	780	1	219	0.219	0.78	0.438
ORF3a	all	ss12	177	AGT	AAG	GCC	2	AATCAGCCA:ACAAGTCCT	1:1	TRUE	2	0.333333333333333	0.666666666666667	0	1	0	1	0	SARSCOV2_vs_GQ153541.1	ORF2	dNNdNS	1000	18	80.16666666666666	5	28.66666666666667	0.26683825481505	0.198519415670312	1.34414185088172	0.068318839144738	0.0885479125425306	0.0999346405353603	NaN	NaN	0.142178418037202	0.630861356794245	681	1	318	0.318	0.681	0.636
ORF3a	all	ss12	178	CCA	GCC	AAA	2	AGTCCTATT:CAGCCAAAA	1:1	FALSE	1	1	1	0	0	1	0	0	SARSCOV2_vs_GQ153541.1	ORF2	dNNdNS	1000	18	80.16666666666666	4	28.66666666666667	0.26683825481505	0.154389040653111	1.72834971761107	0.112449214161938	0.0914080868742999	0.0836633816827152	NaN	NaN	0.125653352381864	0.370831913640849	819	0	181	0.181	0.819	0.362
ORF3a	all	ss12	179	AAA	AAA	ACT	2	CCAAAACTA:CCTATTTCT	1:1	TRUE	1.83333333333333	0.5	0.666666666666667	0	2	0	0	0	SARSCOV2_vs_GQ153541.1	ORF2	dNNdNS	1000	18	80.66666666666666	5	28.16666666666667	0.264854466829819	0.202564732921051	1.30750532439941	0.0622897339087676	0.0846087318044842	0.101726521680372	NaN	NaN	0.144539417097091	0.666502351552288	680	0	320	0.32	0.68	0.64
ORF3a	all	ss12	180	CTA	ACT	AAA	2	AAACTAAAA:ATTTCTGAA	1:1	TRUE	1.16666666666667	1.16666666666667	0.666666666666667	0	0	1	1	0	SARSCOV2_vs_GQ153541.1	ORF2	dNNdNS	1000	16	79.83333333333333	5	28.500000000000004	0.233185780458787	0.199849674976131	1.16680590291997	0.0333361054826558	0.079141069341105	0.102889567772149	NaN	NaN	0.136289546496274	0.806767968543764	599	0	401	0.401	0.599	0.802
ORF3a	all	ss12	181	AAA	AAA	ACA	2	CTAAAAGAA:TCTGAACAT	1:1	FALSE	2	0.416666666666667	0.583333333333333	0	1	0	0	0	SARSCOV2_vs_GQ153541.1	ORF2	dNNdNS	1000	16	80.5	4	28.66666666666667	0.230924148132868	0.154389040653111	1.49572888824226	0.0765351074797562	0.0803838137228113	0.0769901592306684	NaN	NaN	0.122518905973468	0.532181116604014	740	0	260	0.26	0.74	0.52
ORF3a	all	ss12	182	CAT	ACA	AGA	2	AAAGAAGAC:GAACATGAC	1:1	FALSE	1.33333333333333	0.5	1.16666666666667	0	1	0	0	0	SARSCOV2_vs_GQ153541.1	ORF2	dNNdNS	1000	15	80.16666666666666	4	29.083333333333336	0.21524198382966	0.151937056450332	1.41665232207537	0.0633049273793277	0.0774702068962271	0.0818257619659873	NaN	NaN	0.124885412417707	0.612222109912931	721	0	279	0.279	0.721	0.558
ORF3a	all	ss12	183	GAC	AGA	CTA	2	CATGACTAC:GAAGACTAT	1:1	FALSE	2.33333333333333	0	0.333333333333333	0.333333333333333	0	0	0	0	SARSCOV2_vs_GQ153541.1	ORF2	dNNdNS	1000	14	80.83333333333333	4	28.25	0.196927853470251	0.156921757285409	1.25494295295252	0.0400060961848415	0.0755582354000517	0.0850714269342832	NaN	NaN	0.122621387527465	0.744229856136209	641	0	359	0.359	0.641	0.718
ORF3a	all	ss12	184	TAC	CTA	CCA	2	GACTACCAG:GACTATCAA	1:1	FALSE	1	1	1	0	0	1	0	0	SARSCOV2_vs_GQ153541.1	ORF2	dNNdNS	1000	14	79.5	4	28.916666666666668	0.200714352979387	0.152908411727716	1.31264428628557	0.0478059412516712	0.0751819388435341	0.0765340748552155	NaN	NaN	0.12716381172214	0.706961631744405	649	0	351	0.351	0.649	0.702
ORF3a	all	ss12	185	CAA	CCA	AAT	2	TACCAGATT:TATCAAATT	1:1	FALSE	1.66666666666667	0.333333333333333	1	0	0	1	0	0	SARSCOV2_vs_GQ153541.1	ORF2	dNNdNS	1000	14	81.16666666666667	5	28.25	0.196003572834134	0.201879034260684	0.970896128723485	-0.00587546142655018	0.0730435288830082	0.0999914781305758	NaN	NaN	0.132455804372911	0.964619118915724	465	0	535	0.535	0.465	0.93
ORF3a	all	ss12	186	ATT	AAT	TGG	2	CAAATTGGT:CAGATTGGT	1:1	FALSE	2	0.666666666666667	0.333333333333333	0	0	0	0	0	SARSCOV2_vs_GQ153541.1	ORF2	dNNdNS	1000	14	81.83333333333333	5	27.583333333333332	0.194180942034071	0.207499077183959	0.935815930698904	-0.0133181351498886	0.0729734459662265	0.101636672279176	NaN	NaN	0.137029694657343	0.922574239396688	497	0	503	0.503	0.497	0.994
ORF3a	all	ss12	187	GGT	TGG	TGG	2	ATTGGTGGT	2	FALSE	2	1	0	0	0	0	0	0	SARSCOV2_vs_GQ153541.1	ORF2	dNNdNS	1000	15	81.33333333333333	5	27.916666666666668	0.211674350763162	0.20465023999998	1.03432251417434	0.00702411076318202	0.0750402767084298	0.102297439030063	NaN	NaN	0.142668614883335	0.960733016123951	532	0	468	0.468	0.532	0.936
ORF3a	all	ss12	188	GGT	TGG	TTA	2	GGTGGTTAT	2	FALSE	2	0.666666666666667	0	0.333333333333333	0	0	0	0	SARSCOV2_vs_GQ153541.1	ORF2	dNNdNS	1000	15	80.83333333333333	5	28.416666666666668	0.213188653016244	0.200521552470618	1.06317076837654	0.0126671005456263	0.0784280781350166	0.0988604528662192	NaN	NaN	0.147730994344081	0.931669632483559	549	0	451	0.451	0.549	0.902
ORF3a	all	ss12	189	TAT	TTA	TAC	2	GGTTATACT:GGTTATTCT	1:1	FALSE	1.66666666666667	1	0.333333333333333	0	0	0	0	0	SARSCOV2_vs_GQ153541.1	ORF2	dNNdNS	1000	15	78.83333333333333	5	28.916666666666668	0.219470498668977	0.196557091159957	1.11657380241944	0.02291340750902	0.0798240528405021	0.104190813439855	NaN	NaN	0.143528282724601	0.873161635346971	578	0	422	0.422	0.578	0.844
ORF3a	all	ss12	190	ACT	TAC	TGA	2	TATACTGAA:TATTCTGAG	1:1	FALSE	1.33333333333333	0	0.666666666666667	0	1	0	0	0	SARSCOV2_vs_GQ153541.1	ORF2	dNNdNS	1000	16	79.5	5	28.916666666666668	0.234333426514436	0.196557091159957	1.19219014247487	0.0377763353544784	0.0765658475463157	0.102342892108204	NaN	NaN	0.147174185972495	0.797427567813408	617	0	383	0.383	0.617	0.766
ORF3a	all	ss12	191	GAA	TGA	AAA	2	ACTGAAAAA:TCTGAGGAT	1:1	FALSE	0.5	0.5	0	0	0	1	0	0	SARSCOV2_vs_GQ153541.1	ORF2	dNNdNS	1000	16	79.41666666666666	6	29	0.234622119670259	0.242080044197288	0.969192320037121	-0.0074579245270295904	0.0798866500139249	0.117999298879144	NaN	NaN	0.148434624051376	0.959928081612085	462	0	538	0.538	0.462	0.924
ORF3a	all	ss12	192	AAA	AAA	ATG	2	GAAAAATGG:GAGGATTGG	1:1	TRUE	2	0.166666666666667	0.666666666666667	0.166666666666667	2	0	0	0	SARSCOV2_vs_GQ153541.1	ORF2	dNNdNS	1000	16	78.91666666666666	6	29	0.236369452063806	0.242080044197288	0.976410314396555	-0.00571059213348202	0.0783459439961376	0.11994497692241	NaN	NaN	0.155898830614091	0.970779931136468	508	0	492	0.492	0.508	0.984
ORF3a	all	ss12	193	TGG	ATG	GCA	2	AAATGGGAA:GATTGGCAT	1:1	FALSE	3	0	0	0	0	0	0	0	SARSCOV2_vs_GQ153541.1	ORF2	dNNdNS	1000	15	78.41666666666666	6	29.500000000000004	0.220826439413092	0.237252996159118	0.930763543508598	-0.0164265567460254	0.0762415606884667	0.109010030911549	NaN	NaN	0.147978473820473	0.911611276513052	472	0	528	0.528	0.472	0.944
ORF3a	all	ss12	194	CAT	GCA	ATC	2	TGGCATTCA:TGGGAATCT	1:1	TRUE	1.66666666666667	0.333333333333333	1	0	2	0	0	0	SARSCOV2_vs_GQ153541.1	ORF2	dNNdNS	1000	15	77.08333333333333	6	30.500000000000004	0.22528117443765	0.228158530802244	0.987388784655667	-0.00287735636459363	0.0758680485893808	0.110446123095674	NaN	NaN	0.139158467882614	0.983503449865362	516	0	484	0.484	0.516	0.968
ORF3a	all	ss12	195	TCA	ATC	AGG	2	CATTCAGGT:GAATCTGGA	1:1	FALSE	1.16666666666667	0.833333333333333	0.833333333333333	0.166666666666667	0	1	0	0	SARSCOV2_vs_GQ153541.1	ORF2	dNNdNS	1000	13	76.91666666666666	6	30.000000000000004	0.191510018856633	0.23261619622788	0.823287552466996	-0.0411061773712462	0.06540345997974	0.111344402563971	NaN	NaN	0.137210992423321	0.764494715710997	386	0	614	0.614	0.386	0.772
ORF3a	all	ss12	196	GGA	AGG	AGT	2	TCAGGTGTT:TCTGGAGTA	1:1	FALSE	1.83333333333333	1	0.166666666666667	0	0	1	0	0	SARSCOV2_vs_GQ153541.1	ORF2	dNNdNS	1000	13	77.41666666666666	6	30.16666666666667	0.190102201146667	0.231110927283054	0.822558255386335	-0.0410087261363869	0.067689177742409	0.114430250327029	NaN	NaN	0.13103570352664	0.754312255939971	384	0	616	0.616	0.384	0.768
ORF3a	all	ss12	197	GTA	AGT	AAA	2	GGAGTAAAA:GGTGTTAAA	1:1	FALSE	1.58333333333333	1	0.416666666666667	0	0	0	0	0	SARSCOV2_vs_GQ153541.1	ORF2	dNNdNS	1000	13	77.58333333333333	6	30.333333333333336	0.189637541338727	0.229625165344413	0.825856961515045	-0.0399876240056862	0.0637454014602886	0.108065338323574	NaN	NaN	0.137631109367328	0.771401589800705	390	0	610	0.61	0.39	0.78
ORF3a	all	ss12	198	AAA	AAA	AGA	2	GTAAAAGAC:GTTAAAGAC	1:1	FALSE	1.66666666666667	0.5	0.833333333333333	0	0	0	0	0	SARSCOV2_vs_GQ153541.1	ORF2	dNNdNS	1000	13	77.66666666666667	6	30.916666666666668	0.189406066724906	0.224573223705648	0.843404496758545	-0.0351671569807418	0.0671368630473585	0.108107951977051	NaN	NaN	0.125156449063914	0.778721462715871	381	0	619	0.619	0.381	0.762
ORF3a	all	ss12	199	GAC	AGA	CTA	2	AAAGACTAT:AAAGACTGT	1:1	FALSE	2.33333333333333	0	0.333333333333333	0.333333333333333	0	0	0	0	SARSCOV2_vs_GQ153541.1	ORF2	dNNdNS	1000	13	77.66666666666667	6	30.416666666666668	0.189406066724906	0.228889480485489	0.827500094469888	-0.0394834137605833	0.0657355529902042	0.110555014729399	NaN	NaN	0.129582071783516	0.760596080991366	374	0	626	0.626	0.374	0.748
ORF3a	all	ss12	200	TAT	CTA	TGT	2	GACTATGTA:GACTGTGTT	1:1	FALSE	1.25	0.75	1	0	0	0	1	0	SARSCOV2_vs_GQ153541.1	ORF2	dNNdNS	1000	13	77.50000000000001	6	30.416666666666668	0.189869585440857	0.228889480485489	0.829525171004499	-0.0390198950446328	0.069320765819151	0.111026470963406	0.912717737670781	0.363428352255623	0.130974740610879	0.765764803774289	382	1	617	0.617	0.382	0.764
ORF3a	all	ss12	201	GTA	TGT	AGT	2	TATGTAGTA:TGTGTTGTA	1:1	FALSE	1.5	1	0.5	0	0	1	0	0	SARSCOV2_vs_GQ153541.1	ORF2	dNNdNS	1000	13	77.58333333333334	5	30.75	0.189637541338727	0.183277466946071	1.03470188942827	0.00636007439265551	0.0654888768076272	0.0962612582445108	NaN	NaN	0.122352717235074	0.958543456344468	516	0	484	0.484	0.516	0.968
ORF3a	all	ss12	202	GTA	AGT	AAT	2	GTAGTAATA:GTTGTATTA	1:1	FALSE	1.58333333333333	1	0.416666666666667	0	0	0	0	0	SARSCOV2_vs_GQ153541.1	ORF2	dNNdNS	1000	13	77.08333333333334	5	31.25	0.191038422684604	0.179963002222943	1.06154276337277	0.0110754204616603	0.0658321516557686	0.0922533381538712	NaN	NaN	0.116780199781478	0.924442007727371	523	0	477	0.477	0.523	0.954
ORF3a	all	ss12	203	ATA	AAT	ACA	2	GTAATATAT:GTATTACAC	1:1	FALSE	1.66666666666667	0.666666666666667	0.666666666666667	0	1	0	0	0	SARSCOV2_vs_GQ153541.1	ORF2	dNNdNS	1000	13	76.50000000000001	5	31.833333333333332	0.192699315438847	0.176245193423779	1.09335926668652	0.0164541220150678	0.0651930743116045	0.088991480144871	NaN	NaN	0.119478156669136	0.890464422632181	560	0	440	0.44	0.56	0.88
ORF3a	all	ss12	204	CAC	ACA	CAG	2	ATATATGGC:TTACACAGT	1:1	TRUE	1.66666666666667	0.5	0.833333333333333	0	1	1	0	0	SARSCOV2_vs_GQ153541.1	ORF2	dNNdNS	1000	12	76.00000000000001	5	31.999999999999996	0.177291583548173	0.175211138386129	1.01187393210961	0.00208044516204389	0.0662629974363404	0.0883873589243619	NaN	NaN	0.11741413445248	0.985863131156961	489	0	511	0.511	0.489	0.978
ORF3a	all	ss12	205	AGT	CAG	CTA	2	CACAGTTAC:TATGGCTAT	1:1	TRUE	2.16666666666667	0.333333333333333	0.166666666666667	0.333333333333333	1	0	0	1	SARSCOV2_vs_GQ153541.1	ORF2	dNNdNS	1000	11	75.66666666666667	5	31.833333333333332	0.161597898479986	0.176245193423779	0.916892514007042	-0.0146472949437929	0.0644696373459346	0.0943892660253257	NaN	NaN	0.116510110674965	0.899955989695207	461	0	539	0.539	0.461	0.922
ORF3a	all	ss12	206	TAC	CTA	CTT	2	AGTTACTTC:GGCTATTTC	1:1	FALSE	1.33333333333333	1	0.666666666666667	0	0	1	0	0	SARSCOV2_vs_GQ153541.1	ORF2	dNNdNS	1000	10	75.16666666666667	5	31.999999999999996	0.146448957671432	0.175211138386129	0.835842738197896	-0.0287621807146965	0.0647525202146703	0.0914158905819045	NaN	NaN	0.111914686214003	0.797178039438154	403	0	597	0.597	0.403	0.806
ORF3a	all	ss12	207	TTC	CTT	CAC	2	TACTTCACT:TATTTCACC	1:1	FALSE	2	0.333333333333333	0.666666666666667	0	0	0	0	0	SARSCOV2_vs_GQ153541.1	ORF2	dNNdNS	1000	10	75.33333333333334	5	31.833333333333332	0.146091244169313	0.176245193423779	0.828909097214578	-0.0301539492544657	0.0630426619981374	0.0902675711537373	NaN	NaN	0.115191265675418	0.793496549535377	384	0	616	0.616	0.384	0.768
ORF3a	all	ss12	208	ACC	CAC	CGA	2	TTCACCGAA:TTCACTTCA	1:1	FALSE	1.66666666666667	0.75	0.333333333333333	0.25	0	0	0	0	SARSCOV2_vs_GQ153541.1	ORF2	dNNdNS	1000	10	75.66666666666667	5	31.499999999999996	0.145381050470112	0.178350531835637	0.815142231277959	-0.0329694813655254	0.0618017580812114	0.0890702640318863	NaN	NaN	0.108330428498932	0.760867476285274	378	0	622	0.622	0.378	0.756
ORF3a	all	ss12	209	GAA	CGA	AGA	2	ACCGAAGTT:ACTTCAGAC	1:1	FALSE	1.33333333333333	0.416666666666667	1	0.25	0	0	1	0	SARSCOV2_vs_GQ153541.1	ORF2	dNNdNS	1000	10	75	5	32.166666666666664	0.146808432844572	0.174189200634338	0.842810187485477	-0.0273807677897661	0.0623594032217284	0.0874197616295694	NaN	NaN	0.115576399448986	0.812729545313188	390	0	610	0.61	0.39	0.78
ORF3a	all	ss12	210	GAC	AGA	CTA	2	GAAGTTTAT:TCAGACTAT	1:1	TRUE	2	0.333333333333333	0.333333333333333	0.333333333333333	1	0	0	1	SARSCOV2_vs_GQ153541.1	ORF2	dNNdNS	1000	10	75.33333333333334	5	31.499999999999996	0.146091244169313	0.178350531835637	0.819124241827026	-0.032259287666324	0.0627025273925757	0.0975353621190843	NaN	NaN	0.113639054744672	0.776506169051293	355	0	645	0.645	0.355	0.71
ORF3a	all	ss12	211	TAT	CTA	TTA	2	GACTATTAC:GTTTATTAC	1:1	FALSE	1.33333333333333	0	0.666666666666667	1	0	0	0	0	SARSCOV2_vs_GQ153541.1	ORF2	dNNdNS	1000	9	76.00000000000001	5	31.499999999999996	0.128887692694994	0.178350531835637	0.722665031432446	-0.0494628391406431	0.0584271975685035	0.0965271888559589	NaN	NaN	0.108636703949632	0.648889798844792	315	0	685	0.685	0.315	0.63
ORF3a	all	ss12	212	TAC	TTA	CCA	2	TATTACCAG	2	FALSE	1.66666666666667	1	0.333333333333333	0	0	0	0	0	SARSCOV2_vs_GQ153541.1	ORF2	dNNdNS	1000	10	76.33333333333336	5	31.83333333333333	0.143981241370948	0.176245193423779	0.816937123639718	-0.0322639520528312	0.0609428116189583	0.0940444032669488	NaN	NaN	0.109656207343333	0.768583508644371	397	0	603	0.603	0.397	0.794
ORF3a	all	ss12	213	CAG	CCA	GCT	2	TACCAGCTG:TACCAGCTT	1:1	FALSE	1.66666666666667	0.333333333333333	1	0	0	0	0	0	SARSCOV2_vs_GQ153541.1	ORF2	dNNdNS	1000	10	75.66666666666669	5	32.5	0.145381050470112	0.172180831233375	0.844350961885307	-0.0267997807632631	0.0585706449624946	0.0952258748495125	NaN	NaN	0.111493780983654	0.810043289632495	395	0	605	0.605	0.395	0.79
ORF3a	all	ss12	214	CTG	GCT	GTA	2	CAGCTGTAC:CAGCTTGAA	1:1	FALSE	0.833333333333333	1.16666666666667	1	0	0	1	0	0	SARSCOV2_vs_GQ153541.1	ORF2	dNNdNS	1000	10	76.00000000000001	5	31.83333333333333	0.144677749593369	0.176245193423779	0.820889051115811	-0.0315674438304106	0.0613643352604104	0.0963911153289967	NaN	NaN	0.114507811484015	0.782794325418021	407	0	593	0.593	0.407	0.814
ORF3a	all	ss12	215	GAA	GTA	ATC	2	CTGTACTCA:CTTGAATCG	1:1	FALSE	1.33333333333333	0.666666666666667	1	0	1	0	0	0	SARSCOV2_vs_GQ153541.1	ORF2	dNNdNS	1000	10	76.83333333333336	5	31.166666666666664	0.142949000902461	0.180507022556888	0.791930412886897	-0.0375580216544271	0.0615076351074448	0.0942516682604549	NaN	NaN	0.114549844283679	0.743006233270617	367	0	633	0.633	0.367	0.734
ORF3a	all	ss12	216	TCA	ATC	AAC	2	GAATCGACT:TACTCAACT	1:1	FALSE	1.25	1	0.75	0	0	1	0	0	SARSCOV2_vs_GQ153541.1	ORF2	dNNdNS	1000	9	75.50000000000001	5	30.166666666666664	0.12981956276725	0.187302855665743	0.693099751767389	-0.0574832928984934	0.0583589241241188	0.0991714440998099	NaN	NaN	0.113368228950204	0.612120154668076	297	1	702	0.702	0.297	0.594
ORF3a	all	ss12	217	ACT	AAC	TCA	2	TCAACTCAA:TCGACTCAA	1:1	FALSE	1.66666666666667	1	0.333333333333333	0	0	0	0	0	SARSCOV2_vs_GQ153541.1	ORF2	dNNdNS	1000	9	74.91666666666669	5	29.416666666666664	0.130923963916947	0.192747196311253	0.679252235168845	-0.0618232323943062	0.0583343308499762	0.109639694084254	NaN	NaN	0.117787167142777	0.599671901366441	293	0	707	0.707	0.293	0.586
ORF3a	all	ss12	218	CAA	TCA	ATT	2	ACTCAATTG	2	FALSE	0.666666666666667	0.333333333333333	1	0	0	0	0	0	SARSCOV2_vs_GQ153541.1	ORF2	dNNdNS	1000	9	74.25000000000001	5	30.08333333333333	0.132209431753494	0.187892466749351	0.703644132416769	-0.0556830349958575	0.0584492749009651	0.100938478060883	NaN	NaN	0.119186625873	0.640362535492616	304	0	696	0.696	0.304	0.608
ORF3a	all	ss12	219	TTG	ATT	GAG	2	CAATTGAGT:CAATTGTCG	1:1	FALSE	1.75	0.75	0.5	0	0	0	0	0	SARSCOV2_vs_GQ153541.1	ORF2	dNNdNS	1000	9	75.25000000000001	5	29.416666666666664	0.130290582016017	0.192747196311253	0.675966159350096	-0.0624566142952362	0.0567958579616664	0.10797689089191	NaN	NaN	0.127828970370596	0.625128351004643	313	0	687	0.687	0.313	0.626
ORF3a	all	ss12	220	AGT	GAG	GAC	2	TTGAGTACA:TTGTCGACT	1:1	TRUE	1.66666666666667	0.666666666666667	0.666666666666667	0	3	0	0	0	SARSCOV2_vs_GQ153541.1	ORF2	dNNdNS	1000	9	75.16666666666669	5	29.249999999999996	0.130448350815189	0.194000551939624	0.672412266413483	-0.0635522011244347	0.0571838857887927	0.101688356909629	NaN	NaN	0.120283245446061	0.597253270313352	298	0	702	0.702	0.298	0.596
ORF3a	all	ss12	221	ACA	GAC	AGA	2	AGTACAGAC:TCGACTGAT	1:1	FALSE	1.33333333333333	0.5	0.666666666666667	0.5	0	0	0	0	SARSCOV2_vs_GQ153541.1	ORF2	dNNdNS	1000	6	75.16666666666669	5	28.91666666666666	0.0843980831669965	0.196557091159957	0.429382031800184	-0.112159007992961	0.0339182659990488	0.106268296818496	NaN	NaN	0.108018361372225	0.299115141705053	111	0	889	0.889	0.111	0.222
ORF3a	all	ss12	222	GAC	AGA	CAC	2	ACAGACACT:ACTGATACT	1:1	FALSE	2.33333333333333	0.333333333333333	0.333333333333333	0	0	1	0	0	SARSCOV2_vs_GQ153541.1	ORF2	dNNdNS	1000	6	74.83333333333336	5	29.249999999999993	0.0847960953267638	0.194000551939624	0.437092031331714	-0.10920445661286	0.0331850758136071	0.108948405386167	NaN	NaN	0.109205276265456	0.317314140154021	124	0	876	0.876	0.124	0.248
ORF3a	all	ss12	223	ACT	CAC	TGG	2	GACACTGGT:GATACTGGT	1:1	FALSE	1.33333333333333	1	0.666666666666667	0	0	0	0	0	SARSCOV2_vs_GQ153541.1	ORF2	dNNdNS	1000	6	73.1666666666667	5	28.91666666666666	0.0868438898173541	0.196557091159957	0.441825269721157	-0.109713201342603	0.0352529110087202	0.106884279954681	NaN	NaN	0.108836154948896	0.313426422017541	122	1	877	0.877	0.122	0.244
ORF3a	all	ss12	224	GGT	TGG	TGC	2	ACTGGTGCT:ACTGGTGTT	1:1	FALSE	2	1	0	0	0	0	0	0	SARSCOV2_vs_GQ153541.1	ORF2	dNNdNS	1000	6	72.83333333333337	5	29.249999999999993	0.0872653886078579	0.194000551939624	0.449820311001055	-0.106735163331766	0.0333241644427965	0.109637975267311	NaN	NaN	0.103784746380434	0.303748433539262	117	0	883	0.883	0.117	0.234
ORF3a	all	ss12	225	GCT	TGC	TGA	2	GGTGCTGAA:GGTGTTGAA	1:1	FALSE	1.5	0	0.5	0	0	0	1	0	SARSCOV2_vs_GQ153541.1	ORF2	dNNdNS	1000	6	71.83333333333337	5	30.249999999999993	0.0885548256923263	0.18671695246621	0.474273088343985	-0.0981621267738835	0.0367566102315803	0.0975355896562493	NaN	NaN	0.103731849113765	0.343992260819147	142	0	858	0.858	0.142	0.284
ORF3a	all	ss12	226	GAA	TGA	AAA	2	GCTGAAAAT:GTTGAACAT	1:1	FALSE	0.583333333333333	0.416666666666667	0	0	0	0	0	0	SARSCOV2_vs_GQ153541.1	ORF2	dNNdNS	1000	6	72.1666666666667	4	30.249999999999993	0.0881207952860292	0.145469445655623	0.605768413352188	-0.057348650369594	0.0354326049725807	0.0837314253682603	NaN	NaN	0.0923838790406827	0.534754456553708	261	0	739	0.739	0.261	0.522
ORF3a	all	ss12	227	AAT	AAA	TGC	2	GAAAATGCT:GAACATGTT	1:1	FALSE	2	0.333333333333333	0.666666666666667	0	1	0	0	0	SARSCOV2_vs_GQ153541.1	ORF2	dNNdNS	NA	NA	NA	NA	NA	NA	NA	NA	NA	NA	NA	NA	NA	NA	NA	NA	NA	NA	NA	NA	NA
ORF3a	all	ss12	228	GCT	TGC	TAC	2	AATGCTACA:CATGTTACC	1:1	FALSE	1.5	1	0.5	0	0	0	1	0	SARSCOV2_vs_GQ153541.1	ORF2	dNNdNS	NA	NA	NA	NA	NA	NA	NA	NA	NA	NA	NA	NA	NA	NA	NA	NA	NA	NA	NA	NA	NA
ORF3a	all	ss12	229	ACA	TAC	ATT	2	GCTACATTC:GTTACCTTC	1:1	FALSE	1	1	1	0	0	1	0	0	SARSCOV2_vs_GQ153541.1	ORF2	dNNdNS	NA	NA	NA	NA	NA	NA	NA	NA	NA	NA	NA	NA	NA	NA	NA	NA	NA	NA	NA	NA	NA
ORF3a	all	ss12	230	TTC	ATT	CTT	2	ACATTCTTC:ACCTTCTTC	1:1	FALSE	1.83333333333333	0.333333333333333	0.833333333333333	0	0	0	0	0	SARSCOV2_vs_GQ153541.1	ORF2	dNNdNS	NA	NA	NA	NA	NA	NA	NA	NA	NA	NA	NA	NA	NA	NA	NA	NA	NA	NA	NA	NA	NA
ORF3a	all	ss12	231	TTC	CTT	CAT	2	TTCTTCATC	2	FALSE	1.66666666666667	0.333333333333333	1	0	0	0	0	0	SARSCOV2_vs_GQ153541.1	ORF2	dNNdNS	NA	NA	NA	NA	NA	NA	NA	NA	NA	NA	NA	NA	NA	NA	NA	NA	NA	NA	NA	NA	NA
ORF3a	all	ss12	232	ATC	CAT	CTA	2	TTCATCTAC:TTCATCTAT	1:1	FALSE	2	0.333333333333333	0.333333333333333	0.333333333333333	0	0	0	0	SARSCOV2_vs_GQ153541.1	ORF2	dNNdNS	NA	NA	NA	NA	NA	NA	NA	NA	NA	NA	NA	NA	NA	NA	NA	NA	NA	NA	NA	NA	NA
ORF3a	all	ss12	233	TAC	CTA	CAA	2	ATCTACAAT:ATCTATAGC	1:1	FALSE	1	0	1	0	0	0	0	0	SARSCOV2_vs_GQ153541.1	ORF2	dNNdNS	NA	NA	NA	NA	NA	NA	NA	NA	NA	NA	NA	NA	NA	NA	NA	NA	NA	NA	NA	NA	NA
ORF3a	all	ss12	234	AAT	CAA	CAA	2	TACAATAAA:TATAGCAAG	1:1	FALSE	2.66666666666667	0	0.333333333333333	0	0	0	1	0	SARSCOV2_vs_GQ153541.1	ORF2	dNNdNS	NA	NA	NA	NA	NA	NA	NA	NA	NA	NA	NA	NA	NA	NA	NA	NA	NA	NA	NA	NA	NA
ORF3a	all	ss12	235	AAA	CAA	AAT	2	AATAAAATT:AGCAAGCTT	1:1	FALSE	2.33333333333333	0.333333333333333	0.333333333333333	0	0	1	0	0	SARSCOV2_vs_GQ153541.1	ORF2	dNNdNS	NA	NA	NA	NA	NA	NA	NA	NA	NA	NA	NA	NA	NA	NA	NA	NA	NA	NA	NA	NA	NA
ORF3a	all	ss12	236	ATT	AAT	TGT	2	AAAATTGTT:AAGCTTGTT	1:1	FALSE	1.5	0.833333333333333	0.666666666666667	0	1	0	0	0	SARSCOV2_vs_GQ153541.1	ORF2	dNNdNS	NA	NA	NA	NA	NA	NA	NA	NA	NA	NA	NA	NA	NA	NA	NA	NA	NA	NA	NA	NA	NA
ORF3a	all	ss12	237	GTT	TGT	TAA	2	ATTGTTGAT:CTTGTTAAA	1:1	FALSE	1.5	0	0.5	0	0	0	0	0	SARSCOV2_vs_GQ153541.1	ORF2	dNNdNS	NA	NA	NA	NA	NA	NA	NA	NA	NA	NA	NA	NA	NA	NA	NA	NA	NA	NA	NA	NA	NA
ORF3a	all	ss12	238	AAA	TAA	AGA	2	GTTAAAGAT:GTTGATGAG	1:1	FALSE	0	0.5	0.5	0	0	0	0	0	SARSCOV2_vs_GQ153541.1	ORF2	dNNdNS	NA	NA	NA	NA	NA	NA	NA	NA	NA	NA	NA	NA	NA	NA	NA	NA	NA	NA	NA	NA	NA
ORF3a	all	ss12	239	GAG	AGA	GCC	2	AAAGATGTA:GATGAGCCT	1:1	FALSE	2.33333333333333	0.333333333333333	0.333333333333333	0	1	0	0	0	SARSCOV2_vs_GQ153541.1	ORF2	dNNdNS	NA	NA	NA	NA	NA	NA	NA	NA	NA	NA	NA	NA	NA	NA	NA	NA	NA	NA	NA	NA	NA
ORF3a	all	ss12	240	CCT	GCC	A--	1	GAGCCTGAA:GATGTA---	1:1	TRUE	1.25	0	0.75	1	1	0	1	0	SARSCOV2_vs_GQ153541.1	ORF2	dNNdNS	NA	NA	NA	NA	NA	NA	NA	NA	NA	NA	NA	NA	NA	NA	NA	NA	NA	NA	NA	NA	NA
ORF3a	all	ss12	241	---	TGA	AGA	1	CCTGAAGAA:GTA---GAT	1:1	FALSE	NA	NA	NA	NA	NA	NA	NA	NA	SARSCOV2_vs_GQ153541.1	ORF2	dNNdNS	NA	NA	NA	NA	NA	NA	NA	NA	NA	NA	NA	NA	NA	NA	NA	NA	NA	NA	NA	NA	NA
ORF3a	all	ss12	242	GAA	-GA	ACA	1	---GATCAT:GAAGAACAT	1:1	FALSE	1.5	0.333333333333333	1.16666666666667	0	1	0	0	0	SARSCOV2_vs_GQ153541.1	ORF2	dNNdNS	NA	NA	NA	NA	NA	NA	NA	NA	NA	NA	NA	NA	NA	NA	NA	NA	NA	NA	NA	NA	NA
ORF3a	all	ss12	243	CAT	ACA	TGT	2	GAACATGTC:GATCATGTG	1:1	FALSE	1.66666666666667	0.333333333333333	1	0	0	0	0	0	SARSCOV2_vs_GQ153541.1	ORF2	dNNdNS	NA	NA	NA	NA	NA	NA	NA	NA	NA	NA	NA	NA	NA	NA	NA	NA	NA	NA	NA	NA	NA
ORF3a	all	ss12	244	GTC	TGT	CCA	2	CATGTCCAA:CATGTGCAA	1:1	FALSE	1.5	1	0.5	0	0	1	0	0	SARSCOV2_vs_GQ153541.1	ORF2	dNNdNS	NA	NA	NA	NA	NA	NA	NA	NA	NA	NA	NA	NA	NA	NA	NA	NA	NA	NA	NA	NA	NA
ORF3a	all	ss12	245	CAA	CCA	AAT	2	GTCCAAATT:GTGCAAATA	1:1	FALSE	1.66666666666667	0.333333333333333	1	0	0	0	0	0	SARSCOV2_vs_GQ153541.1	ORF2	dNNdNS	NA	NA	NA	NA	NA	NA	NA	NA	NA	NA	NA	NA	NA	NA	NA	NA	NA	NA	NA	NA	NA
ORF3a	all	ss12	246	ATA	AAT	ACA	2	CAAATACAC:CAAATTCAC	1:1	FALSE	2	0.666666666666667	0.333333333333333	0	0	1	0	0	SARSCOV2_vs_GQ153541.1	ORF2	dNNdNS	NA	NA	NA	NA	NA	NA	NA	NA	NA	NA	NA	NA	NA	NA	NA	NA	NA	NA	NA	NA	NA
ORF3a	all	ss12	247	CAC	ACA	CAC	2	ATACACACA:ATTCACACA	1:1	FALSE	1.66666666666667	0.333333333333333	1	0	0	0	0	0	SARSCOV2_vs_GQ153541.1	ORF2	dNNdNS	NA	NA	NA	NA	NA	NA	NA	NA	NA	NA	NA	NA	NA	NA	NA	NA	NA	NA	NA	NA	NA
ORF3a	all	ss12	248	ACA	CAC	AAT	2	CACACAATC	2	FALSE	1.66666666666667	1	0.333333333333333	0	0	0	0	0	SARSCOV2_vs_GQ153541.1	ORF2	dNNdNS	NA	NA	NA	NA	NA	NA	NA	NA	NA	NA	NA	NA	NA	NA	NA	NA	NA	NA	NA	NA	NA
ORF3a	all	ss12	249	ATC	AAT	CGA	2	ACAATCGAC	2	FALSE	2.16666666666667	0	0.333333333333333	0.5	0	0	0	0	SARSCOV2_vs_GQ153541.1	ORF2	dNNdNS	NA	NA	NA	NA	NA	NA	NA	NA	NA	NA	NA	NA	NA	NA	NA	NA	NA	NA	NA	NA	NA
ORF3a	all	ss12	250	GAC	CGA	CGG	2	ATCGACGGC:ATCGACGGT	1:1	FALSE	1.33333333333333	0.333333333333333	1.33333333333333	0	0	0	0	0	SARSCOV2_vs_GQ153541.1	ORF2	dNNdNS	NA	NA	NA	NA	NA	NA	NA	NA	NA	NA	NA	NA	NA	NA	NA	NA	NA	NA	NA	NA	NA
ORF3a	all	ss12	251	GGC	CGG	CTC	2	GACGGCTCT:GACGGTTCA	1:1	FALSE	1	1	1	0	0	1	0	0	SARSCOV2_vs_GQ153541.1	ORF2	dNNdNS	NA	NA	NA	NA	NA	NA	NA	NA	NA	NA	NA	NA	NA	NA	NA	NA	NA	NA	NA	NA	NA
ORF3a	all	ss12	252	TCA	CTC	ATC	2	GGCTCTTCA:GGTTCATCC	1:1	FALSE	1	1	1	0	0	1	0	0	SARSCOV2_vs_GQ153541.1	ORF2	dNNdNS	NA	NA	NA	NA	NA	NA	NA	NA	NA	NA	NA	NA	NA	NA	NA	NA	NA	NA	NA	NA	NA
ORF3a	all	ss12	253	TCA	ATC	AGG	2	TCATCCGGA:TCTTCAGGA	1:1	FALSE	1.16666666666667	0.666666666666667	0.833333333333333	0.333333333333333	0	0	0	1	SARSCOV2_vs_GQ153541.1	ORF2	dNNdNS	NA	NA	NA	NA	NA	NA	NA	NA	NA	NA	NA	NA	NA	NA	NA	NA	NA	NA	NA	NA	NA
ORF3a	all	ss12	254	GGA	AGG	AGT	2	TCAGGAGTT:TCCGGAGTT	1:1	FALSE	1.33333333333333	1	0.666666666666667	0	0	0	0	0	SARSCOV2_vs_GQ153541.1	ORF2	dNNdNS	NA	NA	NA	NA	NA	NA	NA	NA	NA	NA	NA	NA	NA	NA	NA	NA	NA	NA	NA	NA	NA
ORF3a	all	ss12	255	GTT	AGT	TGT	2	GGAGTTGTA:GGAGTTGTT	1:1	FALSE	1.66666666666667	1	0.333333333333333	0	0	0	0	0	SARSCOV2_vs_GQ153541.1	ORF2	dNNdNS	NA	NA	NA	NA	NA	NA	NA	NA	NA	NA	NA	NA	NA	NA	NA	NA	NA	NA	NA	NA	NA
ORF3a	all	ss12	256	GTA	TGT	AAA	2	GTTGTAAAT:GTTGTTAAT	1:1	FALSE	1.5	1	0.5	0	0	0	0	0	SARSCOV2_vs_GQ153541.1	ORF2	dNNdNS	NA	NA	NA	NA	NA	NA	NA	NA	NA	NA	NA	NA	NA	NA	NA	NA	NA	NA	NA	NA	NA
ORF3a	all	ss12	257	AAT	AAA	TCC	2	GTAAATCCA:GTTAATCCA	1:1	FALSE	2.33333333333333	0.333333333333333	0.333333333333333	0	0	0	0	0	SARSCOV2_vs_GQ153541.1	ORF2	dNNdNS	NA	NA	NA	NA	NA	NA	NA	NA	NA	NA	NA	NA	NA	NA	NA	NA	NA	NA	NA	NA	NA
ORF3a	all	ss12	258	CCA	TCC	AGC	2	AATCCAGCA:AATCCAGTA	1:1	FALSE	1	1	1	0	0	0	0	0	SARSCOV2_vs_GQ153541.1	ORF2	dNNdNS	NA	NA	NA	NA	NA	NA	NA	NA	NA	NA	NA	NA	NA	NA	NA	NA	NA	NA	NA	NA	NA
ORF3a	all	ss12	259	GCA	AGC	AAT	2	CCAGCAATG:CCAGTAATG	1:1	FALSE	1.66666666666667	1	0.333333333333333	0	0	0	1	0	SARSCOV2_vs_GQ153541.1	ORF2	dNNdNS	NA	NA	NA	NA	NA	NA	NA	NA	NA	NA	NA	NA	NA	NA	NA	NA	NA	NA	NA	NA	NA
ORF3a	all	ss12	260	ATG	AAT	GGA	2	GCAATGGAT:GTAATGGAA	1:1	FALSE	2.66666666666667	0	0.333333333333333	0	0	0	0	0	SARSCOV2_vs_GQ153541.1	ORF2	dNNdNS	NA	NA	NA	NA	NA	NA	NA	NA	NA	NA	NA	NA	NA	NA	NA	NA	NA	NA	NA	NA	NA
ORF3a	all	ss12	261	GAA	GGA	ACC	2	ATGGAACCA:ATGGATCCA	1:1	FALSE	1.66666666666667	0.333333333333333	1	0	1	0	0	0	SARSCOV2_vs_GQ153541.1	ORF2	dNNdNS	NA	NA	NA	NA	NA	NA	NA	NA	NA	NA	NA	NA	NA	NA	NA	NA	NA	NA	NA	NA	NA
ORF3a	all	ss12	262	CCA	ACC	AAT	2	GAACCAATT:GATCCAATT	1:1	FALSE	1	1	1	0	0	0	0	0	SARSCOV2_vs_GQ153541.1	ORF2	dNNdNS	NA	NA	NA	NA	NA	NA	NA	NA	NA	NA	NA	NA	NA	NA	NA	NA	NA	NA	NA	NA	NA
ORF3a	all	ss12	263	ATT	AAT	TTA	2	CCAATTTAT	2	FALSE	2	0.333333333333333	0.333333333333333	0.333333333333333	0	0	0	0	SARSCOV2_vs_GQ153541.1	ORF2	dNNdNS	NA	NA	NA	NA	NA	NA	NA	NA	NA	NA	NA	NA	NA	NA	NA	NA	NA	NA	NA	NA	NA
ORF3a	all	ss12	264	TAT	TTA	TGA	2	ATTTATGAT	2	FALSE	1.66666666666667	0	0.333333333333333	0	0	0	0	0	SARSCOV2_vs_GQ153541.1	ORF2	dNNdNS	NA	NA	NA	NA	NA	NA	NA	NA	NA	NA	NA	NA	NA	NA	NA	NA	NA	NA	NA	NA	NA
ORF3a	all	ss12	265	GAT	TGA	TGA	2	TATGATGAA:TATGATGAG	1:1	FALSE	0	0	0	0	0	0	0	0	SARSCOV2_vs_GQ153541.1	ORF2	dNNdNS	NA	NA	NA	NA	NA	NA	NA	NA	NA	NA	NA	NA	NA	NA	NA	NA	NA	NA	NA	NA	NA
ORF3a	all	ss12	266	GAA	TGA	ACC	2	GATGAACCG:GATGAGCCG	1:1	FALSE	0.666666666666667	0.333333333333333	0	0	0	1	0	0	SARSCOV2_vs_GQ153541.1	ORF2	dNNdNS	NA	NA	NA	NA	NA	NA	NA	NA	NA	NA	NA	NA	NA	NA	NA	NA	NA	NA	NA	NA	NA
ORF3a	all	ss12	267	CCG	ACC	GAC	2	GAACCGACG:GAGCCGACG	1:1	FALSE	1	1	1	0	0	0	0	0	SARSCOV2_vs_GQ153541.1	ORF2	dNNdNS	NA	NA	NA	NA	NA	NA	NA	NA	NA	NA	NA	NA	NA	NA	NA	NA	NA	NA	NA	NA	NA
ORF3a	all	ss12	268	ACG	GAC	GAC	2	CCGACGACG	2	FALSE	1.66666666666667	1	0.333333333333333	0	0	0	0	0	SARSCOV2_vs_GQ153541.1	ORF2	dNNdNS	NA	NA	NA	NA	NA	NA	NA	NA	NA	NA	NA	NA	NA	NA	NA	NA	NA	NA	NA	NA	NA
ORF3a	all	ss12	269	ACG	GAC	GAC	2	ACGACGACT	2	FALSE	1.66666666666667	1	0.333333333333333	0	0	0	0	0	SARSCOV2_vs_GQ153541.1	ORF2	dNNdNS	NA	NA	NA	NA	NA	NA	NA	NA	NA	NA	NA	NA	NA	NA	NA	NA	NA	NA	NA	NA	NA
ORF3a	all	ss12	270	ACT	GAC	TAC	2	ACGACTACT	2	FALSE	1.66666666666667	1	0.333333333333333	0	0	0	0	0	SARSCOV2_vs_GQ153541.1	ORF2	dNNdNS	NA	NA	NA	NA	NA	NA	NA	NA	NA	NA	NA	NA	NA	NA	NA	NA	NA	NA	NA	NA	NA
ORF3a	all	ss12	271	ACT	TAC	TAG	2	ACTACTAGC	2	FALSE	1	0	1	0	0	0	0	0	SARSCOV2_vs_GQ153541.1	ORF2	dNNdNS	NA	NA	NA	NA	NA	NA	NA	NA	NA	NA	NA	NA	NA	NA	NA	NA	NA	NA	NA	NA	NA
ORF3a	all	ss12	272	AGC	TAG	CGT	2	ACTAGCGTG	2	FALSE	0.666666666666667	0.333333333333333	0	0	0	0	0	0	SARSCOV2_vs_GQ153541.1	ORF2	dNNdNS	NA	NA	NA	NA	NA	NA	NA	NA	NA	NA	NA	NA	NA	NA	NA	NA	NA	NA	NA	NA	NA
ORF3a	all	ss12	273	GTG	CGT	GCC	2	AGCGTGCCT	2	FALSE	1	1	1	0	0	0	0	0	SARSCOV2_vs_GQ153541.1	ORF2	dNNdNS	NA	NA	NA	NA	NA	NA	NA	NA	NA	NA	NA	NA	NA	NA	NA	NA	NA	NA	NA	NA	NA
ORF3a	all	ss12	274	CCT	GCC	TTT	2	GTGCCTTTG	2	FALSE	1	1	1	0	0	0	0	0	SARSCOV2_vs_GQ153541.1	ORF2	dNNdNS	NA	NA	NA	NA	NA	NA	NA	NA	NA	NA	NA	NA	NA	NA	NA	NA	NA	NA	NA	NA	NA
ORF3a	all	ss12	275	TTG	TTT	GTA	2	CCTTTGTAA	2	FALSE	1.83333333333333	0.666666666666667	0.5	0	0	0	0	0	SARSCOV2_vs_GQ153541.1	ORF2	dNNdNS	NA	NA	NA	NA	NA	NA	NA	NA	NA	NA	NA	NA	NA	NA	NA	NA	NA	NA	NA	NA	NA
ORF3a	all	ss12	2	GAT	GGA	TTT	2	ATGGATTTG	2	FALSE	1.66666666666667	0.333333333333333	1	0	0	0	0	0	SARSCOV2_vs_GQ153547.1	ORF2	dNNdNS	1000	18	81.75000000000001	5	30.916666666666668	0.260656845281595	0.182159096576957	1.43092961142061	0.0784977487046378	0.0626164815490019	0.0855439397816278	NaN	NaN	0.102119159962282	0.442078690647233	773	0	227	0.227	0.773	0.454
ORF3a	all	ss12	3	TTG	TTT	GTT	2	GATTTGTTT	2	FALSE	1.83333333333333	0.666666666666667	0.5	0	0	0	0	0	SARSCOV2_vs_GQ153547.1	ORF2	dNNdNS	1000	18	81.08333333333334	5	30.916666666666668	0.263223932942835	0.182159096576957	1.44502216957159	0.0810648363658779	0.0643232736888806	0.0911501601227291	NaN	NaN	0.100854476187378	0.421523896254591	797	0	203	0.203	0.797	0.406
ORF3a	all	ss12	4	TTT	GTT	TAT	2	TTGTTTATG	2	FALSE	1.66666666666667	0.333333333333333	1	0	0	0	0	0	SARSCOV2_vs_GQ153547.1	ORF2	dNNdNS	1000	18	80.25000000000001	5	31.416666666666668	0.266505540694197	0.178884786483983	1.48981669113633	0.0876207542102134	0.0629728874323506	0.0897517719392577	NaN	NaN	0.0962490194812147	0.362635441579891	837	0	163	0.163	0.837	0.326
ORF3a	all	ss12	5	ATG	TAT	GAG	2	TTTATGAGA:TTTATGAGC	1:1	FALSE	2	0	1	0	0	0	0	0	SARSCOV2_vs_GQ153547.1	ORF2	dNNdNS	1000	18	80.08333333333334	5	30.916666666666668	0.267171809494173	0.182159096576957	1.4666948536457	0.0850127129172165	0.0643729192345945	0.086743739278365	NaN	NaN	0.10176099261426	0.403483792441061	806	0	194	0.194	0.806	0.388
ORF3a	all	ss12	6	AGA	GAG	AAT	2	ATGAGAATC:ATGAGCATT	1:1	FALSE	2.08333333333333	0.583333333333333	0.333333333333333	0	1	0	0	0	SARSCOV2_vs_GQ153547.1	ORF2	dNNdNS	1000	18	79.58333333333334	5	30.416666666666668	0.26919097092383	0.185556129985381	1.45072529236861	0.0836348409384491	0.0611781297922058	0.090779251294234	NaN	NaN	0.0968848883508794	0.388005922959517	817	0	183	0.183	0.817	0.366
ORF3a	all	ss12	7	ATC	AAT	CTT	2	AGAATCTTC:AGCATTTTC	1:1	FALSE	2	0.666666666666667	0.333333333333333	0	0	1	0	0	SARSCOV2_vs_GQ153547.1	ORF2	dNNdNS	1000	17	79.83333333333334	5	30.416666666666668	0.250477612683731	0.185556129985381	1.34987517094405	0.0649214826983507	0.0620950449716962	0.0930482380119238	NaN	NaN	0.0979435749561447	0.507429347413639	746	0	254	0.254	0.746	0.508
ORF3a	all	ss12	8	TTC	CTT	CAC	2	ATCTTCACA:ATTTTCACA	1:1	FALSE	2	0.333333333333333	0.666666666666667	0	0	0	0	0	SARSCOV2_vs_GQ153547.1	ORF2	dNNdNS	1000	17	78.33333333333334	5	31.083333333333336	0.256193776295553	0.181054357970061	1.41501027187601	0.0751394183254918	0.0639070347039135	0.0920162800748821	NaN	NaN	0.102817024894656	0.464896947388439	767	0	233	0.233	0.767	0.466
ORF3a	all	ss12	9	ACA	CAC	AAT	2	TTCACAATT:TTCACATTG	1:1	FALSE	1.66666666666667	1	0.333333333333333	0	0	0	0	0	SARSCOV2_vs_GQ153547.1	ORF2	dNNdNS	1000	17	78.66666666666667	5	30.75	0.254900869216763	0.183277466946071	1.39079218773668	0.071623402270692	0.0609348709262465	0.0932930253575428	NaN	NaN	0.106832029269721	0.502583686587283	748	0	252	0.252	0.748	0.504
ORF3a	all	ss12	10	ATT	AAT	GGG	2	ACAATTGGA:ACATTGGGA	1:1	TRUE	1.91666666666667	0.666666666666667	0.416666666666667	0	2	0	0	0	SARSCOV2_vs_GQ153547.1	ORF2	dNNdNS	1000	17	78	5	31.416666666666668	0.257499995250869	0.178884786483983	1.43947397826323	0.0786152087668853	0.0654050472104695	0.0864288491183691	NaN	NaN	0.0934923224713822	0.400418851441207	823	0	177	0.177	0.823	0.354
ORF3a	all	ss12	11	GGA	GGG	AAC	2	ATTGGAACT:TTGGGAGCA	1:1	FALSE	1.5	1	0.5	0	0	0	0	0	SARSCOV2_vs_GQ153547.1	ORF2	dNNdNS	1000	15	77.75	5	31.333333333333332	0.22303140124308	0.179422266799376	1.24305307931745	0.0436091344437048	0.0542968948344493	0.0886994831835242	NaN	NaN	0.0907276758742849	0.630758401401043	692	0	308	0.308	0.692	0.616
ORF3a	all	ss12	12	ACT	AAC	AAT	2	GGAACTGTA:GGAGCAATC	1:1	TRUE	1.66666666666667	1	0.333333333333333	0	1	1	0	0	SARSCOV2_vs_GQ153547.1	ORF2	dNNdNS	1000	15	78.58333333333333	5	31.166666666666668	0.220282043117094	0.180507022556888	1.22035165167976	0.0397750205602068	0.054509258204217	0.0903370246649608	NaN	NaN	0.0886397869844362	0.653628972293659	689	0	311	0.311	0.689	0.622
ORF3a	all	ss12	13	ATC	AAT	AAC	2	ACTGTAACT:GCAATCACG	1:1	TRUE	1.75	0.833333333333333	0.416666666666667	0	1	1	0	0	SARSCOV2_vs_GQ153547.1	ORF2	dNNdNS	1000	15	78.74999999999999	5	31.166666666666668	0.219740343511106	0.180507022556888	1.21735066258629	0.0392333209542178	0.0528339035407287	0.0885447895546535	NaN	NaN	0.0947990402713895	0.67897826083918	678	0	322	0.322	0.678	0.644
ORF3a	all	ss12	14	ACG	AAC	GCG	2	ATCACGCGC:GTAACTTTG	1:1	FALSE	1.66666666666667	1	0.333333333333333	0	0	1	0	0	SARSCOV2_vs_GQ153547.1	ORF2	dNNdNS	1000	14	78.99999999999999	5	31.083333333333332	0.202172332401979	0.181054357970061	1.11663886287349	0.021117974431918	0.0508604020357278	0.0912480525377418	NaN	NaN	0.0911251318420095	0.816734536985949	593	0	407	0.407	0.593	0.814
ORF3a	all	ss12	15	CGC	GCG	CAA	2	ACGCGCAAT:ACTTTGAAG	1:1	TRUE	1.33333333333333	0.916666666666667	0.75	0	1	1	1	0	SARSCOV2_vs_GQ153547.1	ORF2	dNNdNS	1000	15	78.91666666666664	5	31.166666666666668	0.219201320467129	0.180507022556888	1.21436450151432	0.0386942979102414	0.0552104316745077	0.0891723593624435	NaN	NaN	0.0963959707270485	0.688118354567668	663	0	337	0.337	0.663	0.674
ORF3a	all	ss12	16	AAG	CAA	GCA	2	CGCAATCCA:TTGAAGCAA	1:1	FALSE	2.33333333333333	0.333333333333333	0.333333333333333	0	1	0	0	0	SARSCOV2_vs_GQ153547.1	ORF2	dNNdNS	1000	14	78.58333333333331	4	31.416666666666668	0.203403693684308	0.139531497680893	1.45776184635737	0.0638721960034151	0.0514940534790098	0.0766087697127067	NaN	NaN	0.0863524732335812	0.459501224744377	785	1	214	0.214	0.785	0.428
ORF3a	all	ss12	17	CAA	GCA	AGC	2	AAGCAAGGT:AATCCAGCG	1:1	FALSE	1.16666666666667	0.666666666666667	1.16666666666667	0	0	0	1	0	SARSCOV2_vs_GQ153547.1	ORF2	dNNdNS	1000	14	78.08333333333331	4	31.75	0.204901396368095	0.137923200937065	1.48561949676322	0.0669781954310294	0.0524692577386281	0.079842837158957	NaN	NaN	0.082918315317773	0.419228082062085	788	1	211	0.211	0.788	0.422
ORF3a	all	ss12	18	GCG	AGC	GAA	2	CAAGGTGAA:CCAGCGAAA	1:1	FALSE	1.66666666666667	1	0.333333333333333	0	1	0	0	0	SARSCOV2_vs_GQ153547.1	ORF2	dNNdNS	1000	14	79.08333333333331	4	30.916666666666664	0.20192785781644	0.142015736265178	1.42186959788309	0.0599121215512613	0.0538480658328934	0.0783247023679206	NaN	NaN	0.0915900892441479	0.513025969801696	766	0	234	0.234	0.766	0.468
ORF3a	all	ss12	19	AAA	GAA	AAT	2	GCGAAAATT:GGTGAAATC	1:1	FALSE	2.33333333333333	0.333333333333333	0.333333333333333	0	1	0	0	0	SARSCOV2_vs_GQ153547.1	ORF2	dNNdNS	1000	13	79.33333333333331	4	30.916666666666664	0.184892999968705	0.142015736265178	1.30191910298915	0.0428772637035266	0.0500435966974714	0.0833069243271597	NaN	NaN	0.0868647417773282	0.621581974429784	705	0	295	0.295	0.705	0.59
ORF3a	all	ss12	20	ATC	AAT	CAA	2	AAAATTGAA:GAAATCAAG	1:1	FALSE	2.16666666666667	0.5	0.333333333333333	0	0	0	0	0	SARSCOV2_vs_GQ153547.1	ORF2	dNNdNS	1000	12	79.49999999999999	4	31.083333333333332	0.16853783682123	0.141177857059553	1.19379795338681	0.0273599797616776	0.0485526296500469	0.0803634085533618	NaN	NaN	0.0870799371708749	0.753373821682791	630	1	369	0.369	0.63	0.738
ORF3a	all	ss12	21	AAG	CAA	AAA	2	ATCAAGGAT:ATTGAAAAT	1:1	TRUE	2.16666666666667	0.5	0.333333333333333	0	1	1	0	0	SARSCOV2_vs_GQ153547.1	ORF2	dNNdNS	1000	12	78.99999999999999	4	31.749999999999996	0.169734844556617	0.137923200937065	1.23064751545367	0.0318116436195513	0.0475744512785906	0.0734508495332154	NaN	NaN	0.0846106044775997	0.706933974094401	640	0	360	0.36	0.64	0.72
ORF3a	all	ss12	22	AAT	AAA	TGC	2	AAGGATGCT:GAAAATGCT	1:1	FALSE	2	0.333333333333333	0.666666666666667	0	1	0	0	0	SARSCOV2_vs_GQ153547.1	ORF2	dNNdNS	1000	11	77.66666666666666	4	32.416666666666664	0.156968578879544	0.134815620966532	1.16432040852678	0.022152957913012	0.0461314716132726	0.0743464697981824	NaN	NaN	0.0813705339703347	0.785431404694343	590	1	409	0.409	0.59	0.818
ORF3a	all	ss12	23	GCT	TGC	TAC	2	AATGCTTCT:GATGCTACT	1:1	FALSE	1.5	1	0.5	0	0	0	0	0	SARSCOV2_vs_GQ153547.1	ORF2	dNNdNS	1000	10	76.99999999999999	4	32.416666666666664	0.142608211856373	0.134815620966532	1.05780183953442	0.00779259088984111	0.0444487165118676	0.0756617884176027	NaN	NaN	0.0804017432100717	0.922789393118356	556	0	444	0.444	0.556	0.888
ORF3a	all	ss12	24	ACT	TAC	TCC	2	GCTACTCCT:GCTTCTCCT	1:1	FALSE	1.33333333333333	1	0.666666666666667	0	1	0	0	0	SARSCOV2_vs_GQ153547.1	ORF2	dNNdNS	1000	11	76.66666666666666	4	32.916666666666664	0.159249476407496	0.132575542143044	1.20119800253708	0.0266739342644514	0.048643855192071	0.0761577318461222	NaN	NaN	0.0844783572593824	0.752193233923857	649	0	351	0.351	0.649	0.702
ORF3a	all	ss12	25	CCT	TCC	TGC	2	ACTCCTTCA:TCTCCTGCA	1:1	FALSE	1	1	1	0	0	0	0	0	SARSCOV2_vs_GQ153547.1	ORF2	dNNdNS	1000	10	76.5	5	33.08333333333333	0.143635503733589	0.168775880107432	0.851042836465493	-0.0251403763738432	0.0466789144292498	0.0842119693602929	NaN	NaN	0.0929391896344268	0.786772922243766	407	0	593	0.593	0.407	0.814
ORF3a	all	ss12	26	GCA	TGC	AAG	2	CCTGCAAGT:CCTTCAGAT	1:1	FALSE	1.25	0.75	0.75	0.25	1	0	0	0	SARSCOV2_vs_GQ153547.1	ORF2	dNNdNS	1000	10	77.66666666666666	5	32.58333333333333	0.141261198495611	0.171685985854599	0.822788172211364	-0.0304247873589874	0.0447270815493923	0.088395408749661	NaN	NaN	0.0926630229854484	0.742656150368553	367	0	633	0.633	0.367	0.734
ORF3a	all	ss12	27	AGT	AAG	TAC	2	GCAAGTACT:TCAGATTTT	1:1	TRUE	2.33333333333333	0.333333333333333	0.333333333333333	0	1	0	1	0	SARSCOV2_vs_GQ153547.1	ORF2	dNNdNS	1000	9	77.75	5	32.5	0.12572916000110201	0.172180831233375	0.730215780121819	-0.0464516712322729	0.0403574468909518	0.0886038008019907	NaN	NaN	0.0900559340086001	0.605987738742423	320	0	680	0.68	0.32	0.64
ORF3a	all	ss12	28	ACT	TAC	TGT	2	AGTACTGTT:GATTTTGTT	1:1	TRUE	1.66666666666667	0.666666666666667	0.666666666666667	0	1	0	1	0	SARSCOV2_vs_GQ153547.1	ORF2	dNNdNS	1000	8	76.66666666666666	4	32.916666666666664	0.112359208671495	0.132575542143044	0.847510836880181	-0.0202163334715491	0.0407268967145235	0.0711048823280148	NaN	NaN	0.0836718077899017	0.809078779339779	406	0	594	0.594	0.406	0.812
ORF3a	all	ss12	29	GTT	TGT	TCA	2	ACTGTTCAT:TTTGTTCGC	1:1	FALSE	1.5	1	0.5	0	0	0	0	0	SARSCOV2_vs_GQ153547.1	ORF2	dNNdNS	1000	8	76.66666666666666	3	33.25	0.112359208671495	0.0961313950679982	1.16880867683256	0.0162278136034969	0.0400046526039358	0.0558565791854954	NaN	NaN	0.0754065008380947	0.829607931288319	581	0	419	0.419	0.581	0.838
ORF3a	all	ss12	30	CAT	TCA	CGC	2	GTTCATGCT:GTTCGCGCT	1:1	TRUE	1.33333333333333	0.666666666666667	1	0	0	1	1	0	SARSCOV2_vs_GQ153547.1	ORF2	dNNdNS	1000	9	76.5	3	33.75	0.127969137773073	0.094613463995175	1.35254679798637	0.0333556737778975	0.0419155986476185	0.0606453331526899	NaN	NaN	0.075888539055591	0.660273881727997	699	0	301	0.301	0.699	0.602
ORF3a	all	ss12	31	GCT	CGC	TAC	2	CATGCTACT:CGCGCTACT	1:1	FALSE	1.25	1	0.75	0	0	0	0	0	SARSCOV2_vs_GQ153547.1	ORF2	dNNdNS	1000	9	76.66666666666666	2	33.25	0.1276658623949	0.0626996766264699	2.03614865759936	0.0649661857684305	0.0443200397669803	0.0471330989839694	NaN	NaN	0.0673842271632611	0.334987963699665	840	0	160	0.16	0.84	0.32
ORF3a	all	ss12	32	ACT	TAC	TGC	2	GCTACTGCA	2	FALSE	1	1	1	0	0	0	0	0	SARSCOV2_vs_GQ153547.1	ORF2	dNNdNS	1000	9	78.25	2	32.666666666666664	0.124855023415448	0.0638683562552301	1.95488080069736	0.0609866671602181	0.043094141191868	0.0485870848945843	NaN	NaN	0.0672271975938284	0.364315566004051	811	0	189	0.189	0.811	0.378
ORF3a	all	ss12	33	GCA	TGC	AAC	2	ACTGCAACG	2	FALSE	1.5	1	0.5	0	0	0	0	0	SARSCOV2_vs_GQ153547.1	ORF2	dNNdNS	1000	9	79.58333333333333	2	31.999999999999996	0.122582464773988	0.0652585327422224	1.87841282393217	0.0573239320317657	0.0412442055956661	0.0515013819104376	NaN	NaN	0.0680603105960967	0.399646918252845	813	1	186	0.186	0.813	0.372
ORF3a	all	ss12	34	ACG	AAC	GAT	2	GCAACGATA	2	FALSE	1.66666666666667	1	0.333333333333333	0	0	0	0	0	SARSCOV2_vs_GQ153547.1	ORF2	dNNdNS	1000	10	79.75	2	32.5	0.137211534497054	0.0642103145422439	2.13690799484845	0.0730012199548105	0.0445583813974614	0.0495871727839189	NaN	NaN	0.0712098777268513	0.305289674813824	812	0	188	0.188	0.812	0.376
ORF3a	all	ss12	35	ATA	GAT	ACC	2	ACGATACCA:ACGATACCG	1:1	FALSE	2	0.666666666666667	0.333333333333333	0	0	0	0	0	SARSCOV2_vs_GQ153547.1	ORF2	dNNdNS	1000	10	78.74999999999999	2	33.166666666666664	0.139125907283501	0.0628640039123036	2.21312513720227	0.0762619033711971	0.044684054297509	0.046274657915417	NaN	NaN	0.0694757565891775	0.272345787169605	870	0	130	0.13	0.87	0.26
ORF3a	all	ss12	36	CCA	ACC	ACT	2	ATACCACTA:ATACCGATA	1:1	FALSE	1	1	1	0	0	1	0	0	SARSCOV2_vs_GQ153547.1	ORF2	dNNdNS	1000	10	77.74999999999999	2	33.83333333333333	0.141094614194941	0.0615730216404005	2.29150057015171	0.0795215925545409	0.0464674074764384	0.0449746077042444	NaN	NaN	0.0690896321342293	0.24973565367038	884	0	116	0.116	0.884	0.232
ORF3a	all	ss12	37	ATA	ACT	ACA	2	CCACTACAA:CCGATACAA	1:1	FALSE	1.33333333333333	1	0.666666666666667	0	1	0	0	0	SARSCOV2_vs_GQ153547.1	ORF2	dNNdNS	1000	11	77.91666666666666	2	33.83333333333333	0.156408563919793	0.0615730216404005	2.54021257610601	0.0948355422793923	0.0500086855364857	0.0458121191012938	NaN	NaN	0.0714643876391706	0.184498037171081	903	0	97	0.097	0.903	0.194
ORF3a	all	ss12	38	CAA	ACA	AGC	2	ATACAAGCC:CTACAAGCC	1:1	FALSE	1.66666666666667	0.333333333333333	1	0	0	0	0	0	SARSCOV2_vs_GQ153547.1	ORF2	dNNdNS	1000	10	78.58333333333333	2	33.83333333333333	0.139450189981991	0.0615730216404005	2.26479367532764	0.0778771683415902	0.0462593904595608	0.043740757059645	NaN	NaN	0.0690748301275875	0.259559909700573	878	0	122	0.122	0.878	0.244
ORF3a	all	ss12	39	GCC	AGC	CAC	2	CAAGCCACA:CAAGCCTCA	1:1	FALSE	1.66666666666667	1	0.333333333333333	0	0	0	0	0	SARSCOV2_vs_GQ153547.1	ORF2	dNNdNS	1000	10	78.41666666666666	2	33.33333333333333	0.13977599230927	0.0625362067042884	2.23512105507489	0.0772397856049819	0.0453432591548325	0.0492569423859923	NaN	NaN	0.0713090741435347	0.278733372773771	858	0	142	0.142	0.858	0.284
ORF3a	all	ss12	40	ACA	CAC	ACT	2	GCCACATTC:GCCTCACTC	1:1	FALSE	1.33333333333333	1	0.666666666666667	0	1	0	0	0	SARSCOV2_vs_GQ153547.1	ORF2	dNNdNS	1000	10	78.41666666666666	2	33.33333333333333	0.13977599230927	0.0625362067042884	2.23512105507489	0.0772397856049819	0.0457375142500582	0.0456477685952816	NaN	NaN	0.0690884144444924	0.263573556946858	868	0	132	0.132	0.868	0.264
ORF3a	all	ss12	41	CTC	ACT	CCC	2	ACATTCCCT:TCACTCCCT	1:1	FALSE	1.5	0.666666666666667	0.833333333333333	0	1	0	0	0	SARSCOV2_vs_GQ153547.1	ORF2	dNNdNS	1000	10	78.91666666666666	2	33	0.138803133576506	0.0631952577133049	2.19641692429214	0.0756078758632013	0.0446839515688394	0.0457459326889382	NaN	NaN	0.0692533566716908	0.274939676679089	866	0	134	0.134	0.866	0.268
ORF3a	all	ss12	42	CCT	CCC	TTT	2	CTCCCTTTC:TTCCCTTTC	1:1	FALSE	1	1	1	0	0	0	0	0	SARSCOV2_vs_GQ153547.1	ORF2	dNNdNS	1000	9	79.08333333333333	2	32.5	0.123424890893523	0.0642103145422439	1.9221972633746	0.0592145763512795	0.0427543864563659	0.0489629615748333	NaN	NaN	0.0680717226599047	0.384363206317898	826	0	174	0.174	0.826	0.348
ORF3a	all	ss12	43	TTC	TTT	CGG	2	CCTTTCGGA	2	FALSE	2	0.333333333333333	0.666666666666667	0	0	0	0	0	SARSCOV2_vs_GQ153547.1	ORF2	dNNdNS	1000	9	79.08333333333333	2	32.5	0.123424890893523	0.0642103145422439	1.9221972633746	0.0592145763512795	0.0435178137275948	0.045778880202886	NaN	NaN	0.0707206326380061	0.40242244438382	816	0	184	0.184	0.816	0.368
ORF3a	all	ss12	44	GGA	CGG	ATG	2	TTCGGATGG	2	FALSE	1	1	1	0	0	0	0	0	SARSCOV2_vs_GQ153547.1	ORF2	dNNdNS	1000	9	78.75	2	32.83333333333333	0.123992985319038	0.0635300231041221	1.95172265427671	0.0604629622149156	0.043393144317674	0.0466525709551844	NaN	NaN	0.0672997044279357	0.368965148131646	830	0	170	0.17	0.83	0.34
ORF3a	all	ss12	45	TGG	ATG	GCT	2	GGATGGCTT	2	FALSE	3	0	0	0	0	0	0	0	SARSCOV2_vs_GQ153547.1	ORF2	dNNdNS	1000	9	78.75	2	32.83333333333333	0.123992985319038	0.0635300231041221	1.95172265427671	0.0604629622149156	0.0429134830052946	0.0462907129465714	NaN	NaN	0.0641472306328816	0.345903227692337	830	0	170	0.17	0.83	0.34
ORF3a	all	ss12	46	CTT	GCT	TAT	2	TGGCTTATT	2	FALSE	1	1	1	0	0	0	0	0	SARSCOV2_vs_GQ153547.1	ORF2	dNNdNS	1000	9	77	2	33.58333333333333	0.127063613968535	0.0620508745044359	2.04773284797866	0.0650127394640992	0.0440513120604966	0.0471839144783853	NaN	NaN	0.0664011416454016	0.327535172259917	830	0	170	0.17	0.83	0.34
ORF3a	all	ss12	47	ATT	TAT	TGT	2	CTTATTGTT	2	FALSE	1.33333333333333	0.666666666666667	1	0	0	0	0	0	SARSCOV2_vs_GQ153547.1	ORF2	dNNdNS	1000	9	77	2	33.58333333333333	0.127063613968535	0.0620508745044359	2.04773284797866	0.0650127394640992	0.0428745698324954	0.0448964615206314	NaN	NaN	0.0654867646211809	0.320826190330411	845	0	155	0.155	0.845	0.31
ORF3a	all	ss12	48	GTT	TGT	TGG	2	ATTGTTGGC	2	FALSE	1.5	1	0.5	0	0	0	0	0	SARSCOV2_vs_GQ153547.1	ORF2	dNNdNS	1000	10	76.5	2	33.58333333333333	0.143635503733589	0.0620508745044359	2.31480224703877	0.0815846292291533	0.0479691847191511	0.0466848478832877	NaN	NaN	0.0703418809789475	0.24611799586045	871	0	129	0.129	0.871	0.258
ORF3a	all	ss12	49	GGC	TGG	CGT	2	GTTGGCGTT	2	FALSE	2	1	0	0	0	0	0	0	SARSCOV2_vs_GQ153547.1	ORF2	dNNdNS	1000	10	76.58333333333333	2	33.5	0.143463258720043	0.0622118122355632	2.30604532426774	0.0812514464844796	0.0466110874202374	0.047834269678786	NaN	NaN	0.0688233416110644	0.237769694369259	877	0	123	0.123	0.877	0.246
ORF3a	all	ss12	50	GTT	CGT	TGC	2	GGCGTTGCA	2	FALSE	1	1	1	0	0	0	0	0	SARSCOV2_vs_GQ153547.1	ORF2	dNNdNS	1000	10	76.08333333333333	2	34	0.144502989596306	0.0612585232607003	2.35890422923418	0.0832444663356058	0.0466498187149137	0.0467904144706985	NaN	NaN	0.0699879990534146	0.234278140712048	886	0	114	0.114	0.886	0.228
ORF3a	all	ss12	51	GCA	TGC	ACT	2	GTTGCACTT	2	FALSE	1.5	1	0.5	0	0	0	0	0	SARSCOV2_vs_GQ153547.1	ORF2	dNNdNS	1000	10	77.08333333333333	2	33	0.142438427764417	0.0631952577133049	2.25394171838987	0.0792431700511121	0.0452903780587601	0.047613388767885	NaN	NaN	0.0698490606500616	0.256588410436812	878	0	122	0.122	0.878	0.244
ORF3a	all	ss12	52	CTT	ACT	TCT	2	GCACTTCTT	2	FALSE	1	1	1	0	0	0	0	0	SARSCOV2_vs_GQ153547.1	ORF2	dNNdNS	1000	11	77.91666666666666	2	33.166666666666664	0.156408563919793	0.0628640039123036	2.48804648424853	0.0935445600074892	0.0466436338280031	0.0479931177894165	NaN	NaN	0.0713095735657617	0.189584494647539	913	0	87	0.087	0.913	0.174
ORF3a	all	ss12	53	CTT	TCT	TGC	2	CTTCTTGCT	2	FALSE	1	1	1	0	0	0	0	0	SARSCOV2_vs_GQ153547.1	ORF2	dNNdNS	1000	11	78.58333333333333	2	33.166666666666664	0.154934610949651	0.0628640039123036	2.46459979173117	0.0920706070373473	0.0472075883682032	0.0507169052739311	NaN	NaN	0.0693329323184766	0.184194913259559	910	0	90	0.09	0.91	0.18
ORF3a	all	ss12	54	GCT	TGC	TGT	2	CTTGCTGTT	2	FALSE	1.5	1	0.5	0	0	0	0	0	SARSCOV2_vs_GQ153547.1	ORF2	dNNdNS	1000	11	79.25	2	32.5	0.153488274894032	0.0642103145422439	2.39039905018769	0.0892779603517886	0.0481651512729572	0.0514006918608502	NaN	NaN	0.0716890486878876	0.213003105632108	893	0	107	0.107	0.893	0.214
ORF3a	all	ss12	55	GTT	TGT	TTT	2	GCTGTTTTT	2	FALSE	1.5	1	0.5	0	0	0	0	0	SARSCOV2_vs_GQ153547.1	ORF2	dNNdNS	1000	12	79.08333333333333	3	33	0.169534158879359	0.0969087986100047	1.74941967407547	0.0726253602693546	0.0493285331405753	0.0608509285938684	NaN	NaN	0.0760702157235414	0.339721946834453	829	0	171	0.171	0.829	0.342
ORF3a	all	ss12	56	TTT	TTT	TCA	2	GTTTTTCAA:GTTTTTCAG	1:1	FALSE	2.33333333333333	0.333333333333333	0.333333333333333	0	0	0	0	0	SARSCOV2_vs_GQ153547.1	ORF2	dNNdNS	1000	12	79.75	3	33	0.167945668219814	0.0969087986100047	1.73302806998657	0.0710368696098091	0.0513703545018251	0.0590656853927203	NaN	NaN	0.0757374316521502	0.348277260986396	842	0	158	0.158	0.842	0.316
ORF3a	all	ss12	57	CAA	TCA	AAG	2	TTTCAAAGC:TTTCAGAGC	1:1	FALSE	0.5	0.5	1	0	0	1	0	0	SARSCOV2_vs_GQ153547.1	ORF2	dNNdNS	1000	13	78.58333333333334	3	33.666666666666664	0.186896837565466	0.0948631103318397	1.970174042488	0.0920337272336259	0.051686888372478	0.0568790285633791	NaN	NaN	0.0778494443916566	0.237125771373859	892	0	108	0.108	0.892	0.216
ORF3a	all	ss12	58	AGC	AAG	CGC	2	CAAAGCGCT:CAGAGCGCT	1:1	FALSE	2.33333333333333	0.333333333333333	0.333333333333333	0	0	0	0	0	SARSCOV2_vs_GQ153547.1	ORF2	dNNdNS	1000	13	79.08333333333334	3	33.666666666666664	0.185556129985381	0.0948631103318397	1.95604096614889	0.090693019653541	0.0547908895601081	0.0591418069544191	NaN	NaN	0.0806432320536258	0.260749947638804	882	0	118	0.118	0.882	0.236
ORF3a	all	ss12	59	GCT	CGC	TTC	2	AGCGCTTCC:AGCGCTTCT	1:1	FALSE	1	1	1	0	0	0	0	0	SARSCOV2_vs_GQ153547.1	ORF2	dNNdNS	1000	14	78.25000000000001	3	34	0.204399702385691	0.0938723572155045	2.17742164412093	0.110527345170187	0.0555364357573316	0.0587852800818652	NaN	NaN	0.0831934088786564	0.183993533774377	898	0	102	0.102	0.898	0.204
ORF3a	all	ss12	60	TCC	TTC	CAA	2	GCTTCCAAA:GCTTCTAAA	1:1	FALSE	1.66666666666667	1	0.333333333333333	0	0	0	0	0	SARSCOV2_vs_GQ153547.1	ORF2	dNNdNS	1000	14	78.58333333333334	3	33.666666666666664	0.203403693684308	0.0948631103318397	2.14418115717252	0.108540583352468	0.0551254636798431	0.0595658873587136	NaN	NaN	0.0825833098344207	0.18873981217032	912	0	88	0.088	0.912	0.176
ORF3a	all	ss12	61	AAA	CAA	AAT	2	TCCAAAATC:TCTAAAGTA	1:1	FALSE	2.33333333333333	0.333333333333333	0.333333333333333	0	0	0	0	0	SARSCOV2_vs_GQ153547.1	ORF2	dNNdNS	1000	14	78.41666666666667	3	33.833333333333336	0.203900474239319	0.0943651299007742	2.16076080702398	0.109535344338545	0.0557366601014562	0.0589859357059091	NaN	NaN	0.0827526379047407	0.185620053377894	906	0	94	0.094	0.906	0.188
ORF3a	all	ss12	62	ATC	AAT	AAT	2	AAAATCATA:AAAGTAATT	1:1	TRUE	1.83333333333333	0.833333333333333	0.333333333333333	0	1	1	0	0	SARSCOV2_vs_GQ153547.1	ORF2	dNNdNS	1000	14	77.08333333333334	3	34.5	0.207964387858376	0.0924244803179611	2.25010069997615	0.115539907540415	0.056120668013384	0.0589627077634254	NaN	NaN	0.0827671343613727	0.162725454180987	907	0	93	0.093	0.907	0.186
ORF3a	all	ss12	63	ATA	AAT	AAC	2	ATCATAACC:GTAATTGCG	1:1	FALSE	2	0.666666666666667	0.333333333333333	0	0	1	0	0	SARSCOV2_vs_GQ153547.1	ORF2	dNNdNS	1000	14	77.08333333333334	3	34.5	0.207964387858376	0.0924244803179611	2.25010069997615	0.115539907540415	0.0587745349855653	0.0569251651474899	NaN	NaN	0.0822083477995837	0.159886838304397	926	0	74	0.074	0.926	0.148
ORF3a	all	ss12	64	ACC	AAC	CCT	2	ATAACCCTC:ATTGCGCTT	1:1	TRUE	1.58333333333333	1	0.416666666666667	0	1	1	0	0	SARSCOV2_vs_GQ153547.1	ORF2	dNNdNS	1000	14	76.41666666666667	3	34.833333333333336	0.210058104799921	0.0914838201648646	2.29612301302429	0.118574284635057	0.0569408615394717	0.0568752690835113	NaN	NaN	0.08461322385629	0.161103984415046	911	1	88	0.088	0.911	0.176
ORF3a	all	ss12	65	CTC	CCT	CAA	2	ACCCTCAAA:GCGCTTCAT	1:1	FALSE	1	1	1	0	0	0	0	0	SARSCOV2_vs_GQ153547.1	ORF2	dNNdNS	1000	14	76.33333333333334	3	35.416666666666664	0.210322806792345	0.0898829861073045	2.33996238777889	0.120439820685041	0.0576315127841431	0.0563820434554184	NaN	NaN	0.0812833051655555	0.13841244955492	934	0	66	0.066	0.934	0.132
ORF3a	all	ss12	66	AAA	CAA	AAA	2	CTCAAAAAG:CTTCATAGA	1:1	FALSE	1.83333333333333	0.5	0.666666666666667	0	1	0	0	0	SARSCOV2_vs_GQ153547.1	ORF2	dNNdNS	1000	14	76.66666666666667	3	35.416666666666664	0.2092680072815	0.0898829861073045	2.32822713557458	0.119385021174195	0.0559443232194609	0.0560723315281673	NaN	NaN	0.0821788953066053	0.146294426081144	925	0	75	0.075	0.925	0.15
ORF3a	all	ss12	67	AAG	AAA	AAG	2	AAAAAGAGA:CATAGAAGG	1:1	TRUE	2.16666666666667	0.5	0.333333333333333	0	0	1	1	0	SARSCOV2_vs_GQ153547.1	ORF2	dNNdNS	1000	13	76.41666666666667	3	35.75	0.192938959293253	0.088993157850987	2.1680201484289	0.103945801442266	0.054119572885709	0.055253122614895	NaN	NaN	0.0766894263618378	0.175286192807536	902	0	98	0.098	0.902	0.196
ORF3a	all	ss12	68	AGA	AAG	ATG	2	AAGAGATGG:AGAAGGTGG	1:1	FALSE	1.91666666666667	0.75	0.333333333333333	0	0	1	0	0	SARSCOV2_vs_GQ153547.1	ORF2	dNNdNS	1000	14	76.41666666666667	2	35.75	0.210058104799921	0.0581404786806199	3.61294075258345	0.151917626119301	0.0585845929638238	0.0437377968292977	NaN	NaN	0.0680319325144592	0.0255466948371152	992	0	8	0.008	0.992	0.016
ORF3a	all	ss12	69	TGG	ATG	GCA	2	AGATGGCAA:AGGTGGCAG	1:1	FALSE	2.5	0	0.5	0	0	0	0	0	SARSCOV2_vs_GQ153547.1	ORF2	dNNdNS	1000	15	76	2	36.166666666666664	0.229036237163386	0.0574443341110379	3.98709882719969	0.171591903052348	0.0620059677281286	0.0443615562149255	NaN	NaN	0.0697750035436001	0.0139240270599478	993	0	7	0.007	0.993	0.014
ORF3a	all	ss12	70	CAA	GCA	ACT	2	TGGCAACTA:TGGCAGCTC	1:1	FALSE	1.66666666666667	0.333333333333333	1	0	0	1	0	0	SARSCOV2_vs_GQ153547.1	ORF2	dNNdNS	1000	15	75.83333333333333	3	36	0.229625165344413	0.0883372767422876	2.59941412971462	0.141287888602125	0.0601017299810674	0.0527179235809637	NaN	NaN	0.0792959451706479	0.0747851984639322	960	0	40	0.04	0.96	0.08
ORF3a	all	ss12	71	CTA	ACT	AGC	2	CAACTAGCA:CAGCTCGCC	1:1	FALSE	0.833333333333333	1.16666666666667	1	0	0	1	0	0	SARSCOV2_vs_GQ153547.1	ORF2	dNNdNS	1000	15	76.16666666666666	3	35.666666666666664	0.228450345406382	0.089213957146024	2.56070185332614	0.139236388260358	0.0606539594569307	0.0572585315857976	NaN	NaN	0.0807410313475471	0.0846210152692243	961	0	39	0.039	0.961	0.078
ORF3a	all	ss12	72	GCA	AGC	ACT	2	CTAGCACTC:CTCGCCTTA	1:1	FALSE	1.33333333333333	1	0.666666666666667	0	0	1	0	0	SARSCOV2_vs_GQ153547.1	ORF2	dNNdNS	1000	17	76.91666666666666	3	35.083333333333336	0.261839694220712	0.0907908105289243	2.88398894882974	0.171048883691788	0.0691680880447367	0.0567028494739232	NaN	NaN	0.088349935524133	0.0528629760487595	974	0	26	0.026	0.974	0.052
ORF3a	all	ss12	73	CTC	ACT	ATA	2	GCACTCTCC:GCCTTATAT	1:1	TRUE	1.16666666666667	0.833333333333333	1	0	1	1	0	0	SARSCOV2_vs_GQ153547.1	ORF2	dNNdNS	1000	17	77.41666666666666	3	34.75	0.259818540246921	0.0917171833187057	2.83282293290761	0.168101356928215	0.0688336783638327	0.0543916284375424	NaN	NaN	0.0935043409007593	0.0722099740731371	959	0	41	0.041	0.959	0.082
ORF3a	all	ss12	74	TAT	ATA	CAA	2	CTCTCCAAG:TTATATAAA	1:1	FALSE	1.16666666666667	1	0.833333333333333	0	0	0	1	0	SARSCOV2_vs_GQ153547.1	ORF2	dNNdNS	1000	17	78.24999999999999	3	34.25	0.256519074969479	0.0931427851735378	2.75404127642897	0.163376289795942	0.0697551482832626	0.0574934529352039	NaN	NaN	0.0897427830362056	0.068683653621474	971	0	29	0.029	0.971	0.058
ORF3a	all	ss12	75	AAA	CAA	AGG	2	TATAAAGGC:TCCAAGGGT	1:1	FALSE	2.16666666666667	0.333333333333333	0.5	0	0	1	0	0	SARSCOV2_vs_GQ153547.1	ORF2	dNNdNS	1000	17	78.74999999999999	2	34.083333333333336	0.254579698386761	0.0611024764460933	4.16643830485922	0.193477221940668	0.0655246289643579	0.043927114875669	NaN	NaN	0.0810059787287825	0.0169204675958341	990	0	10	0.01	0.99	0.02
ORF3a	all	ss12	76	GGC	AGG	CGT	2	AAAGGCGTT:AAGGGTGTT	1:1	FALSE	1.33333333333333	1	0.666666666666667	0	0	1	0	0	SARSCOV2_vs_GQ153547.1	ORF2	dNNdNS	1000	17	79.24999999999999	2	33.916666666666664	0.252669701240021	0.0614153696041381	4.11411187246191	0.191254331635883	0.0682902686281622	0.0467765208370124	NaN	NaN	0.0832310177650394	0.0215690025730308	985	0	15	0.015	0.985	0.03
ORF3a	all	ss12	77	GTT	CGT	TCA	2	GGCGTTCAA:GGTGTTCAC	1:1	FALSE	1.25	1	0.75	0	0	0	0	0	SARSCOV2_vs_GQ153547.1	ORF2	dNNdNS	1000	17	79.83333333333333	2	33.583333333333336	0.250477612683731	0.0620508745044359	4.03664919606935	0.188426738179296	0.0666993315837459	0.0471292063796146	NaN	NaN	0.0794894115201423	0.0177658043150682	988	0	12	0.012	0.988	0.024
ORF3a	all	ss12	78	CAA	TCA	ACT	2	GTTCAACTT:GTTCACTTT	1:1	FALSE	1.66666666666667	0.333333333333333	1	0	1	0	0	0	SARSCOV2_vs_GQ153547.1	ORF2	dNNdNS	1000	19	80.33333333333333	2	33.333333333333336	0.284138594692556	0.0625362067042883	4.54358538304294	0.221602387988267	0.0763491827696824	0.0453427066016979	NaN	NaN	0.0893564077946718	0.0131388581958359	994	0	6	0.006	0.994	0.012
ORF3a	all	ss12	79	CTT	ACT	TGT	2	CAACTTGTA:CACTTTGTT	1:1	FALSE	1.33333333333333	0.666666666666667	1	0	1	0	0	0	SARSCOV2_vs_GQ153547.1	ORF2	dNNdNS	1000	18	81.16666666666666	2	32.833333333333336	0.262900256937487	0.0635300231041221	4.13820496344868	0.199370233833365	0.072262411264969	0.0484080977020243	NaN	NaN	0.0849373505027622	0.018911939968632	992	0	8	0.008	0.992	0.016
ORF3a	all	ss12	80	GTA	TGT	ATG	2	CTTGTATGT:TTTGTTTGC	1:1	FALSE	1.5	0.833333333333333	0.5	0.166666666666667	0	1	0	0	SARSCOV2_vs_GQ153547.1	ORF2	dNNdNS	1000	17	80.66666666666666	2	32.833333333333336	0.247411820206618	0.0635300231041221	3.89440784243261	0.183881797102496	0.0700157017566519	0.0482128915298577	NaN	NaN	0.0864711492404756	0.0334607852473966	987	0	13	0.013	0.987	0.026
ORF3a	all	ss12	81	TGC	ATG	CAA	2	GTATGTAAT:GTTTGCAAC	1:1	FALSE	2.83333333333333	0	0.166666666666667	0	0	0	0	0	SARSCOV2_vs_GQ153547.1	ORF2	dNNdNS	1000	17	81	2	33	0.246206602062776	0.0631952577133049	3.8959664217168	0.183011344349471	0.0694626994748396	0.045264044080189	NaN	NaN	0.0822314590927105	0.0260434248143449	988	0	12	0.012	0.988	0.024
ORF3a	all	ss12	82	AAC	CAA	CTT	2	TGCAACTTG:TGTAATATG	1:1	FALSE	2.33333333333333	0.333333333333333	0.333333333333333	0	0	1	0	0	SARSCOV2_vs_GQ153547.1	ORF2	dNNdNS	1000	17	80.16666666666666	2	33.833333333333336	0.249242139805801	0.0615730216404005	4.04791145806402	0.187669118165401	0.0730331847578279	0.044763537147844	NaN	NaN	0.0850129070384488	0.0272765811018123	987	0	13	0.013	0.987	0.026
ORF3a	all	ss12	83	ATG	CTT	GCT	2	AACTTGCTG:AATATGCTG	1:1	FALSE	1.66666666666667	0.333333333333333	1	0	1	0	0	0	SARSCOV2_vs_GQ153547.1	ORF2	dNNdNS	1000	17	80.16666666666666	2	33.833333333333336	0.249242139805801	0.0615730216404005	4.04791145806402	0.187669118165401	0.0710053538033727	0.0457195346205315	NaN	NaN	0.0799328105655522	0.0188828410820706	990	0	10	0.01	0.99	0.02
ORF3a	all	ss12	84	CTG	GCT	GCT	2	ATGCTGCTG:TTGCTGTTG	1:1	FALSE	0.666666666666667	1.33333333333333	1	0	0	0	0	0	SARSCOV2_vs_GQ153547.1	ORF2	dNNdNS	1000	16	80.75	2	33.333333333333336	0.230087393607353	0.0625362067042883	3.67926687167572	0.167551186903064	0.0670200319314451	0.0471298533987593	NaN	NaN	0.0814253791584713	0.0396163638669263	985	0	15	0.015	0.985	0.03
ORF3a	all	ss12	85	CTG	GCT	GCT	2	CTGCTGCTT:CTGTTGTTG	1:1	FALSE	1	1	1	0	0	1	0	0	SARSCOV2_vs_GQ153547.1	ORF2	dNNdNS	1000	17	81.5	2	33	0.244420824406181	0.0631952577133049	3.86770832575815	0.181225566692877	0.0708589150314729	0.05001213352372	NaN	NaN	0.0811460583667944	0.0255274827879169	990	0	10	0.01	0.99	0.02
ORF3a	all	ss12	86	CTT	GCT	GTT	2	CTGCTTTTT:TTGTTGTTT	1:1	TRUE	1.16666666666667	0.833333333333333	1	0	1	1	0	0	SARSCOV2_vs_GQ153547.1	ORF2	dNNdNS	1000	17	82	2	32.5	0.242660989230208	0.0642103145422439	3.77915901767717	0.178450674687964	0.0671104233243588	0.0490535484865322	NaN	NaN	0.0802245881862756	0.0261222973842634	989	0	11	0.011	0.989	0.022
ORF3a	all	ss12	87	TTT	GTT	TGT	2	CTTTTTGTG:TTGTTTGTA	1:1	FALSE	2	0.333333333333333	0.666666666666667	0	0	0	0	0	SARSCOV2_vs_GQ153547.1	ORF2	dNNdNS	1000	16	83	2	31.833333333333332	0.222822803539787	0.0656155905923368	3.39588200804536	0.15720721294745	0.0650716262041808	0.0495150542152184	NaN	NaN	0.0786571634319152	0.0456475121422768	987	0	13	0.013	0.987	0.026
ORF3a	all	ss12	88	GTA	TGT	AAC	2	TTTGTAACA:TTTGTGACA	1:1	FALSE	1.5	1	0.5	0	0	1	0	0	SARSCOV2_vs_GQ153547.1	ORF2	dNNdNS	1000	16	83.33333333333333	2	31.5	0.221785683111784	0.0663415654213976	3.34308787715537	0.155444117690386	0.0629691234401752	0.0512342424527401	NaN	NaN	0.08053675065898	0.0535942404347753	975	0	25	0.025	0.975	0.05
ORF3a	all	ss12	89	ACA	AAC	AAT	2	GTAACAGTT:GTGACAATT	1:1	FALSE	1.66666666666667	1	0.333333333333333	0	0	0	0	0	SARSCOV2_vs_GQ153547.1	ORF2	dNNdNS	1000	16	82.83333333333333	2	32	0.223345036542076	0.0652585327422224	3.42246488170844	0.158086503799854	0.0640833262479675	0.0483291970134448	NaN	NaN	0.0797582497925166	0.0474713089533295	977	0	23	0.023	0.977	0.046
ORF3a	all	ss12	90	ATT	AAT	TTA	2	ACAATTTAC:ACAGTTTAC	1:1	FALSE	1.83333333333333	0.5	0.333333333333333	0.333333333333333	1	0	0	0	SARSCOV2_vs_GQ153547.1	ORF2	dNNdNS	1000	16	82.49999999999999	2	32.666666666666664	0.22439693588559	0.0638683562552301	3.51342901309151	0.16052857963036	0.0666103887706497	0.0471039297179472	NaN	NaN	0.0790286277680836	0.0422274859903808	988	0	12	0.012	0.988	0.024
ORF3a	all	ss12	91	TAC	TTA	CTC	2	ATTTACTCA:GTTTACTCA	1:1	FALSE	1.66666666666667	1	0.333333333333333	0	0	0	0	0	SARSCOV2_vs_GQ153547.1	ORF2	dNNdNS	1000	15	81.66666666666666	2	33.333333333333336	0.210676789099802	0.0625362067042883	3.36887701065749	0.148140582395513	0.0656753493363095	0.0472640546689692	NaN	NaN	0.079417855235679	0.0621350311622857	974	0	26	0.026	0.974	0.052
ORF3a	all	ss12	92	TCA	CTC	ACA	2	TACTCACAC	2	FALSE	1	1	1	0	0	0	0	0	SARSCOV2_vs_GQ153547.1	ORF2	dNNdNS	1000	15	81.33333333333331	2	33.666666666666664	0.211674350763162	0.0618907677660026	3.42012804823271	0.14978358299716	0.0653104243489966	0.0477770314301341	NaN	NaN	0.0765012986125915	0.0502391545944857	979	0	21	0.021	0.979	0.042
ORF3a	all	ss12	93	CAC	ACA	CCT	2	TCACACCTT	2	FALSE	1.66666666666667	0.333333333333333	1	0	0	0	0	0	SARSCOV2_vs_GQ153547.1	ORF2	dNNdNS	1000	15	80.99999999999999	2	32.666666666666664	0.212681467874346	0.0638683562552301	3.32999751902851	0.148813111619115	0.0666850988926888	0.0474239139112178	NaN	NaN	0.0772153565048152	0.0539487786543061	974	0	26	0.026	0.974	0.052
ORF3a	all	ss12	94	CTT	CCT	TCT	2	CACCTTCTA:CACCTTTTG	1:1	FALSE	1	1	1	0	0	0	0	0	SARSCOV2_vs_GQ153547.1	ORF2	dNNdNS	1000	15	80.83333333333331	2	32.166666666666664	0.213188653016244	0.0649053422482923	3.28460871835019	0.148283310767952	0.0648358670049868	0.046577185568594	NaN	NaN	0.0798490523961493	0.0633047035501703	967	0	33	0.033	0.967	0.066
ORF3a	all	ss12	95	CTA	TCT	ACT	2	CTTCTACTT:CTTTTGCTC	1:1	TRUE	1.25	1	0.75	0	0	2	0	0	SARSCOV2_vs_GQ153547.1	ORF2	dNNdNS	1000	15	82.16666666666664	2	31.5	0.209198065799156	0.0663415654213976	3.1533483491133	0.142856500377758	0.0636651968247954	0.0485651331057482	NaN	NaN	0.080728840603389	0.0767963924366367	970	0	30	0.03	0.97	0.06
ORF3a	all	ss12	96	CTC	ACT	CGT	2	CTACTTCTA:TTGCTCGTT	1:1	FALSE	1	1	1	0	0	1	0	0	SARSCOV2_vs_GQ153547.1	ORF2	dNNdNS	1000	15	81.91666666666664	2	31.75	0.209934806572056	0.0657955896932053	3.19071244062025	0.14413921687885	0.0646081529717654	0.0490918339998463	NaN	NaN	0.0789564409061789	0.0679175267430037	970	0	30	0.03	0.97	0.06
ORF3a	all	ss12	97	CTA	CGT	AGC	2	CTCGTTGCT:CTTCTAGCT	1:1	TRUE	0.833333333333333	1.16666666666667	1	0	1	1	0	0	SARSCOV2_vs_GQ153547.1	ORF2	dNNdNS	1000	15	83.24999999999997	2	31.083333333333332	0.206064750939693	0.0672719567702241	3.06315975977231	0.138792794169469	0.0637401256790455	0.0500312301453786	NaN	NaN	0.0763582210004124	0.0691170960204341	973	0	27	0.027	0.973	0.054
ORF3a	all	ss12	98	GCT	AGC	TGC	2	CTAGCTGCT:GTTGCTGCT	1:1	FALSE	1.58333333333333	1	0.416666666666667	0	0	0	0	0	SARSCOV2_vs_GQ153547.1	ORF2	dNNdNS	1000	15	83.66666666666664	2	30.833333333333332	0.204884633313866	0.0678428326164385	3.01998936972778	0.137041800697427	0.0648878407667126	0.0509076379477034	NaN	NaN	0.0758940608021152	0.0709654286730832	968	1	31	0.031	0.968	0.062
ORF3a	all	ss12	99	GCT	TGC	TGG	2	GCTGCTGGC	2	FALSE	1.5	1	0.5	0	0	0	0	0	SARSCOV2_vs_GQ153547.1	ORF2	dNNdNS	1000	15	84.41666666666664	2	30.583333333333332	0.202794341745946	0.0684234871721278	2.96381184483906	0.134370854573818	0.0614407280459052	0.0495462261242418	NaN	NaN	0.0809428258805217	0.0969001286808561	945	0	55	0.055	0.945	0.11
ORF3a	all	ss12	100	GGC	TGG	CAT	2	GCTGGCATG:GCTGGCCTT	1:1	FALSE	2	1	0	0	0	0	0	0	SARSCOV2_vs_GQ153547.1	ORF2	dNNdNS	1000	15	85.41666666666664	2	30.583333333333332	0.200073130342575	0.0684234871721278	2.92404170864993	0.131649643170447	0.0605623252083357	0.0539948346170942	NaN	NaN	0.0767950099378194	0.0864737444160762	964	0	36	0.036	0.964	0.072
ORF3a	all	ss12	101	ATG	CAT	GGA	2	GGCATGGAA:GGCCTTGAA	1:1	FALSE	2.33333333333333	0	0.666666666666667	0	1	0	0	0	SARSCOV2_vs_GQ153547.1	ORF2	dNNdNS	1000	15	85.08333333333331	2	31.583333333333332	0.200972001243735	0.0661585688516753	3.03773199348228	0.134813432392059	0.0601273162879229	0.0506741188824971	NaN	NaN	0.074291320686183	0.0695762908008231	962	1	37	0.037	0.962	0.074
ORF3a	all	ss12	102	GAA	GGA	AGC	2	ATGGAAGCA:CTTGAAGCC	1:1	FALSE	1.66666666666667	0.333333333333333	1	0	0	0	0	0	SARSCOV2_vs_GQ153547.1	ORF2	dNNdNS	1000	14	83.74999999999999	2	31.916666666666664	0.189125752990118	0.0654365742860851	2.89021476221035	0.123689178704033	0.0617058199473206	0.0480125269344582	NaN	NaN	0.0805806810074347	0.124790432806233	944	0	56	0.056	0.944	0.112
ORF3a	all	ss12	103	GCA	AGC	ACA	2	GAAGCACAA:GAAGCCCCT	1:1	FALSE	1.66666666666667	1	0.333333333333333	0	0	1	0	0	SARSCOV2_vs_GQ153547.1	ORF2	dNNdNS	1000	14	82.74999999999997	2	30.916666666666664	0.191729770904647	0.0676514664202386	2.83408152180554	0.124078304484408	0.0623467731403169	0.0515204578686284	NaN	NaN	0.0769434273979128	0.106833321747903	951	0	49	0.049	0.951	0.098
ORF3a	all	ss12	104	CAA	ACA	ATT	2	GCACAATTC:GCCCCTTTT	1:1	TRUE	1.33333333333333	0.666666666666667	1	0	1	0	1	0	SARSCOV2_vs_GQ153547.1	ORF2	dNNdNS	1000	14	83.3333333333333	2	30.916666666666664	0.190202069099189	0.0676514664202386	2.81149957515611	0.12255060267895	0.0630235923308682	0.0516445263464377	NaN	NaN	0.0795387706292586	0.12337384138404	926	0	74	0.074	0.926	0.148
ORF3a	all	ss12	105	TTC	ATT	CTT	2	CAATTCTTG:CCTTTTCTC	1:1	FALSE	2.16666666666667	0.333333333333333	0.5	0	0	1	0	0	SARSCOV2_vs_GQ153547.1	ORF2	dNNdNS	1000	13	83.3333333333333	1	30.583333333333332	0.174895415375783	0.0334317184415283	5.2314216417464	0.141463696934255	0.0575506970899499	0.0348366230294417	NaN	NaN	0.0713394097985529	0.0473711134143728	976	0	24	0.024	0.976	0.048
ORF3a	all	ss12	106	CTC	CTT	CTA	2	TTCTTGTAC:TTTCTCTAT	1:1	TRUE	1.16666666666667	0.666666666666667	1	0.166666666666667	1	1	0	0	SARSCOV2_vs_GQ153547.1	ORF2	dNNdNS	1000	13	82.8333333333333	1	31.083333333333332	0.176085310670526	0.0328819783981324	5.35507044431752	0.143203332272393	0.0582932773102241	0.0323713081555582	NaN	NaN	0.0734650061561641	0.051262864774309	969	0	31	0.031	0.969	0.062
ORF3a	all	ss12	107	TAC	CTA	CAT	2	CTCTATCTT:TTGTACATC	1:1	FALSE	1	1	1	0	0	1	0	0	SARSCOV2_vs_GQ153547.1	ORF2	dNNdNS	1000	12	82.66666666666664	1	31.083333333333332	0.161333534712709	0.0328819783981324	4.90644245182865	0.128451556314577	0.0569569064974713	0.0341240078928393	NaN	NaN	0.070294873956325	0.0676509703242388	974	0	26	0.026	0.974	0.052
ORF3a	all	ss12	108	ATC	CAT	CTA	2	TACATCTAT:TATCTTTAT	1:1	TRUE	1.5	0.5	0.666666666666667	0.333333333333333	1	0	0	1	SARSCOV2_vs_GQ153547.1	ORF2	dNNdNS	1000	12	83.49999999999997	1	30.75	0.159539275483744	0.0332464403304228	4.79868743535093	0.126292835153321	0.0555601851234399	0.0355261409098069	NaN	NaN	0.0678321455976265	0.0626251617003446	975	0	25	0.025	0.975	0.05
ORF3a	all	ss12	109	TAT	CTA	TGC	2	ATCTATGCC:CTTTATGCT	1:1	FALSE	1.33333333333333	1	0.666666666666667	0	0	0	0	0	SARSCOV2_vs_GQ153547.1	ORF2	dNNdNS	1000	11	83.3333333333333	1	31.083333333333332	0.145188561804499	0.0328819783981324	4.41544483870671	0.112306583406367	0.0533080162744104	0.0339462564490514	NaN	NaN	0.0657191007479458	0.0874716955827868	965	0	35	0.035	0.965	0.07
ORF3a	all	ss12	110	GCC	TGC	CCT	2	TATGCCCTG:TATGCTTTA	1:1	FALSE	1.5	1	0.5	0	0	1	0	0	SARSCOV2_vs_GQ153547.1	ORF2	dNNdNS	1000	11	82.99999999999997	1	31.416666666666664	0.145832187994725	0.0325254218363474	4.48363709865113	0.113306766158377	0.0545612931016499	0.0343524877097585	NaN	NaN	0.0665788110737898	0.0887845707290473	968	1	31	0.031	0.968	0.062
ORF3a	all	ss12	111	CTG	CCT	AGT	2	GCCCTGATT:GCTTTAGTC	1:1	TRUE	1	1	1	0	0	2	0	0	SARSCOV2_vs_GQ153547.1	ORF2	dNNdNS	1000	11	82.99999999999997	1	31.416666666666664	0.145832187994725	0.0325254218363474	4.48363709865113	0.113306766158377	0.0542063401028311	0.0338710271482035	NaN	NaN	0.0654860574344694	0.0835869404625694	962	0	38	0.038	0.962	0.076
ORF3a	all	ss12	112	ATT	AGT	CTA	2	CTGATTTAT:TTAGTCTAC	1:1	TRUE	1.83333333333333	0.5	0.333333333333333	0.333333333333333	1	0	0	1	SARSCOV2_vs_GQ153547.1	ORF2	dNNdNS	1000	11	84.66666666666664	1	30.75	0.142670052225801	0.0332464403304228	4.29128805393484	0.109423611895378	0.0505419378882717	0.0351769595467021	NaN	NaN	0.0641768332684882	0.0881882893326414	961	0	39	0.039	0.961	0.078
ORF3a	all	ss12	113	TAC	CTA	CTT	2	ATTTATATC:GTCTACTTC	1:1	FALSE	1.33333333333333	1	0.666666666666667	0	0	1	0	0	SARSCOV2_vs_GQ153547.1	ORF2	dNNdNS	1000	10	85.16666666666664	1	30.75	0.127696125074967	0.0332464403304228	3.84089616229129	0.0944496847445446	0.0495143505712656	0.0340694311002189	NaN	NaN	0.0620335352465052	0.127869205688486	952	0	48	0.048	0.952	0.096
ORF3a	all	ss12	114	ATC	CTT	CTT	2	TACTTCTTG:TATATCTTG	1:1	FALSE	1.5	0.5	1	0	1	0	0	0	SARSCOV2_vs_GQ153547.1	ORF2	dNNdNS	1000	10	85.3333333333333	1	30.583333333333332	0.127424277596548	0.0334317184415283	3.81147854602244	0.0939925591550198	0.0504622734495518	0.0373907365627947	NaN	NaN	0.0641206351859539	0.142683520770093	932	0	68	0.068	0.932	0.136
ORF3a	all	ss12	115	TTG	CTT	GCA	2	ATCTTGCAA:TTCTTGCAG	1:1	FALSE	1.33333333333333	0.666666666666667	1	0	0	0	0	0	SARSCOV2_vs_GQ153547.1	ORF2	dNNdNS	1000	9	85.49999999999997	1	29.916666666666664	0.113423227292943	0.0341939559917542	3.31705484209825	0.0792292713011884	0.0462640906563837	0.0366320767580349	NaN	NaN	0.0610859230585696	0.194626516851339	916	0	84	0.084	0.916	0.168
ORF3a	all	ss12	116	CAA	GCA	AAT	2	TTGCAAATT:TTGCAGAGT	1:1	FALSE	1.58333333333333	0.416666666666667	1	0	0	1	0	0	SARSCOV2_vs_GQ153547.1	ORF2	dNNdNS	1000	11	86.16666666666664	1	29.249999999999996	0.139939466685309	0.0349917687305995	3.9992110076715	0.10494769795471	0.0517910589510352	0.0385972674537928	NaN	NaN	0.0652429318480313	0.10771081745099	959	0	41	0.041	0.959	0.082
ORF3a	all	ss12	117	AGT	AAT	TAT	2	CAAATTGTA:CAGAGTATA	1:1	FALSE	2.16666666666667	0.5	0.333333333333333	0	1	0	0	0	SARSCOV2_vs_GQ153547.1	ORF2	dNNdNS	1000	12	85.58333333333331	1	29.249999999999996	0.155224113808277	0.0349917687305995	4.43601793905711	0.120232345077678	0.0577417632467626	0.0353492247586625	NaN	NaN	0.0732714981823281	0.100814934364087	962	0	38	0.038	0.962	0.076
ORF3a	all	ss12	118	ATA	TAT	AAA	2	AGTATAAAC:ATTGTAAGT	1:1	FALSE	1.5	0.75	0.75	0	1	0	0	0	SARSCOV2_vs_GQ153547.1	ORF2	dNNdNS	1000	12	85.24999999999997	1	29.249999999999996	0.155898728322134	0.0349917687305995	4.45529717352652	0.120906959591534	0.0577769258091645	0.0389877078131042	NaN	NaN	0.0711717420470407	0.0893558032055866	965	0	35	0.035	0.965	0.07
[truncated: 4,267 more rows]
