# Supplementary material for: Dynamically evolving novel overlapping gene as a factor in the SARS-CoV-2 pandemic
Source: eLife. 2020 Oct 1;9:e59633. doi: 10.7554/eLife.59633 (PMC7655111; doi:10.7554/eLife.59633)
Supplement: Figure 6—source data 2. — OLGenie sliding window dN/dS results for comparisons to SARS-CoV in the frame of ORF3b, shown on the right side of Figure 6. [file elife-59633-fig6-data2.txt]

product	sequences	frame	codon	ref_codon_maj	alt_codon1_maj	alt_codon2_maj	num_defined_seqs	nonamers	nonamer_counts	multiple_variants	NN_sites	SN_sites	NS_sites	SS_sites	NN_diffs	SN_diffs	NS_diffs	SS_diffs	pair	which_gene	ratio_name	sw_num_replicates	sw_N_diffs	sw_S_diffs	sw_N_sites	sw_S_sites	sw_dN	sw_dS	sw_dNdS	sw_dN_m_dS	sw_boot_dN_SE	sw_boot_dS_SE	sw_boot_dN_over_dS_SE	sw_boot_dN_over_dS_P	sw_boot_dN_m_dS_SE	sw_boot_dN_m_dS_P	sw_boot_dN_gt_dS_count	sw_boot_dN_eq_dS_count	sw_boot_dN_lt_dS_count	sw_ASL_dN_gt_dS_P	sw_ASL_dN_lt_dS_P	sw_ASL_dNdS_P
ORF3a	all	ss13	2	GAT	TGG	ATT	2	ATGGATTTG	2	FALSE	2.66666666666667	0.333333333333333	0	0	0	0	0	0	SARSCOV2_AY502924.1	ORF2	dNNdNS	1000	0	72.41666666666669	1	31.166666666666647	0	0.0327921082603738	0	-0.0327921082603738	0	0.0358984696653665	NA	NA	0.0358909690227038	0.360896033607885	0	370	630	0.63	0	0.001
ORF3a	all	ss13	3	TTG	ATT	TGT	2	GATTTGTTT	2	FALSE	2	0.333333333333333	0.333333333333333	0.333333333333333	0	0	0	0	SARSCOV2_AY502924.1	ORF2	dNNdNS	1000	0	72.08333333333334	1	31.49999999999998	0	0.0324374878453625	0	-0.0324374878453625	0	0.0353170977981971	NA	NA	0.0348932196946253	0.352567082456026	0	395	605	0.605	0	0.001
ORF3a	all	ss13	4	TTT	TGT	TTA	2	TTGTTTATG	2	FALSE	1.16666666666667	1	0.833333333333333	0	0	0	0	0	SARSCOV2_AY502924.1	ORF2	dNNdNS	1000	0	71.41666666666667	1	31.83333333333331	0	0.0320904564039067	0	-0.0320904564039067	0	0.034343425909388	NA	NA	0.0349001860739969	0.357838070773274	0	369	631	0.631	0	0.001
ORF3a	all	ss13	5	ATG	TTA	TGA	2	TTTATGAGA	2	FALSE	0.666666666666667	0	0.333333333333333	0	0	0	0	0	SARSCOV2_AY502924.1	ORF2	dNNdNS	1000	0	71.58333333333334	1	31.666666666666647	0	0.0322630388127681	0	-0.0322630388127681	0	0.0346476237169708	NA	NA	0.0340797538320111	0.343795621056605	0	358	642	0.642	0	0.001
ORF3a	all	ss13	6	AGA	TGA	GAT	2	ATGAGATTT	2	FALSE	1.66666666666667	0.333333333333333	0	0	0	0	0	0	SARSCOV2_AY502924.1	ORF2	dNNdNS	1000	0	71.91666666666667	1	32.333333333333314	0	0.0315836140125952	0	-0.0315836140125952	0	0.0307625500847606	NA	NA	0.0333219458545385	0.343214873506174	0	359	641	0.641	0	0.001
ORF3a	all	ss13	7	TTT	GAT	TTT	2	AGATTTTTT	2	FALSE	2.33333333333333	0.333333333333333	0.333333333333333	0	0	0	0	0	SARSCOV2_AY502924.1	ORF2	dNNdNS	1000	0	72.58333333333333	1	32.66666666666664	0	0.0312545223004261	0	-0.0312545223004261	0	0.0331550341150075	NA	NA	0.033619131814798	0.352544682843513	0	373	627	0.627	0	0.001
ORF3a	all	ss13	8	TTT	TTT	TTA	2	TTTTTTACT	2	FALSE	1.33333333333333	1	0.666666666666667	0	0	0	0	0	SARSCOV2_AY502924.1	ORF2	dNNdNS	1000	0	72.41666666666667	1	32.833333333333314	0	0.0310925352587596	0	-0.0310925352587596	0	0.0336365467514909	NA	NA	0.0330392306426326	0.346664234793555	0	364	636	0.636	0	0.001
ORF3a	all	ss13	9	ACT	TTA	CTC	2	TTTACTCTT	2	FALSE	1.66666666666667	1	0.333333333333333	0	0	0	0	0	SARSCOV2_AY502924.1	ORF2	dNNdNS	1000	0	73.41666666666667	1	32.49999999999998	0	0.0314182062818702	0	-0.0314182062818702	0	0.0336930446950641	NA	NA	0.0341974189693278	0.358236637385096	0	392	608	0.608	0	0.001
ORF3a	all	ss13	10	CTT	CTC	TTA	2	ACTCTTAGA:ACTCTTGGA	1:1	FALSE	0.666666666666667	1	1.33333333333333	0	0	0	0	0	SARSCOV2_AY502924.1	ORF2	dNNdNS	1000	0	72.41666666666667	1	33.49999999999998	0	0.0304610393656427	0	-0.0304610393656427	0	0.0317550121670634	NA	NA	0.0319865635541138	0.340941134636181	0	375	625	0.625	0	0.001
ORF3a	all	ss13	11	AGA	TTA	GAT	2	CTTAGATCA:CTTGGATCA	1:1	FALSE	1.58333333333333	0.916666666666667	0.5	0	0	0	1	0	SARSCOV2_AY502924.1	ORF2	dNNdNS	1000	0	72.75	1	33.16666666666664	0	0.0307735475083969	0	-0.0307735475083969	0	0.0315425347613745	NA	NA	0.0311942086025057	0.323880571252744	0	376	624	0.624	0	0.001
ORF3a	all	ss13	12	TCA	GAT	CAA	2	AGATCAATT:GGATCAATT	1:1	FALSE	0.666666666666667	1	0.333333333333333	0	0	0	0	0	SARSCOV2_AY502924.1	ORF2	dNNdNS	1000	0	72.83333333333334	0	33.66666666666664	0	0	NaN	0	0	0	NA	NaN	0	NaN	0	1000	0	0	0	0.001
ORF3a	all	ss13	13	ATT	CAA	TTA	2	TCAATTACT	2	FALSE	1.33333333333333	1	0.666666666666667	0	0	0	0	0	SARSCOV2_AY502924.1	ORF2	dNNdNS	1000	0	72.83333333333334	0	33.66666666666664	0	0	NaN	0	0	0	NA	NaN	0	NaN	0	1000	0	0	0	0.001
ORF3a	all	ss13	14	ACT	TTA	CTG	2	ATTACTGCA	2	FALSE	1.33333333333333	1	0.666666666666667	0	0	0	0	0	SARSCOV2_AY502924.1	ORF2	dNNdNS	1000	0	72.66666666666669	0	33.333333333333314	0	0	NaN	0	0	0	NA	NaN	0	NaN	0	1000	0	0	0	0.001
ORF3a	all	ss13	15	GCA	CTG	CAC	2	ACTGCACAG	2	FALSE	1	1	1	0	0	0	0	0	SARSCOV2_AY502924.1	ORF2	dNNdNS	1000	0	73.00000000000001	0	32.99999999999998	0	0	NaN	0	0	0	NA	NaN	0	NaN	0	1000	0	0	0	0.001
ORF3a	all	ss13	16	CAG	CAC	AGC	2	GCACAGCCA	2	FALSE	2.66666666666667	0.333333333333333	0	0	0	0	0	0	SARSCOV2_AY502924.1	ORF2	dNNdNS	1000	0	73.00000000000001	0	32.99999999999998	0	0	NaN	0	0	0	NA	NaN	0	NaN	0	1000	0	0	0	0.001
ORF3a	all	ss13	17	CCA	AGC	CAG	2	CAGCCAGTA	2	FALSE	1.66666666666667	1	0.333333333333333	0	0	0	0	0	SARSCOV2_AY502924.1	ORF2	dNNdNS	1000	0	72.00000000000001	0	33.99999999999998	0	0	NaN	0	0	0	NA	NaN	0	NaN	0	1000	0	0	0	0.001
ORF3a	all	ss13	18	GTA	CAG	TAA	2	CCAGTAAAA	2	FALSE	0.666666666666667	0	0.333333333333333	0	0	0	0	0	SARSCOV2_AY502924.1	ORF2	dNNdNS	1000	0	72.50000000000001	0	34.16666666666664	0	0	NaN	0	0	0	NA	NaN	0	NaN	0	1000	0	0	0	0.001
ORF3a	all	ss13	19	AAA	TAA	AAA	2	GTAAAAATT	2	FALSE	1.66666666666667	0.333333333333333	0	0	0	0	0	0	SARSCOV2_AY502924.1	ORF2	dNNdNS	1000	0	73.50000000000003	0	34.333333333333314	0	0	NaN	0	0	0	NA	NaN	0	NaN	0	1000	0	0	0	0.001
ORF3a	all	ss13	20	ATT	AAA	TTG	2	AAAATTGAC	2	FALSE	1.83333333333333	0.5	0.666666666666667	0	0	0	0	0	SARSCOV2_AY502924.1	ORF2	dNNdNS	1000	0	74.50000000000003	0	34.66666666666664	0	0	NaN	0	0	0	NA	NaN	0	NaN	0	1000	0	0	0	0.001
ORF3a	all	ss13	21	GAC	TTG	ACA	2	ATTGACAAT	2	FALSE	2.33333333333333	0.333333333333333	0.333333333333333	0	0	0	0	0	SARSCOV2_AY502924.1	ORF2	dNNdNS	1000	0	74.33333333333336	0	34.99999999999998	0	0	NaN	0	0	0	NA	NaN	0	NaN	0	1000	0	0	0	0.001
ORF3a	all	ss13	22	AAT	ACA	ATG	2	GACAATGCT	2	FALSE	1.66666666666667	0.333333333333333	1	0	0	0	0	0	SARSCOV2_AY502924.1	ORF2	dNNdNS	1000	0	72.6666666666667	0	34.66666666666664	0	0	NaN	0	0	0	NA	NaN	0	NaN	0	1000	0	0	0	0.001
ORF3a	all	ss13	23	GCT	ATG	CTT	2	AATGCTTCT	2	FALSE	2	1	0	0	0	0	0	0	SARSCOV2_AY502924.1	ORF2	dNNdNS	1000	0	72.00000000000003	0	33.66666666666664	0	0	NaN	0	0	0	NA	NaN	0	NaN	0	1000	0	0	0	0.001
ORF3a	all	ss13	24	TCT	CTT	CTC	2	GCTTCTCCT	2	FALSE	1	1	1	0	0	0	0	0	SARSCOV2_AY502924.1	ORF2	dNNdNS	1000	0	71.00000000000003	0	34.66666666666664	0	0	NaN	0	0	0	NA	NaN	0	NaN	0	1000	0	0	0	0.001
ORF3a	all	ss13	25	CCT	CTC	CTG	2	TCTCCTGCA	2	FALSE	0.666666666666667	1	1.33333333333333	0	0	0	0	0	SARSCOV2_AY502924.1	ORF2	dNNdNS	1000	0	71.6666666666667	0	33.99999999999998	0	0	NaN	0	0	0	NA	NaN	0	NaN	0	1000	0	0	0	0.001
ORF3a	all	ss13	26	GCA	CTG	CAA	2	CCTGCAAGT	2	FALSE	1	1	1	0	0	0	0	0	SARSCOV2_AY502924.1	ORF2	dNNdNS	1000	0	72.83333333333336	0	33.49999999999998	0	0	NaN	0	0	0	NA	NaN	0	NaN	0	1000	0	0	0	0.001
ORF3a	all	ss13	27	AGT	CAA	GTA	2	GCAAGTACT	2	FALSE	2.33333333333333	0.333333333333333	0.333333333333333	0	0	0	0	0	SARSCOV2_AY502924.1	ORF2	dNNdNS	1000	0	73.50000000000003	0	32.833333333333314	0	0	NaN	0	0	0	NA	NaN	0	NaN	0	1000	0	0	0	0.001
ORF3a	all	ss13	28	ACT	GTA	CTG	2	AGTACTGTT	2	FALSE	0.666666666666667	1	1.33333333333333	0	0	0	0	0	SARSCOV2_AY502924.1	ORF2	dNNdNS	1000	0	72.83333333333337	0	33.49999999999998	0	0	NaN	0	0	0	NA	NaN	0	NaN	0	1000	0	0	0	0.001
ORF3a	all	ss13	29	GTT	CTG	TTC	2	ACTGTTCAT	2	FALSE	1	1	1	0	0	0	0	0	SARSCOV2_AY502924.1	ORF2	dNNdNS	1000	0	73.83333333333337	0	33.16666666666665	0	0	NaN	0	0	0	NA	NaN	0	NaN	0	1000	0	0	0	0.001
ORF3a	all	ss13	30	CAT	TTC	ATG	2	GTTCATGCT	2	FALSE	2.33333333333333	0.333333333333333	0.333333333333333	0	0	0	0	0	SARSCOV2_AY502924.1	ORF2	dNNdNS	1000	0	74.50000000000004	0	32.499999999999986	0	0	NaN	0	0	0	NA	NaN	0	NaN	0	1000	0	0	0	0.001
ORF3a	all	ss13	31	GCT	ATG	CTA	2	CATGCTACA	2	FALSE	1.66666666666667	1	0.333333333333333	0	0	0	0	0	SARSCOV2_AY502924.1	ORF2	dNNdNS	1000	0	73.50000000000004	0	33.16666666666665	0	0	NaN	0	0	0	NA	NaN	0	NaN	0	1000	0	0	0	0.001
ORF3a	all	ss13	32	ACA	CTA	CAG	2	GCTACAGCA	2	FALSE	1	1	1	0	0	0	0	0	SARSCOV2_AY502924.1	ORF2	dNNdNS	1000	0	74.00000000000004	0	33.16666666666665	0	0	NaN	0	0	0	NA	NaN	0	NaN	0	1000	0	0	0	0.001
ORF3a	all	ss13	33	GCA	CAG	CAA	2	ACAGCAACG	2	FALSE	1.66666666666667	1	0.333333333333333	0	0	0	0	0	SARSCOV2_AY502924.1	ORF2	dNNdNS	1000	0	74.66666666666671	0	33.16666666666665	0	0	NaN	0	0	0	NA	NaN	0	NaN	0	1000	0	0	0	0.001
ORF3a	all	ss13	34	ACG	CAA	CGA	2	GCAACGATA	2	FALSE	1.16666666666667	1	0.833333333333333	0	0	0	0	0	SARSCOV2_AY502924.1	ORF2	dNNdNS	1000	0	75.00000000000004	0	33.16666666666665	0	0	NaN	0	0	0	NA	NaN	0	NaN	0	1000	0	0	0	0.001
ORF3a	all	ss13	35	ATA	CGA	TAC	2	ACGATACCG	2	FALSE	1.33333333333333	0.666666666666667	1	0	0	0	0	0	SARSCOV2_AY502924.1	ORF2	dNNdNS	1000	0	74.83333333333337	0	32.33333333333332	0	0	NaN	0	0	0	NA	NaN	0	NaN	0	1000	0	0	0	0.001
ORF3a	all	ss13	36	CCG	TAC	CGC	2	ATACCGCTA	2	FALSE	1	1	1	0	0	0	0	0	SARSCOV2_AY502924.1	ORF2	dNNdNS	1000	0	75.00000000000004	0	31.333333333333318	0	0	NaN	0	0	0	NA	NaN	0	NaN	0	1000	0	0	0	0.001
ORF3a	all	ss13	37	CTA	CGC	TAC	2	CCGCTACAA	2	FALSE	1	1	0.666666666666667	0.333333333333333	0	0	0	0	SARSCOV2_AY502924.1	ORF2	dNNdNS	1000	0	75.50000000000004	0	30.333333333333318	0	0	NaN	0	0	0	NA	NaN	0	NaN	0	1000	0	0	0	0.001
ORF3a	all	ss13	38	CAA	TAC	AAG	2	CTACAAGCC	2	FALSE	1.66666666666667	0.333333333333333	0	0	0	0	0	0	SARSCOV2_AY502924.1	ORF2	dNNdNS	1000	0	75.66666666666671	0	30.999999999999982	0	0	NaN	0	0	0	NA	NaN	0	NaN	0	1000	0	0	0	0.001
ORF3a	all	ss13	39	GCC	AAG	CCT	2	CAAGCCTCA	2	FALSE	1.66666666666667	1	0.333333333333333	0	0	0	0	0	SARSCOV2_AY502924.1	ORF2	dNNdNS	1000	0	75.33333333333337	0	31.666666666666647	0	0	NaN	0	0	0	NA	NaN	0	NaN	0	1000	0	0	0	0.001
ORF3a	all	ss13	40	TCA	CCT	CAC	2	GCCTCACTC	2	FALSE	1	1	1	0	0	0	0	0	SARSCOV2_AY502924.1	ORF2	dNNdNS	1000	0	75.33333333333337	0	31.666666666666647	0	0	NaN	0	0	0	NA	NaN	0	NaN	0	1000	0	0	0	0.001
ORF3a	all	ss13	41	CTC	CAC	TCC	2	TCACTCCCT	2	FALSE	1.66666666666667	1	0.333333333333333	0	0	0	0	0	SARSCOV2_AY502924.1	ORF2	dNNdNS	1000	0	75.6666666666667	0	31.666666666666647	0	0	NaN	0	0	0	NA	NaN	0	NaN	0	1000	0	0	0	0.001
ORF3a	all	ss13	42	CCT	TCC	CTT	2	CTCCCTTTC	2	FALSE	1	1	1	0	0	0	0	0	SARSCOV2_AY502924.1	ORF2	dNNdNS	1000	0	75.00000000000003	0	32.333333333333314	0	0	NaN	0	0	0	NA	NaN	0	NaN	0	1000	0	0	0	0.001
ORF3a	all	ss13	43	TTC	CTT	TCG	2	CCTTTCGGA	2	FALSE	1.5	0.5	1	0	0	0	0	0	SARSCOV2_AY502924.1	ORF2	dNNdNS	1000	0	75.33333333333337	0	31.999999999999982	0	0	NaN	0	0	0	NA	NaN	0	NaN	0	1000	0	0	0	0.001
ORF3a	all	ss13	44	GGA	TCG	GAT	2	TTCGGATGG	2	FALSE	1	1	1	0	0	0	0	0	SARSCOV2_AY502924.1	ORF2	dNNdNS	1000	0	76.1666666666667	0	31.333333333333314	0	0	NaN	0	0	0	NA	NaN	0	NaN	0	1000	0	0	0	0.001
ORF3a	all	ss13	45	TGG	GAT	GGC	2	GGATGGCTT	2	FALSE	2.66666666666667	0	0.333333333333333	0	0	0	0	0	SARSCOV2_AY502924.1	ORF2	dNNdNS	1000	0	76.50000000000003	0	30.999999999999982	0	0	NaN	0	0	0	NA	NaN	0	NaN	0	1000	0	0	0	0.001
ORF3a	all	ss13	46	CTT	GGC	TTG	2	TGGCTTGTT	2	FALSE	0.666666666666667	1	1.33333333333333	0	0	0	0	0	SARSCOV2_AY502924.1	ORF2	dNNdNS	1000	0	76.16666666666669	0	30.66666666666665	0	0	NaN	0	0	0	NA	NaN	0	NaN	0	1000	0	0	0	0.001
ORF3a	all	ss13	47	GTT	TTG	TTA	2	CTTGTTATT	2	FALSE	1.33333333333333	1	0.666666666666667	0	0	0	0	0	SARSCOV2_AY502924.1	ORF2	dNNdNS	1000	0	76.66666666666669	0	30.166666666666654	0	0	NaN	0	0	0	NA	NaN	0	NaN	0	1000	0	0	0	0.001
ORF3a	all	ss13	48	ATT	TTA	TTG	2	GTTATTGGC	2	FALSE	1.83333333333333	0.5	0.666666666666667	0	0	0	0	0	SARSCOV2_AY502924.1	ORF2	dNNdNS	1000	0	77.00000000000003	0	29.833333333333318	0	0	NaN	0	0	0	NA	NaN	0	NaN	0	1000	0	0	0	0.001
ORF3a	all	ss13	49	GGC	TTG	GCG	2	ATTGGCGTT	2	FALSE	1.66666666666667	1	0.333333333333333	0	0	0	0	0	SARSCOV2_AY502924.1	ORF2	dNNdNS	1000	0	75.83333333333337	0	30.499999999999982	0	0	NaN	0	0	0	NA	NaN	0	NaN	0	1000	0	0	0	0.001
ORF3a	all	ss13	50	GTT	GCG	TTG	2	GGCGTTGCA	2	FALSE	0.666666666666667	1	1.33333333333333	0	0	0	0	0	SARSCOV2_AY502924.1	ORF2	dNNdNS	1000	0	75.1666666666667	0	31.16666666666665	0	0	NaN	0	0	0	NA	NaN	0	NaN	0	1000	0	0	0	0.001
ORF3a	all	ss13	51	GCA	TTG	CAT	2	GTTGCATTT	2	FALSE	1.66666666666667	1	0.333333333333333	0	0	0	0	0	SARSCOV2_AY502924.1	ORF2	dNNdNS	1000	0	76.1666666666667	0	30.16666666666665	0	0	NaN	0	0	0	NA	NaN	0	NaN	0	1000	0	0	0	0.001
ORF3a	all	ss13	52	TTT	CAT	TTC	2	GCATTTCTT	2	FALSE	2.33333333333333	0.333333333333333	0.333333333333333	0	0	0	0	0	SARSCOV2_AY502924.1	ORF2	dNNdNS	1000	0	76.50000000000003	0	30.833333333333318	0	0	NaN	0	0	0	NA	NaN	0	NaN	0	1000	0	0	0	0.001
ORF3a	all	ss13	53	CTT	TTC	TTG	2	TTTCTTGCT	2	FALSE	1.33333333333333	1	0.666666666666667	0	0	0	0	0	SARSCOV2_AY502924.1	ORF2	dNNdNS	1000	0	76.50000000000003	0	30.833333333333318	0	0	NaN	0	0	0	NA	NaN	0	NaN	0	1000	0	0	0	0.001
ORF3a	all	ss13	54	GCT	TTG	CTG	2	CTTGCTGTT	2	FALSE	1.33333333333333	1	0.666666666666667	0	0	0	0	0	SARSCOV2_AY502924.1	ORF2	dNNdNS	1000	0	76.83333333333337	0	30.499999999999986	0	0	NaN	0	0	0	NA	NaN	0	NaN	0	1000	0	0	0	0.001
ORF3a	all	ss13	55	GTT	CTG	TTT	2	GCTGTTTTT	2	FALSE	1	1	1	0	0	0	0	0	SARSCOV2_AY502924.1	ORF2	dNNdNS	1000	0	77.16666666666671	0	30.833333333333318	0	0	NaN	0	0	0	NA	NaN	0	NaN	0	1000	0	0	0	0.001
ORF3a	all	ss13	56	TTT	TTT	TTC	2	GTTTTTCAG	2	FALSE	2.33333333333333	0.333333333333333	0.333333333333333	0	0	0	0	0	SARSCOV2_AY502924.1	ORF2	dNNdNS	1000	0	78.50000000000004	0	30.16666666666665	0	0	NaN	0	0	0	NA	NaN	0	NaN	0	1000	0	0	0	0.001
ORF3a	all	ss13	57	CAG	TTC	AGA	2	TTTCAGAGC	2	FALSE	2.16666666666667	0.333333333333333	0.5	0	0	0	0	0	SARSCOV2_AY502924.1	ORF2	dNNdNS	1000	0	78.50000000000004	0	29.833333333333318	0	0	NaN	0	0	0	NA	NaN	0	NaN	0	1000	0	0	0	0.001
ORF3a	all	ss13	58	AGC	AGA	GCG	2	CAGAGCGCT	2	FALSE	2.33333333333333	0.333333333333333	0.333333333333333	0	0	0	0	0	SARSCOV2_AY502924.1	ORF2	dNNdNS	1000	0	77.83333333333337	0	29.833333333333318	0	0	NaN	0	0	0	NA	NaN	0	NaN	0	1000	0	0	0	0.001
ORF3a	all	ss13	59	GCT	GCG	CTA	2	AGCGCTACC	2	FALSE	0.666666666666667	1	1.33333333333333	0	0	0	0	0	SARSCOV2_AY502924.1	ORF2	dNNdNS	1000	0	76.50000000000004	0	30.499999999999986	0	0	NaN	0	0	0	NA	NaN	0	NaN	0	1000	0	0	0	0.001
ORF3a	all	ss13	60	ACC	CTA	CCA	2	GCTACCAAA	2	FALSE	1	1	1	0	0	0	0	0	SARSCOV2_AY502924.1	ORF2	dNNdNS	1000	0	76.83333333333337	0	30.166666666666654	0	0	NaN	0	0	0	NA	NaN	0	NaN	0	1000	0	0	0	0.001
ORF3a	all	ss13	61	AAA	CCA	AAA	2	ACCAAAATA	2	FALSE	1.66666666666667	0.333333333333333	1	0	0	0	0	0	SARSCOV2_AY502924.1	ORF2	dNNdNS	1000	0	77.83333333333337	0	29.166666666666654	0	0	NaN	0	0	0	NA	NaN	0	NaN	0	1000	0	0	0	0.001
ORF3a	all	ss13	62	ATA	AAA	TAA	2	AAAATAATT	2	FALSE	0.666666666666667	0	0.333333333333333	0	0	0	0	0	SARSCOV2_AY502924.1	ORF2	dNNdNS	1000	0	76.1666666666667	0	28.83333333333332	0	0	NaN	0	0	0	NA	NaN	0	NaN	0	1000	0	0	0	0.001
ORF3a	all	ss13	63	ATT	TAA	TTG	2	ATAATTGCG	2	FALSE	1.16666666666667	0.5	0.333333333333333	0	0	0	0	0	SARSCOV2_AY502924.1	ORF2	dNNdNS	1000	0	76.83333333333337	0	28.49999999999999	0	0	NaN	0	0	0	NA	NaN	0	NaN	0	1000	0	0	0	0.001
ORF3a	all	ss13	64	GCG	TTG	CGC	2	ATTGCGCTC	2	FALSE	1.66666666666667	1	0.333333333333333	0	0	0	0	0	SARSCOV2_AY502924.1	ORF2	dNNdNS	1000	0	76.6666666666667	0	29.166666666666657	0	0	NaN	0	0	0	NA	NaN	0	NaN	0	1000	0	0	0	0.001
ORF3a	all	ss13	65	CTC	CGC	TCA	2	GCGCTCAAT	2	FALSE	1	1	1	0	0	0	0	0	SARSCOV2_AY502924.1	ORF2	dNNdNS	1000	0	77.00000000000003	0	29.49999999999999	0	0	NaN	0	0	0	NA	NaN	0	NaN	0	1000	0	0	0	0.001
ORF3a	all	ss13	66	AAT	TCA	ATA	2	CTCAATAAA	2	FALSE	1.66666666666667	0.333333333333333	1	0	0	0	0	0	SARSCOV2_AY502924.1	ORF2	dNNdNS	1000	0	77.6666666666667	0	28.49999999999999	0	0	NaN	0	0	0	NA	NaN	0	NaN	0	1000	0	0	0	0.001
ORF3a	all	ss13	67	AAA	ATA	AAA	2	AATAAAAGA	2	FALSE	2.16666666666667	0.333333333333333	0.5	0	0	0	0	0	SARSCOV2_AY502924.1	ORF2	dNNdNS	1000	0	77.6666666666667	0	27.49999999999999	0	0	NaN	0	0	0	NA	NaN	0	NaN	0	1000	0	0	0	0.001
ORF3a	all	ss13	68	AGA	AAA	GAT	2	AAAAGATGG	2	FALSE	1.66666666666667	0.833333333333333	0.5	0	0	0	0	0	SARSCOV2_AY502924.1	ORF2	dNNdNS	1000	0	77.6666666666667	0	27.33333333333332	0	0	NaN	0	0	0	NA	NaN	0	NaN	0	1000	0	0	0	0.001
ORF3a	all	ss13	69	TGG	GAT	GGC	2	AGATGGCAG	2	FALSE	2.66666666666667	0	0.333333333333333	0	0	0	0	0	SARSCOV2_AY502924.1	ORF2	dNNdNS	1000	0	77.00000000000003	0	27.83333333333332	0	0	NaN	0	0	0	NA	NaN	0	NaN	0	1000	0	0	0	0.001
ORF3a	all	ss13	70	CAG	GGC	AGC	2	TGGCAGCTA	2	FALSE	1.66666666666667	0.333333333333333	1	0	0	0	0	0	SARSCOV2_AY502924.1	ORF2	dNNdNS	1000	0	76.00000000000003	0	28.49999999999999	0	0	NaN	0	0	0	NA	NaN	0	NaN	0	1000	0	0	0	0.001
ORF3a	all	ss13	71	CTA	AGC	TAG	2	CAGCTAGCC	2	FALSE	0.666666666666667	0	0	0.333333333333333	0	0	0	0	SARSCOV2_AY502924.1	ORF2	dNNdNS	1000	0	75.33333333333336	0	28.49999999999999	0	0	NaN	0	0	0	NA	NaN	0	NaN	0	1000	0	0	0	0.001
ORF3a	all	ss13	72	GCC	TAG	CCC	2	CTAGCCCTT	2	FALSE	1	1	0	0	0	0	0	0	SARSCOV2_AY502924.1	ORF2	dNNdNS	1000	0	76.83333333333336	0	28.83333333333332	0	0	NaN	0	0	0	NA	NaN	0	NaN	0	1000	0	0	0	0.001
ORF3a	all	ss13	73	CTT	CCC	TTT	2	GCCCTTTAT	2	FALSE	1	1	1	0	0	0	0	0	SARSCOV2_AY502924.1	ORF2	dNNdNS	1000	0	77.50000000000003	0	29.33333333333332	0	0	NaN	0	0	0	NA	NaN	0	NaN	0	1000	0	0	0	0.001
ORF3a	all	ss13	74	TAT	TTT	ATA	2	CTTTATAAG	2	FALSE	1.66666666666667	1	0.333333333333333	0	0	0	0	0	SARSCOV2_AY502924.1	ORF2	dNNdNS	1000	0	77.83333333333336	0	28.99999999999999	0	0	NaN	0	0	0	NA	NaN	0	NaN	0	1000	0	0	0	0.001
ORF3a	all	ss13	75	AAG	ATA	AGG	2	TATAAGGGC	2	FALSE	1.83333333333333	0.333333333333333	0.833333333333333	0	0	0	0	0	SARSCOV2_AY502924.1	ORF2	dNNdNS	1000	0	77.50000000000001	0	29.333333333333325	0	0	NaN	0	0	0	NA	NaN	0	NaN	0	1000	0	0	0	0.001
ORF3a	all	ss13	76	GGC	AGG	GCT	2	AAGGGCTTC	2	FALSE	1.66666666666667	1	0.333333333333333	0	0	0	0	0	SARSCOV2_AY502924.1	ORF2	dNNdNS	1000	0	76.33333333333336	0	28.833333333333325	0	0	NaN	0	0	0	NA	NaN	0	NaN	0	1000	0	0	0	0.001
ORF3a	all	ss13	77	TTC	GCT	TCC	2	GGCTTCCAG	2	FALSE	1.66666666666667	0.333333333333333	1	0	0	0	0	0	SARSCOV2_AY502924.1	ORF2	dNNdNS	1000	0	76.33333333333336	0	28.49999999999999	0	0	NaN	0	0	0	NA	NaN	0	NaN	0	1000	0	0	0	0.001
ORF3a	all	ss13	78	CAG	TCC	AGT	2	TTCCAGTTC	2	FALSE	1.66666666666667	0.333333333333333	1	0	0	0	0	0	SARSCOV2_AY502924.1	ORF2	dNNdNS	1000	0	76.83333333333336	0	27.833333333333325	0	0	NaN	0	0	0	NA	NaN	0	NaN	0	1000	0	0	0	0.001
ORF3a	all	ss13	79	TTC	AGT	TCA	2	CAGTTCATT	2	FALSE	1.66666666666667	1	0.333333333333333	0	0	0	0	0	SARSCOV2_AY502924.1	ORF2	dNNdNS	1000	0	77.16666666666669	0	27.833333333333325	0	0	NaN	0	0	0	NA	NaN	0	NaN	0	1000	0	0	0	0.001
ORF3a	all	ss13	80	ATT	TCA	TTT	2	TTCATTTGC	2	FALSE	1.33333333333333	0.666666666666667	1	0	0	0	0	0	SARSCOV2_AY502924.1	ORF2	dNNdNS	1000	0	76.50000000000001	0	28.49999999999999	0	0	NaN	0	0	0	NA	NaN	0	NaN	0	1000	0	0	0	0.001
ORF3a	all	ss13	81	TGC	TTT	GCA	2	ATTTGCAAT	2	FALSE	2.16666666666667	0.5	0.333333333333333	0	0	0	0	0	SARSCOV2_AY502924.1	ORF2	dNNdNS	1000	0	77.33333333333336	0	27.833333333333325	0	0	NaN	0	0	0	NA	NaN	0	NaN	0	1000	0	0	0	0.001
ORF3a	all	ss13	82	AAT	GCA	ATT	2	TGCAATTTA	2	FALSE	1.66666666666667	0.333333333333333	1	0	0	0	0	0	SARSCOV2_AY502924.1	ORF2	dNNdNS	1000	0	77.16666666666669	0	28.49999999999999	0	0	NaN	0	0	0	NA	NaN	0	NaN	0	1000	0	0	0	0.001
ORF3a	all	ss13	83	TTA	ATT	TAC	2	AATTTACTG	2	FALSE	2	0.333333333333333	0.333333333333333	0.333333333333333	0	0	0	0	SARSCOV2_AY502924.1	ORF2	dNNdNS	1000	0	77.16666666666669	0	28.49999999999999	0	0	NaN	0	0	0	NA	NaN	0	NaN	0	1000	0	0	0	0.001
ORF3a	all	ss13	84	CTG	TAC	TGC	2	TTACTGCTG	2	FALSE	1	1	0	1	0	0	0	0	SARSCOV2_AY502924.1	ORF2	dNNdNS	1000	0	77.33333333333336	0	28.49999999999999	0	0	NaN	0	0	0	NA	NaN	0	NaN	0	1000	0	0	0	0.001
ORF3a	all	ss13	85	CTG	TGC	TGC	2	CTGCTGCTA	2	FALSE	1.5	1	0	0.5	0	0	0	0	SARSCOV2_AY502924.1	ORF2	dNNdNS	1000	0	78.00000000000003	0	29.49999999999999	0	0	NaN	0	0	0	NA	NaN	0	NaN	0	1000	0	0	0	0.001
ORF3a	all	ss13	86	CTA	TGC	TAT	2	CTGCTATTT	2	FALSE	1.5	1	0	0.5	0	0	0	0	SARSCOV2_AY502924.1	ORF2	dNNdNS	1000	0	78.1666666666667	0	29.833333333333325	0	0	NaN	0	0	0	NA	NaN	0	NaN	0	1000	0	0	0	0.001
ORF3a	all	ss13	87	TTT	TAT	TTG	2	CTATTTGTT	2	FALSE	1.16666666666667	0.5	1.33333333333333	0	0	0	0	0	SARSCOV2_AY502924.1	ORF2	dNNdNS	1000	0	77.83333333333337	0	31.333333333333325	0	0	NaN	0	0	0	NA	NaN	0	NaN	0	1000	0	0	0	0.001
ORF3a	all	ss13	88	GTT	TTG	TTA	2	TTTGTTACC	2	FALSE	1.33333333333333	1	0.666666666666667	0	0	0	0	0	SARSCOV2_AY502924.1	ORF2	dNNdNS	1000	0	79.00000000000003	0	30.333333333333325	0	0	NaN	0	0	0	NA	NaN	0	NaN	0	1000	0	0	0	0.001
ORF3a	all	ss13	89	ACC	TTA	CCA	2	GTTACCATC	2	FALSE	1.66666666666667	1	0.333333333333333	0	0	0	0	0	SARSCOV2_AY502924.1	ORF2	dNNdNS	1000	0	78.6666666666667	0	30.66666666666666	0	0	NaN	0	0	0	NA	NaN	0	NaN	0	1000	0	0	0	0.001
ORF3a	all	ss13	90	ATC	CCA	TCT	2	ACCATCTAT	2	FALSE	1.33333333333333	0.666666666666667	1	0	0	0	0	0	SARSCOV2_AY502924.1	ORF2	dNNdNS	1000	0	79.33333333333336	0	30.333333333333325	0	0	NaN	0	0	0	NA	NaN	0	NaN	0	1000	0	0	0	0.001
ORF3a	all	ss13	91	TAT	TCT	ATT	2	ATCTATTCA	2	FALSE	1	1	1	0	0	0	0	0	SARSCOV2_AY502924.1	ORF2	dNNdNS	1000	0	79.00000000000003	0	30.333333333333325	0	0	NaN	0	0	0	NA	NaN	0	NaN	0	1000	0	0	0	0.001
ORF3a	all	ss13	92	TCA	ATT	CAC	2	TATTCACAT	2	FALSE	1.33333333333333	1	0.666666666666667	0	0	0	0	0	SARSCOV2_AY502924.1	ORF2	dNNdNS	1000	0	79.6666666666667	0	29.66666666666666	0	0	NaN	0	0	0	NA	NaN	0	NaN	0	1000	0	0	0	0.001
ORF3a	all	ss13	93	CAT	CAC	ATC	2	TCACATCTT	2	FALSE	2.33333333333333	0.333333333333333	0.333333333333333	0	0	0	0	0	SARSCOV2_AY502924.1	ORF2	dNNdNS	1000	0	81.00000000000003	0	28.999999999999993	0	0	NaN	0	0	0	NA	NaN	0	NaN	0	1000	0	0	0	0.001
ORF3a	all	ss13	94	CTT	ATC	TTT	2	CATCTTTTG	2	FALSE	1.33333333333333	1	0.666666666666667	0	0	0	0	0	SARSCOV2_AY502924.1	ORF2	dNNdNS	1000	0	80.6666666666667	0	28.66666666666666	0	0	NaN	0	0	0	NA	NaN	0	NaN	0	1000	0	0	0	0.001
ORF3a	all	ss13	95	TTG	TTT	TGC	2	CTTTTGCTT	2	FALSE	2.33333333333333	0.333333333333333	0	0.333333333333333	0	0	0	0	SARSCOV2_AY502924.1	ORF2	dNNdNS	1000	0	81.00000000000004	0	28.999999999999993	0	0	NaN	0	0	0	NA	NaN	0	NaN	0	1000	0	0	0	0.001
ORF3a	all	ss13	96	CTT	TGC	TTG	2	TTGCTTGTC	2	FALSE	1.16666666666667	1	0.833333333333333	0	0	0	0	0	SARSCOV2_AY502924.1	ORF2	dNNdNS	1000	0	79.66666666666671	0	29.999999999999993	0	0	NaN	0	0	0	NA	NaN	0	NaN	0	1000	0	0	0	0.001
ORF3a	all	ss13	97	GTC	TTG	TCG	2	CTTGTCGCT	2	FALSE	1.66666666666667	1	0.333333333333333	0	0	0	0	0	SARSCOV2_AY502924.1	ORF2	dNNdNS	1000	0	79.66666666666671	0	30.49999999999999	0	0	NaN	0	0	0	NA	NaN	0	NaN	0	1000	0	0	0	0.001
ORF3a	all	ss13	98	GCT	TCG	CTG	2	GTCGCTGCA	2	FALSE	0.666666666666667	1	1.33333333333333	0	0	0	0	0	SARSCOV2_AY502924.1	ORF2	dNNdNS	1000	0	79.66666666666671	0	30.49999999999999	0	0	NaN	0	0	0	NA	NaN	0	NaN	0	1000	0	0	0	0.001
ORF3a	all	ss13	99	GCA	CTG	CAG	2	GCTGCAGGT	2	FALSE	1	1	1	0	0	0	0	0	SARSCOV2_AY502924.1	ORF2	dNNdNS	1000	0	81.16666666666671	0	29.499999999999993	0	0	NaN	0	0	0	NA	NaN	0	NaN	0	1000	0	0	0	0.001
ORF3a	all	ss13	100	GGT	CAG	GTA	2	GCAGGTATG	2	FALSE	1.66666666666667	1	0.333333333333333	0	0	0	0	0	SARSCOV2_AY502924.1	ORF2	dNNdNS	1000	0	82.16666666666671	0	29.499999999999993	0	0	NaN	0	0	0	NA	NaN	0	NaN	0	1000	0	0	0	0.001
ORF3a	all	ss13	101	ATG	GTA	TGG	2	GGTATGGAG	2	FALSE	2	0	1	0	0	0	0	0	SARSCOV2_AY502924.1	ORF2	dNNdNS	1000	0	82.16666666666671	0	30.16666666666666	0	0	NaN	0	0	0	NA	NaN	0	NaN	0	1000	0	0	0	0.001
ORF3a	all	ss13	102	GAG	TGG	AGG	2	ATGGAGGCG	2	FALSE	2.33333333333333	0.333333333333333	0.333333333333333	0	0	0	0	0	SARSCOV2_AY502924.1	ORF2	dNNdNS	1000	0	81.16666666666671	0	30.16666666666666	0	0	NaN	0	0	0	NA	NaN	0	NaN	0	1000	0	0	0	0.001
ORF3a	all	ss13	103	GCG	AGG	CGC	2	GAGGCGCAA	2	FALSE	1.66666666666667	1	0.333333333333333	0	0	0	0	0	SARSCOV2_AY502924.1	ORF2	dNNdNS	1000	0	81.16666666666671	0	30.16666666666666	0	0	NaN	0	0	0	NA	NaN	0	NaN	0	1000	0	0	0	0.001
ORF3a	all	ss13	104	CAA	CGC	AAT	2	GCGCAATTT	2	FALSE	1.66666666666667	0.333333333333333	1	0	0	0	0	0	SARSCOV2_AY502924.1	ORF2	dNNdNS	1000	0	81.50000000000004	0	30.499999999999993	0	0	NaN	0	0	0	NA	NaN	0	NaN	0	1000	0	0	0	0.001
ORF3a	all	ss13	105	TTT	AAT	TTT	2	CAATTTTTG	2	FALSE	2.33333333333333	0.333333333333333	0.333333333333333	0	0	0	0	0	SARSCOV2_AY502924.1	ORF2	dNNdNS	1000	0	80.83333333333337	0	30.499999999999993	0	0	NaN	0	0	0	NA	NaN	0	NaN	0	1000	0	0	0	0.001
ORF3a	all	ss13	106	TTG	TTT	TGT	2	TTTTTGTAC	2	FALSE	2.33333333333333	0.333333333333333	0	0.333333333333333	0	0	0	0	SARSCOV2_AY502924.1	ORF2	dNNdNS	1000	0	81.16666666666671	0	30.16666666666666	0	0	NaN	0	0	0	NA	NaN	0	NaN	0	1000	0	0	0	0.001
ORF3a	all	ss13	107	TAC	TGT	ACC	2	TTGTACCTC	2	FALSE	1.5	1	0.5	0	0	0	0	0	SARSCOV2_AY502924.1	ORF2	dNNdNS	1000	0	79.83333333333339	0	31.16666666666666	0	0	NaN	0	0	0	NA	NaN	0	NaN	0	1000	0	0	0	0.001
ORF3a	all	ss13	108	CTC	ACC	TCT	2	TACCTCTAT	2	FALSE	1	1	1	0	0	0	0	0	SARSCOV2_AY502924.1	ORF2	dNNdNS	1000	0	79.83333333333339	0	31.66666666666666	0	0	NaN	0	0	0	NA	NaN	0	NaN	0	1000	0	0	0	0.001
ORF3a	all	ss13	109	TAT	TCT	ATG	2	CTCTATGCC	2	FALSE	1	1	1	0	0	0	0	0	SARSCOV2_AY502924.1	ORF2	dNNdNS	1000	0	80.16666666666671	0	31.66666666666666	0	0	NaN	0	0	0	NA	NaN	0	NaN	0	1000	0	0	0	0.001
ORF3a	all	ss13	110	GCC	ATG	CCT	2	TATGCCTTG	2	FALSE	2	1	0	0	0	0	0	0	SARSCOV2_AY502924.1	ORF2	dNNdNS	1000	0	80.16666666666671	0	31.66666666666666	0	0	NaN	0	0	0	NA	NaN	0	NaN	0	1000	0	0	0	0.001
ORF3a	all	ss13	111	TTG	CCT	TGA	2	GCCTTGATA	2	FALSE	0	0	0.666666666666667	0.333333333333333	0	0	0	0	SARSCOV2_AY502924.1	ORF2	dNNdNS	1000	0	79.83333333333339	0	31.999999999999993	0	0	NaN	0	0	0	NA	NaN	0	NaN	0	1000	0	0	0	0.001
ORF3a	all	ss13	112	ATA	TGA	TAT	2	TTGATATAT	2	FALSE	1.33333333333333	0.666666666666667	0	0	0	0	0	0	SARSCOV2_AY502924.1	ORF2	dNNdNS	1000	0	81.83333333333339	0	31.999999999999993	0	0	NaN	0	0	0	NA	NaN	0	NaN	0	1000	0	0	0	0.001
ORF3a	all	ss13	113	TAT	TAT	ATT	2	ATATATTTT	2	FALSE	1	1	1	0	0	0	0	0	SARSCOV2_AY502924.1	ORF2	dNNdNS	1000	0	82.16666666666673	0	32.99999999999999	0	0	NaN	0	0	0	NA	NaN	0	NaN	0	1000	0	0	0	0.001
ORF3a	all	ss13	114	TTT	ATT	TTC	2	TATTTTCTA	2	FALSE	2	0.333333333333333	0.666666666666667	0	0	0	0	0	SARSCOV2_AY502924.1	ORF2	dNNdNS	1000	0	82.16666666666673	0	32.99999999999999	0	0	NaN	0	0	0	NA	NaN	0	NaN	0	1000	0	0	0	0.001
ORF3a	all	ss13	115	CTA	TTC	TAC	2	TTTCTACAA	2	FALSE	1.66666666666667	1	0	0.333333333333333	0	0	0	0	SARSCOV2_AY502924.1	ORF2	dNNdNS	1000	0	81.16666666666673	0	33.33333333333333	0	0	NaN	0	0	0	NA	NaN	0	NaN	0	1000	0	0	0	0.001
ORF3a	all	ss13	116	CAA	TAC	AAT	2	CTACAATGC	2	FALSE	1.66666666666667	0.333333333333333	0	0	0	0	0	0	SARSCOV2_AY502924.1	ORF2	dNNdNS	1000	0	81.83333333333339	0	33.66666666666666	0	0	NaN	0	0	0	NA	NaN	0	NaN	0	1000	0	0	0	0.001
ORF3a	all	ss13	117	TGC	AAT	GCA	2	CAATGCATC	2	FALSE	2.16666666666667	0.5	0.333333333333333	0	0	0	0	0	SARSCOV2_AY502924.1	ORF2	dNNdNS	1000	0	81.50000000000004	0	34.33333333333333	0	0	NaN	0	0	0	NA	NaN	0	NaN	0	1000	0	0	0	0.001
ORF3a	all	ss13	118	ATC	GCA	TCA	2	TGCATCAAC	2	FALSE	1	1	1	0	0	0	0	0	SARSCOV2_AY502924.1	ORF2	dNNdNS	1000	0	81.16666666666671	0	34.66666666666666	0	0	NaN	0	0	0	NA	NaN	0	NaN	0	1000	0	0	0	0.001
ORF3a	all	ss13	119	AAC	TCA	ACG	2	ATCAACGCA	2	FALSE	1.66666666666667	0.333333333333333	1	0	0	0	0	0	SARSCOV2_AY502924.1	ORF2	dNNdNS	1000	0	81.83333333333337	0	33.99999999999999	0	0	NaN	0	0	0	NA	NaN	0	NaN	0	1000	0	0	0	0.001
ORF3a	all	ss13	120	GCA	ACG	CAT	2	AACGCATGT	2	FALSE	1	1	1	0	0	0	0	0	SARSCOV2_AY502924.1	ORF2	dNNdNS	1000	0	80.83333333333337	0	34.33333333333332	0	0	NaN	0	0	0	NA	NaN	0	NaN	0	1000	0	0	0	0.001
ORF3a	all	ss13	121	TGT	CAT	GTA	2	GCATGTAGA	2	FALSE	2.16666666666667	0.5	0.333333333333333	0	0	0	0	0	SARSCOV2_AY502924.1	ORF2	dNNdNS	1000	0	81.1666666666667	0	33.99999999999999	0	0	NaN	0	0	0	NA	NaN	0	NaN	0	1000	0	0	0	0.001
ORF3a	all	ss13	122	AGA	GTA	GAA	2	TGTAGAATT	2	FALSE	1.66666666666667	0.333333333333333	0.5	0.5	0	0	0	0	SARSCOV2_AY502924.1	ORF2	dNNdNS	1000	0	80.6666666666667	0	34.66666666666666	0	0	NaN	0	0	0	NA	NaN	0	NaN	0	1000	0	0	0	0.001
ORF3a	all	ss13	123	ATT	GAA	TTA	2	AGAATTATT	2	FALSE	1.33333333333333	1	0.666666666666667	0	0	0	0	0	SARSCOV2_AY502924.1	ORF2	dNNdNS	1000	0	80.6666666666667	0	34.49999999999999	0	0	NaN	0	0	0	NA	NaN	0	NaN	0	1000	0	0	0	0.001
ORF3a	all	ss13	124	ATT	TTA	TTA	2	ATTATTATG	2	FALSE	1.33333333333333	1	0.666666666666667	0	0	0	0	0	SARSCOV2_AY502924.1	ORF2	dNNdNS	1000	0	81.00000000000004	0	34.83333333333332	0	0	NaN	0	0	0	NA	NaN	0	NaN	0	1000	0	0	0	0.001
ORF3a	all	ss13	125	ATG	TTA	TGA	2	ATTATGAGA	2	FALSE	0.666666666666667	0	0.333333333333333	0	0	0	0	0	SARSCOV2_AY502924.1	ORF2	dNNdNS	1000	0	80.66666666666671	0	35.16666666666666	0	0	NaN	0	0	0	NA	NaN	0	NaN	0	1000	0	0	0	0.001
ORF3a	all	ss13	126	AGA	TGA	GAT	2	ATGAGATGT	2	FALSE	1.66666666666667	0.333333333333333	0	0	0	0	0	0	SARSCOV2_AY502924.1	ORF2	dNNdNS	1000	0	81.33333333333337	0	35.83333333333332	0	0	NaN	0	0	0	NA	NaN	0	NaN	0	1000	0	0	0	0.001
ORF3a	all	ss13	127	TGT	GAT	GTT	2	AGATGTTGG	2	FALSE	2.16666666666667	0.5	0.333333333333333	0	0	0	0	0	SARSCOV2_AY502924.1	ORF2	dNNdNS	1000	0	80.33333333333337	0	36.16666666666666	0	0	NaN	0	0	0	NA	NaN	0	NaN	0	1000	0	0	0	0.001
ORF3a	all	ss13	128	TGG	GTT	GGC	2	TGTTGGCTT	2	FALSE	2	0	1	0	0	0	0	0	SARSCOV2_AY502924.1	ORF2	dNNdNS	1000	0	79.83333333333337	0	36.16666666666666	0	0	NaN	0	0	0	NA	NaN	0	NaN	0	1000	0	0	0	0.001
ORF3a	all	ss13	129	CTT	GGC	TTT	2	TGGCTTTGT	2	FALSE	1	1	1	0	0	0	0	0	SARSCOV2_AY502924.1	ORF2	dNNdNS	1000	0	79.50000000000004	0	35.49999999999999	0	0	NaN	0	0	0	NA	NaN	0	NaN	0	1000	0	0	0	0.001
ORF3a	all	ss13	130	TGT	TTT	GTT	2	CTTTGTTGG	2	FALSE	2.16666666666667	0.5	0.333333333333333	0	0	0	0	0	SARSCOV2_AY502924.1	ORF2	dNNdNS	1000	0	80.66666666666671	0	34.99999999999999	0	0	NaN	0	0	0	NA	NaN	0	NaN	0	1000	0	0	0	0.001
ORF3a	all	ss13	131	TGG	GTT	GGA	2	TGTTGGAAG	2	FALSE	2	0	1	0	0	0	0	0	SARSCOV2_AY502924.1	ORF2	dNNdNS	1000	0	80.16666666666671	0	34.99999999999999	0	0	NaN	0	0	0	NA	NaN	0	NaN	0	1000	0	0	0	0.001
ORF3a	all	ss13	132	AAG	GGA	AGT	2	TGGAAGTGC	2	FALSE	1.66666666666667	0.333333333333333	1	0	0	0	0	0	SARSCOV2_AY502924.1	ORF2	dNNdNS	1000	0	79.83333333333339	0	34.99999999999999	0	0	NaN	0	0	0	NA	NaN	0	NaN	0	1000	0	0	0	0.001
ORF3a	all	ss13	133	TGC	AGT	GCA	2	AAGTGCAAA	2	FALSE	2.16666666666667	0.5	0.333333333333333	0	0	0	0	0	SARSCOV2_AY502924.1	ORF2	dNNdNS	1000	0	80.33333333333339	0	34.49999999999999	0	0	NaN	0	0	0	NA	NaN	0	NaN	0	1000	0	0	0	0.001
ORF3a	all	ss13	134	AAA	GCA	AAT	2	TGCAAATCC	2	FALSE	1.66666666666667	0.333333333333333	1	0	0	0	0	0	SARSCOV2_AY502924.1	ORF2	dNNdNS	1000	0	80.50000000000004	0	34.49999999999999	0	0	NaN	0	0	0	NA	NaN	0	NaN	0	1000	0	0	0	0.001
ORF3a	all	ss13	135	TCC	AAT	CCA	2	AAATCCAAG	2	FALSE	1.66666666666667	1	0.333333333333333	0	0	0	0	0	SARSCOV2_AY502924.1	ORF2	dNNdNS	1000	0	79.83333333333337	0	34.49999999999999	0	0	NaN	0	0	0	NA	NaN	0	NaN	0	1000	0	0	0	0.001
ORF3a	all	ss13	136	AAG	CCA	AGA	2	TCCAAGAAC	2	FALSE	1.16666666666667	0.333333333333333	1.5	0	0	0	0	0	SARSCOV2_AY502924.1	ORF2	dNNdNS	1000	0	79.83333333333337	0	35.16666666666666	0	0	NaN	0	0	0	NA	NaN	0	NaN	0	1000	0	0	0	0.001
ORF3a	all	ss13	137	AAC	AGA	ACC	2	AAGAACCCA	2	FALSE	2.33333333333333	0.333333333333333	0.333333333333333	0	0	0	0	0	SARSCOV2_AY502924.1	ORF2	dNNdNS	1000	0	80.50000000000003	0	34.33333333333332	0	0	NaN	0	0	0	NA	NaN	0	NaN	0	1000	0	0	0	0.001
ORF3a	all	ss13	138	CCA	ACC	CAT	2	AACCCATTA	2	FALSE	1	1	1	0	0	0	0	0	SARSCOV2_AY502924.1	ORF2	dNNdNS	1000	0	79.83333333333337	0	34.33333333333332	0	0	NaN	0	0	0	NA	NaN	0	NaN	0	1000	0	0	0	0.001
ORF3a	all	ss13	139	TTA	CAT	TAC	2	CCATTACTT	2	FALSE	2.33333333333333	0.333333333333333	0	0.333333333333333	0	0	0	0	SARSCOV2_AY502924.1	ORF2	dNNdNS	1000	0	79.83333333333337	0	34.33333333333332	0	0	NaN	0	0	0	NA	NaN	0	NaN	0	1000	0	0	0	0.001
ORF3a	all	ss13	140	CTT	TAC	TTT	2	TTACTTTAT	2	FALSE	1	1	1	0	0	0	0	0	SARSCOV2_AY502924.1	ORF2	dNNdNS	1000	0	78.50000000000004	0	35.33333333333332	0	0	NaN	0	0	0	NA	NaN	0	NaN	0	1000	0	0	0	0.001
ORF3a	all	ss13	141	TAT	TTT	ATG	2	CTTTATGAT	2	FALSE	1.66666666666667	1	0.333333333333333	0	0	0	0	0	SARSCOV2_AY502924.1	ORF2	dNNdNS	1000	0	78.50000000000004	0	35.33333333333332	0	0	NaN	0	0	0	NA	NaN	0	NaN	0	1000	0	0	0	0.001
ORF3a	all	ss13	142	GAT	ATG	ATG	2	TATGATGCC	2	FALSE	2.66666666666667	0.333333333333333	0	0	0	0	0	0	SARSCOV2_AY502924.1	ORF2	dNNdNS	1000	0	78.1666666666667	0	36.33333333333332	0	0	NaN	0	0	0	NA	NaN	0	NaN	0	1000	0	0	0	0.001
ORF3a	all	ss13	143	GCC	ATG	CCA	2	GATGCCAAC	2	FALSE	2	1	0	0	0	0	0	0	SARSCOV2_AY502924.1	ORF2	dNNdNS	1000	0	77.83333333333337	0	36.66666666666665	0	0	NaN	0	0	0	NA	NaN	0	NaN	0	1000	0	0	0	0.001
ORF3a	all	ss13	144	AAC	CCA	ACT	2	GCCAACTAC	2	FALSE	1.66666666666667	0.333333333333333	1	0	0	0	0	0	SARSCOV2_AY502924.1	ORF2	dNNdNS	1000	0	77.83333333333337	0	36.999999999999986	0	0	NaN	0	0	0	NA	NaN	0	NaN	0	1000	0	0	0	0.001
ORF3a	all	ss13	145	TAC	ACT	ACT	2	AACTACTTT	2	FALSE	1	1	1	0	0	0	0	0	SARSCOV2_AY502924.1	ORF2	dNNdNS	1000	0	77.83333333333337	0	36.999999999999986	0	0	NaN	0	0	0	NA	NaN	0	NaN	0	1000	0	0	0	0.001
ORF3a	all	ss13	146	TTT	ACT	TTG	2	TACTTTGTT	2	FALSE	1.16666666666667	0.5	1.33333333333333	0	0	0	0	0	SARSCOV2_AY502924.1	ORF2	dNNdNS	1000	0	76.83333333333337	0	36.999999999999986	0	0	NaN	0	0	0	NA	NaN	0	NaN	0	1000	0	0	0	0.001
ORF3a	all	ss13	147	GTT	TTG	TTT	2	TTTGTTTGC	2	FALSE	1.66666666666667	1	0.333333333333333	0	0	0	0	0	SARSCOV2_AY502924.1	ORF2	dNNdNS	1000	0	77.33333333333337	0	35.999999999999986	0	0	NaN	0	0	0	NA	NaN	0	NaN	0	1000	0	0	0	0.001
ORF3a	all	ss13	148	TGC	TTT	GCT	2	GTTTGCTGG	2	FALSE	2.16666666666667	0.5	0.333333333333333	0	0	0	0	0	SARSCOV2_AY502924.1	ORF2	dNNdNS	1000	0	76.33333333333336	0	36.999999999999986	0	0	NaN	0	0	0	NA	NaN	0	NaN	0	1000	0	0	0	0.001
ORF3a	all	ss13	149	TGG	GCT	GGC	2	TGCTGGCAC	2	FALSE	2	0	1	0	0	0	0	0	SARSCOV2_AY502924.1	ORF2	dNNdNS	1000	0	76.33333333333336	0	37.16666666666665	0	0	NaN	0	0	0	NA	NaN	0	NaN	0	1000	0	0	0	0.001
ORF3a	all	ss13	150	CAC	GGC	ACA	2	TGGCACACA	2	FALSE	1.66666666666667	0.333333333333333	1	0	0	0	0	0	SARSCOV2_AY502924.1	ORF2	dNNdNS	1000	0	76.66666666666669	0	36.499999999999986	0	0	NaN	0	0	0	NA	NaN	0	NaN	0	1000	0	0	0	0.001
ORF3a	all	ss13	151	ACA	ACA	CAC	2	CACACACAT	2	FALSE	1	1	1	0	0	0	0	0	SARSCOV2_AY502924.1	ORF2	dNNdNS	1000	0	76.00000000000003	0	36.499999999999986	0	0	NaN	0	0	0	NA	NaN	0	NaN	0	1000	0	0	0	0.001
ORF3a	all	ss13	152	CAT	CAC	ATA	2	ACACATAAC	2	FALSE	2.33333333333333	0.333333333333333	0.333333333333333	0	0	0	0	0	SARSCOV2_AY502924.1	ORF2	dNNdNS	1000	0	77.00000000000003	0	35.499999999999986	0	0	NaN	0	0	0	NA	NaN	0	NaN	0	1000	0	0	0	0.001
ORF3a	all	ss13	153	AAC	ATA	ACT	2	CATAACTAT	2	FALSE	2	0.333333333333333	0.666666666666667	0	0	0	0	0	SARSCOV2_AY502924.1	ORF2	dNNdNS	1000	0	75.33333333333336	0	36.499999999999986	0	0	NaN	0	0	0	NA	NaN	0	NaN	0	1000	0	0	0	0.001
ORF3a	all	ss13	154	TAT	ACT	ATG	2	AACTATGAC	2	FALSE	1	1	1	0	0	0	0	0	SARSCOV2_AY502924.1	ORF2	dNNdNS	1000	0	75.00000000000003	0	36.16666666666665	0	0	NaN	0	0	0	NA	NaN	0	NaN	0	1000	0	0	0	0.001
ORF3a	all	ss13	155	GAC	ATG	ACT	2	TATGACTAC	2	FALSE	2.66666666666667	0.333333333333333	0	0	0	0	0	0	SARSCOV2_AY502924.1	ORF2	dNNdNS	1000	0	75.6666666666667	0	36.16666666666665	0	0	NaN	0	0	0	NA	NaN	0	NaN	0	1000	0	0	0	0.001
ORF3a	all	ss13	156	TAC	ACT	ACT	2	GACTACTGT	2	FALSE	1	1	1	0	0	0	0	0	SARSCOV2_AY502924.1	ORF2	dNNdNS	1000	0	75.00000000000003	0	36.16666666666665	0	0	NaN	0	0	0	NA	NaN	0	NaN	0	1000	0	0	0	0.001
ORF3a	all	ss13	157	TGT	ACT	GTA	2	TACTGTATA	2	FALSE	1.5	0.5	1	0	0	0	0	0	SARSCOV2_AY502924.1	ORF2	dNNdNS	1000	0	75.00000000000003	0	36.16666666666665	0	0	NaN	0	0	0	NA	NaN	0	NaN	0	1000	0	0	0	0.001
ORF3a	all	ss13	158	ATA	GTA	TAC	2	TGTATACCA	2	FALSE	1.33333333333333	0.666666666666667	1	0	0	0	0	0	SARSCOV2_AY502924.1	ORF2	dNNdNS	1000	0	74.83333333333336	0	35.833333333333314	0	0	NaN	0	0	0	NA	NaN	0	NaN	0	1000	0	0	0	0.001
ORF3a	all	ss13	159	CCA	TAC	CAT	2	ATACCATAT	2	FALSE	1	1	1	0	0	0	0	0	SARSCOV2_AY502924.1	ORF2	dNNdNS	1000	0	74.50000000000003	0	35.833333333333314	0	0	NaN	0	0	0	NA	NaN	0	NaN	0	1000	0	0	0	0.001
ORF3a	all	ss13	160	TAT	CAT	ATA	2	CCATATAAC	2	FALSE	1.66666666666667	1	0.333333333333333	0	0	0	0	0	SARSCOV2_AY502924.1	ORF2	dNNdNS	1000	0	75.1666666666667	0	35.833333333333314	0	0	NaN	0	0	0	NA	NaN	0	NaN	0	1000	0	0	0	0.001
ORF3a	all	ss13	161	AAC	ATA	ACA	2	TATAACAGT	2	FALSE	2	0.333333333333333	0.666666666666667	0	0	0	0	0	SARSCOV2_AY502924.1	ORF2	dNNdNS	1000	0	75.1666666666667	0	35.833333333333314	0	0	NaN	0	0	0	NA	NaN	0	NaN	0	1000	0	0	0	0.001
ORF3a	all	ss13	162	AGT	ACA	GTG	2	AACAGTGTC	2	FALSE	1.66666666666667	0.333333333333333	1	0	0	0	0	0	SARSCOV2_AY502924.1	ORF2	dNNdNS	1000	0	74.83333333333337	0	35.499999999999986	0	0	NaN	0	0	0	NA	NaN	0	NaN	0	1000	0	0	0	0.001
ORF3a	all	ss13	163	GTC	GTG	TCA	2	AGTGTCACA	2	FALSE	1	1	1	0	0	0	0	0	SARSCOV2_AY502924.1	ORF2	dNNdNS	1000	0	74.1666666666667	0	35.499999999999986	0	0	NaN	0	0	0	NA	NaN	0	NaN	0	1000	0	0	0	0.001
ORF3a	all	ss13	164	ACA	TCA	CAG	2	GTCACAGAT	2	FALSE	1	1	1	0	0	0	0	0	SARSCOV2_AY502924.1	ORF2	dNNdNS	1000	0	74.83333333333337	0	35.499999999999986	0	0	NaN	0	0	0	NA	NaN	0	NaN	0	1000	0	0	0	0.001
ORF3a	all	ss13	165	GAT	CAG	ATA	2	ACAGATACA	2	FALSE	2.33333333333333	0.333333333333333	0.333333333333333	0	0	0	0	0	SARSCOV2_AY502924.1	ORF2	dNNdNS	1000	0	75.1666666666667	0	35.16666666666665	0	0	NaN	0	0	0	NA	NaN	0	NaN	0	1000	0	0	0	0.001
ORF3a	all	ss13	166	ACA	ATA	CAA	2	GATACAATT	2	FALSE	1.33333333333333	1	0.666666666666667	0	0	0	0	0	SARSCOV2_AY502924.1	ORF2	dNNdNS	1000	0	75.00000000000004	0	35.333333333333314	0	0	NaN	0	0	0	NA	NaN	0	NaN	0	1000	0	0	0	0.001
ORF3a	all	ss13	167	ATT	CAA	TTG	2	ACAATTGTC	2	FALSE	1.83333333333333	0.5	0.666666666666667	0	0	0	0	0	SARSCOV2_AY502924.1	ORF2	dNNdNS	1000	0	75.00000000000004	0	35.333333333333314	0	0	NaN	0	0	0	NA	NaN	0	NaN	0	1000	0	0	0	0.001
ORF3a	all	ss13	168	GTC	TTG	TCG	2	ATTGTCGTT	2	FALSE	1.66666666666667	1	0.333333333333333	0	0	0	0	0	SARSCOV2_AY502924.1	ORF2	dNNdNS	1000	0	74.16666666666671	0	35.66666666666665	0	0	NaN	0	0	0	NA	NaN	0	NaN	0	1000	0	0	0	0.001
ORF3a	all	ss13	169	GTT	TCG	TTA	2	GTCGTTACT	2	FALSE	0.666666666666667	1	1.33333333333333	0	0	0	0	0	SARSCOV2_AY502924.1	ORF2	dNNdNS	1000	0	75.16666666666671	0	35.333333333333314	0	0	NaN	0	0	0	NA	NaN	0	NaN	0	1000	0	0	0	0.001
ORF3a	all	ss13	170	ACT	TTA	CTG	2	GTTACTGAA	2	FALSE	1.33333333333333	1	0.666666666666667	0	0	0	0	0	SARSCOV2_AY502924.1	ORF2	dNNdNS	1000	0	75.83333333333337	0	34.66666666666665	0	0	NaN	0	0	0	NA	NaN	0	NaN	0	1000	0	0	0	0.001
ORF3a	all	ss13	171	GAA	CTG	AAG	2	ACTGAAGGT	2	FALSE	1.66666666666667	0.333333333333333	1	0	0	0	0	0	SARSCOV2_AY502924.1	ORF2	dNNdNS	1000	0	75.83333333333337	0	34.66666666666665	0	0	NaN	0	0	0	NA	NaN	0	NaN	0	1000	0	0	0	0.001
ORF3a	all	ss13	172	GGT	AAG	GTG	2	GAAGGTGAC	2	FALSE	1.66666666666667	1	0.333333333333333	0	0	0	0	0	SARSCOV2_AY502924.1	ORF2	dNNdNS	1000	0	75.1666666666667	0	34.66666666666665	0	0	NaN	0	0	0	NA	NaN	0	NaN	0	1000	0	0	0	0.001
ORF3a	all	ss13	173	GAC	GTG	ACG	2	GGTGACGGC	2	FALSE	1.66666666666667	0.333333333333333	1	0	0	0	0	0	SARSCOV2_AY502924.1	ORF2	dNNdNS	1000	0	75.83333333333336	0	34.66666666666665	0	0	NaN	0	0	0	NA	NaN	0	NaN	0	1000	0	0	0	0.001
ORF3a	all	ss13	174	GGC	ACG	GCA	2	GACGGCATT	2	FALSE	1	1	1	0	0	0	0	0	SARSCOV2_AY502924.1	ORF2	dNNdNS	1000	0	74.83333333333336	0	34.999999999999986	0	0	NaN	0	0	0	NA	NaN	0	NaN	0	1000	0	0	0	0.001
ORF3a	all	ss13	175	ATT	GCA	TTT	2	GGCATTTCA	2	FALSE	1.33333333333333	0.666666666666667	1	0	0	0	0	0	SARSCOV2_AY502924.1	ORF2	dNNdNS	1000	0	74.83333333333336	0	34.999999999999986	0	0	NaN	0	0	0	NA	NaN	0	NaN	0	1000	0	0	0	0.001
ORF3a	all	ss13	176	TCA	TTT	CAA	2	ATTTCAACA	2	FALSE	0.666666666666667	1	0.333333333333333	0	0	0	0	0	SARSCOV2_AY502924.1	ORF2	dNNdNS	1000	0	74.6666666666667	0	35.333333333333314	0	0	NaN	0	0	0	NA	NaN	0	NaN	0	1000	0	0	0	0.001
ORF3a	all	ss13	177	ACA	CAA	CAC	2	TCAACACCA	2	FALSE	1.66666666666667	1	0.333333333333333	0	0	0	0	0	SARSCOV2_AY502924.1	ORF2	dNNdNS	1000	0	76.1666666666667	0	35.49999999999998	0	0	NaN	0	0	0	NA	NaN	0	NaN	0	1000	0	0	0	0.001
ORF3a	all	ss13	178	CCA	CAC	CAA	2	ACACCAAAA	2	FALSE	1.66666666666667	1	0.333333333333333	0	0	0	0	0	SARSCOV2_AY502924.1	ORF2	dNNdNS	1000	0	76.83333333333336	0	35.49999999999998	0	0	NaN	0	0	0	NA	NaN	0	NaN	0	1000	0	0	0	0.001
ORF3a	all	ss13	179	AAA	CAA	AAC	2	CCAAAACTC	2	FALSE	2.16666666666667	0.333333333333333	0.5	0	0	0	0	0	SARSCOV2_AY502924.1	ORF2	dNNdNS	1000	0	76.83333333333336	0	35.49999999999998	0	0	NaN	0	0	0	NA	NaN	0	NaN	0	1000	0	0	0	0.001
ORF3a	all	ss13	180	CTC	AAC	TCA	2	AAACTCAAA	2	FALSE	1.66666666666667	1	0.333333333333333	0	0	0	0	0	SARSCOV2_AY502924.1	ORF2	dNNdNS	1000	0	75.66666666666669	0	35.99999999999998	0	0	NaN	0	0	0	NA	NaN	0	NaN	0	1000	0	0	0	0.001
ORF3a	all	ss13	181	AAA	TCA	AAG	2	CTCAAAGAA	2	FALSE	1.66666666666667	0.333333333333333	1	0	0	0	0	0	SARSCOV2_AY502924.1	ORF2	dNNdNS	1000	0	76.33333333333336	0	35.99999999999998	0	0	NaN	0	0	0	NA	NaN	0	NaN	0	1000	0	0	0	0.001
ORF3a	all	ss13	182	GAA	AAG	AAG	2	AAAGAAGAC	2	FALSE	2.16666666666667	0.333333333333333	0.5	0	0	0	0	0	SARSCOV2_AY502924.1	ORF2	dNNdNS	1000	0	75.66666666666669	0	35.99999999999998	0	0	NaN	0	0	0	NA	NaN	0	NaN	0	1000	0	0	0	0.001
ORF3a	all	ss13	183	GAC	AAG	ACT	2	GAAGACTAC	2	FALSE	2.33333333333333	0.333333333333333	0.333333333333333	0	0	0	0	0	SARSCOV2_AY502924.1	ORF2	dNNdNS	1000	0	74.83333333333334	0	36.49999999999998	0	0	NaN	0	0	0	NA	NaN	0	NaN	0	1000	0	0	0	0.001
ORF3a	all	ss13	184	TAC	ACT	ACC	2	GACTACCAA	2	FALSE	1	1	1	0	0	0	0	0	SARSCOV2_AY502924.1	ORF2	dNNdNS	1000	0	73.16666666666667	0	37.49999999999998	0	0	NaN	0	0	0	NA	NaN	0	NaN	0	1000	0	0	0	0.001
ORF3a	all	ss13	185	CAA	ACC	AAA	2	TACCAAATT	2	FALSE	1.66666666666667	0.333333333333333	1	0	0	0	0	0	SARSCOV2_AY502924.1	ORF2	dNNdNS	1000	0	74.50000000000001	0	36.83333333333331	0	0	NaN	0	0	0	NA	NaN	0	NaN	0	1000	0	0	0	0.001
ORF3a	all	ss13	186	ATT	AAA	TTG	2	CAAATTGGT	2	FALSE	1.83333333333333	0.5	0.666666666666667	0	0	0	0	0	SARSCOV2_AY502924.1	ORF2	dNNdNS	1000	0	74.50000000000001	0	36.83333333333331	0	0	NaN	0	0	0	NA	NaN	0	NaN	0	1000	0	0	0	0.001
ORF3a	all	ss13	187	GGT	TTG	GTG	2	ATTGGTGGT	2	FALSE	1.66666666666667	1	0.333333333333333	0	0	0	0	0	SARSCOV2_AY502924.1	ORF2	dNNdNS	1000	0	74.00000000000001	0	36.83333333333331	0	0	NaN	0	0	0	NA	NaN	0	NaN	0	1000	0	0	0	0.001
ORF3a	all	ss13	188	GGT	GTG	GTT	2	GGTGGTTAT	2	FALSE	1	1	1	0	0	0	0	0	SARSCOV2_AY502924.1	ORF2	dNNdNS	1000	0	73.66666666666667	0	37.16666666666664	0	0	NaN	0	0	0	NA	NaN	0	NaN	0	1000	0	0	0	0.001
ORF3a	all	ss13	189	TAT	GTT	ATT	2	GGTTATTCT	2	FALSE	1	1	1	0	0	0	0	0	SARSCOV2_AY502924.1	ORF2	dNNdNS	1000	0	74.83333333333334	0	36.66666666666664	0	0	NaN	0	0	0	NA	NaN	0	NaN	0	1000	0	0	0	0.001
ORF3a	all	ss13	190	TCT	ATT	CTG	2	TATTCTGAG	2	FALSE	1	1	1	0	0	0	0	0	SARSCOV2_AY502924.1	ORF2	dNNdNS	1000	0	76.16666666666667	0	35.99999999999998	0	0	NaN	0	0	0	NA	NaN	0	NaN	0	1000	0	0	0	0.001
ORF3a	all	ss13	191	GAG	CTG	AGG	2	TCTGAGGAT	2	FALSE	1.33333333333333	0.333333333333333	1.33333333333333	0	0	0	0	0	SARSCOV2_AY502924.1	ORF2	dNNdNS	1000	0	75.16666666666667	0	36.99999999999998	0	0	NaN	0	0	0	NA	NaN	0	NaN	0	1000	0	0	0	0.001
ORF3a	all	ss13	192	GAT	AGG	ATA	2	GAGGATAGG	2	FALSE	2.33333333333333	0.333333333333333	0.333333333333333	0	0	0	0	0	SARSCOV2_AY502924.1	ORF2	dNNdNS	1000	0	73.83333333333334	0	35.66666666666665	0	0	NaN	0	0	0	NA	NaN	0	NaN	0	1000	0	0	0	0.001
ORF3a	all	ss13	193	AGG	ATA	GGC	2	GATAGGCAC	2	FALSE	2	0.333333333333333	0.333333333333333	0.333333333333333	0	0	0	0	SARSCOV2_AY502924.1	ORF2	dNNdNS	1000	0	72.00000000000001	0	36.833333333333314	0	0	NaN	0	0	0	NA	NaN	0	NaN	0	1000	0	0	0	0.001
ORF3a	all	ss13	194	CAC	GGC	ACT	2	AGGCACTCA	2	FALSE	1.66666666666667	0.333333333333333	1	0	0	0	0	0	SARSCOV2_AY502924.1	ORF2	dNNdNS	1000	0	71.66666666666667	0	37.49999999999998	0	0	NaN	0	0	0	NA	NaN	0	NaN	0	1000	0	0	0	0.001
ORF3a	all	ss13	195	TCA	ACT	CAG	2	CACTCAGGT	2	FALSE	0	1	1	0	0	0	0	0	SARSCOV2_AY502924.1	ORF2	dNNdNS	1000	0	72.00000000000001	0	36.49999999999998	0	0	NaN	0	0	0	NA	NaN	0	NaN	0	1000	0	0	0	0.001
ORF3a	all	ss13	196	GGT	CAG	GTG	2	TCAGGTGTT	2	FALSE	1.66666666666667	1	0.333333333333333	0	0	0	0	0	SARSCOV2_AY502924.1	ORF2	dNNdNS	1000	0	74.66666666666667	0	35.49999999999998	0	0	NaN	0	0	0	NA	NaN	0	NaN	0	1000	0	0	0	0.001
ORF3a	all	ss13	197	GTT	GTG	TTA	2	GGTGTTAAA	2	FALSE	0.666666666666667	1	1.33333333333333	0	0	0	0	0	SARSCOV2_AY502924.1	ORF2	dNNdNS	1000	0	75.00000000000001	0	35.49999999999998	0	0	NaN	0	0	0	NA	NaN	0	NaN	0	1000	0	0	0	0.001
ORF3a	all	ss13	198	AAA	TTA	AAG	2	GTTAAAGAC	2	FALSE	2.16666666666667	0.333333333333333	0.5	0	0	0	0	0	SARSCOV2_AY502924.1	ORF2	dNNdNS	1000	0	76.00000000000001	0	35.16666666666665	0	0	NaN	0	0	0	NA	NaN	0	NaN	0	1000	0	0	0	0.001
ORF3a	all	ss13	199	GAC	AAG	ACT	2	AAAGACTAT	2	FALSE	2.33333333333333	0.333333333333333	0.333333333333333	0	0	0	0	0	SARSCOV2_AY502924.1	ORF2	dNNdNS	1000	0	74.83333333333334	0	35.66666666666665	0	0	NaN	0	0	0	NA	NaN	0	NaN	0	1000	0	0	0	0.001
ORF3a	all	ss13	200	TAT	ACT	ATG	2	GACTATGTC	2	FALSE	1	1	1	0	0	0	0	0	SARSCOV2_AY502924.1	ORF2	dNNdNS	1000	0	74.66666666666669	0	35.66666666666665	0	0	NaN	0	0	0	NA	NaN	0	NaN	0	1000	0	0	0	0.001
ORF3a	all	ss13	201	GTC	ATG	TCG	2	TATGTCGTT	2	FALSE	2	1	0	0	0	0	0	0	SARSCOV2_AY502924.1	ORF2	dNNdNS	1000	0	75.33333333333336	0	35.66666666666665	0	0	NaN	0	0	0	NA	NaN	0	NaN	0	1000	0	0	0	0.001
ORF3a	all	ss13	202	GTT	TCG	TTG	2	GTCGTTGTA	2	FALSE	0.666666666666667	1	1.33333333333333	0	0	0	0	0	SARSCOV2_AY502924.1	ORF2	dNNdNS	1000	0	74.33333333333336	0	36.66666666666665	0	0	NaN	0	0	0	NA	NaN	0	NaN	0	1000	0	0	0	0.001
ORF3a	all	ss13	203	GTA	TTG	TAC	2	GTTGTACAT	2	FALSE	1.66666666666667	1	0.333333333333333	0	0	0	0	0	SARSCOV2_AY502924.1	ORF2	dNNdNS	1000	0	74.66666666666669	0	36.33333333333332	0	0	NaN	0	0	0	NA	NaN	0	NaN	0	1000	0	0	0	0.001
ORF3a	all	ss13	204	CAT	TAC	ATG	2	GTACATGGC	2	FALSE	1.66666666666667	0.333333333333333	1	0	0	0	0	0	SARSCOV2_AY502924.1	ORF2	dNNdNS	1000	0	73.00000000000001	0	36.999999999999986	0	0	NaN	0	0	0	NA	NaN	0	NaN	0	1000	0	0	0	0.001
ORF3a	all	ss13	205	GGC	ATG	GCT	2	CATGGCTAT	2	FALSE	2	1	0	0	0	0	0	0	SARSCOV2_AY502924.1	ORF2	dNNdNS	1000	0	72.83333333333334	0	36.499999999999986	0	0	NaN	0	0	0	NA	NaN	0	NaN	0	1000	0	0	0	0.001
ORF3a	all	ss13	206	TAT	GCT	ATT	2	GGCTATTTC	2	FALSE	1	1	1	0	0	0	0	0	SARSCOV2_AY502924.1	ORF2	dNNdNS	1000	0	72.16666666666667	0	37.16666666666666	0	0	NaN	0	0	0	NA	NaN	0	NaN	0	1000	0	0	0	0.001
ORF3a	all	ss13	207	TTC	ATT	TCA	2	TATTTCACC	2	FALSE	1.33333333333333	1	0.666666666666667	0	0	0	0	0	SARSCOV2_AY502924.1	ORF2	dNNdNS	1000	0	72.5	0	36.83333333333332	0	0	NaN	0	0	0	NA	NaN	0	NaN	0	1000	0	0	0	0.001
ORF3a	all	ss13	208	ACC	TCA	CCG	2	TTCACCGAA	2	FALSE	1	1	1	0	0	0	0	0	SARSCOV2_AY502924.1	ORF2	dNNdNS	1000	0	72.83333333333334	0	37.16666666666666	0	0	NaN	0	0	0	NA	NaN	0	NaN	0	1000	0	0	0	0.001
ORF3a	all	ss13	209	GAA	CCG	AAG	2	ACCGAAGTT	2	FALSE	1.66666666666667	0.333333333333333	1	0	0	0	0	0	SARSCOV2_AY502924.1	ORF2	dNNdNS	1000	0	73.16666666666667	0	36.83333333333332	0	0	NaN	0	0	0	NA	NaN	0	NaN	0	1000	0	0	0	0.001
ORF3a	all	ss13	210	GTT	AAG	TTT	2	GAAGTTTAC	2	FALSE	1.66666666666667	1	0.333333333333333	0	0	0	0	0	SARSCOV2_AY502924.1	ORF2	dNNdNS	1000	0	73.16666666666667	0	36.16666666666666	0	0	NaN	0	0	0	NA	NaN	0	NaN	0	1000	0	0	0	0.001
ORF3a	all	ss13	211	TAC	TTT	ACT	2	GTTTACTAC	2	FALSE	1.66666666666667	1	0.333333333333333	0	0	0	0	0	SARSCOV2_AY502924.1	ORF2	dNNdNS	1000	0	74.16666666666667	0	36.16666666666666	0	0	NaN	0	0	0	NA	NaN	0	NaN	0	1000	0	0	0	0.001
ORF3a	all	ss13	212	TAC	ACT	ACC	2	TACTACCAG	2	FALSE	1	1	1	0	0	0	0	0	SARSCOV2_AY502924.1	ORF2	dNNdNS	1000	0	75.16666666666667	0	35.83333333333332	0	0	NaN	0	0	0	NA	NaN	0	NaN	0	1000	0	0	0	0.001
ORF3a	all	ss13	213	CAG	ACC	AGC	2	TACCAGCTT	2	FALSE	1.66666666666667	0.333333333333333	1	0	0	0	0	0	SARSCOV2_AY502924.1	ORF2	dNNdNS	1000	0	75.5	0	35.499999999999986	0	0	NaN	0	0	0	NA	NaN	0	NaN	0	1000	0	0	0	0.001
ORF3a	all	ss13	214	CTT	AGC	TTG	2	CAGCTTGAG	2	FALSE	1.33333333333333	1	0.666666666666667	0	0	0	0	0	SARSCOV2_AY502924.1	ORF2	dNNdNS	1000	0	75.83333333333333	0	34.83333333333332	0	0	NaN	0	0	0	NA	NaN	0	NaN	0	1000	0	0	0	0.001
ORF3a	all	ss13	215	GAG	TTG	AGT	2	CTTGAGTCT	2	FALSE	2.16666666666667	0.333333333333333	0.5	0	0	0	0	0	SARSCOV2_AY502924.1	ORF2	dNNdNS	1000	0	76.16666666666667	0	34.499999999999986	0	0	NaN	0	0	0	NA	NaN	0	NaN	0	1000	0	0	0	0.001
ORF3a	all	ss13	216	TCT	AGT	CTA	2	GAGTCTACA	2	FALSE	1.33333333333333	1	0.666666666666667	0	0	0	0	0	SARSCOV2_AY502924.1	ORF2	dNNdNS	1000	0	76.66666666666667	0	33.999999999999986	0	0	NaN	0	0	0	NA	NaN	0	NaN	0	1000	0	0	0	0.001
ORF3a	all	ss13	217	ACA	CTA	CAC	2	TCTACACAA	2	FALSE	1	1	1	0	0	0	0	0	SARSCOV2_AY502924.1	ORF2	dNNdNS	1000	0	78.00000000000001	0	33.33333333333332	0	0	NaN	0	0	0	NA	NaN	0	NaN	0	1000	0	0	0	0.001
ORF3a	all	ss13	218	CAA	CAC	AAA	2	ACACAAATT	2	FALSE	2.66666666666667	0.333333333333333	0	0	0	0	0	0	SARSCOV2_AY502924.1	ORF2	dNNdNS	1000	0	78.16666666666669	0	33.16666666666666	0	0	NaN	0	0	0	NA	NaN	0	NaN	0	1000	0	0	0	0.001
ORF3a	all	ss13	219	ATT	AAA	TTA	2	CAAATTACT	2	FALSE	1.33333333333333	1	0.666666666666667	0	0	0	0	0	SARSCOV2_AY502924.1	ORF2	dNNdNS	1000	0	76.00000000000001	0	34.66666666666666	0	0	NaN	0	0	0	NA	NaN	0	NaN	0	1000	0	0	0	0.001
ORF3a	all	ss13	220	ACT	TTA	CTA	2	ATTACTACA	2	FALSE	1.33333333333333	1	0.666666666666667	0	0	0	0	0	SARSCOV2_AY502924.1	ORF2	dNNdNS	1000	0	75.16666666666669	0	35.499999999999986	0	0	NaN	0	0	0	NA	NaN	0	NaN	0	1000	0	0	0	0.001
ORF3a	all	ss13	221	ACA	CTA	CAG	2	ACTACAGAC	2	FALSE	1	1	1	0	0	0	0	0	SARSCOV2_AY502924.1	ORF2	dNNdNS	1000	0	74.50000000000003	0	36.16666666666665	0	0	NaN	0	0	0	NA	NaN	0	NaN	0	1000	0	0	0	0.001
ORF3a	all	ss13	222	GAC	CAG	ACA	2	ACAGACACT	2	FALSE	2.33333333333333	0.333333333333333	0.333333333333333	0	0	0	0	0	SARSCOV2_AY502924.1	ORF2	dNNdNS	1000	0	74.16666666666669	0	36.49999999999998	0	0	NaN	0	0	0	NA	NaN	0	NaN	0	1000	0	0	0	0.001
ORF3a	all	ss13	223	ACT	ACA	CTG	2	GACACTGGT	2	FALSE	0.666666666666667	1	1.33333333333333	0	0	0	0	0	SARSCOV2_AY502924.1	ORF2	dNNdNS	1000	0	73.50000000000003	0	37.16666666666665	0	0	NaN	0	0	0	NA	NaN	0	NaN	0	1000	0	0	0	0.001
ORF3a	all	ss13	224	GGT	CTG	GTA	2	ACTGGTATT	2	FALSE	1	1	1	0	0	0	0	0	SARSCOV2_AY502924.1	ORF2	dNNdNS	1000	0	73.83333333333336	0	36.833333333333314	0	0	NaN	0	0	0	NA	NaN	0	NaN	0	1000	0	0	0	0.001
ORF3a	all	ss13	225	ATT	GTA	TTG	2	GGTATTGAA	2	FALSE	1.16666666666667	0.5	1.33333333333333	0	0	0	0	0	SARSCOV2_AY502924.1	ORF2	dNNdNS	1000	0	74.33333333333336	0	36.333333333333314	0	0	NaN	0	0	0	NA	NaN	0	NaN	0	1000	0	0	0	0.001
ORF3a	all	ss13	226	GAA	TTG	AAA	2	ATTGAAAAT	2	FALSE	2.16666666666667	0.333333333333333	0.5	0	0	0	0	0	SARSCOV2_AY502924.1	ORF2	dNNdNS	1000	0	74.83333333333336	0	35.66666666666666	0	0	NaN	0	0	0	NA	NaN	0	NaN	0	1000	0	0	0	0.001
ORF3a	all	ss13	227	AAT	AAA	ATG	2	GAAAATGCT	2	FALSE	2.33333333333333	0.333333333333333	0.333333333333333	0	0	0	0	0	SARSCOV2_AY502924.1	ORF2	dNNdNS	NA	NA	NA	NA	NA	NA	NA	NA	NA	NA	NA	NA	NA	NA	NA	NA	NA	NA	NA	NA	NA
ORF3a	all	ss13	228	GCT	ATG	CTA	2	AATGCTACA	2	FALSE	1.66666666666667	1	0.333333333333333	0	0	0	0	0	SARSCOV2_AY502924.1	ORF2	dNNdNS	NA	NA	NA	NA	NA	NA	NA	NA	NA	NA	NA	NA	NA	NA	NA	NA	NA	NA	NA	NA	NA
ORF3a	all	ss13	229	ACA	CTA	CAT	2	GCTACATTC	2	FALSE	1	1	1	0	0	0	0	0	SARSCOV2_AY502924.1	ORF2	dNNdNS	NA	NA	NA	NA	NA	NA	NA	NA	NA	NA	NA	NA	NA	NA	NA	NA	NA	NA	NA	NA	NA
ORF3a	all	ss13	230	TTC	CAT	TCT	2	ACATTCTTC	2	FALSE	2.33333333333333	0.333333333333333	0.333333333333333	0	0	0	0	0	SARSCOV2_AY502924.1	ORF2	dNNdNS	NA	NA	NA	NA	NA	NA	NA	NA	NA	NA	NA	NA	NA	NA	NA	NA	NA	NA	NA	NA	NA
ORF3a	all	ss13	231	TTC	TCT	TCA	2	TTCTTCATC	2	FALSE	1	1	1	0	0	0	0	0	SARSCOV2_AY502924.1	ORF2	dNNdNS	NA	NA	NA	NA	NA	NA	NA	NA	NA	NA	NA	NA	NA	NA	NA	NA	NA	NA	NA	NA	NA
ORF3a	all	ss13	232	ATC	TCA	TCT	2	TTCATCTTT	2	FALSE	1.33333333333333	0.666666666666667	1	0	0	0	0	0	SARSCOV2_AY502924.1	ORF2	dNNdNS	NA	NA	NA	NA	NA	NA	NA	NA	NA	NA	NA	NA	NA	NA	NA	NA	NA	NA	NA	NA	NA
ORF3a	all	ss13	233	TTT	TCT	TTA	2	ATCTTTAAC	2	FALSE	0.666666666666667	1	1.33333333333333	0	0	0	0	0	SARSCOV2_AY502924.1	ORF2	dNNdNS	NA	NA	NA	NA	NA	NA	NA	NA	NA	NA	NA	NA	NA	NA	NA	NA	NA	NA	NA	NA	NA
ORF3a	all	ss13	234	AAC	TTA	ACA	2	TTTAACAAG	2	FALSE	2.33333333333333	0.333333333333333	0.333333333333333	0	0	0	0	0	SARSCOV2_AY502924.1	ORF2	dNNdNS	NA	NA	NA	NA	NA	NA	NA	NA	NA	NA	NA	NA	NA	NA	NA	NA	NA	NA	NA	NA	NA
ORF3a	all	ss13	235	AAG	ACA	AGC	2	AACAAGCTT	2	FALSE	1.66666666666667	0.333333333333333	1	0	0	0	0	0	SARSCOV2_AY502924.1	ORF2	dNNdNS	NA	NA	NA	NA	NA	NA	NA	NA	NA	NA	NA	NA	NA	NA	NA	NA	NA	NA	NA	NA	NA
ORF3a	all	ss13	236	CTT	AGC	TTG	2	AAGCTTGTT	2	FALSE	1.33333333333333	1	0.666666666666667	0	0	0	0	0	SARSCOV2_AY502924.1	ORF2	dNNdNS	NA	NA	NA	NA	NA	NA	NA	NA	NA	NA	NA	NA	NA	NA	NA	NA	NA	NA	NA	NA	NA
ORF3a	all	ss13	237	GTT	TTG	TTA	2	CTTGTTAAA	2	FALSE	1.33333333333333	1	0.666666666666667	0	0	0	0	0	SARSCOV2_AY502924.1	ORF2	dNNdNS	NA	NA	NA	NA	NA	NA	NA	NA	NA	NA	NA	NA	NA	NA	NA	NA	NA	NA	NA	NA	NA
ORF3a	all	ss13	238	AAA	TTA	AAG	2	GTTAAAGAC	2	FALSE	2.16666666666667	0.333333333333333	0.5	0	0	0	0	0	SARSCOV2_AY502924.1	ORF2	dNNdNS	NA	NA	NA	NA	NA	NA	NA	NA	NA	NA	NA	NA	NA	NA	NA	NA	NA	NA	NA	NA	NA
ORF3a	all	ss13	239	GAC	AAG	ACC	2	AAAGACCCA	2	FALSE	2.33333333333333	0.333333333333333	0.333333333333333	0	0	0	0	0	SARSCOV2_AY502924.1	ORF2	dNNdNS	NA	NA	NA	NA	NA	NA	NA	NA	NA	NA	NA	NA	NA	NA	NA	NA	NA	NA	NA	NA	NA
ORF3a	all	ss13	240	CCA	ACC	CA-	0	GACCCA---	2	FALSE	0	0	2	1	0	0	0	0	SARSCOV2_AY502924.1	ORF2	dNNdNS	NA	NA	NA	NA	NA	NA	NA	NA	NA	NA	NA	NA	NA	NA	NA	NA	NA	NA	NA	NA	NA
ORF3a	all	ss13	241	---	NA	NA	0	CCA---CCG	2	FALSE	NA	NA	NA	NA	NA	NA	NA	NA	SARSCOV2_AY502924.1	ORF2	dNNdNS	NA	NA	NA	NA	NA	NA	NA	NA	NA	NA	NA	NA	NA	NA	NA	NA	NA	NA	NA	NA	NA
ORF3a	all	ss13	242	CCG	--C	CGA	0	---CCGAAT	2	FALSE	0.5	1	1.5	0	0	0	0	0	SARSCOV2_AY502924.1	ORF2	dNNdNS	NA	NA	NA	NA	NA	NA	NA	NA	NA	NA	NA	NA	NA	NA	NA	NA	NA	NA	NA	NA	NA
ORF3a	all	ss13	243	AAT	CGA	ATG	2	CCGAATGTG	2	FALSE	1.66666666666667	0.333333333333333	1	0	0	0	0	0	SARSCOV2_AY502924.1	ORF2	dNNdNS	NA	NA	NA	NA	NA	NA	NA	NA	NA	NA	NA	NA	NA	NA	NA	NA	NA	NA	NA	NA	NA
ORF3a	all	ss13	244	GTG	ATG	TGC	2	AATGTGCAA	2	FALSE	2	1	0	0	0	0	0	0	SARSCOV2_AY502924.1	ORF2	dNNdNS	NA	NA	NA	NA	NA	NA	NA	NA	NA	NA	NA	NA	NA	NA	NA	NA	NA	NA	NA	NA	NA
ORF3a	all	ss13	245	CAA	TGC	AAA	2	GTGCAAATA	2	FALSE	2.66666666666667	0.333333333333333	0	0	0	0	0	0	SARSCOV2_AY502924.1	ORF2	dNNdNS	NA	NA	NA	NA	NA	NA	NA	NA	NA	NA	NA	NA	NA	NA	NA	NA	NA	NA	NA	NA	NA
ORF3a	all	ss13	246	ATA	AAA	TAC	2	CAAATACAC	2	FALSE	2	0.666666666666667	0.333333333333333	0	0	0	0	0	SARSCOV2_AY502924.1	ORF2	dNNdNS	NA	NA	NA	NA	NA	NA	NA	NA	NA	NA	NA	NA	NA	NA	NA	NA	NA	NA	NA	NA	NA
ORF3a	all	ss13	247	CAC	TAC	ACA	2	ATACACACA	2	FALSE	1.66666666666667	0.333333333333333	1	0	0	0	0	0	SARSCOV2_AY502924.1	ORF2	dNNdNS	NA	NA	NA	NA	NA	NA	NA	NA	NA	NA	NA	NA	NA	NA	NA	NA	NA	NA	NA	NA	NA
ORF3a	all	ss13	248	ACA	ACA	CAA	2	CACACAATC	2	FALSE	1	1	1	0	0	0	0	0	SARSCOV2_AY502924.1	ORF2	dNNdNS	NA	NA	NA	NA	NA	NA	NA	NA	NA	NA	NA	NA	NA	NA	NA	NA	NA	NA	NA	NA	NA
ORF3a	all	ss13	249	ATC	CAA	TCG	2	ACAATCGAC	2	FALSE	2.16666666666667	0.5	0.333333333333333	0	0	0	0	0	SARSCOV2_AY502924.1	ORF2	dNNdNS	NA	NA	NA	NA	NA	NA	NA	NA	NA	NA	NA	NA	NA	NA	NA	NA	NA	NA	NA	NA	NA
ORF3a	all	ss13	250	GAC	TCG	ACG	2	ATCGACGGC	2	FALSE	1.66666666666667	0.333333333333333	1	0	0	0	0	0	SARSCOV2_AY502924.1	ORF2	dNNdNS	NA	NA	NA	NA	NA	NA	NA	NA	NA	NA	NA	NA	NA	NA	NA	NA	NA	NA	NA	NA	NA
ORF3a	all	ss13	251	GGC	ACG	GCT	2	GACGGCTCT	2	FALSE	1	1	1	0	0	0	0	0	SARSCOV2_AY502924.1	ORF2	dNNdNS	NA	NA	NA	NA	NA	NA	NA	NA	NA	NA	NA	NA	NA	NA	NA	NA	NA	NA	NA	NA	NA
ORF3a	all	ss13	252	TCT	GCT	CTT	2	GGCTCTTCA	2	FALSE	1	1	1	0	0	0	0	0	SARSCOV2_AY502924.1	ORF2	dNNdNS	NA	NA	NA	NA	NA	NA	NA	NA	NA	NA	NA	NA	NA	NA	NA	NA	NA	NA	NA	NA	NA
ORF3a	all	ss13	253	TCA	CTT	CAG	2	TCTTCAGGA	2	FALSE	0	1	1	0	0	0	0	0	SARSCOV2_AY502924.1	ORF2	dNNdNS	NA	NA	NA	NA	NA	NA	NA	NA	NA	NA	NA	NA	NA	NA	NA	NA	NA	NA	NA	NA	NA
ORF3a	all	ss13	254	GGA	CAG	GAG	2	TCAGGAGTT	2	FALSE	1.5	1	0.5	0	0	0	0	0	SARSCOV2_AY502924.1	ORF2	dNNdNS	NA	NA	NA	NA	NA	NA	NA	NA	NA	NA	NA	NA	NA	NA	NA	NA	NA	NA	NA	NA	NA
ORF3a	all	ss13	255	GTT	GAG	TTG	2	GGAGTTGCT	2	FALSE	1.33333333333333	1	0.666666666666667	0	0	0	0	0	SARSCOV2_AY502924.1	ORF2	dNNdNS	NA	NA	NA	NA	NA	NA	NA	NA	NA	NA	NA	NA	NA	NA	NA	NA	NA	NA	NA	NA	NA
ORF3a	all	ss13	256	GCT	TTG	CTA	2	GTTGCTAAT	2	FALSE	1.33333333333333	1	0.666666666666667	0	0	0	0	0	SARSCOV2_AY502924.1	ORF2	dNNdNS	NA	NA	NA	NA	NA	NA	NA	NA	NA	NA	NA	NA	NA	NA	NA	NA	NA	NA	NA	NA	NA
ORF3a	all	ss13	257	AAT	CTA	ATC	2	GCTAATCCA	2	FALSE	1.66666666666667	0.333333333333333	1	0	0	0	0	0	SARSCOV2_AY502924.1	ORF2	dNNdNS	NA	NA	NA	NA	NA	NA	NA	NA	NA	NA	NA	NA	NA	NA	NA	NA	NA	NA	NA	NA	NA
ORF3a	all	ss13	258	CCA	ATC	CAG	2	AATCCAGCA	2	FALSE	1.33333333333333	1	0.666666666666667	0	0	0	0	0	SARSCOV2_AY502924.1	ORF2	dNNdNS	NA	NA	NA	NA	NA	NA	NA	NA	NA	NA	NA	NA	NA	NA	NA	NA	NA	NA	NA	NA	NA
ORF3a	all	ss13	259	GCA	CAG	CAA	2	CCAGCAATG	2	FALSE	1.66666666666667	1	0.333333333333333	0	0	0	0	0	SARSCOV2_AY502924.1	ORF2	dNNdNS	NA	NA	NA	NA	NA	NA	NA	NA	NA	NA	NA	NA	NA	NA	NA	NA	NA	NA	NA	NA	NA
ORF3a	all	ss13	260	ATG	CAA	TGG	2	GCAATGGAT	2	FALSE	2.66666666666667	0	0.333333333333333	0	0	0	0	0	SARSCOV2_AY502924.1	ORF2	dNNdNS	NA	NA	NA	NA	NA	NA	NA	NA	NA	NA	NA	NA	NA	NA	NA	NA	NA	NA	NA	NA	NA
ORF3a	all	ss13	261	GAT	TGG	ATC	2	ATGGATCCA	2	FALSE	2.66666666666667	0.333333333333333	0	0	0	0	0	0	SARSCOV2_AY502924.1	ORF2	dNNdNS	NA	NA	NA	NA	NA	NA	NA	NA	NA	NA	NA	NA	NA	NA	NA	NA	NA	NA	NA	NA	NA
ORF3a	all	ss13	262	CCA	ATC	CAA	2	GATCCAATT	2	FALSE	1.33333333333333	1	0.666666666666667	0	0	0	0	0	SARSCOV2_AY502924.1	ORF2	dNNdNS	NA	NA	NA	NA	NA	NA	NA	NA	NA	NA	NA	NA	NA	NA	NA	NA	NA	NA	NA	NA	NA
ORF3a	all	ss13	263	ATT	CAA	TTT	2	CCAATTTAT	2	FALSE	2	0.666666666666667	0.333333333333333	0	0	0	0	0	SARSCOV2_AY502924.1	ORF2	dNNdNS	NA	NA	NA	NA	NA	NA	NA	NA	NA	NA	NA	NA	NA	NA	NA	NA	NA	NA	NA	NA	NA
ORF3a	all	ss13	264	TAT	TTT	ATG	2	ATTTATGAT	2	FALSE	1.66666666666667	1	0.333333333333333	0	0	0	0	0	SARSCOV2_AY502924.1	ORF2	dNNdNS	NA	NA	NA	NA	NA	NA	NA	NA	NA	NA	NA	NA	NA	NA	NA	NA	NA	NA	NA	NA	NA
ORF3a	all	ss13	265	GAT	ATG	ATG	2	TATGATGAG	2	FALSE	2.66666666666667	0.333333333333333	0	0	0	0	0	0	SARSCOV2_AY502924.1	ORF2	dNNdNS	NA	NA	NA	NA	NA	NA	NA	NA	NA	NA	NA	NA	NA	NA	NA	NA	NA	NA	NA	NA	NA
ORF3a	all	ss13	266	GAG	ATG	AGC	2	GATGAGCCG	2	FALSE	2.66666666666667	0.333333333333333	0	0	0	0	0	0	SARSCOV2_AY502924.1	ORF2	dNNdNS	NA	NA	NA	NA	NA	NA	NA	NA	NA	NA	NA	NA	NA	NA	NA	NA	NA	NA	NA	NA	NA
ORF3a	all	ss13	267	CCG	AGC	CGA	2	GAGCCGACG	2	FALSE	1.16666666666667	1	0.833333333333333	0	0	0	0	0	SARSCOV2_AY502924.1	ORF2	dNNdNS	NA	NA	NA	NA	NA	NA	NA	NA	NA	NA	NA	NA	NA	NA	NA	NA	NA	NA	NA	NA	NA
ORF3a	all	ss13	268	ACG	CGA	CGA	2	CCGACGACG	2	FALSE	0.5	1	1.5	0	0	0	0	0	SARSCOV2_AY502924.1	ORF2	dNNdNS	NA	NA	NA	NA	NA	NA	NA	NA	NA	NA	NA	NA	NA	NA	NA	NA	NA	NA	NA	NA	NA
ORF3a	all	ss13	269	ACG	CGA	CGA	2	ACGACGACT	2	FALSE	0.5	1	1.5	0	0	0	0	0	SARSCOV2_AY502924.1	ORF2	dNNdNS	NA	NA	NA	NA	NA	NA	NA	NA	NA	NA	NA	NA	NA	NA	NA	NA	NA	NA	NA	NA	NA
ORF3a	all	ss13	270	ACT	CGA	CTA	2	ACGACTACT	2	FALSE	0.666666666666667	1	1.33333333333333	0	0	0	0	0	SARSCOV2_AY502924.1	ORF2	dNNdNS	NA	NA	NA	NA	NA	NA	NA	NA	NA	NA	NA	NA	NA	NA	NA	NA	NA	NA	NA	NA	NA
ORF3a	all	ss13	271	ACT	CTA	CTA	2	ACTACTAGC	2	FALSE	0.666666666666667	1	1.33333333333333	0	0	0	0	0	SARSCOV2_AY502924.1	ORF2	dNNdNS	NA	NA	NA	NA	NA	NA	NA	NA	NA	NA	NA	NA	NA	NA	NA	NA	NA	NA	NA	NA	NA
ORF3a	all	ss13	272	AGC	CTA	GCG	2	ACTAGCGTG	2	FALSE	1.66666666666667	0.333333333333333	1	0	0	0	0	0	SARSCOV2_AY502924.1	ORF2	dNNdNS	NA	NA	NA	NA	NA	NA	NA	NA	NA	NA	NA	NA	NA	NA	NA	NA	NA	NA	NA	NA	NA
ORF3a	all	ss13	273	GTG	GCG	TGC	2	AGCGTGCCT	2	FALSE	1	1	1	0	0	0	0	0	SARSCOV2_AY502924.1	ORF2	dNNdNS	NA	NA	NA	NA	NA	NA	NA	NA	NA	NA	NA	NA	NA	NA	NA	NA	NA	NA	NA	NA	NA
ORF3a	all	ss13	274	CCT	TGC	CTT	2	GTGCCTTTG	2	FALSE	1.5	1	0.5	0	0	0	0	0	SARSCOV2_AY502924.1	ORF2	dNNdNS	NA	NA	NA	NA	NA	NA	NA	NA	NA	NA	NA	NA	NA	NA	NA	NA	NA	NA	NA	NA	NA
ORF3a	all	ss13	275	TTG	CTT	TGT	2	CCTTTGTAA	2	FALSE	1.66666666666667	0.333333333333333	0.666666666666667	0.333333333333333	0	0	0	0	SARSCOV2_AY502924.1	ORF2	dNNdNS	NA	NA	NA	NA	NA	NA	NA	NA	NA	NA	NA	NA	NA	NA	NA	NA	NA	NA	NA	NA	NA
ORF3a	all	ss13	2	GAT	TGG	ATT	2	ATGGATTTG	2	FALSE	2.66666666666667	0.333333333333333	0	0	0	0	0	0	SARSCOV2_EPI_ISL_410540	ORF2	dNNdNS	1000	8	73.66666666666669	11	33.25000000000001	0.117311764843583	0.436342234072308	0.268852647493533	-0.319030469228726	0.0471462776257194	0.169806461448092	0.188638970824551	0.154092676976318	0.180943885080767	0.0778758853580654	8	0	992	0.992	0.008	0.016
ORF3a	all	ss13	3	TTG	ATT	TGT	2	GATTTGTTT	2	FALSE	2	0.333333333333333	0.333333333333333	0.333333333333333	0	0	0	0	SARSCOV2_EPI_ISL_410540	ORF2	dNNdNS	1000	8	73.00000000000001	12	33.583333333333336	0.118472334721436	0.485308821352962	0.244117414538549	-0.366836486631527	0.046150426746107	0.191678067784685	0.157334347368319	0.120761857123023	0.202796588212987	0.0704682734455273	2	0	998	0.998	0.002	0.004
ORF3a	all	ss13	4	TTT	TGT	TTA	2	TTGTTTATG	2	FALSE	1.16666666666667	1	0.833333333333333	0	0	0	0	0	SARSCOV2_EPI_ISL_410540	ORF2	dNNdNS	1000	8	72.33333333333334	12	33.91666666666667	0.119656146346601	0.478631367986199	0.249996457294565	-0.358975221639598	0.0458080026013135	0.18447770717444	0.189190663428885	0.186368176417544	0.191889725837416	0.0613815352798064	7	0	993	0.993	0.007	0.014
ORF3a	all	ss13	5	ATG	TTA	TGA	2	TTTATGAGA	2	FALSE	0.666666666666667	0	0.333333333333333	0	0	0	0	0	SARSCOV2_EPI_ISL_410540	ORF2	dNNdNS	1000	8	72.5	12	33.75000000000001	0.119357976360937	0.481946176047835	0.247658311846612	-0.362588199686898	0.0475457400815602	0.196911116810291	0.174704881054834	0.15631314415339	0.185295823642384	0.0503701416163835	4	0	996	0.996	0.004	0.008
ORF3a	all	ss13	6	AGA	TGA	GAA	2	ATGAGAATT:ATGAGATTT	1:1	FALSE	1.66666666666667	0.333333333333333	0	0	0	0	0	0	SARSCOV2_EPI_ISL_410540	ORF2	dNNdNS	1000	8	72.83333333333334	12	34.41666666666667	0.118766081588831	0.46896366858246	0.253252201706427	-0.350197586993629	0.0476878320626852	0.184463446320324	0.159930116969843	0.11330347188198	0.196915278984791	0.0753353032442646	8	0	992	0.992	0.008	0.016
ORF3a	all	ss13	7	ATT	GAA	TTT	2	AGAATTTTT:AGATTTTTT	1:1	FALSE	2.16666666666667	0.5	0.333333333333333	0	1	0	0	0	SARSCOV2_EPI_ISL_410540	ORF2	dNNdNS	1000	8	73.5	12	34.75000000000001	0.117599765999126	0.462739364695786	0.254138236275703	-0.345139598696659	0.0461532714853188	0.190993272687658	0.172887187959495	0.14157104388752	0.189649073536974	0.0687764437767601	7	0	993	0.993	0.007	0.014
ORF3a	all	ss13	8	TTT	TTT	TTA	2	ATTTTTAAT:TTTTTTACT	1:1	FALSE	1.33333333333333	1	0.666666666666667	0	0	0	0	0	SARSCOV2_EPI_ISL_410540	ORF2	dNNdNS	1000	7	73.5	12	34.91666666666667	0.101851155869296	0.459690676830551	0.221564545471172	-0.357839520961255	0.0424885941027108	0.189076340255097	0.160061871987528	0.166284023347465	0.191455070103535	0.0616155516179414	3	0	997	0.997	0.003	0.006
ORF3a	all	ss13	9	AAT	TTA	ATC	2	TTTAATCTT:TTTACTCTT	1:1	FALSE	2	0.666666666666667	0.333333333333333	0	1	0	0	0	SARSCOV2_EPI_ISL_410540	ORF2	dNNdNS	1000	7	74.5	12	34.583333333333336	0.100388275971152	0.465830061577935	0.215504073805587	-0.365441785606782	0.0433039817665071	0.181528284179092	0.137041996382746	0.115825280835903	0.198264131662077	0.0652988298588894	3	0	997	0.997	0.003	0.006
ORF3a	all	ss13	10	CTT	ATC	TTA	2	AATCTTGGA:ACTCTTAGA	1:1	FALSE	0.833333333333333	1	1.16666666666667	0	0	0	0	0	SARSCOV2_EPI_ISL_410540	ORF2	dNNdNS	1000	6	73.33333333333333	12	35.41666666666668	0.0866346653413833	0.450788036519037	0.192184925781021	-0.364153371177654	0.0410917617880417	NA	0.145636858839812	0.186962807042583	0.176094813720976	0.0386457391140923	5	0	995	0.995	0.005	0.01
ORF3a	all	ss13	11	AGA	TTA	GAT	2	CTTAGATCA:CTTGGATCT	1:1	FALSE	1.58333333333333	0.916666666666667	0.5	0	0	0	1	0	SARSCOV2_EPI_ISL_410540	ORF2	dNNdNS	1000	6	73.5	13	35.25000000000001	0.0864264476831886	0.507550613188961	0.170281436840688	-0.421124165505773	0.0395733478048933	0.197443417763849	0.11982903681156	0.155306144324342	NA	NA	NA	NA	NA	NA	NA	1
ORF3a	all	ss13	12	TCA	GAT	CAA	2	AGATCAATT:GGATCTGTA	1:1	FALSE	1.33333333333333	1	0.666666666666667	0	0	1	0	0	SARSCOV2_EPI_ISL_410540	ORF2	dNNdNS	1000	6	73.58333333333334	12	35.75000000000001	0.0863227141399175	0.445047583344664	0.193962887049463	-0.358724869204747	0.0414174027319075	0.165830454409831	0.141197836486801	0.169536114727009	0.173471923235797	0.0386481917374732	3	0	997	0.997	0.003	0.006
ORF3a	all	ss13	13	ATT	CAA	TAA	2	TCAATTACT:TCTGTAACA	1:1	FALSE	1	1	1	0	0	0	1	0	SARSCOV2_EPI_ISL_410540	ORF2	dNNdNS	1000	6	72.91666666666667	12	35.41666666666667	0.0871596303651496	0.450788036519037	0.193349475372488	-0.363628406153888	0.0416880120166497	0.159710644454643	0.132389078816765	0.144162611651401	0.189568072516412	0.0550863720429636	6	0	994	0.994	0.006	0.012
ORF3a	all	ss13	14	ACA	TAA	CAT	2	ATTACTGCA:GTAACATTC	1:1	FALSE	1.5	1	0.5	0	0	1	0	0	SARSCOV2_EPI_ISL_410540	ORF2	dNNdNS	1000	6	72.83333333333334	11	34.75000000000001	0.0872653886078579	0.41121696623111	0.212212519847281	-0.323951577623252	0.0412984446629166	0.164487797318962	0.150902127254144	0.159637305865897	0.168626614180223	0.0547168673248078	0	0	1000	1	0	0.001
ORF3a	all	ss13	15	GCA	CAT	CAC	2	ACATTCAAA:ACTGCACAG	1:1	TRUE	1.33333333333333	1	0.666666666666667	0	2	0	0	0	SARSCOV2_EPI_ISL_410540	ORF2	dNNdNS	1000	6	73.00000000000001	12	34.583333333333336	0.0870541284395655	0.465830061577935	0.186879584680906	-0.378775933138369	0.0411252011369114	0.189835707932845	0.132619802839969	0.15879440887245	0.182942356483578	0.0384087247150623	5	0	995	0.995	0.005	0.01
ORF3a	all	ss13	16	AAA	CAC	AAC	2	GCACAGCCA:TTCAAACCA	1:1	TRUE	2.16666666666667	0.333333333333333	0.5	0	1	1	0	0	SARSCOV2_EPI_ISL_410540	ORF2	dNNdNS	1000	4	73.00000000000001	12	34.583333333333336	0.0568993130810351	0.465830061577935	0.122146073802744	-0.408930748496899	0.0269500746785867	0.181190126831368	0.0840393950976822	0.146102104735631	0.176273550728828	0.020348209791837	0	0	1000	1	0	0.001
ORF3a	all	ss13	17	CCA	AAC	CAG	2	AAACCAGGA:CAGCCAGTA	1:1	FALSE	1.66666666666667	1	0.333333333333333	0	0	0	0	0	SARSCOV2_EPI_ISL_410540	ORF2	dNNdNS	1000	4	72.50000000000001	12	35.083333333333336	0.0573071018565008	0.456683122596106	0.125485482210788	-0.399376020739605	0.0260646309284868	0.186783930168751	0.0886786720026597	0.157051431802386	0.18558028041577	0.0313942744922577	0	0	1000	1	0	0.001
ORF3a	all	ss13	18	GGA	CAG	GAA	2	CCAGGAAAA:CCAGTAAAA	1:1	FALSE	1.58333333333333	1	0.416666666666667	0	0	0	0	0	SARSCOV2_EPI_ISL_410540	ORF2	dNNdNS	1000	4	72.75000000000001	12	35.50000000000001	0.0571024790858329	0.449338673183752	0.127081158363775	-0.392236194097919	0.028172207331686	0.179624816335848	0.094164967891316	0.177157556495534	0.167977865530512	0.0195409708323607	0	0	1000	1	0	0.001
ORF3a	all	ss13	19	AAA	GAA	AAA	2	GGAAAAATT:GTAAAAATT	1:1	FALSE	2.16666666666667	0.333333333333333	0.5	0	0	0	0	0	SARSCOV2_EPI_ISL_410540	ORF2	dNNdNS	1000	4	73.00000000000001	12	35.50000000000001	0.0568993130810351	0.449338673183752	0.126629013874724	-0.392439360102716	0.026277419253255	0.173384598166195	0.100138794499785	0.206038054445947	0.182729071417459	0.0317410177066212	1	0	999	0.999	0.001	0.002
ORF3a	all	ss13	20	ATT	AAA	TTG	2	AAAATTGAA:AAAATTGAC	1:1	FALSE	1.83333333333333	0.5	0.666666666666667	0	0	0	0	0	SARSCOV2_EPI_ISL_410540	ORF2	dNNdNS	1000	4	73.16666666666667	12	35.66666666666667	0.0567646707244322	0.44646854291714	0.127141478666207	-0.389703872192708	0.0278030115812001	0.21109200308525	0.089783468482159	0.156749133442995	0.173658281418672	0.0248269596556409	2	0	998	0.998	0.002	0.004
ORF3a	all	ss13	21	GAA	TTG	AAG	2	ATTGAAGAT:ATTGACAAT	1:1	FALSE	2.25	0.333333333333333	0.416666666666667	0	1	0	0	0	SARSCOV2_EPI_ISL_410540	ORF2	dNNdNS	1000	4	73.00000000000001	12	36.00000000000001	0.0568993130810351	0.440839998676589	0.12907021425426	-0.383940685595554	0.0273762663022003	0.164039863906999	0.0924852215615801	0.162842022627056	0.16454748133018	0.0196317528699969	1	0	999	0.999	0.001	0.002
ORF3a	all	ss13	22	AAT	AAG	ATG	2	GAAGATGCT:GACAATGCT	1:1	FALSE	2	0.333333333333333	0.666666666666667	0	0	0	1	0	SARSCOV2_EPI_ISL_410540	ORF2	dNNdNS	1000	3	72.58333333333334	13	36.083333333333336	0.0425143321315748	0.490977994348552	0.0865911153268373	-0.448463662216977	0.0239837754877096	0.20237554391085	0.0683223648113449	0.20501569902387	0.213326537660488	0.0355322239817507	0	0	1000	1	0	0.001
ORF3a	all	ss13	23	GCT	ATG	CTA	2	AATGCTTCT:GATGCTACT	1:1	FALSE	1.83333333333333	1	0.166666666666667	0	0	0	0	0	SARSCOV2_EPI_ISL_410540	ORF2	dNNdNS	1000	3	72.25000000000001	12	35.75000000000001	0.0427161696956043	0.445047583344664	0.0959811294212175	-0.40233141364906	0.0239507056652361	0.200261621635049	0.0717318677182983	0.180878757636448	0.181702499103006	0.0268128517636556	0	0	1000	1	0	0.001
ORF3a	all	ss13	24	ACT	CTA	CTC	2	GCTACTCCT:GCTTCTCCT	1:1	FALSE	1	1	1	0	0	0	1	0	SARSCOV2_EPI_ISL_410540	ORF2	dNNdNS	1000	3	71.41666666666669	12	36.583333333333336	0.0432292511544661	0.431333307335396	0.10022238120566	-0.38810405618093	0.0243184546652676	0.166759536421932	0.0746027335879023	0.179137849985686	0.166489088540598	0.0197476624079809	0	0	1000	1	0	0.001
ORF3a	all	ss13	25	CCT	CTC	CTG	2	ACTCCTTCA:TCTCCTGCA	1:1	FALSE	0.833333333333333	1	1.16666666666667	0	0	0	0	0	SARSCOV2_EPI_ISL_410540	ORF2	dNNdNS	1000	4	71.75000000000001	11	36.25000000000001	0.0579298692281368	0.38888847704186	0.148962678629075	-0.330958607813723	0.0281001770768679	0.150561945519464	0.121044287408904	0.218455260312504	0.155975912527557	0.0338497343292809	1	0	999	0.999	0.001	0.002
ORF3a	all	ss13	26	GCA	CTG	CAA	2	CCTGCAAGT:CCTTCAGAT	1:1	FALSE	1	1	1	0	0	0	1	0	SARSCOV2_EPI_ISL_410540	ORF2	dNNdNS	1000	4	72.5	11	36.166666666666664	0.0573071018565008	0.390063711884091	0.146917285844652	-0.33275661002759	0.0281546490796181	0.159353360412443	0.10718264320037	0.170462568577779	0.160371457675052	0.0379947213792506	1	0	999	0.999	0.001	0.002
ORF3a	all	ss13	27	AGT	CAA	ATT	2	GCAAGTACT:TCAGATTCT	1:1	TRUE	2.33333333333333	0.333333333333333	0.333333333333333	0	1	0	1	0	SARSCOV2_EPI_ISL_410540	ORF2	dNNdNS	1000	4	73.16666666666667	10	35.5	0.0567646707244322	0.353207278115753	0.160712064109362	-0.296442607391321	0.0292812679113203	0.142057485100627	0.129415527302344	0.214299348963457	0.152590005731131	0.0520476601271876	1	0	999	0.999	0.001	0.002
ORF3a	all	ss13	28	ACT	ATT	CTA	2	AGTACTGTT:GATTCTATT	1:1	FALSE	0.833333333333333	1	1.16666666666667	0	0	0	1	0	SARSCOV2_EPI_ISL_410540	ORF2	dNNdNS	1000	3	72.16666666666667	10	36.166666666666664	0.0427669289697661	0.344937320784251	0.123984638346848	-0.302170391814485	0.0247434160598808	0.134573906030745	NaN	NaN	0.144652653547308	0.0367133251399519	0	0	1000	1	0	0.001
ORF3a	all	ss13	29	ATT	CTA	TTC	2	ACTGTTCAT:TCTATTCGC	1:1	FALSE	1.16666666666667	0.833333333333333	1	0	0	0	1	0	SARSCOV2_EPI_ISL_410540	ORF2	dNNdNS	1000	4	73.33333333333334	9	35.66666666666666	0.0566306643811089	0.307611718065443	0.184097877471173	-0.250981053684334	0.0296267721632603	0.121886223310456	0.219919034232126	0.402527022069221	0.132049937275586	0.0573475338566083	5	0	995	0.995	0.005	0.01
ORF3a	all	ss13	30	CAT	TTC	ATG	2	ATTCGCGCT:GTTCATGCT	1:1	TRUE	2	0.666666666666667	0.333333333333333	0	1	1	0	0	SARSCOV2_EPI_ISL_410540	ORF2	dNNdNS	1000	4	73.75	8	35.33333333333333	0.056298401666626	0.269530500680923	0.208875810063787	-0.213232099014297	0.0283165917763298	0.111959566849508	0.220247016084729	0.342940785735197	0.12239294451383	0.0814747244247456	17	0	983	0.983	0.017	0.034
ORF3a	all	ss13	31	GCT	ATG	CTA	2	CATGCTACA:CGCGCTACT	1:1	FALSE	1.16666666666667	1	0.833333333333333	0	0	0	0	0	SARSCOV2_EPI_ISL_410540	ORF2	dNNdNS	1000	4	73.25	9	35.666666666666664	0.0566975883332357	0.307611718065443	0.184315437298047	-0.250914129732207	0.0285326514553224	0.125404768704469	NaN	NaN	0.12835321274356	0.0505981544090414	2	0	998	0.998	0.002	0.004
ORF3a	all	ss13	32	ACA	CTA	CAG	2	GCTACAGCA:GCTACTGCA	1:1	FALSE	0.833333333333333	1	1.16666666666667	0	0	1	0	0	SARSCOV2_EPI_ISL_410540	ORF2	dNNdNS	1000	4	73.91666666666666	9	35.49999999999999	0.0561665862243823	0.309399206498443	0.181534357699347	-0.25323262027406	0.0289778617580435	0.128905914198564	0.162818206767965	0.264871327306098	0.138552566516236	0.0675944857813262	4	0	996	0.996	0.004	0.008
ORF3a	all	ss13	33	GCA	CAG	CAA	2	ACAGCAACG:ACTGCAACG	1:1	FALSE	1.33333333333333	1	0.666666666666667	0	0	0	0	0	SARSCOV2_EPI_ISL_410540	ORF2	dNNdNS	1000	4	74.75	9	35.33333333333333	0.0555166649189651	0.311207889047031	0.17839093054153	-0.255691224128066	0.0274222997683728	0.132068484010429	0.14350613129904	0.213834943075864	0.134766521446399	0.0577896244950347	1	0	999	0.999	0.001	0.002
ORF3a	all	ss13	34	ACG	CAA	CGA	2	GCAACGATA	2	FALSE	1.16666666666667	1	0.833333333333333	0	0	0	0	0	SARSCOV2_EPI_ISL_410540	ORF2	dNNdNS	1000	4	75.25	9	35.16666666666666	0.0551338852123344	0.313038150259031	0.176125130967943	-0.257904265046697	0.0285182199737466	0.137280034100644	0.148948103208571	0.237023342925674	0.126883867739897	0.0420928594914302	4	0	996	0.996	0.004	0.008
ORF3a	all	ss13	35	ATA	CGA	TAC	2	ACGATACCG	2	FALSE	1.33333333333333	0.666666666666667	1	0	0	0	0	0	SARSCOV2_EPI_ISL_410540	ORF2	dNNdNS	1000	4	75.33333333333333	9	34.58333333333333	0.0550706014161129	0.319619774513248	0.172300357510672	-0.264549173097135	0.0277874328730878	0.144785602766467	0.145725312265091	0.237061316367588	0.135709363920325	0.0512500143315132	3	0	997	0.997	0.003	0.006
ORF3a	all	ss13	36	CCG	TAC	CGA	2	ATACCGATA:ATACCGCTA	1:1	FALSE	0.75	1	1.25	0	0	0	0	0	SARSCOV2_EPI_ISL_410540	ORF2	dNNdNS	1000	4	75.58333333333333	9	33.58333333333333	0.0548816190849609	0.331581375185359	0.165514782168574	-0.276699756100398	0.0271065365941502	0.141425131217301	0.13388423959933	0.216364565223526	0.147440186217681	0.0605603772599416	2	0	998	0.998	0.002	0.004
ORF3a	all	ss13	37	ATA	CGA	TAC	2	CCGATACAA:CCGCTACAA	1:1	FALSE	1.16666666666667	0.833333333333333	0.833333333333333	0.166666666666667	0	0	1	0	SARSCOV2_EPI_ISL_410540	ORF2	dNNdNS	1000	4	76.08333333333333	9	32.33333333333333	0.0545075207127158	0.347877835747554	0.156685810682893	-0.293370315034838	0.0277777768350706	0.146814961226897	0.150182844926676	0.296809221362455	0.156350032963739	0.0606046633549683	3	0	997	0.997	0.003	0.006
ORF3a	all	ss13	38	CAA	TAC	AAG	2	ATACAAGCC:CTACAAGCC	1:1	FALSE	1.66666666666667	0.333333333333333	0	0	0	0	0	0	SARSCOV2_EPI_ISL_410540	ORF2	dNNdNS	1000	4	76.08333333333333	8	32.83333333333332	0.0545075207127158	0.294640950387176	0.184996419001125	-0.24013342967446	0.0260343245965375	0.125895558699666	0.158714537778256	0.243779384009088	0.141585087134033	0.0898790293759083	6	0	994	0.994	0.006	0.012
ORF3a	all	ss13	39	GCC	AAG	CCT	2	CAAGCCTCA	2	FALSE	1.66666666666667	1	0.333333333333333	0	0	0	0	0	SARSCOV2_EPI_ISL_410540	ORF2	dNNdNS	1000	4	75.74999999999999	8	33.499999999999986	0.0547563501152288	0.287492986673213	0.190461516118545	-0.232736636557984	0.0273479264498406	0.126773803420173	0.162676419985019	0.241679267791119	0.131577095905145	0.0769233626045988	8	0	992	0.992	0.008	0.016
ORF3a	all	ss13	40	TCA	CCT	CAC	2	GCCTCACTC	2	FALSE	1	1	1	0	0	0	0	0	SARSCOV2_EPI_ISL_410540	ORF2	dNNdNS	1000	4	75.74999999999999	8	33.499999999999986	0.0547563501152288	0.287492986673213	0.190461516118545	-0.232736636557984	0.027741266418304	0.116682356416754	0.18462294589711	0.302248155320038	0.127395508924839	0.0677174253482405	4	0	996	0.996	0.004	0.008
ORF3a	all	ss13	41	CTC	CAC	TCC	2	TCACTCCCT	2	FALSE	1.66666666666667	1	0.333333333333333	0	0	0	0	0	SARSCOV2_EPI_ISL_410540	ORF2	dNNdNS	1000	4	76.24999999999999	9	33.16666666666666	0.0543839525266103	0.336838303699426	0.16145418121788	-0.282454351172816	0.0274543801795743	0.148212682094296	NaN	NaN	0.152374598419687	0.0637843857751352	1	0	999	0.999	0.001	0.002
ORF3a	all	ss13	42	CCT	TCC	CTT	2	CTCCCTTTC	2	FALSE	1	1	1	0	0	0	0	0	SARSCOV2_EPI_ISL_410540	ORF2	dNNdNS	1000	4	75.58333333333331	9	33.83333333333332	0.0548816190849609	0.328506491880477	0.167064032040283	-0.273624872795516	0.0256748105455016	0.148292237774428	0.1498421594121	0.264878951796437	0.162634962499354	0.0924819938389821	2	0	998	0.998	0.002	0.004
ORF3a	all	ss13	43	TTC	CTT	TCG	2	CCTTTCGGA	2	FALSE	1.5	0.5	1	0	0	0	0	0	SARSCOV2_EPI_ISL_410540	ORF2	dNNdNS	1000	4	75.74999999999999	9	33.66666666666666	0.0547563501152288	0.330549935209217	0.165652279074178	-0.275793585093988	0.0282528732555391	0.13886980563533	0.141633219389655	0.242167476018977	0.136048931864921	0.0426455772048442	3	1	996	0.996	0.003	0.006
ORF3a	all	ss13	44	GGA	TCG	GAT	2	TTCGGATGG	2	FALSE	1	1	1	0	0	0	0	0	SARSCOV2_EPI_ISL_410540	ORF2	dNNdNS	1000	4	76.24999999999999	9	33.33333333333332	0.0543839525266103	0.334715326971315	0.162478225956086	-0.280331374444704	0.0255593627732184	0.144250861536792	0.132991197432868	0.221812903947653	0.148118497537108	0.0584090118321318	0	0	1000	1	0	0.001
ORF3a	all	ss13	45	TGG	GAT	GGC	2	GGATGGCTT	2	FALSE	2.66666666666667	0	0.333333333333333	0	0	0	0	0	SARSCOV2_EPI_ISL_410540	ORF2	dNNdNS	1000	4	76.41666666666666	9	33.16666666666666	0.0542609435735893	0.336838303699426	0.161088994267138	-0.282577360125837	0.0279236555339179	0.149525288015995	0.140040780238744	0.250020081630552	0.14595079474151	0.0528537543983898	1	0	999	0.999	0.001	0.002
ORF3a	all	ss13	46	CTT	GGC	TTA	2	TGGCTTATT:TGGCTTGTT	1:1	FALSE	0.666666666666667	1	1.33333333333333	0	0	0	0	0	SARSCOV2_EPI_ISL_410540	ORF2	dNNdNS	1000	4	76.08333333333331	9	32.83333333333332	0.0545075207127159	0.341167493576766	0.159767626573284	-0.28665997286405	0.0279517889405654	0.1533049096737	0.15514052721324	0.303092062516425	0.160572624381908	0.0742231022783937	3	0	997	0.997	0.003	0.006
ORF3a	all	ss13	47	ATT	TTA	TTA	2	CTTATTGTT:CTTGTTATT	1:1	FALSE	1.58333333333333	0.75	0.666666666666667	0	0	0	1	0	SARSCOV2_EPI_ISL_410540	ORF2	dNNdNS	1000	4	76.58333333333333	9	32.33333333333333	0.0541384900641951	0.347877835747554	0.155625005392646	-0.293739345683359	0.028282390012781	0.156753374973083	0.121029118994539	0.198496244933225	0.155110125379056	0.0582585900945456	1	0	999	0.999	0.001	0.002
ORF3a	all	ss13	48	ATT	TTA	TTG	2	ATTGTTGGC:GTTATTGGC	1:1	FALSE	1.58333333333333	0.75	0.666666666666667	0	0	0	1	0	SARSCOV2_EPI_ISL_410540	ORF2	dNNdNS	1000	4	76.5	8	32.16666666666666	0.0541996476239405	0.30215833840741	0.179374985676752	-0.24795869078347	0.026321888016102	0.134080881322471	0.195330925655494	0.358454869613291	0.140480761318928	0.0775516269887364	8	0	992	0.992	0.008	0.016
ORF3a	all	ss13	49	GGC	TTG	GCG	2	ATTGGCGTT:GTTGGCGTT	1:1	FALSE	1.66666666666667	1	0.333333333333333	0	0	0	0	0	SARSCOV2_EPI_ISL_410540	ORF2	dNNdNS	1000	4	75.91666666666666	7	32.49999999999999	0.0546316519559279	0.253894219074791	0.215174855713571	-0.199262567118863	0.0271084900778309	0.111774754754098	NaN	NaN	0.117886891454745	0.0909732442140649	13	0	987	0.987	0.013	0.026
ORF3a	all	ss13	50	GTT	GCG	TTG	2	GGCGTTGCA	2	FALSE	0.666666666666667	1	1.33333333333333	0	0	0	0	0	SARSCOV2_EPI_ISL_410540	ORF2	dNNdNS	1000	4	75.08333333333333	7	33.33333333333333	0.055260890339147	0.246378050229027	0.224293074353733	-0.19111715988988	0.026905994148228	0.108821246667188	NaN	NaN	0.113386098820873	0.0918838308816194	18	0	982	0.982	0.018	0.036
ORF3a	all	ss13	51	GCA	TTG	CAC	2	GTTGCACTT:GTTGCATTT	1:1	FALSE	1.66666666666667	1	0.333333333333333	0	0	0	0	0	SARSCOV2_EPI_ISL_410540	ORF2	dNNdNS	1000	4	75.74999999999999	7	32.666666666666664	0.0547563501152288	0.25235417746591	0.216982142578661	-0.197597827350681	0.0281446733262973	0.1176740165415	NaN	NaN	0.117286590954791	0.0920380607090082	14	0	986	0.986	0.014	0.028
ORF3a	all	ss13	52	CTT	CAC	TTC	2	GCACTTCTT:GCATTTCTT	1:1	FALSE	2	0.666666666666667	0.333333333333333	0	0	0	1	0	SARSCOV2_EPI_ISL_410540	ORF2	dNNdNS	1000	4	75.41666666666664	8	33.5	0.0550074627952336	0.287492986673213	0.191334972834518	-0.23248552387798	0.0286454364504335	0.128372681007679	0.162167514342571	0.238055878217793	0.127247954297328	0.0676956204882342	7	0	993	0.993	0.007	0.014
ORF3a	all	ss13	53	CTT	TTC	TTG	2	CTTCTTGCT:TTTCTTGCT	1:1	FALSE	1.33333333333333	1	0.666666666666667	0	0	0	0	0	SARSCOV2_EPI_ISL_410540	ORF2	dNNdNS	1000	4	75.66666666666664	7	33.583333333333336	0.0548189130040021	0.244209971081393	0.224474507577463	-0.189391058077391	0.0280274990236382	0.100995122776069	0.206670754747719	0.277414630539707	0.110187306537555	0.0856489513728771	8	0	992	0.992	0.008	0.016
ORF3a	all	ss13	54	GCT	TTG	CTG	2	CTTGCTGTT	2	FALSE	1.33333333333333	1	0.666666666666667	0	0	0	0	0	SARSCOV2_EPI_ISL_410540	ORF2	dNNdNS	1000	4	75.99999999999999	7	33.25000000000001	0.0545695157118212	0.247109400847682	0.22083140311387	-0.192539885135861	0.0272522998374203	0.10350887705182	0.216074624283953	0.306774028870551	0.11241284092477	0.0867506970042116	12	0	988	0.988	0.012	0.024
ORF3a	all	ss13	55	GTT	CTG	TTT	2	GCTGTTTTT	2	FALSE	1	1	1	0	0	0	0	0	SARSCOV2_EPI_ISL_410540	ORF2	dNNdNS	1000	4	76.33333333333333	7	33.583333333333336	0.0543223783836108	0.244209971081393	0.222441279293652	-0.189887592697782	0.0269491576930264	0.104705483354781	0.210075094335338	0.289661017695689	0.105059788292723	0.0706961799967316	12	0	988	0.988	0.012	0.024
ORF3a	all	ss13	56	TTT	TTT	TTC	2	GTTTTTCAG	2	FALSE	2.33333333333333	0.333333333333333	0.333333333333333	0	0	0	0	0	SARSCOV2_EPI_ISL_410540	ORF2	dNNdNS	1000	4	77.66666666666666	7	32.91666666666667	0.0533558250189308	0.250079150443413	0.213355751266453	-0.196723325424482	0.0273295426143004	0.10289159782253	NaN	NaN	0.105050905324119	0.0611170640738916	4	0	996	0.996	0.004	0.008
ORF3a	all	ss13	57	CAG	TTC	AGA	2	TTTCAGAGC	2	FALSE	2.16666666666667	0.333333333333333	0.5	0	0	0	0	0	SARSCOV2_EPI_ISL_410540	ORF2	dNNdNS	1000	4	77.33333333333333	8	32.75000000000001	0.0535942229866087	0.295559839412279	0.181331208912486	-0.24196561642567	0.0264690873329097	0.1341919039626	0.146200246913503	0.214866873504487	0.127737212934086	0.05819245658513	6	0	994	0.994	0.006	0.012
ORF3a	all	ss13	58	AGC	AGA	GCG	2	CAGAGCGCT	2	FALSE	2.33333333333333	0.333333333333333	0.333333333333333	0	0	0	0	0	SARSCOV2_EPI_ISL_410540	ORF2	dNNdNS	1000	4	76.41666666666666	8	33.00000000000001	0.0542609435735893	0.292820423057718	0.185304505085337	-0.238559479484128	0.0266777844321306	0.12754083895103	0.203622297885777	0.36280123611865	0.130712582179214	0.0679906200352153	1	0	999	0.999	0.001	0.002
ORF3a	all	ss13	59	GCT	GCG	CTA	2	AGCGCTACC:AGCGCTTCC	1:1	FALSE	0.833333333333333	1	1.16666666666667	0	0	0	0	0	SARSCOV2_EPI_ISL_410540	ORF2	dNNdNS	1000	4	75.25	8	33.50000000000001	0.0551338852123344	0.287492986673213	0.191774713708074	-0.232359101460879	0.0276202624537243	0.123185654712591	0.20222998326412	0.342976699098126	0.134474106804247	0.0840044311132375	12	0	988	0.988	0.012	0.024
ORF3a	all	ss13	60	ACC	CTA	CCA	2	GCTACCAAA:GCTTCCAAA	1:1	FALSE	1	1	1	0	0	0	1	0	SARSCOV2_EPI_ISL_410540	ORF2	dNNdNS	1000	4	75.75	8	33	0.0547563501152288	0.292820423057718	0.186996349310088	-0.238064072942489	0.0277929466827451	0.126229234711533	0.162029993582052	0.248465413079414	0.136119046325408	0.0803013557216165	7	0	993	0.993	0.007	0.014
ORF3a	all	ss13	61	AAA	CCA	AAA	2	ACCAAAATA:TCCAAAATA	1:1	FALSE	1.66666666666667	0.333333333333333	1	0	0	0	0	0	SARSCOV2_EPI_ISL_410540	ORF2	dNNdNS	1000	4	76.25	7	32.5	0.0543839525266103	0.253894219074791	0.214199254810879	-0.199510266548181	0.025883447616423	0.111338889866288	0.22096917513268	0.332364304210569	0.117980879364891	0.0908293570411189	15	0	985	0.985	0.015	0.03
ORF3a	all	ss13	62	ATA	AAA	TAA	2	AAAATAATT	2	FALSE	0.666666666666667	0	0.333333333333333	0	0	0	0	0	SARSCOV2_EPI_ISL_410540	ORF2	dNNdNS	1000	4	74.58333333333333	7	32.166666666666664	0.0556454425645554	0.257031947307571	0.216492319913714	-0.201386504743015	0.0268092143225882	0.117360466702125	NaN	NaN	0.118463465113775	0.089133126172836	11	0	989	0.989	0.011	0.022
ORF3a	all	ss13	63	ATT	TAA	TTA	2	ATAATTACA:ATAATTGCG	1:1	FALSE	0.916666666666667	0.75	0.333333333333333	0	0	0	0	0	SARSCOV2_EPI_ISL_410540	ORF2	dNNdNS	1000	4	75.08333333333333	7	31.833333333333336	0.055260890339147	0.26024898720615	0.212338541380656	-0.204988096867003	0.0286265221172732	0.117843873977626	0.202533419263035	0.294448658375998	0.119417138476561	0.0860574317581581	12	0	988	0.988	0.012	0.024
ORF3a	all	ss13	64	ACA	TTA	CAC	2	ATTACACTC:ATTGCGCTC	1:1	TRUE	1.66666666666667	1	0.333333333333333	0	0	1	1	0	SARSCOV2_EPI_ISL_410540	ORF2	dNNdNS	1000	4	75.5	7	32.16666666666667	0.0549444688504895	0.25703194730757	0.213765134747011	-0.202087478457081	0.0288158671222254	0.117165830841019	0.189565666580346	0.259464617253449	0.117808266500742	0.0862731936415545	9	0	991	0.991	0.009	0.018
ORF3a	all	ss13	65	CTC	CAC	TCA	2	ACACTCAAA:GCGCTCAAT	1:1	FALSE	1.33333333333333	1	0.666666666666667	0	0	0	0	0	SARSCOV2_EPI_ISL_410540	ORF2	dNNdNS	1000	4	75.83333333333333	6	32.5	0.054693929928504303	0.211925228838758	0.258081259263935	-0.157231298910254	0.0279911356234317	0.0983344759013461	NaN	NaN	0.102355494163422	0.124506610836322	29	0	971	0.971	0.029	0.058
ORF3a	all	ss13	66	AAA	TCA	AAA	2	CTCAAAAAG:CTCAATAAA	1:1	FALSE	1.66666666666667	0.333333333333333	1	0	1	0	0	0	SARSCOV2_EPI_ISL_410540	ORF2	dNNdNS	1000	4	76.16666666666666	6	31.833333333333336	0.0544456664773409	0.217071598340042	0.250818932065226	-0.162625931862701	0.0268375473694106	0.101978752059433	NaN	NaN	0.105134887529248	0.121903937161063	22	0	978	0.978	0.022	0.044
ORF3a	all	ss13	67	AAA	AAA	AAA	2	AAAAAGAGG:AATAAAAGA	1:1	FALSE	1.91666666666667	0.333333333333333	0.75	0	0	1	0	0	SARSCOV2_EPI_ISL_410540	ORF2	dNNdNS	1000	3	77.16666666666666	6	30.833333333333336	0.039920730758297	0.22528117443765	0.177204024517129	-0.185360443679353	0.0238668491147457	0.110450313579168	0.217415661769778	0.415045297816891	0.101481255660154	0.0677676702805626	13	1	986	0.986	0.013	0.026
ORF3a	all	ss13	68	AGA	AAA	GAT	2	AAAAGATGG:AAGAGGTGG	1:1	FALSE	1.83333333333333	0.75	0.416666666666667	0	0	1	0	0	SARSCOV2_EPI_ISL_410540	ORF2	dNNdNS	1000	4	77.5	6	30.416666666666668	0.0534747581886499	0.228889480485489	0.233626980476457	-0.175414722296839	0.0271418251508684	0.109042807549674	NaN	NaN	0.107416558848985	0.102462179813287	20	0	980	0.98	0.02	0.04
ORF3a	all	ss13	69	TGG	GAT	GGC	2	AGATGGCAG:AGGTGGCAA	1:1	FALSE	2.33333333333333	0	0.666666666666667	0	0	0	0	0	SARSCOV2_EPI_ISL_410540	ORF2	dNNdNS	1000	4	76.5	7	31.16666666666667	0.0541996476239405	0.266933470240076	0.203045528817327	-0.212733822616136	0.0271900128198794	0.114232688836663	0.185162139293853	0.272824018384801	0.116001886482314	0.066671446740916	8	0	992	0.992	0.008	0.016
ORF3a	all	ss13	70	CAA	GGC	AAT	2	TGGCAATTT:TGGCAGCTA	1:1	FALSE	1.66666666666667	0.333333333333333	1	0	0	1	0	0	SARSCOV2_EPI_ISL_410540	ORF2	dNNdNS	1000	4	76.16666666666667	7	31.16666666666667	0.0544456664773409	0.266933470240076	0.203967177395826	-0.212487803762735	0.0277444823615445	0.124005896576671	NaN	NaN	0.119873915727665	0.0762959790193628	10	0	990	0.99	0.01	0.02
ORF3a	all	ss13	71	CTA	AAT	TAG	2	CAATTTGCT:CAGCTAGCC	1:1	FALSE	1.83333333333333	0.5	0.5	0.166666666666667	0	0	1	0	SARSCOV2_EPI_ISL_410540	ORF2	dNNdNS	1000	4	76	7	30.66666666666667	0.0545695157118212	0.272179120267026	0.200491189986524	-0.217609604555205	0.0267718166976297	0.117766610422928	NaN	NaN	0.121304976565262	0.0728283325154577	11	0	989	0.989	0.011	0.022
ORF3a	all	ss13	72	GCC	TAG	CCC	2	CTAGCCCTT:TTTGCTCTC	1:1	FALSE	1.66666666666667	1	0.333333333333333	0	0	1	0	0	SARSCOV2_EPI_ISL_410540	ORF2	dNNdNS	1000	4	76	6	30.83333333333334	0.0545695157118212	0.22528117443765	0.242228476693796	-0.170711658725829	0.0280866280596666	0.100205730370232	0.237120312031988	0.306997483476591	0.104701634412113	0.103004651685045	24	0	976	0.976	0.024	0.048
ORF3a	all	ss13	73	CTC	CCC	TCT	2	GCCCTTTAT:GCTCTCTCC	1:1	FALSE	1	1	1	0	0	1	0	0	SARSCOV2_EPI_ISL_410540	ORF2	dNNdNS	1000	4	76	6	31.000000000000007	0.0545695157118212	0.223869741416997	0.243755656152636	-0.169300225705176	0.0283778589055458	0.0982219159187968	NaN	NaN	0.105043768159791	0.107024782606225	29	0	971	0.971	0.029	0.058
ORF3a	all	ss13	74	TAT	TCT	ATA	2	CTCTCCAAG:CTTTATAAG	1:1	TRUE	1.33333333333333	1	0.666666666666667	0	1	1	0	0	SARSCOV2_EPI_ISL_410540	ORF2	dNNdNS	1000	4	76.33333333333333	6	30.66666666666667	0.0543223783836108	0.2267106539047	0.239611052449462	-0.172388275521089	0.0267294699895985	0.105224064315766	0.225010218504052	0.286925870005682	0.103389296826329	0.0954407329837547	24	0	976	0.976	0.024	0.048
ORF3a	all	ss13	75	AAG	ATA	AGG	2	TATAAGGGC:TCCAAGGGT	1:1	FALSE	1.58333333333333	0.333333333333333	1.08333333333333	0	0	0	0	0	SARSCOV2_EPI_ISL_410540	ORF2	dNNdNS	1000	3	76.33333333333333	6	30.66666666666667	0.0403684875103351	0.2267106539047	0.178061713532459	-0.186342166394365	0.0214818161753822	0.109189415772864	NaN	NaN	0.106896365396109	0.0812979957525323	11	0	989	0.989	0.011	0.022
ORF3a	all	ss13	76	GGC	AGG	GCT	2	AAGGGCTTC:AAGGGTGTT	1:1	FALSE	1.66666666666667	1	0.333333333333333	0	0	1	0	0	SARSCOV2_EPI_ISL_410540	ORF2	dNNdNS	1000	3	75.41666666666666	6	29.916666666666675	0.0408727688266098	0.233376267232886	0.175136783663709	-0.192503498406276	0.0234556433383531	0.113898070872993	0.175786839198978	0.319103420738374	0.102944152381955	0.0614866055833367	11	0	989	0.989	0.011	0.022
ORF3a	all	ss13	77	GTT	GCT	TCC	2	GGCTTCCAG:GGTGTTCAT	1:1	TRUE	1.33333333333333	0.666666666666667	1	0	0	1	1	0	SARSCOV2_EPI_ISL_410540	ORF2	dNNdNS	1000	3	75.41666666666666	6	29.583333333333343	0.0408727688266098	0.236467295831908	0.172847448873708	-0.195594527005299	0.0243811728713387	0.112363040339614	NaN	NaN	0.10899072593532	0.0727177892653747	8	0	992	0.992	0.008	0.016
ORF3a	all	ss13	78	CAG	TCC	AGT	2	GTTCATTTT:TTCCAGTTC	1:1	FALSE	2	0.333333333333333	0.666666666666667	0	1	0	0	0	SARSCOV2_EPI_ISL_410540	ORF2	dNNdNS	1000	4	75.66666666666666	6	29.25000000000001	0.0548189130040021	0.23964200873058	0.228753352946699	-0.184823095726578	0.0273242243883407	0.110906069378227	NaN	NaN	0.109609016054453	0.0917566289360461	8	0	992	0.992	0.008	0.016
ORF3a	all	ss13	79	TTC	AGT	TCA	2	CAGTTCATT:CATTTTGCT	1:1	FALSE	1.58333333333333	0.75	0.666666666666667	0	0	1	0	0	SARSCOV2_EPI_ISL_410540	ORF2	dNNdNS	1000	3	76	6	29.25000000000001	0.0405504159527068	0.23964200873058	0.169212468913562	-0.199091592777873	0.0237323121008991	0.10725317025352	NaN	NaN	0.106480207392932	0.0615182490528355	0	1	999	0.999	0	0.001
ORF3a	all	ss13	80	ATT	TCA	CTT	2	TTCATTTGC:TTTGCTTGC	1:1	TRUE	1.5	0.833333333333333	0.666666666666667	0	1	0	1	0	SARSCOV2_EPI_ISL_410540	ORF2	dNNdNS	1000	3	75.41666666666666	6	29.416666666666675	0.0408727688266098	0.238043979028558	0.171702594593692	-0.197171210201948	0.0239163183529283	0.115409486539163	NA	NA	0.10318690430269	0.0560282028210506	2	1	997	0.997	0.002	0.004
ORF3a	all	ss13	81	TGC	CTT	GCA	2	ATTTGCAAT:GCTTGCAAC	1:1	FALSE	1.83333333333333	0.5	0.666666666666667	0	0	0	0	0	SARSCOV2_EPI_ISL_410540	ORF2	dNNdNS	1000	2	76	5	29.166666666666675	0.0267885619515594	0.194633396613813	0.137635998845114	-0.167844834662254	0.0185551618595264	0.0973435452041797	NA	NA	0.0980617197695139	0.0869659042384535	9	1	990	0.99	0.009	0.018
ORF3a	all	ss13	82	AAC	GCA	ACT	2	TGCAACTTG:TGCAATTTA	1:1	FALSE	1.66666666666667	0.333333333333333	1	0	0	1	0	0	SARSCOV2_EPI_ISL_410540	ORF2	dNNdNS	1000	2	76.16666666666666	5	29.500000000000007	0.0267288865855191	0.192126605059278	0.139121214249699	-0.165397718473759	0.0190273197583015	0.0949057678349467	NA	NA	0.0970943752956697	0.0884794485192222	7	3	990	0.99	0.007	0.014
ORF3a	all	ss13	83	TTA	ACT	TAC	2	AACTTGCTT:AATTTACTG	1:1	FALSE	1.83333333333333	0.333333333333333	0.5	0.333333333333333	0	1	0	0	SARSCOV2_EPI_ISL_410540	ORF2	dNNdNS	1000	2	76.16666666666666	5	29.500000000000007	0.0267288865855191	0.192126605059278	0.139121214249699	-0.165397718473759	0.0189508716927542	0.096264903236162	NaN	NaN	0.0926225345945862	0.0741449447278626	7	2	991	0.991	0.007	0.014
ORF3a	all	ss13	84	CTG	TAC	TGC	2	TTACTGCTG:TTGCTTCTA	1:1	FALSE	1.25	1	0.25	0.5	0	1	0	0	SARSCOV2_EPI_ISL_410540	ORF2	dNNdNS	1000	2	76.5	5	29.333333333333343	0.0266103300115572	0.193371831976575	0.137612235140746	-0.166761501965018	0.0181550356754451	0.10019032582415	NA	NA	0.0936470356942745	0.0749540982532768	7	2	991	0.991	0.007	0.014
ORF3a	all	ss13	85	CTA	TGC	TAC	2	CTGCTGCTA:CTTCTACTA	1:1	FALSE	1.58333333333333	1	0	0.416666666666667	0	1	0	0	SARSCOV2_EPI_ISL_410540	ORF2	dNNdNS	1000	3	76.91666666666667	5	29.833333333333343	0.0400540111089283	0.189683904532547	0.211161886442798	-0.149629893423619	0.0232758328032414	0.0950384087946211	NaN	NaN	0.0949124657380357	0.114909669662938	22	1	977	0.977	0.022	0.044
ORF3a	all	ss13	86	CTA	TAC	TAT	2	CTACTATTT:CTGCTATTT	1:1	FALSE	1.25	1	0	0.75	0	0	0	0	SARSCOV2_EPI_ISL_410540	ORF2	dNNdNS	1000	3	77.00000000000001	5	30.166666666666675	0.0400094855289696	0.187302855665743	0.213608518603527	-0.147293370136773	0.0233354217301021	0.0912298760330442	NaN	NaN	0.0880270605090153	0.0942734164846651	24	0	976	0.976	0.024	0.048
ORF3a	all	ss13	87	TTT	TAT	TTG	2	CTATTTGTT	2	FALSE	1.16666666666667	0.5	1.33333333333333	0	0	0	0	0	SARSCOV2_EPI_ISL_410540	ORF2	dNNdNS	1000	3	77.16666666666669	5	31.416666666666675	0.039920730758297	0.178884786483983	0.223164482251102	-0.138964055725686	0.0224985156626491	0.0873531859451968	NaN	NaN	0.0882069635704168	0.115156808166786	19	0	981	0.981	0.019	0.038
ORF3a	all	ss13	88	GTT	TTG	TTA	2	TTTGTTACA:TTTGTTACC	1:1	FALSE	1.33333333333333	1	0.666666666666667	0	0	0	0	0	SARSCOV2_EPI_ISL_410540	ORF2	dNNdNS	1000	3	78.33333333333334	5	30.41666666666668	0.0393103070130301	0.185556129985381	0.211851298128104	-0.146245822972351	0.0206795545623224	0.0923305519761569	NaN	NaN	0.0907003103833524	0.10687338437506	25	0	975	0.975	0.025	0.05
ORF3a	all	ss13	89	ACA	TTA	CAG	2	GTTACAGTC:GTTACCATC	1:1	FALSE	1.66666666666667	1	0.333333333333333	0	0	1	0	0	SARSCOV2_EPI_ISL_410540	ORF2	dNNdNS	1000	3	78.16666666666669	5	30.583333333333343	0.0393963647100293	0.184409724221212	0.213634963537881	-0.145013359511182	0.0220955544963065	0.0981504415775989	NA	NA	0.08592879050035	0.0914881897741786	12	0	988	0.988	0.012	0.024
ORF3a	all	ss13	90	ATC	CAG	TCT	2	ACAGTCTAC:ACCATCTAT	1:1	FALSE	1.5	0.833333333333333	0.666666666666667	0	0	0	1	0	SARSCOV2_EPI_ISL_410540	ORF2	dNNdNS	1000	3	78.83333333333334	5	30.25000000000001	0.039054375562259	0.18671695246621	0.209163522896116	-0.147662576903951	0.0215700590635913	0.0957825617715311	NaN	NaN	0.0902628586115291	0.101856885276825	23	0	977	0.977	0.023	0.046
ORF3a	all	ss13	91	TAC	TCT	ACT	2	ATCTATTCA:GTCTACTCT	1:1	FALSE	1	1	1	0	0	1	0	0	SARSCOV2_EPI_ISL_410540	ORF2	dNNdNS	1000	3	78.33333333333334	4	30.583333333333343	0.0393103070130301	0.143721781908901	0.273516696571069	-0.104411474895871	0.0226884846330014	0.0794388509050494	NA	NA	0.0750713848270292	0.164277223029623	46	1	953	0.953	0.046	0.092
ORF3a	all	ss13	92	TCA	ACT	CAC	2	TACTCTCAC:TATTCACAT	1:1	FALSE	1.16666666666667	1	0.833333333333333	0	0	1	0	0	SARSCOV2_EPI_ISL_410540	ORF2	dNNdNS	1000	3	79.00000000000001	4	29.91666666666668	0.0389698041980333	0.147260274111344	0.26463215849081	-0.108290469913311	0.0223807898244705	0.081282537805113	NA	NA	0.077952090524847	0.164774181189574	46	0	954	0.954	0.046	0.092
ORF3a	all	ss13	93	CAC	CAC	ACC	2	TCACATCTT:TCTCACCTT	1:1	FALSE	2	0.333333333333333	0.666666666666667	0	0	1	0	0	SARSCOV2_EPI_ISL_410540	ORF2	dNNdNS	1000	3	80.50000000000001	4	29.083333333333343	0.0382248326940206	0.151937056450332	0.251583343702043	-0.113712223756312	0.0217988518131335	0.0808296221312236	NA	NA	0.0789413260794007	0.149735862113996	50	2	948	0.948	0.05	0.1
ORF3a	all	ss13	94	CTT	ACC	TTT	2	CACCTTTTG:CATCTTTTG	1:1	FALSE	1.16666666666667	1	0.833333333333333	0	0	0	0	0	SARSCOV2_EPI_ISL_410540	ORF2	dNNdNS	1000	3	80.50000000000001	4	28.41666666666668	0.0382248326940206	0.155898728322134	0.245190150717822	-0.117673895628113	0.0223081804853684	0.0863479306070147	NaN	NaN	0.0833692610096331	0.158103655033778	46	2	952	0.952	0.046	0.092
ORF3a	all	ss13	95	TTG	TTT	TGC	2	CTTTTGCTT	2	FALSE	2.33333333333333	0.333333333333333	0	0.333333333333333	0	0	0	0	SARSCOV2_EPI_ISL_410540	ORF2	dNNdNS	1000	3	81.00000000000001	4	28.583333333333343	0.0379827996140662	0.154888999008431	0.245225935071081	-0.116906199394364	0.0221231011750157	0.0851503259395093	NA	NA	0.0772870169755757	0.130375185694152	36	1	963	0.963	0.036	0.072
ORF3a	all	ss13	96	CTT	TGC	TTG	2	TTGCTTGTC:TTGCTTGTT	1:1	FALSE	1.16666666666667	1	0.833333333333333	0	0	0	0	0	SARSCOV2_EPI_ISL_410540	ORF2	dNNdNS	1000	3	79.83333333333336	4	29.41666666666668	0.0385523838449736	0.150031026615648	0.256962741071803	-0.111478642770675	0.0217118101769854	0.0798489662952372	NA	NA	0.0822276214876549	0.175184357056834	47	1	952	0.952	0.047	0.094
ORF3a	all	ss13	97	GTC	TTG	TCG	2	CTTGTCGCT:CTTGTTGCT	1:1	FALSE	1.5	1	0.5	0	0	1	0	0	SARSCOV2_EPI_ISL_410540	ORF2	dNNdNS	1000	3	80.08333333333336	4	29.750000000000014	0.038428896281493	0.148172379571929	0.259352629636606	-0.109743483290436	0.0213292098446185	0.0825920054069631	NA	NA	0.0767049021308047	0.152509560437046	42	2	956	0.956	0.042	0.084
ORF3a	all	ss13	98	GCT	TCG	CTG	2	GTCGCTGCA:GTTGCTGCT	1:1	FALSE	1	1	1	0	0	0	0	0	SARSCOV2_EPI_ISL_410540	ORF2	dNNdNS	1000	4	80.25000000000003	4	29.583333333333346	0.0515777829948789	0.149095891727942	0.345936983220126	-0.0975181087330634	0.0264604558485818	0.0815691178947629	NA	NA	0.0766412560519979	0.203232078804701	74	0	926	0.926	0.074	0.148
ORF3a	all	ss13	99	GCA	CTG	CAG	2	GCTGCAGGT:GCTGCTGGC	1:1	FALSE	0.833333333333333	1	1.16666666666667	0	0	1	0	0	SARSCOV2_EPI_ISL_410540	ORF2	dNNdNS	1000	4	81.4166666666667	4	28.91666666666668	0.0508130785858607	0.152908411727716	0.332310551209854	-0.102095333141855	0.0258612256914691	0.082653047322282	NA	NA	0.0817596361445445	0.211765532768438	76	0	924	0.924	0.076	0.152
ORF3a	all	ss13	100	GGC	CAG	GCC	2	GCAGGTATG:GCTGGCCTT	1:1	FALSE	1.33333333333333	1	0.666666666666667	0	0	1	0	0	SARSCOV2_EPI_ISL_410540	ORF2	dNNdNS	1000	4	82.58333333333336	4	28.75000000000001	0.0500707265730996	0.15389231077321	0.325362107577216	-0.103821584200111	0.0251547131204685	0.0807623073158841	NaN	NaN	0.0826578357538874	0.209101309275805	75	0	925	0.925	0.075	0.15
ORF3a	all	ss13	101	ATG	GCC	TGG	2	GGCCTTGAA:GGTATGGAG	1:1	TRUE	1.33333333333333	0.5	1.16666666666667	0	0	1	1	0	SARSCOV2_EPI_ISL_410540	ORF2	dNNdNS	1000	4	82.9166666666667	4	29.083333333333343	0.0498625949111442	0.151937056450332	0.328179287371176	-0.102074461539188	0.0258271546541717	0.0865760245995936	NA	NA	0.0831925237521822	0.219835083573163	76	0	924	0.924	0.076	0.152
ORF3a	all	ss13	102	GAA	TGG	AAG	2	ATGGAGGCG:CTTGAAGCC	1:1	FALSE	2.25	0.333333333333333	0.416666666666667	0	0	1	0	0	SARSCOV2_EPI_ISL_410540	ORF2	dNNdNS	1000	4	82.58333333333337	3	28.91666666666667	0.0500707265730995	0.11166090491713	0.448417703673995	-0.06159017834403	0.0253206459260828	0.0739318253153205	NA	NA	0.0684651562978946	0.368341525916388	181	2	817	0.817	0.181	0.362
ORF3a	all	ss13	103	GCC	AAG	CCC	2	GAAGCCCAA:GAGGCGCAA	1:1	FALSE	1.66666666666667	1	0.333333333333333	0	0	1	0	0	SARSCOV2_EPI_ISL_410540	ORF2	dNNdNS	1000	5	82.33333333333337	3	29.16666666666667	0.0633287393599309	0.110629602831442	0.572439362874871	-0.0473008634715114	0.0277184772533944	0.0652171444387859	NA	NA	0.071312538343801593	0.507145110033389	226	1	773	0.773	0.226	0.452
ORF3a	all	ss13	104	CAA	CCC	AAT	2	GCCCAATTT:GCGCAATTT	1:1	FALSE	1.66666666666667	0.333333333333333	1	0	0	0	0	0	SARSCOV2_EPI_ISL_410540	ORF2	dNNdNS	1000	6	82.58333333333337	4	29.500000000000007	0.0764181120413494	0.149561992614941	0.510946067949856	-0.0731438805735915	0.0304271071980761	0.0874807166691387	NaN	NaN	0.08027180635936	0.362188621817173	152	0	848	0.848	0.152	0.304
ORF3a	all	ss13	105	TTT	AAT	TTC	2	CAATTTCTC:CAATTTTTG	1:1	FALSE	2.33333333333333	0.333333333333333	0.333333333333333	0	0	0	0	0	SARSCOV2_EPI_ISL_410540	ORF2	dNNdNS	1000	6	81.9166666666667	4	29.500000000000007	0.0770731033781903	0.149561992614941	0.515325464916886	-0.0724888892367506	0.0301142426972666	0.082434415973292	NaN	NaN	0.0810561751789252	0.371159078580664	158	0	842	0.842	0.158	0.316
ORF3a	all	ss13	106	CTC	TTC	TCT	2	TTTCTCTAT:TTTTTGTAC	1:1	TRUE	2	0.666666666666667	0.166666666666667	0.166666666666667	0	1	1	0	SARSCOV2_EPI_ISL_410540	ORF2	dNNdNS	1000	6	82.25000000000004	4	29.166666666666675	0.0767442089720042	0.151456007747705	0.506709572721899	-0.0747117987757009	0.0313616205501475	0.0876219973306408	NA	NA	0.0801061939583145	0.350995827925635	158	0	842	0.842	0.158	0.316
ORF3a	all	ss13	107	TAC	TCT	ACC	2	CTCTATCTT:TTGTACCTC	1:1	FALSE	1.25	1	0.75	0	0	1	0	0	SARSCOV2_EPI_ISL_410540	ORF2	dNNdNS	1000	6	81.25000000000004	3	30.000000000000007	0.0777394299845026	0.107325632730505	0.724332370624886	-0.0295862027460024	0.0312081486889804	0.0673022065428437	NaN	NaN	0.0575459860831094	0.607160072474915	310	0	690	0.69	0.31	0.62
ORF3a	all	ss13	108	CTC	ACC	TCT	2	TACCTCTAT:TATCTTTAC	1:1	FALSE	1.16666666666667	1	0.833333333333333	0	0	1	0	0	SARSCOV2_EPI_ISL_410540	ORF2	dNNdNS	1000	6	81.66666666666671	3	30.08333333333334	0.0773216317702306	0.107006075844546	0.722591041302743	-0.0296844440743151	0.0308026142043148	0.0622506781525646	NA	NA	0.0604015526390456	0.623107024982968	309	0	691	0.691	0.309	0.618
ORF3a	all	ss13	109	TAC	TCT	ACG	2	CTCTATGCC:CTTTACGCT	1:1	FALSE	1.33333333333333	1	0.666666666666667	0	0	1	0	0	SARSCOV2_EPI_ISL_410540	ORF2	dNNdNS	1000	6	81.83333333333337	3	30.250000000000007	0.0771557683120387	0.106372646579413	0.725334668198159	-0.0292168782673746	0.0313349138189543	0.0653140973984015	NaN	NaN	0.0604209593075913	0.628701467480302	287	0	713	0.713	0.287	0.574
ORF3a	all	ss13	110	GCC	ACG	CCT	2	TACGCTTTA:TATGCCTTG	1:1	FALSE	1.5	1	0.5	0	0	1	0	0	SARSCOV2_EPI_ISL_410540	ORF2	dNNdNS	1000	6	81.50000000000004	3	30.58333333333334	0.0774882105210195	0.105128058952294	0.737084003008014	-0.0276398484312747	0.0320032398979079	0.0660666715075847	NaN	NaN	0.0557943689864058	0.620326420939671	302	0	698	0.698	0.302	0.604
ORF3a	all	ss13	111	TTA	CCT	TAG	2	GCCTTGATA:GCTTTAGTT	1:1	FALSE	0	0	0.666666666666667	0.333333333333333	0	0	0	0	SARSCOV2_EPI_ISL_410540	ORF2	dNNdNS	1000	6	81.66666666666671	3	30.41666666666667	0.0773216317702306	0.105746684778908	0.731196745618005	-0.0284250530086775	0.0320016981484558	0.0668171090019069	NA	NA	0.0583141914466736	0.625941893015171	324	1	675	0.675	0.324	0.648
ORF3a	all	ss13	112	ATA	TAG	TAT	2	TTAGTTTAT:TTGATATAT	1:1	FALSE	1.16666666666667	0.833333333333333	0	0	0	1	0	0	SARSCOV2_EPI_ISL_410540	ORF2	dNNdNS	1000	6	83.66666666666671	3	30.41666666666667	0.0753771912377858	0.105746684778908	0.712809024655309	-0.0303694935411222	0.0294482369846406	0.0632907217721561	NaN	NaN	0.0568795878618961	0.59339269984474	292	0	708	0.708	0.292	0.584
ORF3a	all	ss13	113	TAT	TAT	ATT	2	ATATATTTT:GTTTATTTT	1:1	FALSE	1.33333333333333	1	0.666666666666667	0	0	0	0	0	SARSCOV2_EPI_ISL_410540	ORF2	dNNdNS	1000	6	84.33333333333337	3	31.250000000000007	0.0747506138799603	0.102724391304868	0.727681253988779	-0.0279737774249076	0.030405142198121	0.0634353900240429	NaN	NaN	0.0569691403954602	0.623402492924706	338	1	661	0.661	0.338	0.676
ORF3a	all	ss13	114	TTT	ATT	TTC	2	TATTTTCTA:TATTTTCTG	1:1	FALSE	2	0.333333333333333	0.666666666666667	0	0	0	0	0	SARSCOV2_EPI_ISL_410540	ORF2	dNNdNS	1000	6	84.00000000000004	4	31.58333333333334	0.0750625939177369	0.138722674692595	0.541098231302657	-0.063660080774858	0.029941853057232	0.0700420077291081	NaN	NaN	0.0655980865482807	0.331819063765038	156	0	844	0.844	0.156	0.312
ORF3a	all	ss13	115	CTA	TTC	TAC	2	TTTCTACAA:TTTCTGCAA	1:1	FALSE	1.66666666666667	1	0	0.333333333333333	0	1	0	0	SARSCOV2_EPI_ISL_410540	ORF2	dNNdNS	1000	6	83.00000000000004	4	31.91666666666667	0.0760143706952156	0.137132914796851	0.554311638513798	-0.0611185441016354	0.0300882528446177	0.0753524102465565	NaN	NaN	0.0702222286595465	0.384104281227651	172	0	828	0.828	0.172	0.344
ORF3a	all	ss13	116	CAA	TAC	AAA	2	CTACAATGC:CTGCAAAGT	1:1	FALSE	2.66666666666667	0.333333333333333	0	0	0	0	0	0	SARSCOV2_EPI_ISL_410540	ORF2	dNNdNS	1000	8	83.00000000000004	4	32.583333333333336	0.103166657193186	0.134060541816084	0.769552739349054	-0.0308938846228982	0.0413847660519157	0.0735543394798662	NaN	NaN	0.0725062972176541	0.670045518217377	336	0	664	0.664	0.336	0.672
ORF3a	all	ss13	117	AGT	AAA	GCA	2	CAAAGTGTT:CAATGCATC	1:1	TRUE	2.25	0.416666666666667	0.333333333333333	0	1	1	0	0	SARSCOV2_EPI_ISL_410540	ORF2	dNNdNS	1000	8	81.50000000000004	5	33.41666666666667	0.105204990412841	0.166890228132415	0.630384364561891	-0.0616852377195736	0.0414861865856975	0.0768052309227232	NaN	NaN	0.0794069862059904	0.437262725995838	206	0	794	0.794	0.206	0.412
ORF3a	all	ss13	118	ATC	GCA	TCA	2	AGTGTTAAT:TGCATCAAC	1:1	TRUE	0.833333333333333	1	1.16666666666667	0	0	1	1	0	SARSCOV2_EPI_ISL_410540	ORF2	dNNdNS	1000	7	81.08333333333337	5	33.75000000000001	0.0917171833187057	0.165046413582601	0.555705400243694	-0.0733292302638956	0.0403559056556557	0.0818560085299437	NaN	NaN	0.0795144932531966	0.356417936670251	185	0	815	0.815	0.185	0.37
ORF3a	all	ss13	119	AAC	TCA	ACG	2	ATCAACGCA:GTTAATGCT	1:1	FALSE	2	0.333333333333333	0.666666666666667	0	0	1	0	0	SARSCOV2_EPI_ISL_410540	ORF2	dNNdNS	1000	7	81.91666666666671	4	32.91666666666667	0.0907253574709977	0.132575542143044	0.684329522658926	-0.0418501846720465	0.0398010702507995	0.068640982476451	NaN	NaN	0.0728154719121229	0.565465103844808	268	1	731	0.731	0.268	0.536
ORF3a	all	ss13	120	GCA	ACG	CAT	2	AACGCATGT:AATGCTTGC	1:1	FALSE	1.5	1	0.5	0	0	1	0	0	SARSCOV2_EPI_ISL_410540	ORF2	dNNdNS	1000	7	80.58333333333337	5	33.58333333333333	0.0923227698874005	0.16596317904302	0.55628465554681406	-0.0736404091556193	0.040979063096745	0.0812141512370045	NaN	NaN	0.082492121917216	0.372019850902397	168	0	832	0.832	0.168	0.336
ORF3a	all	ss13	121	TGC	CAT	GCA	2	GCATGTAGA:GCTTGCAGA	1:1	FALSE	1.83333333333333	0.5	0.666666666666667	0	0	1	0	0	SARSCOV2_EPI_ISL_410540	ORF2	dNNdNS	1000	7	80.58333333333337	5	33.58333333333333	0.0923227698874005	0.16596317904302	0.55628465554681406	-0.0736404091556193	0.0399271573600233	0.0805151081467677	NA	NA	0.0800369604961871	0.357530938361273	153	1	846	0.846	0.153	0.306
ORF3a	all	ss13	122	AGA	GCA	GAA	2	TGCAGAATT:TGTAGAATT	1:1	FALSE	1.66666666666667	0.333333333333333	0.5	0.5	0	0	0	0	SARSCOV2_EPI_ISL_410540	ORF2	dNNdNS	1000	8	80.41666666666671	5	33.58333333333333	0.106728023137133	0.16596317904302	0.643082542480508	-0.0592351559058869	0.0426773562630092	0.0783361853602944	NaN	NaN	0.0830241015380484	0.475555341839975	235	0	765	0.765	0.235	0.47
ORF3a	all	ss13	123	ATT	GAA	TTA	2	AGAATTATT	2	FALSE	1.33333333333333	1	0.666666666666667	0	0	0	0	0	SARSCOV2_EPI_ISL_410540	ORF2	dNNdNS	1000	8	80.41666666666671	5	33.416666666666664	0.106728023137133	0.166890228132415	0.639510319636283	-0.0601622049952821	0.0425349359479941	0.0793065049902654	NaN	NaN	0.0832101236556741	0.469670392250187	228	0	772	0.772	0.228	0.456
ORF3a	all	ss13	124	ATT	TTA	TTA	2	ATTATTATG	2	FALSE	1.33333333333333	1	0.666666666666667	0	0	0	0	0	SARSCOV2_EPI_ISL_410540	ORF2	dNNdNS	1000	8	80.75000000000006	5	33.75	0.106254713938364	0.165046413582601	0.643786869595842	-0.0587916996442377	0.0422557487356691	0.0810401936337557	NaN	NaN	0.0800792046741535	0.46284551592587603	223	0	777	0.777	0.223	0.446
ORF3a	all	ss13	125	ATG	TTA	TGA	2	ATTATGAGA:ATTATGAGG	1:1	FALSE	0.666666666666667	0	0.333333333333333	0	0	0	0	0	SARSCOV2_EPI_ISL_410540	ORF2	dNNdNS	1000	8	80.91666666666673	5	33.58333333333333	0.106019632717102	0.16596317904302	0.63881418353417	-0.0599435463259179	0.0446431562668482	0.0850229504353044	NaN	NaN	0.0849624400066866	0.480480498264326	224	0	776	0.776	0.224	0.448
ORF3a	all	ss13	126	AGA	TGA	GAT	2	ATGAGATGT:ATGAGGCTT	1:1	FALSE	1.66666666666667	0.333333333333333	0	0	0	1	0	0	SARSCOV2_EPI_ISL_410540	ORF2	dNNdNS	1000	8	81.25000000000006	6	34.41666666666667	0.105552582259344	0.198409364312814	0.53199395414084	-0.0928567820534696	0.0435951807685438	0.0857571588857094	NaN	NaN	0.0901004100878119	0.30273208392148	147	0	853	0.853	0.147	0.294
ORF3a	all	ss13	127	CTT	GAT	GTT	2	AGATGTTGG:AGGCTTTGG	1:1	TRUE	1.58333333333333	0.75	0.666666666666667	0	1	0	1	0	SARSCOV2_EPI_ISL_410540	ORF2	dNNdNS	1000	8	80.91666666666671	7	35.083333333333336	0.106019632717102	0.231968667588477	0.457042900747207	-0.125949034871375	0.0411562903162085	0.0942648101492903	0.379680657704052	0.228683869149405	0.0953421013529803	0.186493953747825	65	0	935	0.935	0.065	0.13
ORF3a	all	ss13	128	TGG	GTT	GGC	2	CTTTGGCTG:TGTTGGCTT	1:1	FALSE	2.33333333333333	0	0.666666666666667	0	0	0	0	0	SARSCOV2_EPI_ISL_410540	ORF2	dNNdNS	1000	9	81.33333333333339	6	34.75	0.119722609193913	0.196233824001589	0.61010179974347	-0.0765112148076763	0.0489898320031091	0.0845519240158604	0.659736261311061	0.355087532380218	0.10065030425162	0.447153728809096	214	0	786	0.786	0.214	0.428
ORF3a	all	ss13	129	CTG	GGC	TGT	2	TGGCTGTGC:TGGCTTTGT	1:1	FALSE	1	1	0.833333333333333	0.166666666666667	0	1	0	0	SARSCOV2_EPI_ISL_410540	ORF2	dNNdNS	1000	9	80.16666666666673	6	34.916666666666664	0.121614085547219	0.195163947524611	0.623138069759957	-0.0735498619773914	0.0507455201642528	0.0834593342011293	0.642848441858496	0.332376073622322	0.0967465069139115	0.447115478417855	239	0	761	0.761	0.239	0.478
ORF3a	all	ss13	130	TGC	TGT	GCT	2	CTGTGCTGG:CTTTGTTGG	1:1	FALSE	2.08333333333333	0.5	0.416666666666667	0	0	1	0	0	SARSCOV2_EPI_ISL_410540	ORF2	dNNdNS	1000	11	80.5833333333334	6	35	0.15067539576423	0.194633396613813	0.774149752229811	-0.0439580008495832	0.0564102572281349	0.0845903738615901	NaN	NaN	0.0985662153051884	0.655615795880435	313	0	687	0.687	0.313	0.626
ORF3a	all	ss13	131	TGG	GCT	GGA	2	TGCTGGAAG:TGTTGGAAG	1:1	FALSE	2	0	1	0	0	0	0	0	SARSCOV2_EPI_ISL_410540	ORF2	dNNdNS	1000	13	80.16666666666674	6	34.916666666666664	0.182716561993313	0.195163947524611	0.936220876400706	-0.0124473855312983	0.0658615596606946	0.0882217693373277	NaN	NaN	0.10887722799176	0.90898019119968	449	0	551	0.551	0.449	0.898
ORF3a	all	ss13	132	AAG	GGA	AGT	2	TGGAAGTGC	2	FALSE	1.66666666666667	0.333333333333333	1	0	0	0	0	0	SARSCOV2_EPI_ISL_410540	ORF2	dNNdNS	1000	14	80.16666666666674	7	34.583333333333336	0.198802969548925	0.235909286040997	0.842709385820348	-0.0371063164920715	0.0663544840251952	0.0975358521921493	0.780419528298036	0.280224186185585	0.120894892524658	0.758896357036813	384	0	616	0.616	0.384	0.768
ORF3a	all	ss13	133	TGC	AGT	GCA	2	AAGTGCAAA:AAGTGCAGA	1:1	FALSE	2.16666666666667	0.5	0.333333333333333	0	0	0	0	0	SARSCOV2_EPI_ISL_410540	ORF2	dNNdNS	1000	16	80.41666666666674	7	34.333333333333336	0.231204431105144	0.237930656019994	0.971730314086617	-0.00672622491485039	0.0772869376992221	0.102392166314567	0.930359482606658	0.296269112727557	0.118236038361601	0.954634324751974	446	0	554	0.554	0.446	0.892
ORF3a	all	ss13	134	AAA	GCA	AAT	2	TGCAAATCC:TGCAGATCC	1:1	FALSE	1.66666666666667	0.333333333333333	0.75	0.25	1	0	0	0	SARSCOV2_EPI_ISL_410540	ORF2	dNNdNS	1000	16	80.75000000000007	7	34.166666666666664	0.230087393607352	0.239297754894712	0.961510874636447	-0.00921036128735936	0.0747413938007062	0.0980478110537425	NaN	NaN	0.118801757951379	0.93820419651292	473	0	527	0.527	0.473	0.946
ORF3a	all	ss13	135	TCC	AAT	CCA	2	AAATCCAAG:AGATCCAAA	1:1	FALSE	1.66666666666667	1	0.333333333333333	0	0	0	0	0	SARSCOV2_EPI_ISL_410540	ORF2	dNNdNS	1000	15	80.0833333333334	7	34.416666666666664	0.215501453764007	0.237252996159118	0.908319208830887	-0.0217515423951104	0.0769332120550306	0.098486108929139	0.682802393711712	0.183425628801685	0.121326799086105	0.857717372163361	402	0	598	0.598	0.402	0.804
ORF3a	all	ss13	136	AAA	CCA	AAA	2	TCCAAAAAT:TCCAAGAAC	1:1	FALSE	1.41666666666667	0.333333333333333	1.25	0	0	1	0	0	SARSCOV2_EPI_ISL_410540	ORF2	dNNdNS	1000	15	80.0833333333334	7	35.083333333333336	0.215501453764007	0.231968667588477	0.929011042759951	-0.0164672138244696	0.0734845151234546	0.0994311875192649	NaN	NaN	0.123794831788123	0.89417740171738	475	0	525	0.525	0.475	0.95
ORF3a	all	ss13	137	AAC	AAA	ACC	2	AAAAATCCA:AAGAACCCA	1:1	FALSE	2.33333333333333	0.333333333333333	0.333333333333333	0	0	1	0	0	SARSCOV2_EPI_ISL_410540	ORF2	dNNdNS	1000	15	80.50000000000006	7	34.5	0.214210364540791	0.236579217337834	0.905448783503668	-0.0223688527970423	0.0740469061836854	0.0964030047318008	0.810425127033115	0.263886756343564	0.120871791914557	0.8531799051207	429	0	571	0.571	0.429	0.858
ORF3a	all	ss13	138	CCA	ACC	CAT	2	AACCCATTA:AATCCATTA	1:1	FALSE	1.16666666666667	1	0.833333333333333	0	0	0	0	0	SARSCOV2_EPI_ISL_410540	ORF2	dNNdNS	1000	15	79.8333333333334	7	34.5	0.216283656691977	0.236579217337834	0.914212411072125	-0.0202955606458565	0.0778695849752855	0.10200706646818	NaN	NaN	0.122849383065748	0.868781167136295	438	0	562	0.562	0.438	0.876
ORF3a	all	ss13	139	TTA	CAT	TAC	2	CCATTACTT	2	FALSE	2.33333333333333	0.333333333333333	0	0.333333333333333	0	0	0	0	SARSCOV2_EPI_ISL_410540	ORF2	dNNdNS	1000	15	79.66666666666673	7	34.66666666666667	0.216808309568067	0.235243169141281	0.921634878323956	-0.0184348595732146	0.0744328197519162	0.0980259077112235	0.75716182957745	0.223519339015234	0.121757678417372	0.879655349722624	443	0	557	0.557	0.443	0.886
ORF3a	all	ss13	140	CTT	TAC	TTT	2	TTACTTTAT	2	FALSE	1	1	1	0	0	0	0	0	SARSCOV2_EPI_ISL_410540	ORF2	dNNdNS	1000	15	78.3333333333334	7	35.66666666666667	0.221099655165483	0.227535736496163	0.971713975880055	-0.00643608133068002	0.075943271351438	0.101750100962865	NaN	NaN	0.117887294936316	0.956460956913394	464	0	536	0.536	0.464	0.928
ORF3a	all	ss13	141	TAT	TTT	ATG	2	CTTTATGAT	2	FALSE	1.66666666666667	1	0.333333333333333	0	0	0	0	0	SARSCOV2_EPI_ISL_410540	ORF2	dNNdNS	1000	15	78.3333333333334	8	35.66666666666667	0.221099655165483	0.266505540694197	0.829624984867333	-0.0454058855287133	0.0771087683498882	0.10437508315954	0.652176153013234	0.203342112130104	0.132877906795463	0.732568148869923	364	0	636	0.636	0.364	0.728
ORF3a	all	ss13	142	GAT	ATG	ATG	2	TATGATGCC	2	FALSE	2.66666666666667	0.333333333333333	0	0	0	0	0	0	SARSCOV2_EPI_ISL_410540	ORF2	dNNdNS	1000	15	78.16666666666673	8	36.50000000000001	0.221648134682889	0.259234959672941	0.855008656866834	-0.0375868249900517	0.0773789871546203	0.105260955166722	0.649519058764064	0.188049239082442	0.12152902167928	0.757106483200053	364	0	636	0.636	0.364	0.728
ORF3a	all	ss13	143	GCC	ATG	CCA	2	GATGCCAAC:GATGCCAAT	1:1	FALSE	2	1	0	0	0	0	0	0	SARSCOV2_EPI_ISL_410540	ORF2	dNNdNS	1000	16	77.75000000000006	9	36.91666666666667	0.240550445951301	0.294844647490837	0.815854884931487	-0.0542942015395355	0.0778687158675707	0.113028655867282	0.708784923590841	0.249707023849202	0.133491355929648	0.684210363066955	338	0	662	0.662	0.338	0.676
ORF3a	all	ss13	144	AAC	CCA	ACT	2	GCCAACTAC:GCCAATTAC	1:1	FALSE	1.66666666666667	0.333333333333333	1	0	0	1	0	0	SARSCOV2_EPI_ISL_410540	ORF2	dNNdNS	1000	17	78.08333333333339	9	37.25000000000001	0.257172181186926	0.29161934182815	0.881876282878645	-0.034447160641224	0.0853605049498739	0.106722577082802	0.615965823464885	0.152230619815025	0.14068175800781	0.806565795497522	377	0	623	0.623	0.377	0.754
ORF3a	all	ss13	145	TAC	ACT	ACT	2	AACTACTTT:AATTACTTT	1:1	FALSE	1.16666666666667	1	0.833333333333333	0	0	0	0	0	SARSCOV2_EPI_ISL_410540	ORF2	dNNdNS	1000	18	78.08333333333339	10	37.25000000000001	0.275437924150749	0.332307284140461	0.828865141681113	-0.0568693599897117	0.0845622825197722	0.115246486160132	0.457575510796732	0.0700746082954128	0.142295948042075	0.689410263444071	353	0	647	0.647	0.353	0.706
ORF3a	all	ss13	146	TTT	ACT	TTC	2	TACTTTCTT:TACTTTGTT	1:1	FALSE	1.41666666666667	0.416666666666667	1.16666666666667	0	0	0	0	0	SARSCOV2_EPI_ISL_410540	ORF2	dNNdNS	1000	18	77.91666666666671	10	37.41666666666667	0.27615017609084	0.330447149722366	0.835686361110557	-0.0542969736315267	0.0817272843716647	0.119446465869576	0.516726776782776	0.105820159522102	0.141100951785399	0.70037862880265	340	1	659	0.659	0.34	0.68
ORF3a	all	ss13	147	CTT	TTC	TTT	2	TTTCTTTGC:TTTGTTTGC	1:1	FALSE	1.66666666666667	1	0.333333333333333	0	1	0	0	0	SARSCOV2_EPI_ISL_410540	ORF2	dNNdNS	1000	18	77.83333333333337	10	36.91666666666667	0.27650770083468	0.336092154301423	0.822713941089786	-0.059584453466743	0.086278013704398	0.116803380305412	0.487737328894885	0.0916423617970841	0.139414353645866	0.669094491330754	324	0	676	0.676	0.324	0.648
ORF3a	all	ss13	148	TGC	TTT	GCT	2	CTTTGCTGG:GTTTGCTGG	1:1	FALSE	2.16666666666667	0.5	0.333333333333333	0	0	0	0	0	SARSCOV2_EPI_ISL_410540	ORF2	dNNdNS	1000	17	76.83333333333337	10	37.916666666666664	0.262179645500183	0.324991546958348	0.806727584006316	-0.0628119014581648	0.0828623126459787	0.115191051972857	0.47989684818826	0.0927544223473423	0.140976616035128	0.655923512569886	323	0	677	0.677	0.323	0.646
ORF3a	all	ss13	149	TGG	GCT	GGC	2	TGCTGGCAC:TGCTGGCAT	1:1	FALSE	2	0	1	0	0	0	0	0	SARSCOV2_EPI_ISL_410540	ORF2	dNNdNS	1000	17	76.83333333333337	10	38.083333333333336	0.262179645500183	0.323213439068629	0.811165668901886	-0.0610337935684456	0.0876041628780873	0.119500163237758	0.435710665821533	0.062644377941657	0.138414746121086	0.65925018208765	332	0	668	0.668	0.332	0.664
ORF3a	all	ss13	150	CAC	GGC	ACA	2	TGGCACACA:TGGCATACT	1:1	FALSE	1.66666666666667	0.333333333333333	1	0	0	1	0	0	SARSCOV2_EPI_ISL_410540	ORF2	dNNdNS	1000	17	77.1666666666667	10	37.416666666666664	0.260825162391735	0.330447149722367	0.78930976590621	-0.0696219873306312	0.0834890519009047	0.112696897165982	0.460058864693339	0.0862222302762038	0.144907659381554	0.630902040095057	316	0	684	0.684	0.316	0.632
ORF3a	all	ss13	151	ACA	ACA	CAC	2	CACACACAT:CATACTAAT	1:1	FALSE	1	1	1	0	0	1	0	0	SARSCOV2_EPI_ISL_410540	ORF2	dNNdNS	1000	18	76.75000000000003	10	37.416666666666664	0.281242210583348	0.330447149722367	0.851095888766602	-0.0492049391390187	0.0870205605713278	0.125202302541067	0.490655414386739	0.0828098707650386	0.14193104329953	0.728830228173848	372	1	627	0.627	0.372	0.744
ORF3a	all	ss13	152	AAT	CAC	ATA	2	ACACATAAC:ACTAATTGC	1:1	FALSE	2	0.333333333333333	0.666666666666667	0	1	0	0	0	SARSCOV2_EPI_ISL_410540	ORF2	dNNdNS	1000	18	77.08333333333337	10	37.083333333333336	0.279768061455196	0.334188826423192	0.837155641765588	-0.0544207649679961	0.0877643081097418	0.122788535195646	0.66896744827277	0.210783247826185	0.148201046501762	0.71346309189602	348	0	652	0.652	0.348	0.696
ORF3a	all	ss13	153	AAC	ATA	ACT	2	AATTGCTAT:CATAACTAT	1:1	TRUE	1.91666666666667	0.416666666666667	0.666666666666667	0	1	0	1	0	SARSCOV2_EPI_ISL_410540	ORF2	dNNdNS	1000	17	76.25000000000003	12	37.25	0.264584505778426	0.420971287091357	0.628509624983064	-0.156386781312931	0.0874360804809352	0.161278169699683	0.360650690347528	0.0813842547240734	0.182219968932533	0.390765057351554	174	0	826	0.826	0.174	0.348
ORF3a	all	ss13	154	TAT	ACT	ATG	2	AACTATGAC:TGCTATGAC	1:1	FALSE	1	1	1	0	0	0	0	0	SARSCOV2_EPI_ISL_410540	ORF2	dNNdNS	1000	17	76.33333333333337	11	36.75	0.264238228927332	0.381986287095468	0.691747944504858	-0.117748058168135	0.0842326805647763	0.158676171144649	0.492735879128512	0.1603510209295	0.187818951906341	0.53070957946071	225	0	775	0.775	0.225	0.45
ORF3a	all	ss13	155	GAC	ATG	ACT	2	TATGACTAC:TATGACTAT	1:1	FALSE	2.66666666666667	0.333333333333333	0	0	0	0	0	0	SARSCOV2_EPI_ISL_410540	ORF2	dNNdNS	1000	17	77.00000000000003	11	36.75	0.261500632286273	0.381986287095468	0.684581203882111	-0.120485654809195	0.0827225247266347	0.150257594754425	0.488817720224848	0.161368549049451	0.171674613942211	0.482787874013162	238	0	762	0.762	0.238	0.476
ORF3a	all	ss13	156	TAC	ACT	ACT	2	GACTACTGT:GACTATTGT	1:1	FALSE	1	1	1	0	0	1	0	0	SARSCOV2_EPI_ISL_410540	ORF2	dNNdNS	1000	17	76.33333333333337	11	36.75	0.264238228927332	0.381986287095468	0.691747944504858	-0.117748058168135	0.0838115621967272	0.157781618295934	0.471623482822945	0.142447421871416	0.171446195963075	0.492213141475064	226	0	774	0.774	0.226	0.452
ORF3a	all	ss13	157	TGT	ACT	GTA	2	TACTGTATA:TATTGTATA	1:1	FALSE	1.66666666666667	0.5	0.833333333333333	0	0	0	0	0	SARSCOV2_EPI_ISL_410540	ORF2	dNNdNS	1000	17	76.33333333333337	11	36.75	0.264238228927332	0.381986287095468	0.691747944504858	-0.117748058168135	0.0855631389450472	0.153045874793982	0.447109816715533	0.121826005660628	0.17932008616209	0.511414873007	234	0	766	0.766	0.234	0.468
ORF3a	all	ss13	158	ATA	GTA	TAC	2	TGTATACCA	2	FALSE	1.33333333333333	0.666666666666667	1	0	0	0	0	0	SARSCOV2_EPI_ISL_410540	ORF2	dNNdNS	1000	17	75.6666666666667	11	36.916666666666664	0.267034361445878	0.379740833733665	0.703201598891432	-0.112706472287786	0.0856597698541122	0.162688096153892	0.470392117257279	0.134933649003912	0.175832807568967	0.521531393539329	256	0	744	0.744	0.256	0.512
ORF3a	all	ss13	159	CCA	TAC	CAT	2	ATACCATAT	2	FALSE	1	1	1	0	0	0	0	0	SARSCOV2_EPI_ISL_410540	ORF2	dNNdNS	1000	17	75.6666666666667	11	36.583333333333336	0.267034361445878	0.384259035673055	0.694933200407767	-0.117224674227177	0.0863157997203217	0.163699855017304	0.421763017697637	0.0994170343579972	0.18246904892318	0.520590173061101	245	1	754	0.754	0.245	0.49
ORF3a	all	ss13	160	TAT	CAT	ATA	2	CCATATAAC:CCATATAAT	1:1	FALSE	1.66666666666667	1	0.333333333333333	0	0	0	0	0	SARSCOV2_EPI_ISL_410540	ORF2	dNNdNS	1000	18	76.33333333333337	11	36.25	0.283107148654449	0.38888847704186	0.727990581793389	-0.105781328387411	0.0889307356735059	0.164360626664879	0.539052647754596	0.176855664969296	0.182757574085655	0.562719535837636	250	0	750	0.75	0.25	0.5
ORF3a	all	ss13	161	AAC	ATA	ACA	2	TATAACAGT:TATAATAGC	1:1	FALSE	2	0.333333333333333	0.666666666666667	0	0	1	0	0	SARSCOV2_EPI_ISL_410540	ORF2	dNNdNS	1000	19	76.58333333333337	11	36.333333333333336	0.301247890911877	0.38772045925013	0.776971871679159	-0.0864725683382532	0.0892532864615757	0.148859595090429	0.478280600557903	0.104266894985766	0.191835403456074	0.65215937005877	306	0	694	0.694	0.306	0.612
ORF3a	all	ss13	162	AGC	ACA	GCA	2	AACAGTGTC:AATAGCATA	1:1	FALSE	1.83333333333333	0.333333333333333	0.833333333333333	0	0	1	0	0	SARSCOV2_EPI_ISL_410540	ORF2	dNNdNS	1000	20	76.50000000000003	11	36	0.321454977502394	0.392436107823411	0.819126912875822	-0.070981130321017	0.0903018268425701	0.165789881160818	0.514585249260969	0.111425232970693	0.19051422313587	0.709463635060874	358	0	642	0.642	0.358	0.716
ORF3a	all	ss13	163	ATA	GCA	TAA	2	AGCATAACT:AGTGTCACA	1:1	FALSE	1	1	1	0	0	0	1	0	SARSCOV2_EPI_ISL_410540	ORF2	dNNdNS	1000	20	75.6666666666667	11	36.166666666666664	0.325888073027	0.390063711884091	0.835473957454004	-0.064175638857091	0.0924100821119058	0.150897298515978	0.57607396682179	0.146977838695325	0.195631282854147	0.742878509289696	340	0	660	0.66	0.34	0.68
ORF3a	all	ss13	164	ACA	TAA	CAG	2	ATAACTTCT:GTCACAGAT	1:1	FALSE	1	1	1	0	0	1	0	0	SARSCOV2_EPI_ISL_410540	ORF2	dNNdNS	1000	20	76.33333333333337	10	36.166666666666664	0.322331773206585	0.344937320784251	0.934464767319843	-0.0226055475776658	0.0914378857810362	0.162052642247701	0.681394207293547	0.170249953889013	0.173234016344428	0.896177665731428	438	0	562	0.562	0.438	0.876
ORF3a	all	ss13	165	GAT	CAG	ATA	2	ACAGATACA:ACTTCTTCA	1:1	TRUE	1.66666666666667	0.666666666666667	0.666666666666667	0	2	0	0	0	SARSCOV2_EPI_ISL_410540	ORF2	dNNdNS	1000	20	76.83333333333337	10	35.5	0.319715833685829	0.353207278115753	0.905179064801297	-0.0334914444299241	0.0926693332333018	0.14684679915627	NaN	NaN	0.181369698488942	0.853496950568295	417	0	583	0.583	0.417	0.834
ORF3a	all	ss13	166	ACA	ATA	CAA	2	GATACAATT:TCTTCAATT	1:1	FALSE	1.16666666666667	1	0.833333333333333	0	0	0	1	0	SARSCOV2_EPI_ISL_410540	ORF2	dNNdNS	1000	19	77.00000000000003	10	35.333333333333336	0.29924444520191	0.355338264064231	0.842139660894551	-0.0560938188623211	0.0812777845604473	0.156974945692246	NaN	NaN	0.179326716518734	0.754430827686388	379	0	621	0.621	0.379	0.758
ORF3a	all	ss13	167	ATT	CAA	TTG	2	ACAATTGTC:TCAATTGTC	1:1	FALSE	1.83333333333333	0.5	0.666666666666667	0	0	0	0	0	SARSCOV2_EPI_ISL_410540	ORF2	dNNdNS	1000	19	76.83333333333337	9	35.5	0.300042574574177	0.309399206498443	0.969758707431227	-0.0093566319242655	0.0851060897679339	0.137407059670552	0.729617072348867	0.183803832832561	0.165695371997479	0.954968286854134	495	0	505	0.505	0.495	0.99
ORF3a	all	ss13	168	GTC	TTG	TCA	2	ATTGTCATT:ATTGTCGTT	1:1	FALSE	1.66666666666667	1	0.333333333333333	0	0	0	0	0	SARSCOV2_EPI_ISL_410540	ORF2	dNNdNS	1000	19	76.00000000000003	9	35.833333333333336	0.304098831081123	0.305845048400816	0.994290516296328	-0.00174621731969327	0.0835829031714359	0.138644391873763	0.738803633190747	0.178363276196399	0.165564289073996	0.991584815687789	490	0	510	0.51	0.49	0.98
ORF3a	all	ss13	169	ATT	TCA	TTA	2	GTCATTACA:GTCGTTACT	1:1	FALSE	0.666666666666667	1	1.33333333333333	0	0	0	1	0	SARSCOV2_EPI_ISL_410540	ORF2	dNNdNS	1000	19	77.00000000000003	9	35.5	0.29924444520191	0.309399206498443	0.967179097155882	-0.0101547612965326	0.0861055318609733	0.13705316786611	0.827760713295699	0.242634018775708	0.154832034634656	0.947707705596875	446	0	554	0.554	0.446	0.892
ORF3a	all	ss13	170	ACA	TTA	CAT	2	ATTACATCA:GTTACTGAA	1:1	FALSE	1.5	1	0.5	0	0	1	0	0	SARSCOV2_EPI_ISL_410540	ORF2	dNNdNS	1000	20	77.6666666666667	8	34.833333333333336	0.315450399129949	0.274200382158177	1.15043748898926	0.0412500169717713	0.0857103504763502	0.126125687588437	1.23848475426063	0.352937146302215	0.149828755434534	0.783074686479914	626	0	374	0.374	0.626	0.748
ORF3a	all	ss13	171	GAA	CAT	AAG	2	ACATCAGGT:ACTGAAGGT	1:1	FALSE	1.66666666666667	0.666666666666667	0.666666666666667	0	1	0	0	0	SARSCOV2_EPI_ISL_410540	ORF2	dNNdNS	1000	21	78.00000000000003	8	34.833333333333336	0.333514365946084	0.274200382158177	1.21631619664808	0.0593139837879067	0.0897173235289334	0.136189982081841	1.16214365783523	0.295277493661507	0.15359479244141	0.699369406802802	676	0	324	0.324	0.676	0.648
ORF3a	all	ss13	172	GGT	AAG	GTG	2	GAAGGTGAC:TCAGGTGAT	1:1	FALSE	1.66666666666667	1	0.333333333333333	0	0	0	0	0	SARSCOV2_EPI_ISL_410540	ORF2	dNNdNS	1000	20	77.33333333333336	8	35.16666666666667	0.317142638115025	0.271069160022998	1.16996945756617	0.0460734780920274	0.0875235621790061	0.127716971211057	NaN	NaN	0.154501309767403	0.765544655837485	635	0	365	0.365	0.635	0.73
ORF3a	all	ss13	173	GAC	GTG	ACG	2	GGTGACGGC:GGTGATGGC	1:1	FALSE	1.66666666666667	0.333333333333333	1	0	0	1	0	0	SARSCOV2_EPI_ISL_410540	ORF2	dNNdNS	1000	20	78.00000000000001	8	35.16666666666667	0.313776384708054	0.271069160022998	1.15755102749953	0.0427072246850566	0.0857858134570749	0.138409704087319	1.11411549972935	0.29881098820315	0.149499757934575	0.77513278580768	631	1	368	0.368	0.631	0.736
ORF3a	all	ss13	174	GGC	ACG	GCA	2	GACGGCATT:GATGGCACT	1:1	FALSE	1.5	1	0.5	0	0	0	0	0	SARSCOV2_EPI_ISL_410540	ORF2	dNNdNS	1000	20	77.16666666666669	8	35.33333333333334	0.317995686432648	0.269530500680923	1.17981336297483	0.0484651857517255	0.0870213468638305	0.125059462453457	1.01969402264626	0.247261390680168	0.152074868432577	0.749959374621693	649	0	351	0.351	0.649	0.702
ORF3a	all	ss13	175	ACT	GCA	CTA	2	GGCACTACA:GGCATTTCA	1:1	FALSE	1	0.833333333333333	1.16666666666667	0	0	0	1	0	SARSCOV2_EPI_ISL_410540	ORF2	dNNdNS	1000	20	76.66666666666669	8	35.83333333333334	0.320583011120205	0.265018643484554	1.20966210869195	0.0555643676356509	0.0853473704868684	0.121970229780606	NaN	NaN	0.150291605445164	0.71159829151344	660	0	340	0.34	0.66	0.68
ORF3a	all	ss13	176	ACA	CTA	CAA	2	ACTACAAGT:ATTTCAACA	1:1	FALSE	1.33333333333333	1	0.666666666666667	0	0	0	1	0	SARSCOV2_EPI_ISL_410540	ORF2	dNNdNS	1000	20	76.58333333333334	8	36	0.321018393180178	0.263548415128416	1.21806231702725	0.0574699780517618	0.0889648842391842	0.127139034749023	1.05361789712263	0.24765009008854	0.146020381040245	0.693894808348143	645	0	355	0.355	0.645	0.71
ORF3a	all	ss13	177	ACA	CAA	CAC	2	ACAAGTCCT:TCAACACCA	1:1	TRUE	2	0.666666666666667	0.333333333333333	0	2	0	0	0	SARSCOV2_EPI_ISL_410540	ORF2	dNNdNS	1000	20	77.41666666666669	7	35.833333333333336	0.316717853327956	0.226300369430573	1.3995463380148	0.0904174838973826	0.0875207427490029	0.110789234544932	1.60963638110279	0.38458474548401	0.136612681025885	0.508065571089688	750	0	250	0.25	0.75	0.5
ORF3a	all	ss13	178	CCA	CAC	CAA	2	ACACCAAAA:AGTCCTATT	1:1	FALSE	1.16666666666667	1	0.833333333333333	0	0	1	0	0	SARSCOV2_EPI_ISL_410540	ORF2	dNNdNS	1000	19	77.75000000000001	7	35.833333333333336	0.295705458110177	0.226300369430573	1.3066945443096	0.069405088679604	0.0763022137800035	0.111316379932546	NaN	NaN	0.135861091222328	0.609453774079963	697	0	303	0.303	0.697	0.606
ORF3a	all	ss13	179	AAA	CAA	AAC	2	CCAAAACTC:CCTATTACA	1:1	TRUE	1.41666666666667	0.666666666666667	0.916666666666667	0	2	0	0	0	SARSCOV2_EPI_ISL_410540	ORF2	dNNdNS	1000	20	77.91666666666667	7	35.666666666666664	0.314193196111627	0.227535736496164	1.38085208481932	0.0866574596154632	0.0799743893431485	0.114854818981413	NaN	NaN	0.138616310934897	0.531865641506782	746	0	254	0.254	0.746	0.508
ORF3a	all	ss13	180	ACA	AAC	CAG	2	AAACTCAAA:ATTACAGAC	1:1	TRUE	1.66666666666667	1	0.333333333333333	0	2	0	0	0	SARSCOV2_EPI_ISL_410540	ORF2	dNNdNS	1000	18	77.5	7	35.75	0.277947211843005	0.226916358788052	1.22488838322414	0.051030853054953	0.0697002456667836	0.110441235523236	1.09067608903857	0.261414468017307	0.128119724943219	0.690404650362027	681	0	319	0.319	0.681	0.638
ORF3a	all	ss13	181	AAA	CAG	AAG	2	ACAGACCAT:CTCAAAGAA	1:1	TRUE	2	0.333333333333333	0.666666666666667	0	1	0	1	0	SARSCOV2_EPI_ISL_410540	ORF2	dNNdNS	1000	16	77.83333333333334	7	36.083333333333336	0.240246862716335	0.224472453654355	1.07027325092757	0.0157744090619799	0.0598798054304997	0.112539244980902	NaN	NaN	0.122950856997542	0.897912761549176	555	0	445	0.445	0.555	0.89
ORF3a	all	ss13	182	CAT	AAG	AAG	2	AAAGAAGAC:GACCATGAC	1:1	TRUE	1.91666666666667	0.333333333333333	0.75	0	2	0	0	0	SARSCOV2_EPI_ISL_410540	ORF2	dNNdNS	1000	15	76.83333333333334	6	36.416666666666664	0.226136674284849	0.186038038359055	1.21553998461542	0.0400986359257938	0.0626753227913117	0.101262421708668	NaN	NaN	0.113219427719013	0.723213396308438	669	0	331	0.331	0.669	0.662
ORF3a	all	ss13	183	GAC	AAG	ACT	2	CATGACTAC:GAAGACTAC	1:1	FALSE	2.5	0.333333333333333	0.166666666666667	0	0	0	0	0	SARSCOV2_EPI_ISL_410540	ORF2	dNNdNS	1000	13	76.25	6	36.666666666666664	0.193420049534211	0.184599802154181	1.04778037287745	0.00882024738003009	0.0511693483189394	0.0968491105596311	NaN	NaN	0.103323330023856	0.931970822711339	585	1	414	0.414	0.585	0.828
ORF3a	all	ss13	184	TAC	ACT	ACC	2	GACTACCAA	2	FALSE	1	1	1	0	0	0	0	0	SARSCOV2_EPI_ISL_410540	ORF2	dNNdNS	1000	14	74.91666666666667	6	37.333333333333336	0.214927757699318	0.180871542612666	1.18828951528092	0.0340562150866518	0.0539082531203651	0.0920253511012859	NaN	NaN	0.109674715562217	0.756165397473956	628	0	372	0.372	0.628	0.744
ORF3a	all	ss13	185	CAA	ACC	AAA	2	TACCAAATT	2	FALSE	1.66666666666667	0.333333333333333	1	0	0	0	0	0	SARSCOV2_EPI_ISL_410540	ORF2	dNNdNS	1000	15	75.91666666666667	6	37	0.229330320216207	0.182716561993313	1.25511512319611	0.0466137582228946	0.0549244719694535	0.0964954385574584	NaN	NaN	0.110633472736773	0.673510449696664	668	1	331	0.331	0.668	0.662
ORF3a	all	ss13	186	ATT	AAA	TTG	2	CAAATTGGT	2	FALSE	1.83333333333333	0.5	0.666666666666667	0	0	0	0	0	SARSCOV2_EPI_ISL_410540	ORF2	dNNdNS	1000	16	75.91666666666667	6	36.75	0.24743074621853	0.184125343811615	1.34381688634719	0.0633054024069151	0.0554579206073908	0.0918512916467922	NaN	NaN	0.110405861186448	0.566381973833099	720	0	280	0.28	0.72	0.56
ORF3a	all	ss13	187	GGT	TTG	GTG	2	ATTGGTGGT	2	FALSE	1.66666666666667	1	0.333333333333333	0	0	0	0	0	SARSCOV2_EPI_ISL_410540	ORF2	dNNdNS	1000	17	75.66666666666667	6	36.75	0.267034361445878	0.184125343811615	1.45028574512312	0.0829090176342636	0.0584851217690507	0.093370795960835	NaN	NaN	0.114827808475621	0.470276595014412	787	0	213	0.213	0.787	0.426
ORF3a	all	ss13	188	GGT	GTG	GTT	2	GGTGGTTAT	2	FALSE	1	1	1	0	0	0	0	0	SARSCOV2_EPI_ISL_410540	ORF2	dNNdNS	1000	17	75.5	6	36.916666666666664	0.267742763704315	0.183183742573707	1.46160767294392	0.0845590211306077	0.0585507301447078	0.0992104695843447	NaN	NaN	0.112221873007716	0.451150368707783	775	1	224	0.224	0.775	0.448
ORF3a	all	ss13	189	TAT	GTT	ATA	2	GGTTATACG:GGTTATTCT	1:1	FALSE	1	1	1	0	0	0	0	0	SARSCOV2_EPI_ISL_410540	ORF2	dNNdNS	1000	18	76.91666666666667	6	36.166666666666664	0.28050317670762	0.187498978963039	1.49602508909083	0.0930041977445808	0.0585573338348585	0.10404578716104	NaN	NaN	0.112846039438994	0.409843587616316	799	0	201	0.201	0.799	0.402
ORF3a	all	ss13	190	ACG	ATA	CGG	2	TATACGGAA:TATTCTGAG	1:1	TRUE	1	1	1	0	0	1	1	0	SARSCOV2_EPI_ISL_410540	ORF2	dNNdNS	1000	19	78.41666666666667	6	35.333333333333336	0.292630113009912	0.19253988513586	1.51984152687858	0.100090227874052	0.0598488658276534	0.103962678417801	NaN	NaN	0.12105998436602	0.408360578512709	808	0	192	0.192	0.808	0.384
ORF3a	all	ss13	191	GAA	CGG	AAA	2	ACGGAAAAG:TCTGAGGAT	1:1	FALSE	1.5	0.333333333333333	1.16666666666667	0	0	1	0	0	SARSCOV2_EPI_ISL_410540	ORF2	dNNdNS	1000	19	78.25	5	35.50000000000001	0.293392860236678	0.156000428408735	1.88071829820854	0.137392431827944	0.0592312280356921	0.0925870875413162	NaN	NaN	0.108332721265495	0.204710472332959	895	0	105	0.105	0.895	0.21
ORF3a	all	ss13	192	AAG	AAA	AGT	2	GAAAAGTGG:GAGGATAGG	1:1	TRUE	2.25	0.333333333333333	0.416666666666667	0	1	0	1	0	SARSCOV2_EPI_ISL_410540	ORF2	dNNdNS	1000	19	76.75	5	34.333333333333336	0.300443259262439	0.161916285324778	1.85554688745359	0.138526973937661	0.0639803082081222	0.0927395719299392	NaN	NaN	0.110698053489192	0.210790455632959	900	0	100	0.1	0.9	0.2
ORF3a	all	ss13	193	AGG	AGT	GGC	2	AAGTGGGAA:GATAGGCAC	1:1	FALSE	2.33333333333333	0.166666666666667	0.333333333333333	0.166666666666667	1	0	0	0	SARSCOV2_EPI_ISL_410540	ORF2	dNNdNS	1000	18	75.91666666666667	6	34.833333333333336	0.284997283854379	0.195697415235261	1.45631603520039	0.0892998686191179	0.0601850735607335	0.120398622546649	NaN	NaN	0.135958443502997	0.511298347693154	760	0	240	0.24	0.76	0.48
ORF3a	all	ss13	194	CAC	GGC	AAT	2	AGGCACTCA:TGGGAATCT	1:1	TRUE	1.66666666666667	0.333333333333333	1	0	1	0	1	0	SARSCOV2_EPI_ISL_410540	ORF2	dNNdNS	1000	17	75.25000000000001	7	35.5	0.268812518156829	0.228784770270838	1.17495809637419	0.0400277478859912	0.0597627921187634	0.130336961804411	NaN	NaN	0.143390862067687	0.780128703024424	610	1	389	0.389	0.61	0.778
ORF3a	all	ss13	195	TCA	AAT	CAG	2	CACTCAGGT:GAATCTGGT	1:1	FALSE	1	1	1	0	0	1	0	0	SARSCOV2_EPI_ISL_410540	ORF2	dNNdNS	1000	16	75.58333333333334	6	34.5	0.248724605929925	0.197860943283853	1.25706772545354	0.0508636626460724	0.0560255130300642	0.120064640626265	NaN	NaN	0.136877885363547	0.710191557118557	662	0	338	0.338	0.662	0.676
ORF3a	all	ss13	196	GGT	CAG	GTG	2	TCAGGTGTT:TCTGGTGTT	1:1	FALSE	1.33333333333333	1	0.666666666666667	0	0	0	0	0	SARSCOV2_EPI_ISL_410540	ORF2	dNNdNS	1000	16	77.25000000000001	6	33.5	0.24238832144563	0.20465023999998	1.18440282037125	0.0377380814456497	0.0565411880107104	0.129558009997238	NaN	NaN	0.147172921689959	0.797626541672074	630	0	370	0.37	0.63	0.74
ORF3a	all	ss13	197	GTT	GTG	TTA	2	GGTGTTAAA	2	FALSE	0.666666666666667	1	1.33333333333333	0	0	0	0	0	SARSCOV2_EPI_ISL_410540	ORF2	dNNdNS	1000	16	77.91666666666669	6	33.166666666666664	0.239944051297493	0.207018740932176	1.15904507107453	0.0329253103653171	0.0577072333393974	0.127590886336335	NaN	NaN	0.149321488480164	0.825482178342096	597	1	402	0.402	0.597	0.804
ORF3a	all	ss13	198	AAA	TTA	AAG	2	GTTAAAGAC	2	FALSE	2.16666666666667	0.333333333333333	0.5	0	0	0	0	0	SARSCOV2_EPI_ISL_410540	ORF2	dNNdNS	1000	16	79.25000000000001	6	32.50000000000001	0.235201662735449	0.211925228838758	1.10983323705362	0.0232764338966907	0.0543183862240852	0.1358255714312	NaN	NaN	0.149521741695551	0.87629111899954	581	0	419	0.419	0.581	0.838
ORF3a	all	ss13	199	GAC	AAG	ACT	2	AAAGACTAT:AAAGACTGT	1:1	FALSE	2.33333333333333	0.333333333333333	0.333333333333333	0	0	0	0	0	SARSCOV2_EPI_ISL_410540	ORF2	dNNdNS	1000	16	78.08333333333334	6	33.00000000000001	0.239340732066682	0.208223802448709	1.14943982989475	0.0311169296179728	0.0559118359696712	0.132084439388594	NaN	NaN	0.140608569680685	0.824857448241926	649	0	351	0.351	0.649	0.702
ORF3a	all	ss13	200	TAT	ACT	ATG	2	GACTATGTC:GACTGTGTT	1:1	FALSE	1.25	0.75	1	0	1	0	0	0	SARSCOV2_EPI_ISL_410540	ORF2	dNNdNS	1000	16	77.91666666666669	6	33.00000000000001	0.239944051297493	0.208223802448709	1.15233728553486	0.0317202488487835	0.0556249685897719	0.124208447324753	NaN	NaN	0.148075597973032	0.830378163680471	607	0	393	0.393	0.607	0.786
ORF3a	all	ss13	201	GTC	ATG	TCG	2	TATGTCGTT:TGTGTTACA	1:1	FALSE	1.33333333333333	1	0.666666666666667	0	0	1	0	0	SARSCOV2_EPI_ISL_410540	ORF2	dNNdNS	1000	15	78.33333333333336	6	33.00000000000001	0.221099655165484	0.208223802448709	1.06183660352637	0.0128758527167741	0.0517278524569559	0.12957383519719	NaN	NaN	0.15040092001934	0.931776290471512	549	0	451	0.451	0.549	0.902
ORF3a	all	ss13	202	ACA	TCG	CAT	2	GTCGTTGTA:GTTACATTA	1:1	TRUE	1.16666666666667	1	0.833333333333333	0	0	0	2	0	SARSCOV2_EPI_ISL_410540	ORF2	dNNdNS	1000	15	78.00000000000003	6	33.333333333333336	0.222199362107379	0.20582763427632	1.07954096100177	0.0163717278310589	0.0522912760139654	0.131530307722745	NaN	NaN	0.151800528282151	0.914114466401414	582	0	418	0.418	0.582	0.836
ORF3a	all	ss13	203	GTA	CAT	TAC	2	ACATTACAT:GTTGTACAT	1:1	FALSE	2	0.666666666666667	0.166666666666667	0.166666666666667	1	0	0	0	SARSCOV2_EPI_ISL_410540	ORF2	dNNdNS	1000	15	77.83333333333336	4	33.50000000000001	0.222753358291529	0.130054644852002	1.71276741822651	0.0926987134395269	0.0536222047046377	0.0871244682527856	NaN	NaN	0.102364274592166	0.365159886713386	813	0	187	0.187	0.813	0.374
ORF3a	all	ss13	204	CAT	TAC	ATG	2	GTACATGGC:TTACATGGT	1:1	FALSE	1.66666666666667	0.333333333333333	1	0	0	0	0	0	SARSCOV2_EPI_ISL_410540	ORF2	dNNdNS	1000	14	76.16666666666669	4	34.00000000000001	0.210854230397134	0.127969137773072	1.64769595284014	0.0828850926240612	0.0537802077992996	0.090057799679998	NaN	NaN	0.107897982970546	0.442380143359752	802	0	198	0.198	0.802	0.396
ORF3a	all	ss13	205	GGC	ATG	GCT	2	CATGGCTAT:CATGGTTAC	1:1	FALSE	2	1	0	0	0	1	0	0	SARSCOV2_EPI_ISL_410540	ORF2	dNNdNS	1000	14	76.00000000000001	4	33.50000000000001	0.211388364105741	0.130054644852002	1.62538111842368	0.081333719253739	0.0522962967324416	0.0849705116870918	NaN	NaN	0.111455445569656	0.465547905977415	788	0	212	0.212	0.788	0.424
ORF3a	all	ss13	206	TAC	GCT	ACT	2	GGCTATTTC:GGTTACTTT	1:1	FALSE	1	1	1	0	0	1	0	0	SARSCOV2_EPI_ISL_410540	ORF2	dNNdNS	1000	14	75.33333333333334	4	34.16666666666667	0.213552421666518	0.127288788480472	1.67770016680833	0.0862636331860462	0.0543020054916195	0.082143460104862	NaN	NaN	0.107222196394291	0.421090091840457	787	0	213	0.213	0.787	0.426
ORF3a	all	ss13	207	TTC	ACT	TCA	2	TACTTTACA:TATTTCACC	1:1	FALSE	1	1	1	0	0	1	0	0	SARSCOV2_EPI_ISL_410540	ORF2	dNNdNS	1000	14	75.66666666666667	5	33.833333333333336	0.212464845734057	0.164591833676269	1.29085897512964	0.0478730120577883	0.0522902738606466	0.0955212873255666	NaN	NaN	0.119585684593629	0.688917939638414	667	0	333	0.333	0.667	0.666
ORF3a	all	ss13	208	ACA	TCA	CAT	2	TTCACCGAA:TTTACATCA	1:1	FALSE	1.33333333333333	1	0.666666666666667	0	0	1	0	0	SARSCOV2_EPI_ISL_410540	ORF2	dNNdNS	1000	14	76.33333333333334	5	33.833333333333336	0.210322806792345	0.164591833676269	1.27784472713284	0.0457309731160767	0.0513355310913076	0.0996863273391574	NaN	NaN	0.118481975812311	0.699515855944441	650	0	350	0.35	0.65	0.7
ORF3a	all	ss13	209	GAA	CAT	AAG	2	ACATCAGAA:ACCGAAGTT	1:1	FALSE	1.66666666666667	0.666666666666667	0.666666666666667	0	1	0	0	0	SARSCOV2_EPI_ISL_410540	ORF2	dNNdNS	1000	14	76.33333333333334	5	33.833333333333336	0.210322806792345	0.164591833676269	1.27784472713284	0.0457309731160767	0.0530887224377419	0.100429462727341	NaN	NaN	0.118391981035715	0.699298576366868	664	0	336	0.336	0.664	0.672
ORF3a	all	ss13	210	GAA	AAG	AAT	2	GAAGTTTAC:TCAGAATGC	1:1	TRUE	1.91666666666667	0.666666666666667	0.416666666666667	0	1	1	0	0	SARSCOV2_EPI_ISL_410540	ORF2	dNNdNS	1000	13	76.33333333333334	5	33.50000000000001	0.193179203235308	0.16642540730596	1.16075547815944	0.0267537959293483	0.0518533876194151	0.0983489052394072	NaN	NaN	0.113288508421788	0.813311381557551	634	0	366	0.366	0.634	0.732
ORF3a	all	ss13	211	TAC	AAT	ACT	2	GAATGCTAC:GTTTACTAC	1:1	FALSE	1.91666666666667	0.75	0.333333333333333	0	1	0	0	0	SARSCOV2_EPI_ISL_410540	ORF2	dNNdNS	1000	12	77.08333333333334	5	33.41666666666667	0.17448602671933	0.166890228132415	1.04551374080985	0.00759579858691528	0.0486559186313768	0.0971658633993663	NaN	NaN	0.111583296925917	0.945727603157604	588	0	412	0.412	0.588	0.824
ORF3a	all	ss13	212	TAC	ACT	ACC	2	TACTACCAG:TGCTACCAG	1:1	FALSE	1	1	1	0	0	0	0	0	SARSCOV2_EPI_ISL_410540	ORF2	dNNdNS	1000	11	77.83333333333334	5	33.083333333333336	0.156594789439853	0.168775880107432	0.92782682774443	-0.0121810906675791	0.0457438893633057	0.0965944701198332	NaN	NaN	0.11276155559091	0.913975694922659	484	0	516	0.516	0.484	0.968
ORF3a	all	ss13	213	CAG	ACC	AGC	2	TACCAGCTG:TACCAGCTT	1:1	FALSE	1.66666666666667	0.333333333333333	1	0	0	0	0	0	SARSCOV2_EPI_ISL_410540	ORF2	dNNdNS	1000	11	78.00000000000001	5	32.91666666666667	0.156222782397911	0.169734844556617	0.920393115544416	-0.0135120621587051	0.0455413052686312	0.102492884633083	NaN	NaN	0.116656088377649	0.907788718072814	469	0	531	0.531	0.469	0.938
ORF3a	all	ss13	214	CTG	AGC	TGT	2	CAGCTGTAC:CAGCTTGAG	1:1	FALSE	1.5	1	0.333333333333333	0.166666666666667	0	1	0	0	SARSCOV2_EPI_ISL_410540	ORF2	dNNdNS	1000	11	78.00000000000001	5	32.583333333333336	0.156222782397911	0.171685985854599	0.909933222681419	-0.0154632034566873	0.0452850424081722	0.101390127084958	NaN	NaN	0.112109951872652	0.890296601933602	458	0	542	0.542	0.458	0.916
ORF3a	all	ss13	215	GAG	TGT	ACT	2	CTGTACTCT:CTTGAGTCT	1:1	FALSE	1.83333333333333	0.666666666666667	0.5	0	1	0	0	0	SARSCOV2_EPI_ISL_410540	ORF2	dNNdNS	1000	11	77.83333333333334	5	32.91666666666667	0.156594789439853	0.169734844556617	0.922584810731774	-0.0131400551167634	0.0453789919578066	0.0994143990213665	NaN	NaN	0.110525469219631	0.905364783308685	478	0	522	0.522	0.478	0.956
ORF3a	all	ss13	216	TCT	ACT	CTA	2	GAGTCTACA:TACTCTACA	1:1	FALSE	1	1	1	0	0	0	0	0	SARSCOV2_EPI_ISL_410540	ORF2	dNNdNS	1000	10	78.66666666666669	5	32.41666666666667	0.13928785934632	0.172678550040526	0.806630929629826	-0.0333906906942059	0.0427023004020627	0.102784078034568	NaN	NaN	0.117680291125102	0.776609085530949	400	0	600	0.6	0.4	0.8
ORF3a	all	ss13	217	ACA	CTA	CAC	2	TCTACACAA	2	FALSE	1	1	1	0	0	0	0	0	SARSCOV2_EPI_ISL_410540	ORF2	dNNdNS	1000	10	80.33333333333336	5	31.41666666666667	0.136119019073684	0.178884786483983	0.760931221425428	-0.0427657674102989	0.0406497649873137	0.111299904873368	NaN	NaN	0.128790990057053	0.739847287884022	367	0	633	0.633	0.367	0.734
ORF3a	all	ss13	218	CAA	CAC	AAA	2	ACACAAATT:ACACAACTT	1:1	FALSE	2.66666666666667	0.333333333333333	0	0	0	0	0	0	SARSCOV2_EPI_ISL_410540	ORF2	dNNdNS	1000	10	80.50000000000003	5	31.250000000000004	0.135810068779417	0.179963002222943	0.754655496417936	-0.044152933443526	0.0436411722398194	0.106269464188908	NaN	NaN	0.122078759522852	0.717594310676205	343	1	656	0.656	0.343	0.686
ORF3a	all	ss13	219	ATT	AAA	TTA	2	CAAATTACT:CAACTTAGT	1:1	FALSE	1.33333333333333	1	0.666666666666667	0	1	0	0	0	SARSCOV2_EPI_ISL_410540	ORF2	dNNdNS	1000	10	78.33333333333336	5	32.75000000000001	0.139939466685309	0.170704815996831	0.819774567390688	-0.0307653493115219	0.0434958201878995	0.102937371309522	NaN	NaN	0.112400587228647	0.784306230155925	385	0	615	0.615	0.385	0.77
ORF3a	all	ss13	220	ACT	TTA	CTA	2	ATTACTACA:CTTAGTACA	1:1	FALSE	1.83333333333333	0.666666666666667	0.5	0	1	0	0	0	SARSCOV2_EPI_ISL_410540	ORF2	dNNdNS	1000	9	77.50000000000003	5	33.583333333333336	0.126170845288571	0.16596317904302	0.76023396283501	-0.0397923337544486	0.0395659724348199	0.0967610641857291	NaN	NaN	0.115526094737309	0.730511989882343	381	0	619	0.619	0.381	0.762
ORF3a	all	ss13	221	ACA	CTA	CAG	2	ACTACAGAC:AGTACAGAT	1:1	FALSE	1	1	1	0	0	0	0	0	SARSCOV2_EPI_ISL_410540	ORF2	dNNdNS	1000	8	76.33333333333336	5	34.416666666666664	0.112888706112188	0.161478827235442	0.69909292781519	-0.0485901211232535	0.0368164128051825	0.0960772913037013	NaN	NaN	0.0998872008721821	0.626648202454814	353	0	647	0.647	0.353	0.706
ORF3a	all	ss13	222	GAC	CAG	ACA	2	ACAGACACT:ACAGATACT	1:1	FALSE	2.33333333333333	0.333333333333333	0.333333333333333	0	0	1	0	0	SARSCOV2_EPI_ISL_410540	ORF2	dNNdNS	1000	8	76.00000000000003	5	34.75	0.113423227292943	0.15975246858483	0.709993581305531	-0.0463292412918871	0.0396492726405765	0.0977514692769704	NaN	NaN	0.106850877167358	0.664587764815288	332	0	668	0.668	0.332	0.664
ORF3a	all	ss13	223	ACT	ACA	CTG	2	GACACTGGT:GATACTGGT	1:1	FALSE	0.833333333333333	1	1.16666666666667	0	0	0	0	0	SARSCOV2_EPI_ISL_410540	ORF2	dNNdNS	1000	8	75.33333333333337	5	35.416666666666664	0.114507630156718	0.156408563919793	0.732105885298188	-0.0419009337630746	0.0399900071554159	0.094754506479768	NaN	NaN	0.105306713298178	0.690708152315533	369	0	631	0.631	0.369	0.738
ORF3a	all	ss13	224	GGT	CTG	GTA	2	ACTGGTATT:ACTGGTGTT	1:1	FALSE	1	1	1	0	0	0	0	0	SARSCOV2_EPI_ISL_410540	ORF2	dNNdNS	1000	8	75.50000000000004	5	35.24999999999999	0.114234586398441	0.157231298910254	0.726538463971127	-0.0429967125118128	0.0398789541073991	0.0902679428325855	NaN	NaN	0.107052043310818	0.687946719522856	322	0	678	0.678	0.322	0.644
ORF3a	all	ss13	225	ATT	GTA	TTG	2	GGTATTGAA:GGTGTTGAA	1:1	FALSE	0.916666666666667	0.75	1.33333333333333	0	0	0	1	0	SARSCOV2_EPI_ISL_410540	ORF2	dNNdNS	1000	8	76.00000000000004	5	34.74999999999999	0.113423227292943	0.15975246858483	0.70999358130553	-0.0463292412918873	0.0400174421998434	0.0922321009727665	NaN	NaN	0.107158599497174	0.66549233636978	347	0	653	0.653	0.347	0.694
ORF3a	all	ss13	226	GAA	TTG	AAA	2	ATTGAAAAT:GTTGAACAT	1:1	FALSE	2.16666666666667	0.333333333333333	0.5	0	0	0	0	0	SARSCOV2_EPI_ISL_410540	ORF2	dNNdNS	1000	8	76.75000000000004	4	34.08333333333333	0.112227610965344	0.127628054258582	0.879333400617114	-0.0154004432932375	0.0383388653620684	0.0886033959187478	NaN	NaN	0.0955384641581002	0.871938825162687	477	0	523	0.523	0.477	0.954
ORF3a	all	ss13	227	AAT	AAA	ATA	2	GAAAATGCT:GAACATACT	1:1	FALSE	2.33333333333333	0.333333333333333	0.333333333333333	0	1	0	0	0	SARSCOV2_EPI_ISL_410540	ORF2	dNNdNS	NA	NA	NA	NA	NA	NA	NA	NA	NA	NA	NA	NA	NA	NA	NA	NA	NA	NA	NA	NA	NA
ORF3a	all	ss13	228	ACT	ATA	CTA	2	AATGCTACA:CATACTACC	1:1	FALSE	1.33333333333333	1	0.666666666666667	0	1	0	0	0	SARSCOV2_EPI_ISL_410540	ORF2	dNNdNS	NA	NA	NA	NA	NA	NA	NA	NA	NA	NA	NA	NA	NA	NA	NA	NA	NA	NA	NA	NA	NA
ORF3a	all	ss13	229	ACA	CTA	CAT	2	ACTACCTTC:GCTACATTC	1:1	FALSE	1	1	1	0	0	1	0	0	SARSCOV2_EPI_ISL_410540	ORF2	dNNdNS	NA	NA	NA	NA	NA	NA	NA	NA	NA	NA	NA	NA	NA	NA	NA	NA	NA	NA	NA	NA	NA
ORF3a	all	ss13	230	TTC	CAT	TCT	2	ACATTCTTC:ACCTTCTTC	1:1	FALSE	2	0.333333333333333	0.666666666666667	0	0	0	0	0	SARSCOV2_EPI_ISL_410540	ORF2	dNNdNS	NA	NA	NA	NA	NA	NA	NA	NA	NA	NA	NA	NA	NA	NA	NA	NA	NA	NA	NA	NA	NA
ORF3a	all	ss13	231	TTC	TCT	TCA	2	TTCTTCATC:TTCTTCATT	1:1	FALSE	1	1	1	0	0	0	0	0	SARSCOV2_EPI_ISL_410540	ORF2	dNNdNS	NA	NA	NA	NA	NA	NA	NA	NA	NA	NA	NA	NA	NA	NA	NA	NA	NA	NA	NA	NA	NA
ORF3a	all	ss13	232	ATC	TCA	TCT	2	TTCATCTTT:TTCATTTAC	1:1	FALSE	1.33333333333333	0.666666666666667	1	0	0	1	0	0	SARSCOV2_EPI_ISL_410540	ORF2	dNNdNS	NA	NA	NA	NA	NA	NA	NA	NA	NA	NA	NA	NA	NA	NA	NA	NA	NA	NA	NA	NA	NA
ORF3a	all	ss13	233	TAC	TCT	ACA	2	ATCTTTAAC:ATTTACAGT	1:1	TRUE	1.16666666666667	1	0.833333333333333	0	1	1	0	0	SARSCOV2_EPI_ISL_410540	ORF2	dNNdNS	NA	NA	NA	NA	NA	NA	NA	NA	NA	NA	NA	NA	NA	NA	NA	NA	NA	NA	NA	NA	NA
ORF3a	all	ss13	234	AAC	ACA	ACA	2	TACAGTAGA:TTTAACAAG	1:1	TRUE	2	0.333333333333333	0.666666666666667	0	1	1	0	0	SARSCOV2_EPI_ISL_410540	ORF2	dNNdNS	NA	NA	NA	NA	NA	NA	NA	NA	NA	NA	NA	NA	NA	NA	NA	NA	NA	NA	NA	NA	NA
ORF3a	all	ss13	235	AAG	ACA	AGC	2	AACAAGCTT:AGTAGAATT	1:1	TRUE	1.66666666666667	0.333333333333333	0.75	0.25	1	1	0	0	SARSCOV2_EPI_ISL_410540	ORF2	dNNdNS	NA	NA	NA	NA	NA	NA	NA	NA	NA	NA	NA	NA	NA	NA	NA	NA	NA	NA	NA	NA	NA
ORF3a	all	ss13	236	ATT	AGC	TTG	2	AAGCTTGTT:AGAATTGTG	1:1	FALSE	1.58333333333333	0.75	0.666666666666667	0	1	0	0	0	SARSCOV2_EPI_ISL_410540	ORF2	dNNdNS	NA	NA	NA	NA	NA	NA	NA	NA	NA	NA	NA	NA	NA	NA	NA	NA	NA	NA	NA	NA	NA
ORF3a	all	ss13	237	GTG	TTG	TGG	2	ATTGTGGAT:CTTGTTAAA	1:1	FALSE	1.5	1	0.5	0	0	1	0	0	SARSCOV2_EPI_ISL_410540	ORF2	dNNdNS	NA	NA	NA	NA	NA	NA	NA	NA	NA	NA	NA	NA	NA	NA	NA	NA	NA	NA	NA	NA	NA
ORF3a	all	ss13	238	AAA	TGG	AAG	2	GTGGATGAA:GTTAAAGAC	1:1	FALSE	2.41666666666667	0.333333333333333	0.25	0	1	0	0	0	SARSCOV2_EPI_ISL_410540	ORF2	dNNdNS	NA	NA	NA	NA	NA	NA	NA	NA	NA	NA	NA	NA	NA	NA	NA	NA	NA	NA	NA	NA	NA
ORF3a	all	ss13	239	GAA	AAG	AAC	2	AAAGACCCA:GATGAACCA	1:1	FALSE	2.5	0.333333333333333	0.166666666666667	0	1	0	0	0	SARSCOV2_EPI_ISL_410540	ORF2	dNNdNS	NA	NA	NA	NA	NA	NA	NA	NA	NA	NA	NA	NA	NA	NA	NA	NA	NA	NA	NA	NA	NA
ORF3a	all	ss13	240	CCA	AAC	CA-	1	GAACCAGAA:GACCCA---	1:1	FALSE	0.833333333333333	0.5	1.16666666666667	0.5	0	0	0	0	SARSCOV2_EPI_ISL_410540	ORF2	dNNdNS	NA	NA	NA	NA	NA	NA	NA	NA	NA	NA	NA	NA	NA	NA	NA	NA	NA	NA	NA	NA	NA
ORF3a	all	ss13	241	---	CAG	AAG	1	CCA---CCG:CCAGAAGAC	1:1	FALSE	NA	NA	NA	NA	NA	NA	NA	NA	SARSCOV2_EPI_ISL_410540	ORF2	dNNdNS	NA	NA	NA	NA	NA	NA	NA	NA	NA	NA	NA	NA	NA	NA	NA	NA	NA	NA	NA	NA	NA
ORF3a	all	ss13	242	CCG	--C	ACC	1	---CCGAAT:GAAGACCAT	1:1	TRUE	1.41666666666667	0.666666666666667	0.916666666666667	0	0	1	2	0	SARSCOV2_EPI_ISL_410540	ORF2	dNNdNS	NA	NA	NA	NA	NA	NA	NA	NA	NA	NA	NA	NA	NA	NA	NA	NA	NA	NA	NA	NA	NA
ORF3a	all	ss13	243	AAT	ACC	ATG	2	CCGAATGTG:GACCATGTT	1:1	FALSE	1.66666666666667	0.333333333333333	1	0	0	0	1	0	SARSCOV2_EPI_ISL_410540	ORF2	dNNdNS	NA	NA	NA	NA	NA	NA	NA	NA	NA	NA	NA	NA	NA	NA	NA	NA	NA	NA	NA	NA	NA
ORF3a	all	ss13	244	GTG	ATG	TGC	2	AATGTGCAA:CATGTTCAA	1:1	FALSE	2	1	0	0	0	1	0	0	SARSCOV2_EPI_ISL_410540	ORF2	dNNdNS	NA	NA	NA	NA	NA	NA	NA	NA	NA	NA	NA	NA	NA	NA	NA	NA	NA	NA	NA	NA	NA
ORF3a	all	ss13	245	CAA	TGC	AAA	2	GTGCAAATA:GTTCAAATT	1:1	FALSE	2.66666666666667	0.333333333333333	0	0	0	0	0	0	SARSCOV2_EPI_ISL_410540	ORF2	dNNdNS	NA	NA	NA	NA	NA	NA	NA	NA	NA	NA	NA	NA	NA	NA	NA	NA	NA	NA	NA	NA	NA
ORF3a	all	ss13	246	ATA	AAA	TAC	2	CAAATACAC:CAAATTCAC	1:1	FALSE	2	0.666666666666667	0.333333333333333	0	0	1	0	0	SARSCOV2_EPI_ISL_410540	ORF2	dNNdNS	NA	NA	NA	NA	NA	NA	NA	NA	NA	NA	NA	NA	NA	NA	NA	NA	NA	NA	NA	NA	NA
ORF3a	all	ss13	247	CAC	TAC	ACA	2	ATACACACA:ATTCACACA	1:1	FALSE	2	0.333333333333333	0.666666666666667	0	0	0	0	0	SARSCOV2_EPI_ISL_410540	ORF2	dNNdNS	NA	NA	NA	NA	NA	NA	NA	NA	NA	NA	NA	NA	NA	NA	NA	NA	NA	NA	NA	NA	NA
ORF3a	all	ss13	248	ACA	ACA	CAA	2	CACACAATC	2	FALSE	1	1	1	0	0	0	0	0	SARSCOV2_EPI_ISL_410540	ORF2	dNNdNS	NA	NA	NA	NA	NA	NA	NA	NA	NA	NA	NA	NA	NA	NA	NA	NA	NA	NA	NA	NA	NA
ORF3a	all	ss13	249	ATC	CAA	TCG	2	ACAATCGAC	2	FALSE	2.16666666666667	0.5	0.333333333333333	0	0	0	0	0	SARSCOV2_EPI_ISL_410540	ORF2	dNNdNS	NA	NA	NA	NA	NA	NA	NA	NA	NA	NA	NA	NA	NA	NA	NA	NA	NA	NA	NA	NA	NA
ORF3a	all	ss13	250	GAC	TCG	ACG	2	ATCGACGGC	2	FALSE	1.66666666666667	0.333333333333333	1	0	0	0	0	0	SARSCOV2_EPI_ISL_410540	ORF2	dNNdNS	NA	NA	NA	NA	NA	NA	NA	NA	NA	NA	NA	NA	NA	NA	NA	NA	NA	NA	NA	NA	NA
ORF3a	all	ss13	251	GGC	ACG	GCT	2	GACGGCTCA:GACGGCTCT	1:1	FALSE	1	1	1	0	0	0	0	0	SARSCOV2_EPI_ISL_410540	ORF2	dNNdNS	NA	NA	NA	NA	NA	NA	NA	NA	NA	NA	NA	NA	NA	NA	NA	NA	NA	NA	NA	NA	NA
ORF3a	all	ss13	252	TCA	GCT	CAT	2	GGCTCATCA:GGCTCTTCA	1:1	FALSE	1	1	1	0	0	1	0	0	SARSCOV2_EPI_ISL_410540	ORF2	dNNdNS	NA	NA	NA	NA	NA	NA	NA	NA	NA	NA	NA	NA	NA	NA	NA	NA	NA	NA	NA	NA	NA
ORF3a	all	ss13	253	TCA	CAT	CAG	2	TCATCAGGA:TCTTCAGGA	1:1	FALSE	0.333333333333333	1	0.666666666666667	0	0	0	0	0	SARSCOV2_EPI_ISL_410540	ORF2	dNNdNS	NA	NA	NA	NA	NA	NA	NA	NA	NA	NA	NA	NA	NA	NA	NA	NA	NA	NA	NA	NA	NA
ORF3a	all	ss13	254	GGA	CAG	GAG	2	TCAGGAGTT	2	FALSE	1.5	1	0.5	0	0	0	0	0	SARSCOV2_EPI_ISL_410540	ORF2	dNNdNS	NA	NA	NA	NA	NA	NA	NA	NA	NA	NA	NA	NA	NA	NA	NA	NA	NA	NA	NA	NA	NA
ORF3a	all	ss13	255	GTT	GAG	TTG	2	GGAGTTGCT:GGAGTTGTA	1:1	FALSE	1.33333333333333	1	0.666666666666667	0	0	0	0	0	SARSCOV2_EPI_ISL_410540	ORF2	dNNdNS	NA	NA	NA	NA	NA	NA	NA	NA	NA	NA	NA	NA	NA	NA	NA	NA	NA	NA	NA	NA	NA
ORF3a	all	ss13	256	GCT	TTG	CTA	2	GTTGCTAAT:GTTGTAAAT	1:1	TRUE	1.33333333333333	1	0.666666666666667	0	0	1	1	0	SARSCOV2_EPI_ISL_410540	ORF2	dNNdNS	NA	NA	NA	NA	NA	NA	NA	NA	NA	NA	NA	NA	NA	NA	NA	NA	NA	NA	NA	NA	NA
ORF3a	all	ss13	257	AAT	CTA	ATC	2	GCTAATCCA:GTAAATCCA	1:1	FALSE	1.66666666666667	0.333333333333333	1	0	0	0	0	0	SARSCOV2_EPI_ISL_410540	ORF2	dNNdNS	NA	NA	NA	NA	NA	NA	NA	NA	NA	NA	NA	NA	NA	NA	NA	NA	NA	NA	NA	NA	NA
ORF3a	all	ss13	258	CCA	ATC	CAG	2	AATCCAGCA	2	FALSE	1.33333333333333	1	0.666666666666667	0	0	0	0	0	SARSCOV2_EPI_ISL_410540	ORF2	dNNdNS	NA	NA	NA	NA	NA	NA	NA	NA	NA	NA	NA	NA	NA	NA	NA	NA	NA	NA	NA	NA	NA
ORF3a	all	ss13	259	GCA	CAG	CAA	2	CCAGCAATG	2	FALSE	1.66666666666667	1	0.333333333333333	0	0	0	0	0	SARSCOV2_EPI_ISL_410540	ORF2	dNNdNS	NA	NA	NA	NA	NA	NA	NA	NA	NA	NA	NA	NA	NA	NA	NA	NA	NA	NA	NA	NA	NA
ORF3a	all	ss13	260	ATG	CAA	TGG	2	GCAATGGAT	2	FALSE	2.66666666666667	0	0.333333333333333	0	0	0	0	0	SARSCOV2_EPI_ISL_410540	ORF2	dNNdNS	NA	NA	NA	NA	NA	NA	NA	NA	NA	NA	NA	NA	NA	NA	NA	NA	NA	NA	NA	NA	NA
ORF3a	all	ss13	261	GAT	TGG	ATC	2	ATGGATCCA:ATGGATCCT	1:1	FALSE	2.66666666666667	0.333333333333333	0	0	0	0	0	0	SARSCOV2_EPI_ISL_410540	ORF2	dNNdNS	NA	NA	NA	NA	NA	NA	NA	NA	NA	NA	NA	NA	NA	NA	NA	NA	NA	NA	NA	NA	NA
ORF3a	all	ss13	262	CCA	ATC	CAA	2	GATCCAATT:GATCCTATC	1:1	FALSE	1.16666666666667	1	0.833333333333333	0	0	1	0	0	SARSCOV2_EPI_ISL_410540	ORF2	dNNdNS	NA	NA	NA	NA	NA	NA	NA	NA	NA	NA	NA	NA	NA	NA	NA	NA	NA	NA	NA	NA	NA
ORF3a	all	ss13	263	ATC	CAA	TCT	2	CCAATTTAT:CCTATCTAT	1:1	FALSE	1.66666666666667	0.666666666666667	0.666666666666667	0	0	1	0	0	SARSCOV2_EPI_ISL_410540	ORF2	dNNdNS	NA	NA	NA	NA	NA	NA	NA	NA	NA	NA	NA	NA	NA	NA	NA	NA	NA	NA	NA	NA	NA
ORF3a	all	ss13	264	TAT	TCT	ATG	2	ATCTATGAT:ATTTATGAT	1:1	FALSE	1.33333333333333	1	0.666666666666667	0	0	0	0	0	SARSCOV2_EPI_ISL_410540	ORF2	dNNdNS	NA	NA	NA	NA	NA	NA	NA	NA	NA	NA	NA	NA	NA	NA	NA	NA	NA	NA	NA	NA	NA
ORF3a	all	ss13	265	GAT	ATG	ATG	2	TATGATGAG	2	FALSE	2.66666666666667	0.333333333333333	0	0	0	0	0	0	SARSCOV2_EPI_ISL_410540	ORF2	dNNdNS	NA	NA	NA	NA	NA	NA	NA	NA	NA	NA	NA	NA	NA	NA	NA	NA	NA	NA	NA	NA	NA
ORF3a	all	ss13	266	GAG	ATG	AGC	2	GATGAGCCG	2	FALSE	2.66666666666667	0.333333333333333	0	0	0	0	0	0	SARSCOV2_EPI_ISL_410540	ORF2	dNNdNS	NA	NA	NA	NA	NA	NA	NA	NA	NA	NA	NA	NA	NA	NA	NA	NA	NA	NA	NA	NA	NA
ORF3a	all	ss13	267	CCG	AGC	CGA	2	GAGCCGACG	2	FALSE	1.16666666666667	1	0.833333333333333	0	0	0	0	0	SARSCOV2_EPI_ISL_410540	ORF2	dNNdNS	NA	NA	NA	NA	NA	NA	NA	NA	NA	NA	NA	NA	NA	NA	NA	NA	NA	NA	NA	NA	NA
ORF3a	all	ss13	268	ACG	CGA	CGA	2	CCGACGACG	2	FALSE	0.5	1	1.5	0	0	0	0	0	SARSCOV2_EPI_ISL_410540	ORF2	dNNdNS	NA	NA	NA	NA	NA	NA	NA	NA	NA	NA	NA	NA	NA	NA	NA	NA	NA	NA	NA	NA	NA
ORF3a	all	ss13	269	ACG	CGA	CGA	2	ACGACGACT	2	FALSE	0.5	1	1.5	0	0	0	0	0	SARSCOV2_EPI_ISL_410540	ORF2	dNNdNS	NA	NA	NA	NA	NA	NA	NA	NA	NA	NA	NA	NA	NA	NA	NA	NA	NA	NA	NA	NA	NA
ORF3a	all	ss13	270	ACT	CGA	CTA	2	ACGACTACT	2	FALSE	0.666666666666667	1	1.33333333333333	0	0	0	0	0	SARSCOV2_EPI_ISL_410540	ORF2	dNNdNS	NA	NA	NA	NA	NA	NA	NA	NA	NA	NA	NA	NA	NA	NA	NA	NA	NA	NA	NA	NA	NA
ORF3a	all	ss13	271	ACT	CTA	CTA	2	ACTACTAGC	2	FALSE	0.666666666666667	1	1.33333333333333	0	0	0	0	0	SARSCOV2_EPI_ISL_410540	ORF2	dNNdNS	NA	NA	NA	NA	NA	NA	NA	NA	NA	NA	NA	NA	NA	NA	NA	NA	NA	NA	NA	NA	NA
ORF3a	all	ss13	272	AGC	CTA	GCG	2	ACTAGCGTG	2	FALSE	1.66666666666667	0.333333333333333	1	0	0	0	0	0	SARSCOV2_EPI_ISL_410540	ORF2	dNNdNS	NA	NA	NA	NA	NA	NA	NA	NA	NA	NA	NA	NA	NA	NA	NA	NA	NA	NA	NA	NA	NA
ORF3a	all	ss13	273	GTG	GCG	TGC	2	AGCGTGCCT	2	FALSE	1	1	1	0	0	0	0	0	SARSCOV2_EPI_ISL_410540	ORF2	dNNdNS	NA	NA	NA	NA	NA	NA	NA	NA	NA	NA	NA	NA	NA	NA	NA	NA	NA	NA	NA	NA	NA
ORF3a	all	ss13	274	CCT	TGC	CTT	2	GTGCCTTTG	2	FALSE	1.5	1	0.5	0	0	0	0	0	SARSCOV2_EPI_ISL_410540	ORF2	dNNdNS	NA	NA	NA	NA	NA	NA	NA	NA	NA	NA	NA	NA	NA	NA	NA	NA	NA	NA	NA	NA	NA
ORF3a	all	ss13	275	TTG	CTT	TGT	2	CCTTTGTAA	2	FALSE	1.66666666666667	0.333333333333333	0.666666666666667	0.333333333333333	0	0	0	0	SARSCOV2_EPI_ISL_410540	ORF2	dNNdNS	NA	NA	NA	NA	NA	NA	NA	NA	NA	NA	NA	NA	NA	NA	NA	NA	NA	NA	NA	NA	NA
ORF3a	all	ss13	2	GAT	TGG	ATT	2	ATGGATTTG	2	FALSE	2.66666666666667	0.333333333333333	0	0	0	0	0	0	SARSCOV2_EPI_ISL_410721	ORF2	dNNdNS	1000	9	72.58333333333336	14	33.75	0.135536624489237	0.604042526880535	0.224382586420183	-0.468505902391297	0.0420357202716414	0.24712085340517	0.113503998765321	0.0480563900346761	0.245002397484519	0.0558441001961008	0	0	1000	1	0	0.001
ORF3a	all	ss13	3	TTG	ATT	TGT	2	GATTTGTTT	2	FALSE	2	0.333333333333333	0.333333333333333	0.333333333333333	0	0	0	0	SARSCOV2_EPI_ISL_410721	ORF2	dNNdNS	1000	9	71.91666666666669	15	34.08333333333333	0.136915000021786	0.662862330839796	0.206551185143263	-0.52594733081801	0.0423640619618802	NA	0.0989605459166314	0.0368693895827088	0.280768681859228	0.061035150163598	0	0	1000	1	0	0.001
ORF3a	all	ss13	4	TTT	TGT	TTA	2	TTGTTTATG	2	FALSE	1.16666666666667	1	0.833333333333333	0	0	0	0	0	SARSCOV2_EPI_ISL_410721	ORF2	dNNdNS	1000	9	71.25000000000001	15	34.416666666666664	0.138321779350139	0.652616998847441	0.211949396957823	-0.514295219497301	0.0429872167334273	0.290878907711428	NA	NA	0.261668533995746	0.0493627078992832	1	0	999	0.999	0.001	0.002
ORF3a	all	ss13	5	ATG	TTA	TGA	2	TTTATGAGA	2	FALSE	0.666666666666667	0	0.333333333333333	0	0	0	0	0	SARSCOV2_EPI_ISL_410721	ORF2	dNNdNS	1000	9	71.41666666666667	15	34.25	0.137967373637613	0.657697243495181	0.20977337977641	-0.519729869857568	0.0415366953051124	0.265732100488519	0.106551183046137	0.0489810106103721	0.273431043037411	0.0573319792625361	0	0	1000	1	0	0.001
ORF3a	all	ss13	6	AGA	TGA	GAA	2	ATGAGAATT:ATGAGATTT	1:1	FALSE	1.66666666666667	0.333333333333333	0	0	0	0	0	0	SARSCOV2_EPI_ISL_410721	ORF2	dNNdNS	1000	9	71.75000000000001	15	34.916666666666664	0.137263997871083	0.637863835561037	0.21519325946791	-0.500599837689954	0.0435414394083309	0.247490394782679	NA	NA	0.251741091902915	0.0467508557047627	0	0	1000	1	0	0.001
ORF3a	all	ss13	7	ATT	GAA	TTT	2	AGAATTTTC:AGATTTTTT	1:1	FALSE	2.16666666666667	0.5	0.333333333333333	0	1	0	0	0	SARSCOV2_EPI_ISL_410721	ORF2	dNNdNS	1000	9	72.41666666666667	15	35.25	0.135878602808038	0.628414519653643	0.216224480113745	-0.492535916845605	0.04430781014363	0.267731473136498	0.110269904860406	0.0498946851774857	0.236682323490406	0.0374339054147644	0	0	1000	1	0	0.001
ORF3a	all	ss13	8	TTC	TTT	TCA	2	ATTTTCACT:TTTTTTACT	1:1	FALSE	1.5	1	0.5	0	0	1	0	0	SARSCOV2_EPI_ISL_410721	ORF2	dNNdNS	1000	8	72.66666666666667	15	35.166666666666664	0.119061291806916	0.630748970219412	0.188761769623657	-0.511687678412497	0.0409939417067286	NA	0.0996411110044083	0.058169741559064	0.277477249123677	0.0651728302944172	1	0	999	0.999	0.001	0.002
ORF3a	all	ss13	9	ACT	TCA	CTC	2	TTCACTCTT:TTTACTCTT	1:1	FALSE	1.33333333333333	1	0.666666666666667	0	0	0	0	0	SARSCOV2_EPI_ISL_410721	ORF2	dNNdNS	1000	8	73.5	15	35	0.117599765999126	0.635473395290403	0.185058519948557	-0.517873629291276	0.0409427195720789	0.270452252717316	NA	NA	NA	NA	NA	NA	NA	NA	NA	1
ORF3a	all	ss13	10	CTT	CTC	TTA	2	ACTCTTAGA:ACTCTTGGA	1:1	FALSE	0.666666666666667	1	1.33333333333333	0	0	0	0	0	SARSCOV2_EPI_ISL_410721	ORF2	dNNdNS	1000	8	73	15	35.5	0.118472334721436	0.621519504417127	0.190617243512802	-0.503047169695691	0.0391994494775065	NA	NA	NA	NA	NA	NA	NA	NA	NA	NA	1
ORF3a	all	ss13	11	AGA	TTA	GAA	2	CTTAGATCA:CTTGGAACT	1:1	FALSE	1.58333333333333	0.916666666666667	0.5	0	0	0	1	0	SARSCOV2_EPI_ISL_410721	ORF2	dNNdNS	1000	8	73.33333333333334	16	35.16666666666667	0.117889187641809	0.699763144259601	0.168470129655863	-0.581873956617792	0.0411467111535669	NA	NA	NA	NA	NA	NA	NA	NA	NA	NA	1
ORF3a	all	ss13	12	ACT	GAA	CAA	2	AGATCAATT:GGAACTGTA	1:1	TRUE	1.33333333333333	1	0.666666666666667	0	1	1	0	0	SARSCOV2_EPI_ISL_410721	ORF2	dNNdNS	1000	8	73.41666666666667	15	35.66666666666667	0.117744298602214	0.617010924563885	0.190830168340112	-0.499266625961671	0.040562190380888	NA	0.101052190595617	0.0589680080493358	0.264966790038986	0.0595296610001215	0	0	1000	1	0	0.001
ORF3a	all	ss13	13	ATT	CAA	TAA	2	ACTGTAACT:TCAATTACT	1:1	FALSE	1	1	1	0	0	0	1	0	SARSCOV2_EPI_ISL_410721	ORF2	dNNdNS	1000	7	72.75000000000001	15	35.333333333333336	0.102976648483437	0.626098273217229	0.164473618421415	-0.523121624733792	0.0372088218719389	0.244114702388149	0.0782544390221139	0.0355725478910494	0.25380520460044	0.0392921037633411	0	0	1000	1	0	0.001
ORF3a	all	ss13	14	ACT	TAA	CTG	2	ATTACTGCA:GTAACTTTG	1:1	FALSE	1.5	1	0.5	0	0	0	0	0	SARSCOV2_EPI_ISL_410721	ORF2	dNNdNS	1000	7	72.91666666666669	14	34.66666666666667	0.102724391304868	0.579892416175111	0.177143877794477	-0.477168024870243	0.0363443796441459	0.237398281497236	0.0981478238353813	0.0710953223378805	0.225512875279752	0.0343513021370719	0	0	1000	1	0	0.001
ORF3a	all	ss13	15	GCA	CTG	CAC	2	ACTGCACAG:ACTTTGAAA	1:1	TRUE	1	1	0.833333333333333	0.166666666666667	1	1	1	0	SARSCOV2_EPI_ISL_410721	ORF2	dNNdNS	1000	7	73.08333333333336	14	34.5	0.102473368909235	0.584131426248621	0.175428618123381	-0.481658057339386	0.0352926120939245	NA	0.0883489825972018	0.0470741362793229	0.22374815539025	0.0313438791923688	0	0	1000	1	0	0.001
ORF3a	all	ss13	16	AAA	CAC	AAC	2	GCACAGCCA:TTGAAACAA	1:1	TRUE	2.66666666666667	0.333333333333333	0	0	1	1	0	0	SARSCOV2_EPI_ISL_410721	ORF2	dNNdNS	1000	6	73.41666666666669	13	34.333333333333336	0.0865304311153283	0.527177516628982	0.164139077228946	-0.440647085513654	0.0346604094132905	0.208937548319344	0.0917106210726697	0.0734941224334297	0.184251587386422	0.0167773485408843	1	0	999	0.999	0.001	0.002
ORF3a	all	ss13	17	CAA	AAC	AAG	2	AAACAAGGT:CAGCCAGTA	1:1	FALSE	2.16666666666667	0.666666666666667	0.166666666666667	0	1	0	0	0	SARSCOV2_EPI_ISL_410721	ORF2	dNNdNS	1000	6	72.41666666666669	13	35.333333333333336	0.0877980575084776	0.505841285660844	0.173568389922495	-0.418043228152367	0.0341628898506855	0.20270254729248	0.105233694866783	0.0990736261596107	0.181073927424948	0.0209608931132486	0	0	1000	1	0	0.001
ORF3a	all	ss13	18	GGT	AAG	GTG	2	CAAGGTGAA:CCAGTAAAA	1:1	TRUE	1.66666666666667	1	0.333333333333333	0	1	1	0	0	SARSCOV2_EPI_ISL_410721	ORF2	dNNdNS	1000	5	72.16666666666669	13	35.91666666666667	0.0726960870999215	0.494202238982722	0.147097850567332	-0.4215061518828	0.0330476820585178	0.186694026444114	0.0917072739986456	0.108715535434621	0.167270065669382	0.0117383566563215	0	0	1000	1	0	0.001
ORF3a	all	ss13	19	AAA	GTG	AAA	2	GGTGAAATC:GTAAAAATT	1:1	FALSE	1.66666666666667	0.333333333333333	1	0	0	0	1	0	SARSCOV2_EPI_ISL_410721	ORF2	dNNdNS	1000	4	72.33333333333334	13	36.00000000000001	0.0574443341110379	0.492584652291803	0.116618197184529	-0.435140318180765	0.0288820640298948	0.182737339079597	0.0711380278908004	0.101146032167429	0.185179148650257	0.0187817691874212	0	0	1000	1	0	0.001
ORF3a	all	ss13	20	ATC	AAA	TCA	2	AAAATTGAC:GAAATCAAG	1:1	FALSE	1.75	0.75	0.5	0	0	1	0	0	SARSCOV2_EPI_ISL_410721	ORF2	dNNdNS	1000	4	73	12	35.66666666666667	0.0568993130810351	0.44646854291714	0.127443050543418	-0.389569229836105	0.027363540195967	0.173165916431023	0.0819900665969882	0.12009574668694	0.171031571329753	0.0227407559828372	0	0	1000	1	0	0.001
ORF3a	all	ss13	21	AAG	TCA	ACA	2	ATCAAGGAT:ATTGACAAT	1:1	TRUE	1.83333333333333	0.333333333333333	0.833333333333333	0	1	0	1	0	SARSCOV2_EPI_ISL_410721	ORF2	dNNdNS	1000	5	72.91666666666667	12	36.16666666666667	0.0719113287774619	0.438080105957789	0.164151094285005	-0.366168777180327	0.0318444820719474	0.154781164053039	0.0990780391966679	0.0975627769681003	0.157168034088869	0.0198171644588048	0	0	1000	1	0	0.001
ORF3a	all	ss13	22	AAT	ACA	ATG	2	AAGGATGCT:GACAATGCT	1:1	FALSE	2	0.333333333333333	0.666666666666667	0	0	0	1	0	SARSCOV2_EPI_ISL_410721	ORF2	dNNdNS	1000	4	71.58333333333334	11	35.50000000000001	0.0580701054974426	0.399733821305343	0.145271934478331	-0.3416637158079	0.0281202528087019	0.153771757084483	0.103243313156542	0.159402710461902	0.152824859304885	0.0253743552799617	1	0	999	0.999	0.001	0.002
ORF3a	all	ss13	23	GCT	ATG	CTA	2	AATGCTTCT:GATGCTACT	1:1	FALSE	1.83333333333333	1	0.166666666666667	0	0	0	0	0	SARSCOV2_EPI_ISL_410721	ORF2	dNNdNS	1000	4	70.58333333333334	10	34.833333333333336	0.0589259989959384	0.361891385702354	0.162827857539564	-0.302965386706416	0.0288135854620882	0.13533545075614	0.111414677712356	0.143889829373177	0.14553276236511	0.0373637042633595	0	0	1000	1	0	0.001
ORF3a	all	ss13	24	ACT	CTA	CTC	2	GCTACTCCT:GCTTCTCCT	1:1	FALSE	1	1	1	0	0	0	1	0	SARSCOV2_EPI_ISL_410721	ORF2	dNNdNS	1000	4	69.75000000000001	10	35.66666666666667	0.05965876642654	0.351102161303205	0.169918539393495	-0.291443394876665	0.0291638063156355	0.140283794809204	0.121734456372998	0.162770808058071	0.144740855442529	0.0440564770724575	1	0	999	0.999	0.001	0.002
ORF3a	all	ss13	25	CCT	CTC	CTG	2	ACTCCTTCA:TCTCCTGCA	1:1	FALSE	0.833333333333333	1	1.16666666666667	0	0	0	0	0	SARSCOV2_EPI_ISL_410721	ORF2	dNNdNS	1000	5	69.91666666666669	9	35.50000000000001	0.0751566968036821	0.309399206498442	0.242911730945439	-0.23424250969476	0.033265345337996	0.122255613270131	0.17983066177659	0.176765792521698	0.129768036189208	0.0710611720465784	3	0	997	0.997	0.003	0.006
ORF3a	all	ss13	26	GCA	CTG	CAA	2	CCTGCAAGT:CCTTCAGAT	1:1	FALSE	1	1	1	0	0	0	1	0	SARSCOV2_EPI_ISL_410721	ORF2	dNNdNS	1000	5	70.66666666666669	9	35.416666666666664	0.0743181769831732	0.310300874693003	0.239503601324682	-0.23598269770983	0.0327060599109242	0.121133050609951	0.181055611751196	0.185895948173909	0.123416379116267	0.0558651985002273	7	0	993	0.993	0.007	0.014
ORF3a	all	ss13	27	AGT	CAA	ATT	2	GCAAGTACT:TCAGATTCT	1:1	TRUE	2.33333333333333	0.333333333333333	0.333333333333333	0	1	0	1	0	SARSCOV2_EPI_ISL_410721	ORF2	dNNdNS	1000	5	71.33333333333336	8	34.75	0.0735883919688925	0.274994650264777	0.267599358380384	-0.201406258295884	0.0316163474374825	0.124340003322128	0.211229711569668	0.205203853509432	0.120366998350959	0.0942745299105392	17	0	983	0.983	0.017	0.034
ORF3a	all	ss13	28	ACT	ATT	CTG	2	AGTACTGTT:GATTCTGTT	1:1	FALSE	0.833333333333333	1	1.16666666666667	0	0	0	1	0	SARSCOV2_EPI_ISL_410721	ORF2	dNNdNS	1000	4	70.33333333333336	8	35.416666666666664	0.0591439311842398	0.268767772591288	0.2200558891939	-0.209623841407048	0.0298075195486334	0.105644493807272	0.267372734672875	0.410490705180998	0.115590182346362	0.0697533445503192	12	0	988	0.988	0.012	0.024
ORF3a	all	ss13	29	GTT	CTG	TTC	2	ACTGTTCAT:TCTGTTCGC	1:1	FALSE	1	1	1	0	0	0	0	0	SARSCOV2_EPI_ISL_410721	ORF2	dNNdNS	1000	5	71.50000000000001	7	34.91666666666666	0.073408181482178	0.233267379251205	0.314695443991441	-0.159859197769027	0.0322722154094134	0.100475256672838	NaN	NaN	0.11421330175538601	0.161616710717731	39	0	961	0.961	0.039	0.078
ORF3a	all	ss13	30	CAT	TTC	ATG	2	GTTCATGCT:GTTCGCGCT	1:1	TRUE	2	0.666666666666667	0.333333333333333	0	1	1	0	0	SARSCOV2_EPI_ISL_410721	ORF2	dNNdNS	1000	5	71.91666666666669	7	34.74999999999999	0.0729614963194686	0.234580833893542	0.311029230770746	-0.161619337574074	0.0310116864296209	0.101152382618574	0.351221298555309	0.375852068613966	0.109373818216652	0.139493856821344	38	0	962	0.962	0.038	0.076
ORF3a	all	ss13	31	GCT	ATG	CTA	2	CATGCTACA:CGCGCTACT	1:1	FALSE	1.16666666666667	1	0.833333333333333	0	0	0	0	0	SARSCOV2_EPI_ISL_410721	ORF2	dNNdNS	1000	4	71.41666666666669	8	35.08333333333333	0.0582110227221988	0.271845168498986	0.214133004620297	-0.213634145776787	0.0287465971854821	0.10976758197253	0.213552245780544	0.315996210701585	0.118914948588182	0.0724104353619329	10	0	990	0.99	0.01	0.02
ORF3a	all	ss13	32	ACA	CTA	CAG	2	GCTACAGCA:GCTACTGCA	1:1	FALSE	0.833333333333333	1	1.16666666666667	0	0	1	0	0	SARSCOV2_EPI_ISL_410721	ORF2	dNNdNS	1000	4	72.41666666666669	8	34.58333333333333	0.0573756358851215	0.276597228353308	0.207433878591992	-0.219221592468186	0.0280426830483206	0.115283284104638	0.220618087051463	0.347094634723887	0.116644941566542	0.0601909616117781	9	0	991	0.991	0.009	0.018
ORF3a	all	ss13	33	GCA	CAG	CAA	2	ACAGCAACG:ACTGCAACG	1:1	FALSE	1.33333333333333	1	0.666666666666667	0	0	0	0	0	SARSCOV2_EPI_ISL_410721	ORF2	dNNdNS	1000	4	73.25000000000003	8	34.41666666666666	0.0566975883332357	0.278218809519287	0.203787761263155	-0.221521221186051	0.0290497639109721	0.11762387464915	0.22464499870652	0.364325007335164	0.127837974818431	0.0831262460067228	12	0	988	0.988	0.012	0.024
ORF3a	all	ss13	34	ACG	CAA	CGA	2	GCAACGATA	2	FALSE	1.16666666666667	1	0.833333333333333	0	0	0	0	0	SARSCOV2_EPI_ISL_410721	ORF2	dNNdNS	1000	4	73.75000000000003	8	34.24999999999999	0.0562984016666259	0.279859737639748	0.201166491977122	-0.223561335973122	0.0281974536560467	0.117044536143116	0.258795846661257	0.436971583443384	0.126392307141634	0.076929075414323	8	0	992	0.992	0.008	0.016
ORF3a	all	ss13	35	ATA	CGA	TAC	2	ACGATACCG	2	FALSE	1.33333333333333	0.666666666666667	1	0	0	0	0	0	SARSCOV2_EPI_ISL_410721	ORF2	dNNdNS	1000	4	73.83333333333336	8	33.41666666666666	0.0562324166616758	0.288367224091207	0.195002801857572	-0.232134807429531	0.0284155432713868	0.128729156707589	0.195410719844614	0.31832178537026	0.123214131641771	0.0595656523605319	9	0	991	0.991	0.009	0.018
ORF3a	all	ss13	36	CCG	TAC	CGA	2	ATACCGATA:ATACCGCTA	1:1	FALSE	0.75	1	1.25	0	0	0	0	0	SARSCOV2_EPI_ISL_410721	ORF2	dNNdNS	1000	4	74.00000000000003	8	32.41666666666666	0.0561009098120237	0.299294202221815	0.187444024627132	-0.243193292409791	0.0276976106845611	0.127222734797718	0.205533259612969	0.361774629246202	0.134686873054822	0.0709777388699601	12	0	988	0.988	0.012	0.024
ORF3a	all	ss13	37	ATA	CGA	TAC	2	CCGATACAA:CCGCTACAA	1:1	FALSE	1.16666666666667	0.833333333333333	0.833333333333333	0.166666666666667	0	0	1	0	SARSCOV2_EPI_ISL_410721	ORF2	dNNdNS	1000	4	74.75000000000003	8	31.166666666666657	0.0555166649189651	0.314193196111627	0.176695948881213	-0.258676531192662	0.027958049284068	0.140105986444057	0.180985459408128	0.328916244617942	0.133756768648363	0.0531214558904273	9	0	991	0.991	0.009	0.018
ORF3a	all	ss13	38	CAA	TAC	AAG	2	ATACAAGCC:CTACAAGCC	1:1	FALSE	1.66666666666667	0.333333333333333	0	0	0	0	0	0	SARSCOV2_EPI_ISL_410721	ORF2	dNNdNS	1000	4	75.00000000000003	7	31.416666666666654	0.0553246126797069	0.264386521096341	0.209256555327746	-0.209061908416635	0.0272252635979294	0.114790507844419	NaN	NaN	0.128812282456341	0.104590111852251	18	0	982	0.982	0.018	0.036
ORF3a	all	ss13	39	GCC	AAG	CCA	2	CAAGCCACA:CAAGCCTCA	1:1	FALSE	1.66666666666667	1	0.333333333333333	0	0	0	0	0	SARSCOV2_EPI_ISL_410721	ORF2	dNNdNS	1000	4	74.66666666666669	7	32.08333333333332	0.0555809791152914	0.257828654327118	0.215573320429984	-0.202247675211827	0.0273392278513857	0.114974094299719	0.240460894694324	0.369985495384297	0.121489359292506	0.0959654945639051	19	0	981	0.981	0.019	0.038
ORF3a	all	ss13	40	ACA	CCA	CAC	2	GCCACACTC:GCCTCACTC	1:1	FALSE	1	1	1	0	0	0	1	0	SARSCOV2_EPI_ISL_410721	ORF2	dNNdNS	1000	4	74.66666666666669	7	32.08333333333332	0.0555809791152914	0.257828654327118	0.215573320429984	-0.202247675211827	0.027527643004819	0.116838969147361	0.259441889196359	0.406023471720878	0.118400433582795	0.0876054196913918	20	0	980	0.98	0.02	0.04
ORF3a	all	ss13	41	CTC	CAC	TCC	2	ACACTCCCT:TCACTCCCT	1:1	FALSE	1.66666666666667	1	0.333333333333333	0	0	0	0	0	SARSCOV2_EPI_ISL_410721	ORF2	dNNdNS	1000	4	75.16666666666669	7	31.74999999999999	0.0551973146854054	0.261065996643646	0.211430501846433	-0.205868681958241	0.0271895463861404	0.111171075353427	0.283772948561587	0.456229848966504	0.13071723894653	0.115275815782549	15	0	985	0.985	0.015	0.03
ORF3a	all	ss13	42	CCT	TCC	CTT	2	CTCCCTTTC	2	FALSE	1	1	1	0	0	0	0	0	SARSCOV2_EPI_ISL_410721	ORF2	dNNdNS	1000	4	74.83333333333334	7	32.08333333333332	0.0554524994575896	0.257828654327118	0.215075006314987	-0.202376154869529	0.0276159697333196	0.111333204138587	0.274811005814931	0.433845127100087	0.121752974014271	0.096475377549712	15	0	985	0.985	0.015	0.03
ORF3a	all	ss13	43	TTC	CTT	TCG	2	CCTTTCGGA	2	FALSE	1.5	0.5	1	0	0	0	0	0	SARSCOV2_EPI_ISL_410721	ORF2	dNNdNS	1000	4	75.16666666666667	7	31.74999999999999	0.0551973146854054	0.261065996643646	0.211430501846433	-0.205868681958241	0.0280469962537409	0.122724948910776	NaN	NaN	0.121961423605448	0.091414693391634	14	0	986	0.986	0.014	0.028
ORF3a	all	ss13	44	GGA	TCG	GAT	2	TTCGGATGG	2	FALSE	1	1	1	0	0	0	0	0	SARSCOV2_EPI_ISL_410721	ORF2	dNNdNS	1000	4	76	7	31.08333333333332	0.0545695157118212	0.267793509240842	0.203774601806139	-0.21322399352902	0.0276193065962097	0.122565381591231	0.294013920230838	0.488260556185594	0.127683367236541	0.0949305669575442	18	0	982	0.982	0.018	0.036
ORF3a	all	ss13	45	TGG	GAT	GGC	2	GGATGGCTT	2	FALSE	2.66666666666667	0	0.333333333333333	0	0	0	0	0	SARSCOV2_EPI_ISL_410721	ORF2	dNNdNS	1000	4	76.33333333333333	7	30.74999999999999	0.0543223783836108	0.271290419358981	0.20023699514331	-0.21696804097537	0.0271862910929968	0.125474208632642	0.249981386761826	0.423127235679718	0.129742625873838	0.0944660186211873	12	0	988	0.988	0.012	0.024
ORF3a	all	ss13	46	CTT	GGC	TTA	2	TGGCTTATT:TGGCTTGTT	1:1	FALSE	0.666666666666667	1	1.33333333333333	0	0	0	0	0	SARSCOV2_EPI_ISL_410721	ORF2	dNNdNS	1000	4	76	7	30.416666666666657	0.0545695157118212	0.274880898641229	0.198520581028239	-0.220311382929407	0.0278540392487797	0.124795420569955	0.261422613468077	0.447621895634589	0.132554360296086	0.0965036444225607	10	0	990	0.99	0.01	0.02
ORF3a	all	ss13	47	ATT	TTA	TTA	2	CTTATTGTT:CTTGTTATT	1:1	FALSE	1.58333333333333	0.75	0.666666666666667	0	0	0	1	0	SARSCOV2_EPI_ISL_410721	ORF2	dNNdNS	1000	4	76.5	7	29.91666666666666	0.0541996476239405	0.280450538895226	0.193259202986196	-0.226250891271286	0.0266864849288696	0.123546821365706	NaN	NaN	0.139462263620824	0.104737193643816	10	0	990	0.99	0.01	0.02
ORF3a	all	ss13	48	ATT	TTA	TTG	2	ATTGTTGGC:GTTATTGGC	1:1	FALSE	1.58333333333333	0.75	0.666666666666667	0	0	0	1	0	SARSCOV2_EPI_ISL_410721	ORF2	dNNdNS	1000	4	76.41666666666667	6	29.749999999999993	0.0542609435735893	0.234911530842709	0.230984589725913	-0.18065058726912	0.0273517451242965	0.110707154112307	NaN	NaN	0.118803267134378	0.128363756958781	28	0	972	0.972	0.028	0.056
ORF3a	all	ss13	49	GGC	TTG	GCG	2	ATTGGCGTT:GTTGGCGTT	1:1	FALSE	1.66666666666667	1	0.333333333333333	0	0	0	0	0	SARSCOV2_EPI_ISL_410721	ORF2	dNNdNS	1000	4	75.83333333333334	5	30.083333333333325	0.054693929928504303	0.187892466749351	0.291091659366344	-0.133198536820847	0.0270372854380824	0.0947391149605005	NaN	NaN	0.100333518055311	0.184324258675573	52	0	948	0.948	0.052	0.104
ORF3a	all	ss13	50	GTT	GCG	TTG	2	GGCGTTGCA	2	FALSE	0.666666666666667	1	1.33333333333333	0	0	0	0	0	SARSCOV2_EPI_ISL_410721	ORF2	dNNdNS	1000	4	75	5	30.91666666666666	0.0553246126797069	0.182159096576957	0.303715892971251	-0.12683448389725	0.0284174602645166	0.0880060052315201	NaN	NaN	0.0993948329720855	0.201931773300363	67	0	933	0.933	0.067	0.134
ORF3a	all	ss13	51	GCA	TTG	CAC	2	GTTGCACTT:GTTGCATTT	1:1	FALSE	1.66666666666667	1	0.333333333333333	0	0	0	0	0	SARSCOV2_EPI_ISL_410721	ORF2	dNNdNS	1000	4	75.66666666666666	5	30.25	0.0548189130040021	0.18671695246621	0.293593657565307	-0.131898039462208	0.0267951053376694	0.0950285010198766	NaN	NaN	0.0992748766822682	0.183975189693346	49	0	951	0.951	0.049	0.098
ORF3a	all	ss13	52	CTT	CAC	TTC	2	GCACTTCTT:GCATTTCTT	1:1	FALSE	2	0.666666666666667	0.333333333333333	0	0	0	1	0	SARSCOV2_EPI_ISL_410721	ORF2	dNNdNS	1000	4	75.33333333333333	6	31.083333333333336	0.0550706014161129	0.223170685092358	0.246764495047019	-0.168100083676245	0.0280914396580002	0.109414344574292	0.278031774341066	0.37478790374126	0.106790213508552	0.115460850778858	42	0	958	0.958	0.042	0.084
ORF3a	all	ss13	53	CTT	TTC	TTG	2	CTTCTTGCT:TTTCTTGCT	1:1	FALSE	1.33333333333333	1	0.666666666666667	0	0	0	0	0	SARSCOV2_EPI_ISL_410721	ORF2	dNNdNS	1000	4	75.58333333333333	5	31.16666666666667	0.0548816190849609	0.180507022556888	0.304041462252055	-0.125625403471927	0.0281264264455522	0.0888383780281686	NaN	NaN	0.095155776603308	0.186765630980458	61	0	939	0.939	0.061	0.122
ORF3a	all	ss13	54	GCT	TTG	CTG	2	CTTGCTGTT	2	FALSE	1.33333333333333	1	0.666666666666667	0	0	0	0	0	SARSCOV2_EPI_ISL_410721	ORF2	dNNdNS	1000	4	75.91666666666666	5	30.833333333333336	0.0546316519559279	0.182716561993313	0.298996715787195	-0.128084910037385	0.0278091730177009	0.0890142044347788	NaN	NaN	0.0979374994926969	0.190933366263614	70	0	930	0.93	0.07	0.14
ORF3a	all	ss13	55	GTT	CTG	TTT	2	GCTGTTTTT	2	FALSE	1	1	1	0	0	0	0	0	SARSCOV2_EPI_ISL_410721	ORF2	dNNdNS	1000	5	75.91666666666666	5	31.16666666666667	0.0689348268033826	0.180507022556888	0.381895539724265	-0.111572195753505	0.0299825924785393	0.0907492166535546	NaN	NaN	0.0964662938611566	0.247438871926528	86	0	914	0.914	0.086	0.172
ORF3a	all	ss13	56	TTT	TTT	TTC	2	GTTTTTCAA:GTTTTTCAG	1:1	FALSE	2.33333333333333	0.333333333333333	0.333333333333333	0	0	0	0	0	SARSCOV2_EPI_ISL_410721	ORF2	dNNdNS	1000	5	77.25	5	30.500000000000004	0.0676896531853505	0.184981141936135	0.365927318195064	-0.117291488750785	0.0299141330112439	0.0879346181623097	NaN	NaN	0.0966304670002949	0.224818462213133	93	0	907	0.907	0.093	0.186
ORF3a	all	ss13	57	CAA	TTC	AAA	2	TTTCAAAGC:TTTCAGAGC	1:1	FALSE	2.41666666666667	0.333333333333333	0.25	0	0	1	0	0	SARSCOV2_EPI_ISL_410721	ORF2	dNNdNS	1000	5	76.91666666666666	6	30.333333333333336	0.0679967073757475	0.229625165344413	0.296120450359872	-0.161628457968665	0.0298360178595262	0.10524613666214	0.317852742845395	0.35152891290045	0.115538569633045	0.161838941573974	50	0	950	0.95	0.05	0.1
ORF3a	all	ss13	58	AGC	AAA	GCG	2	CAAAGCGCT:CAGAGCGCT	1:1	FALSE	2.33333333333333	0.333333333333333	0.333333333333333	0	0	0	0	0	SARSCOV2_EPI_ISL_410721	ORF2	dNNdNS	1000	5	76.08333333333333	6	30.500000000000004	0.0687766788210944	0.228158530802244	0.301442503943482	-0.159381851981149	0.0301072984033842	0.0994577864953241	NaN	NaN	0.114103224967634	0.162467218009236	49	0	951	0.951	0.049	0.098
ORF3a	all	ss13	59	GCT	GCG	CTA	2	AGCGCTACC:AGCGCTTCC	1:1	FALSE	0.833333333333333	1	1.16666666666667	0	0	0	0	0	SARSCOV2_EPI_ISL_410721	ORF2	dNNdNS	1000	5	74.91666666666666	6	31.000000000000004	0.0698992129639131	0.223869741416997	0.312231624164488	-0.153970528453084	0.0312796260382627	0.106363660888647	0.420491280122881	0.457760184151483	0.111757395609995	0.168289396409061	62	0	938	0.938	0.062	0.124
ORF3a	all	ss13	60	ACC	CTA	CCA	2	GCTACCAAA:GCTTCCAAA	1:1	FALSE	1	1	1	0	0	0	1	0	SARSCOV2_EPI_ISL_410721	ORF2	dNNdNS	1000	5	75.41666666666666	6	30.5	0.0694136680239339	0.228158530802244	0.304234375019263	-0.15874486277831	0.0311629014218296	0.106814575873615	0.417312557233083	0.465981843798652	0.117223865022165	0.175671749805734	46	0	954	0.954	0.046	0.092
ORF3a	all	ss13	61	AAA	CCA	AAA	2	ACCAAAATA:TCCAAAATA	1:1	FALSE	1.66666666666667	0.333333333333333	1	0	0	0	0	0	SARSCOV2_EPI_ISL_410721	ORF2	dNNdNS	1000	5	76.41666666666666	5	29.5	0.0684625513252421	0.192126605059278	0.356340816536673	-0.123664053734036	0.0298503001418386	0.103927596624153	NaN	NaN	0.105694094279689	0.241993493234782	101	1	898	0.898	0.101	0.202
ORF3a	all	ss13	62	ATA	AAA	TAA	2	AAAATAATA:AAAATAATT	1:1	FALSE	0.666666666666667	0	0.333333333333333	0	0	0	0	0	SARSCOV2_EPI_ISL_410721	ORF2	dNNdNS	1000	5	74.74999999999999	5	29.166666666666668	0.0700625753990949	0.194633396613813	0.359972012090563	-0.124570821214718	0.030324469376568	0.100186276124695	NaN	NaN	0.105977618822619	0.239816883552482	71	0	929	0.929	0.071	0.142
ORF3a	all	ss13	63	ATA	TAA	TAA	2	ATAATAACA:ATAATTGCG	1:1	FALSE	1.16666666666667	0.5	0.333333333333333	0	0	0	0	0	SARSCOV2_EPI_ISL_410721	ORF2	dNNdNS	1000	5	75.25	5	28.833333333333336	0.0695747645549368	0.197206849707019	0.352800953203709	-0.127632085152082	0.0306309289082594	0.10235858646917	NaN	NaN	0.108381180331319	0.23894725128822	97	0	903	0.903	0.097	0.194
ORF3a	all	ss13	64	ACA	TAA	CAC	2	ATAACACTC:ATTGCGCTC	1:1	FALSE	1.66666666666667	1	0.333333333333333	0	0	1	0	0	SARSCOV2_EPI_ISL_410721	ORF2	dNNdNS	1000	5	75.41666666666666	5	29.166666666666668	0.0694136680239339	0.194633396613813	0.356638013987202	-0.12521972858988	0.0317043530944488	0.0953100936981234	NaN	NaN	0.106249693796091	0.238580591310862	86	0	914	0.914	0.086	0.172
ORF3a	all	ss13	65	CTC	CAC	TCA	2	ACACTCAAA:GCGCTCAAT	1:1	FALSE	1.33333333333333	1	0.666666666666667	0	0	0	0	0	SARSCOV2_EPI_ISL_410721	ORF2	dNNdNS	1000	5	75.74999999999999	5	29.500000000000004	0.0690937042816379	0.192126605059278	0.359625905325917	-0.12303290077764	0.0305074486192017	0.0934543904908548	NaN	NaN	0.102367642167163	0.229412753488595	96	1	903	0.903	0.096	0.192
ORF3a	all	ss13	66	AAA	TCA	AAA	2	CTCAAAAAG:CTCAATAAA	1:1	FALSE	1.66666666666667	0.333333333333333	1	0	1	0	0	0	SARSCOV2_EPI_ISL_410721	ORF2	dNNdNS	1000	5	76.08333333333333	5	29.166666666666668	0.0687766788210944	0.194633396613813	0.353365249837156	-0.125856717792719	0.0307853797725554	0.0990948670844655	NaN	NaN	0.109095956117159	0.248650577928775	89	0	911	0.911	0.089	0.178
ORF3a	all	ss13	67	AAA	AAA	AAA	2	AAAAAGAGG:AATAAAAGA	1:1	FALSE	1.91666666666667	0.333333333333333	0.75	0	0	1	0	0	SARSCOV2_EPI_ISL_410721	ORF2	dNNdNS	1000	4	77.08333333333333	5	28.166666666666668	0.0537744248135208	0.202564732921051	0.265467853352731	-0.14879030810753	0.026193129216203	0.102427868136167	NA	NA	0.109131113835805	0.172753746314767	52	0	948	0.948	0.052	0.104
ORF3a	all	ss13	68	AGA	AAA	GAT	2	AAAAGATGG:AAGAGGTGG	1:1	FALSE	1.83333333333333	0.75	0.416666666666667	0	0	1	0	0	SARSCOV2_EPI_ISL_410721	ORF2	dNNdNS	1000	5	77.41666666666666	5	27.75	0.0675371643768684	0.206064750939693	0.327747293357485	-0.138527586562824	0.0287898330690517	0.0984061080111822	NaN	NaN	0.109433374893186	0.205562376194314	76	0	924	0.924	0.076	0.152
ORF3a	all	ss13	69	TGG	GAT	GGC	2	AGATGGCAG:AGGTGGCAT	1:1	FALSE	2.33333333333333	0	0.666666666666667	0	0	0	0	0	SARSCOV2_EPI_ISL_410721	ORF2	dNNdNS	1000	5	76.58333333333333	5	28.333333333333336	0.0683065619163606	0.201197989946009	0.339499226282978	-0.132891428029649	0.0308815279898653	0.107203118921334	NaN	NaN	0.10978906963663	0.226115876690535	104	0	896	0.896	0.104	0.208
ORF3a	all	ss13	70	CAG	GGC	AGC	2	TGGCAGCTA:TGGCATTTA	1:1	FALSE	1.66666666666667	0.333333333333333	1	0	1	0	0	0	SARSCOV2_EPI_ISL_410721	ORF2	dNNdNS	1000	5	75.91666666666666	5	28.666666666666668	0.0689348268033826	0.198519415670312	0.347244759766295	-0.129584588866929	0.0303428512328224	0.103892347913021	NaN	NaN	0.107485222291939	0.227970306122536	84	1	915	0.915	0.084	0.168
ORF3a	all	ss13	71	CTA	AGC	TAG	2	CAGCTAGCC:CATTTAGCC	1:1	FALSE	0.5	0	0.166666666666667	0.333333333333333	0	0	0	1	SARSCOV2_EPI_ISL_410721	ORF2	dNNdNS	1000	5	75.33333333333333	6	28.83333333333334	0.0694941228620286	0.243733392896608	0.285123519744822	-0.17423927003458	0.0299412139921999	0.116837296368091	NaN	NaN	0.111854648533477	0.119297417638807	20	0	980	0.98	0.02	0.04
ORF3a	all	ss13	72	GCC	TAG	CCC	2	CTAGCCCTT:TTAGCCCTC	1:1	FALSE	1	1	0	0	0	0	0	0	SARSCOV2_EPI_ISL_410721	ORF2	dNNdNS	1000	8	77	6	29.000000000000004	0.111834664347976	0.242080044197288	0.461973909162186	-0.130245379849312	0.0542216407942929	0.112938932002553	0.523942370331821	0.377924688910001	0.127783956465915	0.308078417936533	103	0	897	0.897	0.103	0.206
ORF3a	all	ss13	73	CTC	CCC	TCT	2	GCCCTCTCT:GCCCTTTAT	1:1	FALSE	1	1	1	0	0	1	0	0	SARSCOV2_EPI_ISL_410721	ORF2	dNNdNS	1000	8	77.66666666666666	6	29.500000000000004	0.110800159129969	0.237252996159118	0.467012686557006	-0.126452837029149	0.0528559454195406	0.110883283630062	NaN	NaN	0.119496911322286	0.289959673184928	125	0	875	0.875	0.125	0.25
ORF3a	all	ss13	74	TAT	TCT	ATA	2	CTCTCTAAG:CTTTATAAG	1:1	FALSE	1.16666666666667	1	0.833333333333333	0	1	0	0	0	SARSCOV2_EPI_ISL_410721	ORF2	dNNdNS	1000	8	78	6	29.16666666666667	0.110290063467372	0.240449165598692	0.45868349425444	-0.13015910213132	0.0557421835409438	0.110297593572203	NaN	NaN	0.127712871454397	0.308129792969883	102	0	898	0.898	0.102	0.204
ORF3a	all	ss13	75	AAG	ATA	AGG	2	TATAAGGGC:TCTAAGGGT	1:1	FALSE	1.58333333333333	0.333333333333333	1.08333333333333	0	0	0	0	0	SARSCOV2_EPI_ISL_410721	ORF2	dNNdNS	1000	7	78.16666666666666	6	29.000000000000004	0.095366381613935	0.242080044197288	0.393945655166083	-0.146713662583353	0.0488510651710594	0.109459583737148	NaN	NaN	0.121569635809533	0.227498320312092	106	0	894	0.894	0.106	0.212
ORF3a	all	ss13	76	GGC	AGG	GCT	2	AAGGGCTTC:AAGGGTGTT	1:1	FALSE	1.66666666666667	1	0.333333333333333	0	0	1	0	0	SARSCOV2_EPI_ISL_410721	ORF2	dNNdNS	1000	7	77.24999999999999	6	28.250000000000007	0.0965740892437444	0.249703998029926	0.386754277086786	-0.153129908786182	0.0499197119409277	0.11745116418171	NaN	NaN	0.130046633483921	0.238996004095675	92	0	908	0.908	0.092	0.184
ORF3a	all	ss13	77	GTT	GCT	TCC	2	GGCTTCCAG:GGTGTTCAC	1:1	TRUE	1.33333333333333	0.666666666666667	1	0	0	1	1	0	SARSCOV2_EPI_ISL_410721	ORF2	dNNdNS	1000	7	77.24999999999999	6	27.916666666666675	0.0965740892437444	0.253250234920167	0.381338596879043	-0.156676145676422	0.0505820700038983	0.116704517408171	0.542587219355896	0.482170863894907	0.134986214926001	0.245771016221208	91	0	909	0.909	0.091	0.182
ORF3a	all	ss13	78	CAC	TCC	ACT	2	GTTCACTTT:TTCCAGTTC	1:1	FALSE	2	0.333333333333333	0.666666666666667	0	1	0	0	0	SARSCOV2_EPI_ISL_410721	ORF2	dNNdNS	1000	8	77.49999999999999	6	27.583333333333343	0.11105698371059	0.256899645924678	0.432297145879103	-0.145842662214087	0.0537155271742404	0.122293684762414	NaN	NaN	0.130153553607671	0.262482410576451	81	1	918	0.918	0.081	0.162
ORF3a	all	ss13	79	TTC	ACT	TCA	2	CACTTTGTT:CAGTTCATT	1:1	FALSE	1.41666666666667	0.75	0.833333333333333	0	0	1	0	0	SARSCOV2_EPI_ISL_410721	ORF2	dNNdNS	1000	7	77.83333333333331	6	27.583333333333343	0.095802032379497	0.256899645924678	0.37291617135037203	-0.161097613545181	0.0535799335544364	0.120500678213906	NaN	NaN	0.123465311043111	0.191960750326506	61	1	938	0.938	0.061	0.122
ORF3a	all	ss13	80	ATT	TCA	TTT	2	TTCATTTGC:TTTGTTTGC	1:1	FALSE	1.5	0.833333333333333	0.666666666666667	0	0	0	1	0	SARSCOV2_EPI_ISL_410721	ORF2	dNNdNS	1000	7	77.74999999999999	7	27.583333333333343	0.0959115685461867	0.309784984170421	0.309606899776082	-0.213873415624235	0.050977404344192	0.145372815082533	0.283683476127455	0.27510504613227	0.146840989002815	0.145255361746462	41	0	959	0.959	0.041	0.082
ORF3a	all	ss13	81	TGC	TTT	GCA	2	ATTTGCAAT:GTTTGCAAC	1:1	FALSE	2.16666666666667	0.5	0.333333333333333	0	0	0	0	0	SARSCOV2_EPI_ISL_410721	ORF2	dNNdNS	1000	7	78.33333333333331	6	27.333333333333343	0.0951500406590925	0.259707177538375	0.366374320344045	-0.164557136879283	0.0546762672771873	0.12158148200228	0.418966018692698	0.38186091387313	0.126884846405548	0.194665109501121	66	0	934	0.934	0.066	0.132
ORF3a	all	ss13	82	AAC	GCA	ACT	2	TGCAACTTG:TGCAATTTA	1:1	FALSE	1.66666666666667	0.333333333333333	1	0	0	1	0	0	SARSCOV2_EPI_ISL_410721	ORF2	dNNdNS	1000	7	78.16666666666664	6	28.000000000000007	0.095366381613935	0.25235417746591	0.3779068869459	-0.156987795851975	0.0555854959901826	0.117032532811008	NA	NA	0.121032366353718	0.19460612359318	75	0	925	0.925	0.075	0.15
ORF3a	all	ss13	83	TTA	ACT	TAC	2	AACTTGCTG:AATTTACTG	1:1	FALSE	1.83333333333333	0.333333333333333	0.5	0.333333333333333	0	1	0	0	SARSCOV2_EPI_ISL_410721	ORF2	dNNdNS	1000	7	78.16666666666664	6	28.000000000000007	0.095366381613935	0.25235417746591	0.3779068869459	-0.156987795851975	0.0525065177181238	0.116428653462655	NaN	NaN	0.1242567024659	0.206440035457214	78	0	922	0.922	0.078	0.156
ORF3a	all	ss13	84	CTG	TAC	TGC	2	TTACTGCTG:TTGCTGCTG	1:1	FALSE	1.25	1	0	0.75	0	0	0	0	SARSCOV2_EPI_ISL_410721	ORF2	dNNdNS	1000	7	78.49999999999999	6	27.833333333333343	0.0949346803392896	0.254152739478919	0.373533964394525	-0.15921805913963	0.0496008353058055	0.114589269738129	NaN	NaN	0.117220780376487	0.174376430021799	51	0	949	0.949	0.051	0.102
ORF3a	all	ss13	85	CTG	TGC	TGC	2	CTGCTGCTA:CTGCTGCTG	1:1	FALSE	1.5	1	0	0.5	0	0	0	0	SARSCOV2_EPI_ISL_410721	ORF2	dNNdNS	1000	9	78.58333333333331	7	28.833333333333343	0.124279002650387	0.293338244775017	0.423671324363811	-0.16905924212463	0.0583960193699124	0.13759895419507	0.338698806703309	0.210978519173164	0.131339049442474	0.198025601608846	63	0	937	0.937	0.063	0.126
ORF3a	all	ss13	86	CTA	TGC	TAT	2	CTGCTATTT:CTGCTGTTT	1:1	FALSE	1.5	1	0	0.5	0	1	0	0	SARSCOV2_EPI_ISL_410721	ORF2	dNNdNS	1000	9	78.41666666666664	7	29.500000000000007	0.124566345596374	0.285269390232816	0.436662151150222	-0.160703044636443	0.063893175625655	0.123193578040583	0.321656971279156	0.174609745695366	0.127228722597899	0.20655198685198	64	0	936	0.936	0.064	0.128
ORF3a	all	ss13	87	TTT	TAT	TTG	2	CTATTTGTT:CTGTTTGTA	1:1	FALSE	1.41666666666667	0.5	1.08333333333333	0	0	0	0	0	SARSCOV2_EPI_ISL_410721	ORF2	dNNdNS	1000	9	78.33333333333331	7	30.750000000000007	0.12471051706475	0.27129041935898	0.459693775251712	-0.14657990229423	0.0599650505124523	0.116248795105244	0.329970386815548	0.163578530790659	0.122369557461275	0.230976920151254	85	0	915	0.915	0.085	0.17
ORF3a	all	ss13	88	GTA	TTG	TAA	2	TTTGTAACA:TTTGTTACC	1:1	FALSE	1.33333333333333	1	0.666666666666667	0	0	0	0	0	SARSCOV2_EPI_ISL_410721	ORF2	dNNdNS	1000	9	79.24999999999997	7	30.00000000000001	0.123142795706581	0.27950646396388	0.44057226426969	-0.156363668257299	0.0600134637809296	0.120880885032949	0.319202145057428	0.167515948243514	0.12123453259284	0.197133376984876	64	0	936	0.936	0.064	0.128
ORF3a	all	ss13	89	ACA	TAA	CAG	2	GTAACAGTT:GTTACCATC	1:1	FALSE	1.66666666666667	1	0.333333333333333	0	0	1	0	0	SARSCOV2_EPI_ISL_410721	ORF2	dNNdNS	1000	9	79.08333333333331	7	30.16666666666668	0.123424890893523	0.277637470472643	0.444554154320049	-0.15421257957912	0.0629858564645644	0.125105816306082	NaN	NaN	0.115141907358658	0.180464485122529	72	0	928	0.928	0.072	0.144
ORF3a	all	ss13	90	ATC	CAG	TCT	2	ACAGTTTAT:ACCATCTAT	1:1	TRUE	1.5	0.833333333333333	0.666666666666667	0	0	1	1	0	SARSCOV2_EPI_ISL_410721	ORF2	dNNdNS	1000	9	79.41666666666664	7	30.16666666666668	0.122861989946783	0.277637470472643	0.442526686825181	-0.15477548052586	0.0598972350751701	0.120566399797285	0.331217060906008	0.181528853245284	0.121546441049046	0.202881265813876	59	0	941	0.941	0.059	0.118
ORF3a	all	ss13	91	TAT	TCT	ATT	2	ATCTATTCA:GTTTATTCA	1:1	FALSE	1.33333333333333	1	0.666666666666667	0	0	0	0	0	SARSCOV2_EPI_ISL_410721	ORF2	dNNdNS	1000	9	78.91666666666664	6	30.50000000000001	0.123708284429488	0.228158530802243	0.542203195271764	-0.104450246372756	0.0600246049781543	0.104481173224902	0.433480045760468	0.21100210569007	0.10747246703681	0.331110689930108	144	0	856	0.856	0.144	0.288
ORF3a	all	ss13	92	TCA	ATT	CAC	2	TATTCACAT	2	FALSE	1.33333333333333	1	0.666666666666667	0	0	0	0	0	SARSCOV2_EPI_ISL_410721	ORF2	dNNdNS	1000	9	79.24999999999999	6	30.16666666666668	0.123142795706581	0.231110927283054	0.53282982831773	-0.107968131576473	0.0575395590506946	0.103708024173168	NaN	NaN	0.100167067094508	0.281087074398216	119	1	880	0.88	0.119	0.238
ORF3a	all	ss13	93	CAT	CAC	ATC	2	TCACATCTT	2	FALSE	2.33333333333333	0.333333333333333	0.333333333333333	0	0	0	0	0	SARSCOV2_EPI_ISL_410721	ORF2	dNNdNS	1000	9	80.58333333333331	6	29.50000000000001	0.120931721082168	0.237252996159118	0.509716307232906	-0.116321275076949	0.0583066806085173	0.106231920924915	0.382081598877663	0.182187170240422	0.108116891795098	0.281978968582074	111	0	889	0.889	0.111	0.222
ORF3a	all	ss13	94	CTT	ATC	TTT	2	CATCTTTTG	2	FALSE	1.33333333333333	1	0.666666666666667	0	0	0	0	0	SARSCOV2_EPI_ISL_410721	ORF2	dNNdNS	1000	9	80.08333333333331	6	29.333333333333343	0.121751485582717	0.238840298338901	0.509761068083908	-0.117088812756184	0.0591768567330402	0.109443313635717	NaN	NaN	0.10391543780244	0.259839676951491	116	0	884	0.884	0.116	0.232
ORF3a	all	ss13	95	TTG	TTT	TGC	2	CTTTTGCTT	2	FALSE	2.33333333333333	0.333333333333333	0	0.333333333333333	0	0	0	0	SARSCOV2_EPI_ISL_410721	ORF2	dNNdNS	1000	9	80.41666666666666	6	29.66666666666668	0.121203743914918	0.235686824877377	0.51425761273664	-0.114483080962459	0.0586869463129924	0.103516694344339	NaN	NaN	0.106993193247659	0.284617776579687	99	0	901	0.901	0.099	0.198
ORF3a	all	ss13	96	CTT	TGC	TTG	2	TTGCTTGTC:TTGCTTGTT	1:1	FALSE	1.16666666666667	1	0.833333333333333	0	0	0	0	0	SARSCOV2_EPI_ISL_410721	ORF2	dNNdNS	1000	9	79.08333333333333	6	30.66666666666668	0.123424890893523	0.2267106539047	0.544415927384719	-0.103285763011177	0.0604245146247566	0.102486550275465	NaN	NaN	0.105056111874027	0.325534337390323	150	0	850	0.85	0.15	0.3
ORF3a	all	ss13	97	GTC	TTG	TCG	2	CTTGTCGCT:CTTGTTGCT	1:1	FALSE	1.5	1	0.5	0	0	1	0	0	SARSCOV2_EPI_ISL_410721	ORF2	dNNdNS	1000	9	79.33333333333333	6	31.000000000000014	0.123002232202702	0.223869741416997	0.549436611773223	-0.100867509214295	0.0605725994000095	0.102378809756619	0.527470140623406	0.297576317330956	0.102674214253798	0.32590109423755	135	0	865	0.865	0.135	0.27
ORF3a	all	ss13	98	GCT	TCG	CTG	2	GTCGCTGCA:GTTGCTGCT	1:1	FALSE	1	1	1	0	0	0	0	0	SARSCOV2_EPI_ISL_410721	ORF2	dNNdNS	1000	9	79.16666666666666	7	31.000000000000014	0.123283681565969	0.268659167443214	0.458885072633998	-0.145375485877245	0.0592023748219006	0.11446516124183	0.367549878419807	0.211848954929074	0.123245756144597	0.238176158265151	81	0	919	0.919	0.081	0.162
ORF3a	all	ss13	99	GCA	CTG	CAG	2	GCTGCAGGT:GCTGCTGGC	1:1	FALSE	0.833333333333333	1	1.16666666666667	0	0	1	0	0	SARSCOV2_EPI_ISL_410721	ORF2	dNNdNS	1000	9	80.24999999999999	7	30.416666666666682	0.121476995958792	0.274880898641228	0.441925927044289	-0.153403902682436	0.0581177007675556	0.122805303196016	NaN	NaN	0.120779490134341	0.204043490647327	71	0	929	0.929	0.071	0.142
ORF3a	all	ss13	100	GGC	CAG	GCC	2	GCAGGTATG:GCTGGCCTT	1:1	FALSE	1.33333333333333	1	0.666666666666667	0	0	1	0	0	SARSCOV2_EPI_ISL_410721	ORF2	dNNdNS	1000	9	81.41666666666666	7	30.25000000000001	0.119589757406955	0.2767124213498	0.432180661871258	-0.157122663942845	0.0601557184007115	0.121383509450291	NaN	NaN	0.117165168909112	0.179908890702891	75	0	925	0.925	0.075	0.15
ORF3a	all	ss13	101	ATG	GCC	TGG	2	GGCCTTGAA:GGTATGGAG	1:1	TRUE	1.33333333333333	0.5	1.16666666666667	0	0	1	1	0	SARSCOV2_EPI_ISL_410721	ORF2	dNNdNS	1000	9	81.75	7	30.583333333333343	0.119061291806916	0.273073727172108	0.436004199451513	-0.154012435365192	0.0573484029521655	0.112217882372871	0.333639726305675	0.191276770833155	0.127636793128652	0.227568474832445	71	0	929	0.929	0.071	0.142
ORF3a	all	ss13	102	GAA	TGG	AAG	2	ATGGAGGCG:CTTGAAGCC	1:1	FALSE	2.25	0.333333333333333	0.416666666666667	0	0	1	0	0	SARSCOV2_EPI_ISL_410721	ORF2	dNNdNS	1000	9	81.41666666666667	6	30.416666666666675	0.119589757406955	0.228889480485489	0.522478172230971	-0.109299723078534	0.05892840119647	0.108143245399653	NaN	NaN	0.105484283491893	0.300122516873664	126	0	874	0.874	0.126	0.252
ORF3a	all	ss13	103	GCC	AAG	CCC	2	GAAGCCCCA:GAGGCGCAA	1:1	FALSE	1.66666666666667	1	0.333333333333333	0	0	1	0	0	SARSCOV2_EPI_ISL_410721	ORF2	dNNdNS	1000	10	81.16666666666667	6	30.666666666666675	0.134588203229996	0.2267106539047	0.593656279102664	-0.092122450674704	0.058008119804455	0.104053815327259	NaN	NaN	0.110005594559224	0.402348530268659	163	0	837	0.837	0.163	0.326
ORF3a	all	ss13	104	CAA	CCC	AAT	2	GCCCCATTT:GCGCAATTT	1:1	FALSE	1.33333333333333	0.666666666666667	1	0	1	0	0	0	SARSCOV2_EPI_ISL_410721	ORF2	dNNdNS	1000	11	81.41666666666667	7	31.000000000000007	0.148969278730818	0.268659167443214	0.554491700947837	-0.119689888712396	0.0637806689309476	0.123933364443545	0.419720811635217	0.186469185394697	0.125682365506359	0.340934482215203	110	0	890	0.89	0.11	0.22
ORF3a	all	ss13	105	TTT	AAT	TTC	2	CAATTTTTG:CCATTTCTT	1:1	FALSE	2.33333333333333	0.333333333333333	0.333333333333333	0	0	0	0	0	SARSCOV2_EPI_ISL_410721	ORF2	dNNdNS	1000	10	81.08333333333334	7	31.000000000000007	0.134739729478646	0.268659167443214	0.501526639723268	-0.133919437964568	0.058009795980149	0.121576687452896	0.340588059057238	0.140877411755768	0.110924872593893	0.227317188471915	85	0	915	0.915	0.085	0.17
ORF3a	all	ss13	106	CTT	TTC	TGT	2	TTTCTTTAT:TTTTTGTAC	1:1	TRUE	2	0.666666666666667	0.166666666666667	0.166666666666667	0	1	1	0	SARSCOV2_EPI_ISL_410721	ORF2	dNNdNS	1000	10	80.91666666666667	7	31.166666666666675	0.135043810631934	0.266933470240076	0.505908122014364	-0.131889659608142	0.0599480917029951	0.121170504560021	NaN	NaN	0.108690191118313	0.224959411689823	81	0	919	0.919	0.081	0.162
ORF3a	all	ss13	107	TAC	TGT	ACC	2	CTTTATCTT:TTGTACCTC	1:1	FALSE	1.58333333333333	1	0.416666666666667	0	0	1	0	0	SARSCOV2_EPI_ISL_410721	ORF2	dNNdNS	1000	10	79.91666666666667	6	32.00000000000001	0.136897596837873	0.215761554338836	0.634485588766599	-0.078863957500963	0.0596649292869394	0.0977800562259987	NaN	NaN	0.0931852379315978	0.39737768338153	176	0	824	0.824	0.176	0.352
ORF3a	all	ss13	108	CTC	ACC	TCT	2	TACCTCTAT:TATCTTTAT	1:1	FALSE	1.16666666666667	1	0.833333333333333	0	0	1	0	0	SARSCOV2_EPI_ISL_410721	ORF2	dNNdNS	1000	10	80.00000000000001	6	32.41666666666667	0.136741167595466	0.212555050951034	0.643321186599168	-0.0758138833555683	0.0604966362291112	0.0996990642902505	0.447441878095441	0.150497625615462	0.09460877928957	0.422934325185019	190	0	810	0.81	0.19	0.38
ORF3a	all	ss13	109	TAT	TCT	ATG	2	CTCTATGCC:CTTTATGCT	1:1	FALSE	1.33333333333333	1	0.666666666666667	0	0	0	0	0	SARSCOV2_EPI_ISL_410721	ORF2	dNNdNS	1000	10	80.16666666666667	6	32.58333333333334	0.136429382099394	0.211299152734159	0.645669328693614	-0.0748697706347653	0.0604966103588547	0.0985880668287402	NaN	NaN	0.0907001156517008	0.409107647515727	193	1	806	0.806	0.193	0.386
ORF3a	all	ss13	110	GCC	ATG	CCT	2	TATGCCTTG:TATGCTTTA	1:1	FALSE	2	1	0	0	0	1	0	0	SARSCOV2_EPI_ISL_410721	ORF2	dNNdNS	1000	10	80.16666666666667	6	32.58333333333334	0.136429382099394	0.211299152734159	0.645669328693614	-0.0748697706347653	0.0601211048388358	0.0959633242334466	NaN	NaN	0.0911559156042003	0.411454060590327	173	0	827	0.827	0.173	0.346
ORF3a	all	ss13	111	TTA	CCT	TAG	2	GCCTTGATA:GCTTTAGTT	1:1	FALSE	0	0	0.666666666666667	0.333333333333333	0	0	0	0	SARSCOV2_EPI_ISL_410721	ORF2	dNNdNS	1000	10	79.83333333333334	6	32.91666666666667	0.137054385390789	0.208831643632827	0.656291273710231	-0.0717772582420377	0.0595196903385858	0.0951135299099192	NaN	NaN	0.0894728037447227	0.422423216562438	181	0	819	0.819	0.181	0.362
ORF3a	all	ss13	112	ATA	TAG	TAT	2	TTAGTTTAT:TTGATATAT	1:1	FALSE	1.16666666666667	0.833333333333333	0	0	0	1	0	0	SARSCOV2_EPI_ISL_410721	ORF2	dNNdNS	1000	10	81.66666666666667	6	33.08333333333334	0.133686173554739	0.207619511953736	0.643899854578834	-0.0739333383989969	0.0584749209091571	0.0924469341410567	NaN	NaN	0.0909905205954933	0.416482469354407	183	0	817	0.817	0.183	0.366
ORF3a	all	ss13	113	TAT	TAT	ATT	2	ATATATTTT:GTTTATTTC	1:1	FALSE	1.33333333333333	1	0.666666666666667	0	0	0	0	0	SARSCOV2_EPI_ISL_410721	ORF2	dNNdNS	1000	10	82.33333333333334	6	33.91666666666667	0.132502157521956	0.201765204947521	0.65671460823198	-0.0692630474255645	0.0587414410381207	0.0911158779679913	NaN	NaN	0.0830154221156139	0.404089687960059	162	0	838	0.838	0.162	0.324
ORF3a	all	ss13	114	TTC	ATT	TCT	2	TATTTCTTG:TATTTTCTA	1:1	FALSE	2	0.333333333333333	0.666666666666667	0	0	1	0	0	SARSCOV2_EPI_ISL_410721	ORF2	dNNdNS	1000	10	82	6	34.25000000000001	0.133091525357086	0.199515431752951	0.66707384079386	-0.0664239063958648	0.0600317761830686	0.0909686841729733	NaN	NaN	0.0851624234973212	0.43541011688901	195	0	805	0.805	0.195	0.39
ORF3a	all	ss13	115	CTA	TCT	TAC	2	TTCTTGCAA:TTTCTACAA	1:1	TRUE	1.66666666666667	0.666666666666667	0.333333333333333	0.333333333333333	0	1	0	1	SARSCOV2_EPI_ISL_410721	ORF2	dNNdNS	1000	10	81	6	34.583333333333336	0.134891598224071	0.19731556308439	0.683633850850268	-0.0624239648603196	0.0567525038464882	0.085627115413526	NaN	NaN	0.0864774471621577	0.470385143203333	222	1	777	0.777	0.222	0.444
ORF3a	all	ss13	116	CAA	TAC	AAA	2	CTACAATGC:TTGCAAAGT	1:1	FALSE	2.66666666666667	0.333333333333333	0	0	0	0	0	0	SARSCOV2_EPI_ISL_410721	ORF2	dNNdNS	1000	12	81	6	34.91666666666667	0.165046413582601	0.195163947524611	0.845680852821386	-0.0301175339420096	0.0657190591244398	0.0886105437508896	NaN	NaN	0.0881316816764674	0.732551579272702	347	1	652	0.652	0.347	0.694
ORF3a	all	ss13	117	AGT	AAA	GCA	2	CAAAGTATA:CAATGCATC	1:1	TRUE	2.25	0.416666666666667	0.333333333333333	0	1	1	0	0	SARSCOV2_EPI_ISL_410721	ORF2	dNNdNS	1000	12	79.5	7	35.75000000000001	0.16853783682123	0.226916358788052	0.742731100222926	-0.0583785219668221	0.0684146628007441	0.0994151644008368	0.614386059058056	0.226701395358636	0.101807543184531	0.566360082115965	269	0	731	0.731	0.269	0.538
ORF3a	all	ss13	118	ATA	GCA	TAA	2	AGTATAAAC:TGCATCAAC	1:1	FALSE	1	1	1	0	0	0	0	0	SARSCOV2_EPI_ISL_410721	ORF2	dNNdNS	1000	11	79.08333333333334	7	36.08333333333334	0.153847312516879	0.224472453654355	0.685372793018848	-0.070625141137476	0.0663675727410131	0.0981893953138769	0.44625310932313	0.124577946819072	0.0973632549655147	0.46822030461854	212	0	788	0.788	0.212	0.424
ORF3a	all	ss13	119	AAC	TAA	ACG	2	ATAAACTTT:ATCAACGCA	1:1	FALSE	1.66666666666667	0.333333333333333	1	0	0	0	0	0	SARSCOV2_EPI_ISL_410721	ORF2	dNNdNS	1000	11	79.75	7	35.41666666666667	0.152421181209951	0.229414483788198	0.664392146010585	-0.0769933025782464	0.0679026483313498	0.0980259504140077	NaN	NaN	0.0951398375302456	0.418362963695937	203	0	797	0.797	0.203	0.406
ORF3a	all	ss13	120	GCA	ACG	CAT	2	AACGCATGT:AACTTTGTG	1:1	TRUE	1.08333333333333	0.75	1.16666666666667	0	1	1	1	0	SARSCOV2_EPI_ISL_410721	ORF2	dNNdNS	1000	11	78.75	8	35.75	0.154570468491074	0.265759990634356	0.581616774301211	-0.111189522143282	0.0687228303472908	0.10346447646205	0.353827852627991	0.100220704026733	0.108544722733608	0.305662440537306	146	0	854	0.854	0.146	0.292
ORF3a	all	ss13	121	GTG	CAT	GTA	2	GCATGTAGA:TTTGTGAGA	1:1	TRUE	2.16666666666667	0.5	0.333333333333333	0	3	0	0	0	SARSCOV2_EPI_ISL_410721	ORF2	dNNdNS	1000	10	79.16666666666667	7	35.083333333333336	0.138321779350139	0.231968667588477	0.596295097903173	-0.0936468882383375	0.0639077522770373	0.101941254884264	0.433002048514705	0.16847563790451	0.102638524813597	0.36156076226061	158	0	842	0.842	0.158	0.316
ORF3a	all	ss13	122	AGA	GTA	GAA	2	GTGAGAATA:TGTAGAATT	1:1	FALSE	1.66666666666667	0.333333333333333	0.5	0.5	0	0	0	0	SARSCOV2_EPI_ISL_410721	ORF2	dNNdNS	1000	8	78.33333333333333	8	35.75	0.109784651326779	0.265759990634356	0.413096986738779	-0.155975339307577	0.0493298876411897	0.104444079893347	0.241001428981228	0.0865130763385042	0.0925641658852505	0.0919787343033025	24	0	976	0.976	0.024	0.048
ORF3a	all	ss13	123	ATA	GAA	TAA	2	AGAATAATA:AGAATTATT	1:1	FALSE	1.33333333333333	1	0.666666666666667	0	0	0	0	0	SARSCOV2_EPI_ISL_410721	ORF2	dNNdNS	1000	8	78	8	35.916666666666664	0.110290063467372	0.264281463445784	0.41732046595087	-0.153991399978411	0.0489367858040469	0.106470481865509	0.232162052999007	0.0722500095675037	0.093189277889480407	0.0984411498759461	31	0	969	0.969	0.031	0.062
ORF3a	all	ss13	124	ATA	TAA	TAA	2	ATAATAATG:ATTATTATG	1:1	FALSE	1.33333333333333	1	0.666666666666667	0	0	0	0	0	SARSCOV2_EPI_ISL_410721	ORF2	dNNdNS	1000	8	78.33333333333333	8	36.25	0.109784651326779	0.261373712626115	0.420029429217395	-0.151589061299336	0.0481572068501942	0.105089378185598	0.232689695213096	0.0710581876289889	0.0949824407407901	0.110495643398747	31	0	969	0.969	0.031	0.062
ORF3a	all	ss13	125	ATG	TAA	TGA	2	ATAATGAGG:ATTATGAGA	1:1	FALSE	0.666666666666667	0	0.333333333333333	0	0	0	0	0	SARSCOV2_EPI_ISL_410721	ORF2	dNNdNS	1000	8	78.5	8	36.083333333333336	0.109533681430367	0.262819463546309	0.416763963948459	-0.153285782115942	0.0507343228085158	0.102105908110423	0.249194813537768	0.0944371234933064	0.0901033597328495	0.0889013826611578	17	0	983	0.983	0.017	0.034
ORF3a	all	ss13	126	AGA	TGA	GAT	2	ATGAGATGT:ATGAGGCTT	1:1	FALSE	1.66666666666667	0.333333333333333	0	0	0	1	0	0	SARSCOV2_EPI_ISL_410721	ORF2	dNNdNS	1000	8	79	8	36.75	0.108787621497542	0.25713126368002	0.423082047435975	-0.148343642182477	0.0491583372847404	0.102103979987527	0.266555037140737	0.112462349759465	0.0948981184268115	0.11800827715696	31	0	969	0.969	0.031	0.062
ORF3a	all	ss13	127	CTT	GAT	GTT	2	AGATGTTGG:AGGCTTTGG	1:1	TRUE	1.58333333333333	0.75	0.666666666666667	0	1	0	1	0	SARSCOV2_EPI_ISL_410721	ORF2	dNNdNS	1000	9	79	8	37.083333333333336	0.123566424807041	0.25437938121672	0.485756448561248	-0.130812956409678	0.0500569071738803	0.0996558524145339	0.253269048880288	0.0551178139092057	0.0898380821393261	0.14536582362398	46	0	954	0.954	0.046	0.092
ORF3a	all	ss13	128	TGG	GTT	GGC	2	CTTTGGTTG:TGTTGGCTT	1:1	FALSE	2.33333333333333	0	0.666666666666667	0	0	0	0	0	SARSCOV2_EPI_ISL_410721	ORF2	dNNdNS	1000	10	79.41666666666667	7	36.75	0.137843761514516	0.219740343511106	0.627302930868263	-0.08189658199659	0.0571630477067897	0.0887629389890247	0.458083654139532	0.170872108981864	0.0933315494105159	0.380225895770399	174	0	826	0.826	0.174	0.348
ORF3a	all	ss13	129	CTT	GGC	TGT	2	TGGCTTTGT:TGGTTGTGC	1:1	TRUE	1.33333333333333	0.666666666666667	0.833333333333333	0.166666666666667	0	1	1	0	SARSCOV2_EPI_ISL_410721	ORF2	dNNdNS	1000	10	78.58333333333334	7	36.58333333333333	0.139450189981991	0.220904431633438	0.631269318369266	-0.0814542416514477	0.0594117270441096	0.0941226235655819	0.472747561856278	0.181771605019261	0.0934650747563903	0.383484540137252	190	1	809	0.809	0.19	0.38
ORF3a	all	ss13	130	TGC	TGT	GCT	2	CTTTGTTGG:TTGTGCTGG	1:1	FALSE	2.08333333333333	0.5	0.416666666666667	0	0	1	0	0	SARSCOV2_EPI_ISL_410721	ORF2	dNNdNS	1000	12	78.66666666666669	6	36.666666666666664	0.170542381646746	0.184599802154181	0.923849211410884	-0.0140574205074358	0.0668432744397186	0.0834904679657523	NaN	NaN	0.0864339196685737	0.870803641640006	435	1	564	0.564	0.435	0.87
ORF3a	all	ss13	131	TGG	GCT	GGA	2	TGCTGGAAA:TGTTGGAAG	1:1	FALSE	2	0	1	0	0	0	0	0	SARSCOV2_EPI_ISL_410721	ORF2	dNNdNS	1000	14	78.25000000000003	6	36.58333333333333	0.204399702385691	0.185076724431924	1.10440522984766	0.0193229779537677	0.0748208324000315	0.0815207268610068	NaN	NaN	0.0968948462322962	0.841932540143976	592	0	408	0.408	0.592	0.816
ORF3a	all	ss13	132	AAA	GGA	AAT	2	TGGAAATGC:TGGAAGTGC	1:1	FALSE	1.66666666666667	0.333333333333333	1	0	0	1	0	0	SARSCOV2_EPI_ISL_410721	ORF2	dNNdNS	1000	14	78.1666666666667	7	36.33333333333333	0.20465023999998	0.222674045667529	0.919057447339599	-0.0180238056675486	0.0749303806047747	0.0957980303624045	0.648373418630183	0.156342144757383	0.110511876462033	0.870444554318417	422	0	578	0.578	0.422	0.844
ORF3a	all	ss13	133	TGC	AAT	GCA	2	AAATGCCGT:AAGTGCAAA	1:1	FALSE	2.16666666666667	0.5	0.333333333333333	0	0	0	0	0	SARSCOV2_EPI_ISL_410721	ORF2	dNNdNS	1000	16	78.75000000000003	7	35.75	0.236957742360063	0.226916358788052	1.0442514749736	0.0100413835720107	0.0818237586276154	0.095254891904491	0.873372389644532	0.231831482376025	0.12054347192391	0.93361225914922	524	1	475	0.475	0.524	0.95
ORF3a	all	ss13	134	AAA	GCA	AAT	2	TGCAAATCC:TGCCGTTCC	1:1	TRUE	1.33333333333333	0.666666666666667	1	0	2	0	1	0	SARSCOV2_EPI_ISL_410721	ORF2	dNNdNS	1000	16	79.08333333333336	7	35.583333333333336	0.235784099565018	0.228158530802244	1.03342223819536	0.00762556876277484	0.0836274371880455	0.0949829190507183	0.864526242466336	0.231945435985925	0.115908323961573	0.947545291698546	544	1	455	0.455	0.544	0.91
ORF3a	all	ss13	135	TCC	AAT	CCA	2	AAATCCAAG:CGTTCCAAA	1:1	FALSE	1.33333333333333	1	0.666666666666667	0	0	0	0	0	SARSCOV2_EPI_ISL_410721	ORF2	dNNdNS	1000	14	78.75000000000003	6	35.583333333333336	0.202909342656595	0.190999228388671	1.06235687111619	0.0119101142679239	0.0733898190238041	0.0820915513637599	NaN	NaN	0.108246972595543	0.912387781669828	538	0	462	0.462	0.538	0.924
ORF3a	all	ss13	136	AAA	CCA	AAA	2	TCCAAAAAT:TCCAAGAAC	1:1	FALSE	1.41666666666667	0.333333333333333	1.25	0	0	1	0	0	SARSCOV2_EPI_ISL_410721	ORF2	dNNdNS	1000	14	79.08333333333337	6	35.916666666666664	0.20192785781644	0.188983168709011	1.06849651847758	0.0129446891074287	0.0749360580655045	0.0790925361460101	NaN	NaN	0.106724363486835	0.903460664598302	557	1	442	0.442	0.557	0.884
ORF3a	all	ss13	137	AAC	AAA	ACC	2	AAAAATCCT:AAGAACCCA	1:1	FALSE	2.33333333333333	0.333333333333333	0.333333333333333	0	0	1	0	0	SARSCOV2_EPI_ISL_410721	ORF2	dNNdNS	1000	14	79.50000000000003	6	35.333333333333336	0.200714352979387	0.19253988513586	1.04245597133165	0.00817446784352671	0.0721121727341265	0.0821034936127603	NaN	NaN	0.109367423512905	0.940419059637259	539	0	461	0.461	0.539	0.922
ORF3a	all	ss13	138	CCA	ACC	CAT	2	AACCCATTA:AATCCTTTA	1:1	FALSE	1.16666666666667	1	0.833333333333333	0	0	1	0	0	SARSCOV2_EPI_ISL_410721	ORF2	dNNdNS	1000	14	78.83333333333337	6	35.333333333333336	0.202663072619289	0.19253988513586	1.05257709318921	0.0101231874834284	0.0755512441209908	0.0874125253358889	1.14730104676929	0.358913389074638	0.110810235425818	0.927209667797172	554	0	446	0.446	0.554	0.892
ORF3a	all	ss13	139	TTA	CAT	TAC	2	CCATTACTT:CCTTTACTT	1:1	FALSE	2	0.333333333333333	0.333333333333333	0.333333333333333	0	0	0	0	SARSCOV2_EPI_ISL_410721	ORF2	dNNdNS	1000	14	78.6666666666667	6	35.5	0.20315621560155	0.191510018856633	1.06081246722468	0.0116461967449163	0.0744089413214836	0.0859116933565492	NaN	NaN	0.105153651224535	0.911811353720394	542	0	458	0.458	0.542	0.916
ORF3a	all	ss13	140	CTT	TAC	TTT	2	TTACTTTAT	2	FALSE	1	1	1	0	0	0	0	0	SARSCOV2_EPI_ISL_410721	ORF2	dNNdNS	1000	14	77.6666666666667	6	36.166666666666664	0.206166540743903	0.187498978963039	1.0995608716597	0.0186675617808639	0.0762092016377628	0.0834736963320646	NaN	NaN	0.106149805584484	0.860403509244536	571	0	429	0.429	0.571	0.858
ORF3a	all	ss13	141	TAT	TTT	ATG	2	CTTTATGAT	2	FALSE	1.66666666666667	1	0.333333333333333	0	0	0	0	0	SARSCOV2_EPI_ISL_410721	ORF2	dNNdNS	1000	14	77.9166666666667	7	36.166666666666664	0.205405574614085	0.223869741416997	0.917522722427592	-0.0184641668029129	0.0746146982313711	0.0947714303772656	NaN	NaN	0.116826057253263	0.874418691468093	432	0	568	0.568	0.432	0.864
ORF3a	all	ss13	142	GAT	ATG	ATG	2	TATGATGCC:TATGATGCT	1:1	FALSE	2.66666666666667	0.333333333333333	0	0	0	0	0	0	SARSCOV2_EPI_ISL_410721	ORF2	dNNdNS	1000	14	77.75000000000003	7	37.00000000000001	0.205912255736412	0.218017195136802	0.944477134508614	-0.0121049394003899	0.0734105798162079	0.0863947196787794	0.698557049483963	0.176362491503091	0.115684555146571	0.916663479546595	461	0	539	0.539	0.461	0.922
ORF3a	all	ss13	143	GCC	ATG	CCA	2	GATGCCAAC:GATGCTAAC	1:1	FALSE	1.83333333333333	1	0.166666666666667	0	0	1	0	0	SARSCOV2_EPI_ISL_410721	ORF2	dNNdNS	1000	15	77.33333333333336	8	37.41666666666667	0.224432171139643	0.251686323459179	0.891713812872488	-0.0272541523195361	0.0764168282332147	0.102587315682929	0.629752434345747	0.156782773217595	0.122269866054064	0.823612068535168	401	1	598	0.598	0.401	0.802
ORF3a	all	ss13	144	AAC	CCA	ACT	2	GCCAACTAC:GCTAACTAC	1:1	FALSE	1.66666666666667	0.333333333333333	1	0	0	0	0	0	SARSCOV2_EPI_ISL_410721	ORF2	dNNdNS	1000	16	77.83333333333336	8	37.583333333333336	0.240246862716335	0.250361262210016	0.959600780870018	-0.0101143994936813	0.0774189826625143	0.0951525879162233	0.615846030617358	0.119189887022494	0.117945804485918	0.931661469056505	467	0	533	0.533	0.467	0.934
ORF3a	all	ss13	145	TAC	ACT	ACT	2	AACTACTTC:AACTACTTT	1:1	FALSE	1	1	1	0	0	0	0	0	SARSCOV2_EPI_ISL_410721	ORF2	dNNdNS	1000	17	77.83333333333336	9	37.583333333333336	0.258158161718876	0.288464693936611	0.894938504244145	-0.0303065322177352	0.0813282874700835	0.113447812612308	0.542747873131221	0.0991675431833667	0.131312529013626	0.817472544759986	384	0	616	0.616	0.384	0.768
ORF3a	all	ss13	146	TTC	ACT	TCC	2	TACTTCCTG:TACTTTGTT	1:1	FALSE	1.41666666666667	0.416666666666667	1.16666666666667	0	0	1	0	0	SARSCOV2_EPI_ISL_410721	ORF2	dNNdNS	1000	17	77.83333333333336	9	37.583333333333336	0.258158161718876	0.288464693936611	0.894938504244145	-0.0303065322177352	0.0805538976543818	0.112415677156347	0.555269118661732	0.107022820658624	0.12765221654067	0.812334968108797	401	0	599	0.599	0.401	0.802
ORF3a	all	ss13	147	CTG	TCC	TGT	2	TTCCTGTGT:TTTGTTTGC	1:1	TRUE	1.33333333333333	1	0.5	0.166666666666667	0	1	1	0	SARSCOV2_EPI_ISL_410721	ORF2	dNNdNS	1000	17	77.75000000000001	9	37.083333333333336	0.258488520746743	0.293223013063023	0.881542407079711	-0.0347344923162802	0.084228569828728	0.109033424082011	0.510251333213722	0.0840486403414173	0.128165981387724	0.786381962681239	375	0	625	0.625	0.375	0.75
ORF3a	all	ss13	148	TGC	TGT	GCT	2	CTGTGTTGG:GTTTGCTGG	1:1	FALSE	2.08333333333333	0.5	0.416666666666667	0	0	1	0	0	SARSCOV2_EPI_ISL_410721	ORF2	dNNdNS	1000	17	77.41666666666669	8	37.583333333333336	0.259818540246921	0.250361262210016	1.03777452611248	0.00945727803690449	0.0823960627420628	0.0968129853437758	0.790120945592232	0.189035548394299	0.114984833915598	0.934449466771339	520	0	480	0.48	0.52	0.96
ORF3a	all	ss13	149	TGG	GCT	GGC	2	TGCTGGCAC:TGTTGGCAT	1:1	FALSE	2	0	1	0	0	0	0	0	SARSCOV2_EPI_ISL_410721	ORF2	dNNdNS	1000	17	77.50000000000003	8	37.666666666666664	0.259484741116488	0.249703998029926	1.03916934916432	0.00978074308656188	0.0848832714728175	0.0980960937849336	0.647598113168589	0.108570498698195	0.125824331298646	0.938040188266882	526	0	474	0.474	0.526	0.948
ORF3a	all	ss13	150	CAC	GGC	ACA	2	TGGCACACA:TGGCATACT	1:1	FALSE	1.66666666666667	0.333333333333333	1	0	0	1	0	0	SARSCOV2_EPI_ISL_410721	ORF2	dNNdNS	1000	17	77.83333333333336	8	37	0.258158161718876	0.255061761633984	1.01213980513996	0.00309640008489126	0.084143753118046	0.100565490447827	0.742977436779706	0.173111021959895	0.119343160207261	0.97930092798328	511	0	489	0.489	0.511	0.978
ORF3a	all	ss13	151	ACA	ACA	CAC	2	CACACACAT:CATACTAAT	1:1	FALSE	1	1	1	0	0	1	0	0	SARSCOV2_EPI_ISL_410721	ORF2	dNNdNS	1000	18	77.41666666666669	8	37	0.278309461419876	0.255061761633984	1.09114537450444	0.0232476997858919	0.0880238437082741	0.0997702863639483	0.660038947422438	0.0982997264901313	0.121666984261142	0.848465669854767	566	0	434	0.434	0.566	0.868
ORF3a	all	ss13	152	AAT	CAC	ATA	2	ACACATAAC:ACTAATTGT	1:1	FALSE	2	0.333333333333333	0.666666666666667	0	1	0	0	0	SARSCOV2_EPI_ISL_410721	ORF2	dNNdNS	1000	18	77.75000000000001	8	36.666666666666664	0.276866163038678	0.257828654327118	1.07383783141266	0.01903750871156	0.088702924031259	0.101666816134309	0.871350475546609	0.217805911819282	0.12558342452889	0.879508327637966	553	0	447	0.447	0.553	0.894
ORF3a	all	ss13	153	AAC	ATA	ACT	2	AATTGTTAC:CATAACTAT	1:1	TRUE	1.91666666666667	0.416666666666667	0.666666666666667	0	1	1	1	0	SARSCOV2_EPI_ISL_410721	ORF2	dNNdNS	1000	17	76.91666666666669	8	36.833333333333336	0.261839694220712	0.256437672127084	1.02106563380029	0.00540202209362856	0.0866326314951162	0.105303541150046	0.580836247173341	0.0787605427330003	0.119790924956907	0.964031251884686	479	0	521	0.521	0.479	0.958
ORF3a	all	ss13	154	TAC	ACT	ACG	2	AACTATGAC:TGTTACGAC	1:1	FALSE	1	1	1	0	0	1	0	0	SARSCOV2_EPI_ISL_410721	ORF2	dNNdNS	1000	16	76.66666666666669	7	36.333333333333336	0.244568640424989	0.222674045667529	1.0983257599323	0.0218945947574604	0.0801302184566628	0.0929914633226434	0.84152022467684	0.191835449213725	0.115849404363636	0.850099194258184	553	0	447	0.447	0.553	0.894
ORF3a	all	ss13	155	GAC	ACG	ACT	2	TACGACTAT:TATGACTAC	1:1	FALSE	2.16666666666667	0.333333333333333	0.5	0	0	0	0	0	SARSCOV2_EPI_ISL_410721	ORF2	dNNdNS	1000	16	77.33333333333336	7	36.333333333333336	0.242080044197288	0.222674045667529	1.08714979993104	0.0194059985297594	0.0801094850859739	0.0914685759176514	0.847097233450948	0.199358087501254	0.117472845447971	0.868790019385363	577	0	423	0.423	0.577	0.846
ORF3a	all	ss13	156	TAC	ACT	ACT	2	GACTACTGT:GACTATTGT	1:1	FALSE	1	1	1	0	0	1	0	0	SARSCOV2_EPI_ISL_410721	ORF2	dNNdNS	1000	16	77.00000000000001	8	36.333333333333336	0.243317923578779	0.260656845281595	0.933479891218339	-0.0173389217028162	0.0821817280402273	0.104548246096281	NaN	NaN	0.129235210613304	0.893271614125312	461	0	539	0.539	0.461	0.922
ORF3a	all	ss13	157	TGT	ACT	GTA	2	TACTGTATA:TATTGTATT	1:1	FALSE	1.66666666666667	0.5	0.833333333333333	0	0	0	0	0	SARSCOV2_EPI_ISL_410721	ORF2	dNNdNS	1000	16	77.00000000000001	8	36.333333333333336	0.243317923578779	0.260656845281595	0.933479891218339	-0.0173389217028162	0.0854807238011228	0.103707486653548	NaN	NaN	0.12345278692154	0.888304597234972	442	0	558	0.558	0.442	0.884
ORF3a	all	ss13	158	ATA	GTA	TAC	2	TGTATACCA:TGTATTCCA	1:1	FALSE	1.33333333333333	0.666666666666667	1	0	0	1	0	0	SARSCOV2_EPI_ISL_410721	ORF2	dNNdNS	1000	16	76.50000000000001	8	36.333333333333336	0.245198876012612	0.260656845281595	0.940696093163087	-0.0154579692689833	0.0866087643074369	0.099228899070689	0.767329120644061	0.220222907103301	0.13192931635011	0.906726473250714	458	0	542	0.542	0.458	0.916
ORF3a	all	ss13	159	CCA	TAC	CAT	2	ATACCATAT:ATTCCATAC	1:1	FALSE	1.33333333333333	1	0.666666666666667	0	0	0	0	0	SARSCOV2_EPI_ISL_410721	ORF2	dNNdNS	1000	16	76.16666666666669	8	36.333333333333336	0.246469230096624	0.260656845281595	0.945569757933489	-0.0141876151849704	0.0841411807582486	0.101778787823213	0.719996540556502	0.189082673278263	0.130823256194893	0.913639752964059	487	0	513	0.513	0.487	0.974
ORF3a	all	ss13	160	TAC	CAT	ACA	2	CCATACAAT:CCATATAAC	1:1	FALSE	1.66666666666667	1	0.333333333333333	0	0	1	0	0	SARSCOV2_EPI_ISL_410721	ORF2	dNNdNS	1000	17	76.16666666666669	8	36.666666666666664	0.264931700823142	0.257828654327118	1.02754948442236	0.00710304649602317	0.0853356890271093	0.102733675727639	NaN	NaN	0.130011947701828	0.956430212001995	515	0	485	0.485	0.515	0.97
ORF3a	all	ss13	161	AAC	ACA	ACA	2	TACAATAGT:TATAACAGT	1:1	FALSE	1.83333333333333	0.333333333333333	0.833333333333333	0	0	1	0	0	SARSCOV2_EPI_ISL_410721	ORF2	dNNdNS	1000	18	76.50000000000001	8	36.666666666666664	0.282358178426184	0.257828654327118	1.09513885942229	0.0245295240990657	0.0879020838883488	0.106974483290654	NaN	NaN	0.13971738630711	0.860635469619264	567	0	433	0.433	0.567	0.866
ORF3a	all	ss13	162	AGT	ACA	GTG	2	AACAGTGTC:AATAGTGTA	1:1	FALSE	1.83333333333333	0.333333333333333	0.833333333333333	0	0	0	0	0	SARSCOV2_EPI_ISL_410721	ORF2	dNNdNS	1000	18	76.16666666666669	8	36.333333333333336	0.283860150265539	0.260656845281595	1.0890185905491	0.0232033049839436	0.0891290317624703	0.104637588189459	0.68905847444772	0.114005135868214	0.134601534234575	0.863134750003407	596	0	404	0.404	0.596	0.808
ORF3a	all	ss13	163	GTA	GTG	TAA	2	AGTGTAACT:AGTGTCACA	1:1	FALSE	1	1	1	0	0	0	0	0	SARSCOV2_EPI_ISL_410721	ORF2	dNNdNS	1000	18	75.33333333333336	8	36.5	0.287686797643992	0.259234959672941	1.10975309042788	0.0284518379710517	0.0919936618729216	0.0993049589973304	0.765926854898768	0.147364902043214	0.138182209670877	0.836868341431763	589	0	411	0.411	0.589	0.822
ORF3a	all	ss13	164	ACA	TAA	CAG	2	GTAACTTCT:GTCACAGAT	1:1	FALSE	1	1	1	0	0	1	0	0	SARSCOV2_EPI_ISL_410721	ORF2	dNNdNS	1000	18	76.00000000000003	8	36.5	0.284617216278678	0.259234959672941	1.09791216677627	0.025382256605737	0.0882818960933317	0.101226526297034	0.780650166727797	0.159603185863779	0.131016147635536	0.84638432187372	593	0	407	0.407	0.593	0.814
ORF3a	all	ss13	165	GAT	CAG	ATA	2	ACAGATACA:ACTTCTTCA	1:1	TRUE	1.66666666666667	0.666666666666667	0.666666666666667	0	2	0	0	0	SARSCOV2_EPI_ISL_410721	ORF2	dNNdNS	1000	18	76.50000000000003	8	35.833333333333336	0.282358178426184	0.265018643484554	1.06542760431358	0.0173395349416301	0.0875125524503207	0.10530865695502	0.749320986331939	0.155067646429457	0.136830897029495	0.899160143455671	522	0	478	0.478	0.522	0.956
ORF3a	all	ss13	166	ACA	ATA	CAA	2	GATACAATT:TCTTCAATT	1:1	FALSE	1.16666666666667	1	0.833333333333333	0	0	0	1	0	SARSCOV2_EPI_ISL_410721	ORF2	dNNdNS	1000	17	76.66666666666669	8	35.666666666666664	0.262862230268108	0.266505540694197	0.986329325774622	-0.00364331042608851	0.0812344294888848	0.109733051784442	0.704960226185548	0.161774715536337	0.129342591159449	0.977528231425723	493	0	507	0.507	0.493	0.986
ORF3a	all	ss13	167	ATT	CAA	TTG	2	ACAATTGTC:TCAATTGTC	1:1	FALSE	1.83333333333333	0.5	0.666666666666667	0	0	0	0	0	SARSCOV2_EPI_ISL_410721	ORF2	dNNdNS	1000	17	76.50000000000001	7	35.833333333333336	0.263548415128416	0.226300369430573	1.16459560270082	0.037248045697843	0.0818458600307832	0.0953101994641584	NaN	NaN	0.123885697184318	0.763670252530872	631	0	369	0.369	0.631	0.738
ORF3a	all	ss13	168	GTC	TTG	TCA	2	ATTGTCATT:ATTGTCGTT	1:1	FALSE	1.66666666666667	1	0.333333333333333	0	0	0	0	0	SARSCOV2_EPI_ISL_410721	ORF2	dNNdNS	1000	17	76.00000000000001	7	35.833333333333336	0.26562886029046	0.226300369430573	1.17378889375588	0.0393284908598868	0.0824444901915977	0.0942300314768296	0.91419513388023	0.199156368954498	0.117582906534502	0.738021485186489	655	0	345	0.345	0.655	0.69
ORF3a	all	ss13	169	ATT	TCA	TTA	2	GTCATTACC:GTCGTTACT	1:1	FALSE	0.666666666666667	1	1.33333333333333	0	0	0	1	0	SARSCOV2_EPI_ISL_410721	ORF2	dNNdNS	1000	17	76.50000000000001	7	36	0.263548415128416	0.225078444337754	1.1709180588299	0.0384699707906628	0.0759908401174407	0.0906522208541596	NaN	NaN	0.120125561433665	0.748780338920276	627	0	373	0.373	0.627	0.746
ORF3a	all	ss13	170	ACC	TTA	CCT	2	ATTACCTCC:GTTACTGAA	1:1	FALSE	1.5	1	0.5	0	0	1	0	0	SARSCOV2_EPI_ISL_410721	ORF2	dNNdNS	1000	18	77.16666666666669	6	35.16666666666667	0.279401963476042	0.193580949501978	1.44333398609137	0.0858210139740639	0.0849960012425689	0.0854771765626795	NaN	NaN	0.111309551233875	0.440699742909743	771	1	228	0.228	0.771	0.456
ORF3a	all	ss13	171	GAA	CCT	AAG	2	ACCTCCGGT:ACTGAAGGT	1:1	TRUE	1.33333333333333	0.666666666666667	1	0	1	1	1	0	SARSCOV2_EPI_ISL_410721	ORF2	dNNdNS	1000	19	77.50000000000001	6	35.16666666666667	0.296875661285402	0.193580949501978	1.53359957190606	0.103294711783424	0.0839720089990166	0.0902151752408862	NaN	NaN	0.119308461827171	0.386611592695777	800	0	200	0.2	0.8	0.4
ORF3a	all	ss13	172	GGT	AAG	GTG	2	GAAGGTGAC:TCCGGTGAT	1:1	FALSE	1.33333333333333	1	0.666666666666667	0	0	0	0	0	SARSCOV2_EPI_ISL_410721	ORF2	dNNdNS	1000	18	77.16666666666669	5	35.16666666666667	0.279401963476042	0.157645932730055	1.77233854776625	0.121756030745987	0.0809108476216147	0.079788847466062	NaN	NaN	0.110757888341077	0.271637688681105	871	0	129	0.129	0.871	0.258
ORF3a	all	ss13	173	GAC	GTG	ACG	2	GGTGACGGC:GGTGATGGC	1:1	FALSE	1.66666666666667	0.333333333333333	1	0	0	1	0	0	SARSCOV2_EPI_ISL_410721	ORF2	dNNdNS	1000	18	78.16666666666669	5	34.833333333333336	0.275083189587406	0.159326652781303	1.72653592343394	0.115756536806103	0.0815974279720513	0.0800733631254451	NaN	NaN	0.110119782303488	0.293172490763885	843	0	157	0.157	0.843	0.314
ORF3a	all	ss13	174	GGC	ACG	GCA	2	GACGGCATT:GATGGCACA	1:1	FALSE	1.5	1	0.5	0	0	0	0	0	SARSCOV2_EPI_ISL_410721	ORF2	dNNdNS	1000	18	77.16666666666667	5	35.166666666666664	0.279401963476042	0.157645932730055	1.77233854776625	0.121756030745987	0.0791448070017342	0.0780885520170125	NaN	NaN	0.111664168934236	0.275547151630792	859	0	141	0.141	0.859	0.282
ORF3a	all	ss13	175	ACA	GCA	CAA	2	GGCACAACA:GGCATTTCA	1:1	FALSE	1.16666666666667	0.833333333333333	1	0	0	1	0	0	SARSCOV2_EPI_ISL_410721	ORF2	dNNdNS	1000	18	76.66666666666667	5	35.666666666666664	0.281613206922171	0.155190536855492	1.81462873077371	0.12642267006668	0.0839252559439675	0.0723523311779304	NaN	NaN	0.113315386018156	0.264563063790211	864	0	136	0.136	0.864	0.272
ORF3a	all	ss13	176	ACA	CAA	CAA	2	ACAACAAAT:ATTTCAACA	1:1	FALSE	1.66666666666667	1	0.333333333333333	0	1	0	0	0	SARSCOV2_EPI_ISL_410721	ORF2	dNNdNS	1000	18	76.41666666666667	6	35.99999999999999	0.282732161667018	0.18848582121068	1.50001819686477	0.0942463404563385	0.0837063855074362	0.0871455984501543	1.39881968121711	0.283564810971845	0.121218560995961	0.436869141076497	802	0	198	0.198	0.802	0.396
ORF3a	all	ss13	177	AAT	CAA	ATC	2	ACAAATCCC:TCAACACCA	1:1	TRUE	2	0.666666666666667	0.333333333333333	0	2	0	0	0	SARSCOV2_EPI_ISL_410721	ORF2	dNNdNS	1000	17	76.91666666666667	6	36.166666666666664	0.261839694220712	0.187498978963039	1.39648597378403	0.0743407152576726	0.0797874817563765	0.0864780517010597	NaN	NaN	0.112237967431309	0.507747524719221	741	0	259	0.259	0.741	0.518
ORF3a	all	ss13	178	CCA	ATC	CAA	2	AATCCCATT:ACACCAAAA	1:1	FALSE	1.5	1	0.5	0	0	1	0	0	SARSCOV2_EPI_ISL_410721	ORF2	dNNdNS	1000	16	77.25	6	36.166666666666664	0.24238832144563	0.187498978963039	1.29274475405762	0.0548893424825905	0.0733044374580896	0.079833477086433	NaN	NaN	0.109565812447836	0.616391225246822	681	0	319	0.319	0.681	0.638
ORF3a	all	ss13	179	AAA	CAA	AAC	2	CCAAAACTC:CCCATTACA	1:1	TRUE	1.41666666666667	0.666666666666667	0.916666666666667	0	2	0	0	0	SARSCOV2_EPI_ISL_410721	ORF2	dNNdNS	1000	16	77.41666666666667	7	35.99999999999999	0.241772556876833	0.225078444337754	1.07417019692045	0.0166941125390794	0.0735766392679783	0.0956295351938332	NaN	NaN	0.118842962463827	0.888287047847896	565	0	435	0.435	0.565	0.87
ORF3a	all	ss13	180	ACA	AAC	CAG	2	AAACTCAAA:ATTACAGAA	1:1	TRUE	1.66666666666667	1	0.333333333333333	0	2	0	0	0	SARSCOV2_EPI_ISL_410721	ORF2	dNNdNS	1000	14	77	7	36.08333333333333	0.20822380244871	0.224472453654356	0.927614052677191	-0.0162486512056459	0.0616891078434736	0.0936538340471067	NaN	NaN	0.111099186286963	0.883721227457689	468	0	532	0.532	0.468	0.936
ORF3a	all	ss13	181	AAA	CAG	AAC	2	ACAGAACAT:CTCAAAGAA	1:1	FALSE	1.91666666666667	0.333333333333333	0.75	0	0	0	1	0	SARSCOV2_EPI_ISL_410721	ORF2	dNNdNS	1000	12	77.33333333333333	7	36.416666666666664	0.173851210542993	0.22208100957439	0.782827900846511	-0.0482297990313963	0.0517757454939289	0.0954844279872073	NaN	NaN	0.105783645211228	0.648441256161328	348	1	651	0.651	0.348	0.696
ORF3a	all	ss13	182	CAT	AAC	AAG	2	AAAGAAGAC:GAACATGAC	1:1	TRUE	2.25	0.333333333333333	0.416666666666667	0	2	0	0	0	SARSCOV2_EPI_ISL_410721	ORF2	dNNdNS	1000	12	76.41666666666666	6	36.666666666666664	0.176201863051343	0.184599802154181	0.954507323383669	-0.00839793910283881	0.0511479184270537	0.081550916526284	0.786453811522624	0.224867971753764	0.0914716880738661	0.926849663942585	430	1	569	0.569	0.43	0.86
ORF3a	all	ss13	183	GAC	AAG	ACT	2	CATGACTAC:GAAGACTAC	1:1	FALSE	2.5	0.333333333333333	0.166666666666667	0	0	0	0	0	SARSCOV2_EPI_ISL_410721	ORF2	dNNdNS	1000	10	75.5	6	37.24999999999999	0.145735279379414	0.181329278360777	0.80370517489986	-0.0355939989813634	0.0429175888799482	0.0855450534858203	NaN	NaN	0.0883457469412205	0.687025975499155	375	1	624	0.624	0.375	0.75
ORF3a	all	ss13	184	TAC	ACT	ACC	2	GACTACCAA	2	FALSE	1	1	1	0	0	0	0	0	SARSCOV2_EPI_ISL_410721	ORF2	dNNdNS	1000	11	73.83333333333333	6	38.25	0.16608898542729	0.175985531846771	0.943764999794996	-0.00989654641948087	0.0485826451140259	0.0799327391751588	NaN	NaN	0.0865133864783915	0.908926074013515	493	0	507	0.507	0.493	0.986
ORF3a	all	ss13	185	CAA	ACC	AAA	2	TACCAAATT	2	FALSE	1.66666666666667	0.333333333333333	1	0	0	0	0	0	SARSCOV2_EPI_ISL_410721	ORF2	dNNdNS	1000	11	74.83333333333333	6	37.916666666666664	0.16360869705703	0.177731272847004	0.920539725149379	-0.0141225757899737	0.0460501799228654	0.0803217784928	NaN	NaN	0.0903280903054384	0.875759076149721	449	0	551	0.551	0.449	0.898
ORF3a	all	ss13	186	ATT	AAA	TTG	2	CAAATTGGT	2	FALSE	1.83333333333333	0.5	0.666666666666667	0	0	0	0	0	SARSCOV2_EPI_ISL_410721	ORF2	dNNdNS	1000	11	75.08333333333333	6	37.666666666666664	0.163000202065247	0.179063586735151	0.910292287992297	-0.0160633846699032	0.0489163688169371	0.0828674160469421	NaN	NaN	0.0910035094212706	0.859890226848265	435	0	565	0.565	0.435	0.87
ORF3a	all	ss13	187	GGT	TTG	GTG	2	ATTGGTGGT	2	FALSE	1.66666666666667	1	0.333333333333333	0	0	0	0	0	SARSCOV2_EPI_ISL_410721	ORF2	dNNdNS	1000	12	75	6	37.5	0.179963002222943	0.179963002222943	1	0	0.0511430903454686	0.0836898732891767	NaN	NaN	0.0919516734725898	1	513	0	487	0.487	0.513	0.974
ORF3a	all	ss13	188	GGT	GTG	GTT	2	GGTGGTTAT	2	FALSE	1	1	1	0	0	0	0	0	SARSCOV2_EPI_ISL_410721	ORF2	dNNdNS	1000	12	74.33333333333333	6	38.166666666666664	0.181789348152453	0.17641872921631	1.03044245336082	0.00537061893614302	0.0507398346570784	0.0779931263313202	NaN	NaN	0.0887418133945597	0.951741806938712	519	1	480	0.48	0.519	0.96
ORF3a	all	ss13	189	TAT	GTT	ATT	2	GGTTATTCT:GGTTATTTT	1:1	FALSE	1	1	1	0	0	0	0	0	SARSCOV2_EPI_ISL_410721	ORF2	dNNdNS	1000	13	75.5	6	37.666666666666664	0.195615152460455	0.179063586735151	1.09243401200148	0.0165515657253045	0.0532790580652569	0.080121192827766	NaN	NaN	0.0905650770529349	0.854987268921495	553	0	447	0.447	0.553	0.894
ORF3a	all	ss13	190	TCT	ATT	CTG	2	TATTCTGAG:TATTTTGAG	1:1	FALSE	1.25	0.75	1	0	0	0	1	0	SARSCOV2_EPI_ISL_410721	ORF2	dNNdNS	1000	14	77	6	36.833333333333336	0.20822380244871	0.18365333026498	1.13378724005864	0.0245704721837293	0.0524664172942207	0.0828398976430169	NaN	NaN	0.100606814955575	0.807058314897925	589	0	411	0.411	0.589	0.822
ORF3a	all	ss13	191	GAG	CTG	AGA	2	TCTGAGGAT:TTTGAGAAA	1:1	FALSE	1.5	0.333333333333333	1.16666666666667	0	0	0	0	0	SARSCOV2_EPI_ISL_410721	ORF2	dNNdNS	1000	14	76.58333333333333	5	37	0.209530707593171	0.149003021096613	1.40621784747111	0.0605276864965582	0.052255489788893	0.0759173136608142	NaN	NaN	0.083361248799255	0.467784206714474	772	0	228	0.228	0.772	0.456
ORF3a	all	ss13	192	AAA	AGA	AAT	2	GAGAAATGG:GAGGATAGG	1:1	TRUE	2.25	0.333333333333333	0.416666666666667	0	1	0	1	0	SARSCOV2_EPI_ISL_410721	ORF2	dNNdNS	1000	14	75.08333333333333	5	35.833333333333336	0.214375488522047	0.154389040653112	1.38854084211661	0.0599864478689356	0.0502283982338501	0.0760230860828791	NaN	NaN	0.087553341052179	0.49325448735246	765	1	234	0.234	0.765	0.468
ORF3a	all	ss13	193	AGG	AAT	GGC	2	AAATGGGAA:GATAGGCAC	1:1	FALSE	2.33333333333333	0.166666666666667	0.333333333333333	0.166666666666667	1	0	0	0	SARSCOV2_EPI_ISL_410721	ORF2	dNNdNS	1000	13	74.16666666666666	6	36.416666666666664	0.199643853662043	0.186038038359055	1.07313458808208	0.0136058153029877	0.0520050273603898	0.101166599674196	NaN	NaN	0.113024010991907	0.904182239977899	597	0	403	0.403	0.597	0.806
ORF3a	all	ss13	194	CAC	GGC	AAT	2	AGGCACTCA:TGGGAATCT	1:1	TRUE	1.66666666666667	0.333333333333333	1	0	1	0	1	0	SARSCOV2_EPI_ISL_410721	ORF2	dNNdNS	1000	12	73.83333333333333	7	36.75	0.183183742573707	0.219740343511106	0.833637281378189	-0.0365566009373982	0.049536157777591	0.111553467742478	NaN	NaN	0.126879193150993	0.773253871324762	384	0	616	0.616	0.384	0.768
ORF3a	all	ss13	195	TCA	AAT	CAG	2	CACTCAGGT:GAATCTGGA	1:1	FALSE	1	1	1	0	0	1	0	0	SARSCOV2_EPI_ISL_410721	ORF2	dNNdNS	1000	11	74.16666666666666	6	35.75	0.165253875289951	0.18998582171068	0.869822146736865	-0.024731946420729	0.0497811467340232	0.100639444476472	NaN	NaN	0.117523650965816	0.833322487706361	423	0	577	0.577	0.423	0.846
ORF3a	all	ss13	196	GGA	CAG	GAG	2	TCAGGTGTT:TCTGGAGTA	1:1	FALSE	1.33333333333333	1	0.666666666666667	0	0	1	0	0	SARSCOV2_EPI_ISL_410721	ORF2	dNNdNS	1000	11	75.33333333333333	6	35.25	0.162396234146618	0.193059006111768	0.841174091886711	-0.0306627719651506	0.0477535021210177	0.106994822488662	NaN	NaN	0.126426281982517	0.808365801554917	393	0	607	0.607	0.393	0.786
ORF3a	all	ss13	197	GTA	GAG	TAA	2	GGAGTAAAA:GGTGTTAAA	1:1	FALSE	1	1	1	0	0	0	0	0	SARSCOV2_EPI_ISL_410721	ORF2	dNNdNS	1000	11	76	6	34.916666666666664	0.160807403509091	0.195163947524611	0.823960601067535	-0.0343565440155196	0.0483092817411393	0.105164195007121	NaN	NaN	0.122073084112661	0.778371087159047	384	0	616	0.616	0.384	0.768
ORF3a	all	ss13	198	AAA	TAA	AAG	2	GTAAAAGAC:GTTAAAGAC	1:1	FALSE	2.16666666666667	0.333333333333333	0.5	0	0	0	0	0	SARSCOV2_EPI_ISL_410721	ORF2	dNNdNS	1000	11	77	6	34.583333333333336	0.158481820250405	0.19731556308439	0.803189661134959	-0.0388337428339852	0.046718491941793	0.102244200545925	NaN	NaN	0.122625662697545	0.751482416066096	386	1	613	0.613	0.386	0.772
ORF3a	all	ss13	199	GAC	AAG	ACT	2	AAAGACTAT:AAAGACTGT	1:1	FALSE	2.33333333333333	0.333333333333333	0.333333333333333	0	0	0	0	0	SARSCOV2_EPI_ISL_410721	ORF2	dNNdNS	1000	11	75.83333333333333	6	35.083333333333336	0.161201678172285	0.194105738514483	0.830483835284742	-0.0329040603421978	0.0470973010862012	0.104225929714768	NaN	NaN	0.122950102130409	0.788990870276051	393	0	607	0.607	0.393	0.786
ORF3a	all	ss13	200	TAT	ACT	ATG	2	GACTATGTC:GACTGTGTT	1:1	FALSE	1.25	0.75	1	0	1	0	0	0	SARSCOV2_EPI_ISL_410721	ORF2	dNNdNS	1000	11	75.66666666666667	6	35.083333333333336	0.161597898479986	0.194105738514483	0.832525095428484	-0.0325078400344967	0.0485979417583488	0.102386289221475	NaN	NaN	0.124655604286847	0.794261231016985	401	0	599	0.599	0.401	0.802
ORF3a	all	ss13	201	GTC	ATG	TCG	2	TATGTCGTT:TGTGTTGTA	1:1	FALSE	1.33333333333333	1	0.666666666666667	0	0	1	0	0	SARSCOV2_EPI_ISL_410721	ORF2	dNNdNS	1000	10	76.08333333333334	6	35.083333333333336	0.144502989596306	0.194105738514483	0.744455010460828	-0.0496027489181768	0.044311752698661	0.107964564886238	NaN	NaN	0.118836641015805	0.676383793551379	331	1	668	0.668	0.331	0.662
ORF3a	all	ss13	202	GTA	TCG	TAT	2	GTCGTTGTA:GTTGTATTA	1:1	FALSE	1.16666666666667	1	0.833333333333333	0	0	0	0	0	SARSCOV2_EPI_ISL_410721	ORF2	dNNdNS	1000	10	75.75000000000001	6	35.416666666666664	0.145204582995195	0.192023563619284	0.756181065794014	-0.0468189806240892	0.0439411368137772	0.100957846733713	NaN	NaN	0.119127084241798	0.694306855031958	330	1	669	0.669	0.33	0.66
ORF3a	all	ss13	203	GTA	TAT	TAC	2	GTATTACAC:GTTGTACAT	1:1	FALSE	1.66666666666667	0.666666666666667	0.166666666666667	0.5	0	0	0	0	SARSCOV2_EPI_ISL_410721	ORF2	dNNdNS	1000	10	75.58333333333334	6	35.583333333333336	0.145557948736739	0.190999228388671	0.762086579954858	-0.0454412796519319	0.0447085519590836	0.10604199955185	NaN	NaN	0.114319544355662	0.691003554022473	348	0	652	0.652	0.348	0.696
ORF3a	all	ss13	204	CAC	TAC	ACA	2	GTACATGGC:TTACACAGC	1:1	FALSE	1.66666666666667	0.333333333333333	1	0	0	1	0	0	SARSCOV2_EPI_ISL_410721	ORF2	dNNdNS	1000	10	75.25	6	36.083333333333336	0.14626988152442	0.187991098237596	0.778068126074532	-0.0417212167131764	0.0436523437820091	0.107973774040431	NaN	NaN	0.112518652893432	0.710791133924206	319	0	681	0.681	0.319	0.638
ORF3a	all	ss13	205	AGC	ACA	GCT	2	CACAGCTAC:CATGGCTAT	1:1	FALSE	1.83333333333333	0.666666666666667	0.5	0	0	0	1	0	SARSCOV2_EPI_ISL_410721	ORF2	dNNdNS	1000	10	74.83333333333333	6	35.833333333333336	0.147169682776295	0.189483161783181	0.776690030878293	-0.0423134790068855	0.0461833994714806	0.109017419738704	NaN	NaN	0.113574521584947	0.709474930661768	351	0	649	0.649	0.351	0.702
ORF3a	all	ss13	206	TAC	GCT	ACT	2	AGCTACTTC:GGCTATTTC	1:1	FALSE	1	1	1	0	0	1	0	0	SARSCOV2_EPI_ISL_410721	ORF2	dNNdNS	1000	10	74.33333333333333	5	36	0.148264213964023	0.15359580948451	0.965288144654596	-0.00533159552048651	0.0455204849596136	0.0851075949822006	NaN	NaN	0.107150505717365	0.960315231456283	530	0	470	0.47	0.53	0.94
ORF3a	all	ss13	207	TTC	ACT	TCA	2	TACTTCACT:TATTTCACC	1:1	FALSE	1.16666666666667	1	0.833333333333333	0	0	0	0	0	SARSCOV2_EPI_ISL_410721	ORF2	dNNdNS	1000	10	74.66666666666666	6	35.666666666666664	0.147532720684541	0.190491169998981	0.774485876092471	-0.0429584493144405	0.0456018111928633	0.100372853773283	NaN	NaN	0.117545625525961	0.714766631585868	389	0	611	0.611	0.389	0.778
ORF3a	all	ss13	208	ACC	TCA	CCG	2	TTCACCGAA:TTCACTTCA	1:1	FALSE	1	1	1	0	0	1	0	0	SARSCOV2_EPI_ISL_410721	ORF2	dNNdNS	1000	10	75.49999999999999	6	35.5	0.145735279379414	0.191510018856633	0.760979922875539	-0.0457747394772194	0.0449548294539642	0.104015073236916	NaN	NaN	0.122836502125367	0.70941066946439	341	0	659	0.659	0.341	0.682
ORF3a	all	ss13	209	GAA	CCG	AAG	2	ACCGAAGTT:ACTTCAGAT	1:1	FALSE	1.33333333333333	0.666666666666667	1	0	1	0	0	0	SARSCOV2_EPI_ISL_410721	ORF2	dNNdNS	1000	10	75.83333333333331	6	35.166666666666664	0.145028544735405	0.193580949501978	0.749188105071893	-0.0485524047665734	0.0461065433180308	0.101974113596669	NaN	NaN	0.122798375906789	0.692560166047681	342	0	658	0.658	0.342	0.684
ORF3a	all	ss13	210	GAT	AAG	ATT	2	GAAGTTTAC:TCAGATTAC	1:1	FALSE	2	0.666666666666667	0.333333333333333	0	1	0	0	0	SARSCOV2_EPI_ISL_410721	ORF2	dNNdNS	1000	9	76.16666666666666	6	34.5	0.128580042454815	0.197860943283853	0.649850548171871	-0.0692809008290377	0.0422615475928843	0.0998400791909828	NaN	NaN	0.119076316133996	0.560688391676366	286	0	714	0.714	0.286	0.572
ORF3a	all	ss13	211	TAC	ATT	ACT	2	GATTACTAC:GTTTACTAC	1:1	FALSE	1.5	1	0.5	0	0	0	0	0	SARSCOV2_EPI_ISL_410721	ORF2	dNNdNS	1000	8	76.83333333333333	6	34.5	0.112096321732094	0.197860943283853	0.566540924508174	-0.0857646215517595	0.0393194071164007	0.105684112762827	NaN	NaN	0.11835111644824	0.46865907685051	225	0	775	0.775	0.225	0.45
ORF3a	all	ss13	212	TAC	ACT	ACC	2	TACTACCAG	2	FALSE	1	1	1	0	0	0	0	0	SARSCOV2_EPI_ISL_410721	ORF2	dNNdNS	1000	9	78	6	34	0.125290563497375	0.20119798994601	0.622722739581025	-0.0759074264486349	0.0392619581501498	0.112239405131791	NaN	NaN	0.126452914044686	0.548318216294189	244	0	756	0.756	0.244	0.488
ORF3a	all	ss13	213	CAG	ACC	AGC	2	TACCAGCTG:TACCAGCTT	1:1	FALSE	1.66666666666667	0.333333333333333	1	0	0	0	0	0	SARSCOV2_EPI_ISL_410721	ORF2	dNNdNS	1000	9	78.5	6	33.5	0.124422507844916	0.20465023999998	0.607976359299299	-0.0802277321550646	0.0408089176845403	0.111918869309732	NaN	NaN	0.125797647386414	0.523634969803824	245	0	755	0.755	0.245	0.49
ORF3a	all	ss13	214	CTG	AGC	TGT	2	CAGCTGTAC:CAGCTTGAG	1:1	FALSE	1.5	1	0.333333333333333	0.166666666666667	0	1	0	0	SARSCOV2_EPI_ISL_410721	ORF2	dNNdNS	1000	9	78.83333333333333	6	32.833333333333336	0.123850470889023	0.209443067094397	0.591332396947772	-0.0855925962053742	0.0401002189522031	0.115487261727778	NaN	NaN	0.123872382266208	0.489581876592974	231	0	769	0.769	0.231	0.462
ORF3a	all	ss13	215	GAG	TGT	ACT	2	CTGTACTCA:CTTGAGTCT	1:1	FALSE	1.83333333333333	0.666666666666667	0.5	0	1	0	0	0	SARSCOV2_EPI_ISL_410721	ORF2	dNNdNS	1000	9	79	6	32.833333333333336	0.123566424807041	0.209443067094397	0.589976199839308	-0.0858766422873555	0.0398565281901699	0.112889808979713	NaN	NaN	0.125879408124092	0.495103905810267	248	1	751	0.751	0.248	0.496
ORF3a	all	ss13	216	TCA	ACT	CAA	2	GAGTCTACA:TACTCAACT	1:1	FALSE	1	1	1	0	0	1	0	0	SARSCOV2_EPI_ISL_410721	ORF2	dNNdNS	1000	8	79.83333333333334	6	32.333333333333336	0.107566557885163	0.213188653016244	0.504560427411523	-0.105622095131081	0.0377397856266313	0.116587619071221	NaN	NaN	0.120422915188496	0.380436130180893	180	0	820	0.82	0.18	0.36
ORF3a	all	ss13	217	ACA	CAA	CAC	2	TCAACTCAA:TCTACACAA	1:1	FALSE	1.33333333333333	1	0.666666666666667	0	0	1	0	0	SARSCOV2_EPI_ISL_410721	ORF2	dNNdNS	1000	8	81.50000000000001	6	31.333333333333332	0.105204990412841	0.221099655165484	0.475826117114927	-0.115894664752642	0.0362826272262972	0.118597770242792	NaN	NaN	0.133554585351883	0.385520247184306	150	0	850	0.85	0.15	0.3
ORF3a	all	ss13	218	CAA	CAC	AAA	2	ACACAAATT:ACTCAATTG	1:1	FALSE	2.16666666666667	0.333333333333333	0.5	0	0	0	0	0	SARSCOV2_EPI_ISL_410721	ORF2	dNNdNS	1000	8	81.33333333333336	6	31.5	0.105436462965892	0.219740343511106	0.479822964145695	-0.114303880545214	0.0351187305025093	0.125085820055237	NaN	NaN	0.130170324927738	0.379883957798033	148	0	852	0.852	0.148	0.296
ORF3a	all	ss13	219	ATT	AAA	TGA	2	CAAATTACT:CAATTGAGC	1:1	FALSE	1.33333333333333	1	0.5	0.166666666666667	1	0	0	0	SARSCOV2_EPI_ISL_410721	ORF2	dNNdNS	1000	8	79.66666666666669	6	32.5	0.107808568999606	0.211925228838758	0.508710405034559	-0.104116659839152	0.0369207960796013	0.12188473723355	NaN	NaN	0.126938785272042	0.412095509696473	179	0	821	0.821	0.179	0.358
ORF3a	all	ss13	220	ACT	TGA	CTA	2	ATTACTACA:TTGAGCACA	1:1	TRUE	1.83333333333333	0.666666666666667	0.5	0	1	1	0	0	SARSCOV2_EPI_ISL_410721	ORF2	dNNdNS	1000	7	78.83333333333336	6	33.5	0.0945068750198486	0.20465023999998	0.46179703976823	-0.110143364980132	0.0348853560807999	0.109932677601566	NaN	NaN	0.115402890734748	0.339868727605688	139	0	861	0.861	0.139	0.278
ORF3a	all	ss13	221	ACA	CTA	CAG	2	ACTACAGAC:AGCACAGAC	1:1	FALSE	1	1	1	0	0	0	0	0	SARSCOV2_EPI_ISL_410721	ORF2	dNNdNS	1000	6	77.66666666666669	6	34.33333333333333	0.0815281512006671	0.198960851821961	0.409769813780363	-0.117432700621294	0.0311486192777066	0.116682164167525	NaN	NaN	0.116248577465033	0.312406122993316	123	0	877	0.877	0.123	0.246
ORF3a	all	ss13	222	GAC	CAG	ACA	2	ACAGACACT	2	FALSE	2.33333333333333	0.333333333333333	0.333333333333333	0	0	0	0	0	SARSCOV2_EPI_ISL_410721	ORF2	dNNdNS	1000	6	77.33333333333336	6	34.66666666666666	0.081899468973744	0.196773198350618	0.416212521116886	-0.114873729376874	0.0325560078141007	0.110136160466539	NaN	NaN	0.116840541243328	0.325525400960609	123	0	877	0.877	0.123	0.246
ORF3a	all	ss13	223	ACT	ACA	CTG	2	GACACTGGT	2	FALSE	0.666666666666667	1	1.33333333333333	0	0	0	0	0	SARSCOV2_EPI_ISL_410721	ORF2	dNNdNS	1000	6	76.6666666666667	6	35.33333333333333	0.0826523551002107	0.19253988513586	0.429273940004116	-0.10988753003565	0.0313471825220255	0.105993273136467	NaN	NaN	0.111562585650789	0.32463118977325	136	0	864	0.864	0.136	0.272
ORF3a	all	ss13	224	GGT	CTG	GTA	2	ACTGGTATT:ACTGGTGTT	1:1	FALSE	1	1	1	0	0	0	0	0	SARSCOV2_EPI_ISL_410721	ORF2	dNNdNS	1000	6	77.00000000000003	6	35	0.0822741879423183	0.194633396613813	0.422713621473527	-0.112359208671495	0.0341611272119175	0.101984613196507	NaN	NaN	0.115106601274406	0.328999177024	135	0	865	0.865	0.135	0.27
ORF3a	all	ss13	225	ATT	GTA	TTG	2	GGTATTGAA:GGTGTTGAA	1:1	FALSE	0.916666666666667	0.75	1.33333333333333	0	0	0	1	0	SARSCOV2_EPI_ISL_410721	ORF2	dNNdNS	1000	6	77.50000000000003	6	34.5	0.0817133878414161	0.197860943283853	0.412983919338691	-0.116147555442437	0.0322133295451101	0.106209661442122	NaN	NaN	0.121642084724018	0.339663491968061	127	0	873	0.873	0.127	0.254
ORF3a	all	ss13	226	GAA	TTG	AAA	2	ATTGAAAAT:GTTGAACAT	1:1	FALSE	2.16666666666667	0.333333333333333	0.5	0	0	0	0	0	SARSCOV2_EPI_ISL_410721	ORF2	dNNdNS	1000	6	78.25000000000003	5	33.833333333333336	0.0808863909048056	0.164591833676269	0.491436234095908	-0.0837054427714631	0.0319085987369561	0.103971772873935	NaN	NaN	0.106470569590978	0.43175978364342	202	0	798	0.798	0.202	0.404
ORF3a	all	ss13	227	AAT	AAA	ATG	2	GAAAATGCT:GAACATGTA	1:1	FALSE	2.33333333333333	0.333333333333333	0.333333333333333	0	1	0	0	0	SARSCOV2_EPI_ISL_410721	ORF2	dNNdNS	NA	NA	NA	NA	NA	NA	NA	NA	NA	NA	NA	NA	NA	NA	NA	NA	NA	NA	NA	NA	NA
ORF3a	all	ss13	228	GCT	ATG	CTA	2	AATGCTACA:CATGTAACT	1:1	TRUE	1.66666666666667	1	0.333333333333333	0	0	1	1	0	SARSCOV2_EPI_ISL_410721	ORF2	dNNdNS	NA	NA	NA	NA	NA	NA	NA	NA	NA	NA	NA	NA	NA	NA	NA	NA	NA	NA	NA	NA	NA
ORF3a	all	ss13	229	ACA	CTA	CAT	2	GCTACATTC:GTAACTTTC	1:1	FALSE	1	1	1	0	0	1	0	0	SARSCOV2_EPI_ISL_410721	ORF2	dNNdNS	NA	NA	NA	NA	NA	NA	NA	NA	NA	NA	NA	NA	NA	NA	NA	NA	NA	NA	NA	NA	NA
ORF3a	all	ss13	230	TTC	CAT	TCT	2	ACATTCTTC:ACTTTCTTC	1:1	FALSE	2	0.333333333333333	0.666666666666667	0	0	0	0	0	SARSCOV2_EPI_ISL_410721	ORF2	dNNdNS	NA	NA	NA	NA	NA	NA	NA	NA	NA	NA	NA	NA	NA	NA	NA	NA	NA	NA	NA	NA	NA
ORF3a	all	ss13	231	TTC	TCT	TCA	2	TTCTTCATC	2	FALSE	1	1	1	0	0	0	0	0	SARSCOV2_EPI_ISL_410721	ORF2	dNNdNS	NA	NA	NA	NA	NA	NA	NA	NA	NA	NA	NA	NA	NA	NA	NA	NA	NA	NA	NA	NA	NA
ORF3a	all	ss13	232	ATC	TCA	TCT	2	TTCATCTAC:TTCATCTTT	1:1	FALSE	1.33333333333333	0.666666666666667	1	0	0	0	0	0	SARSCOV2_EPI_ISL_410721	ORF2	dNNdNS	NA	NA	NA	NA	NA	NA	NA	NA	NA	NA	NA	NA	NA	NA	NA	NA	NA	NA	NA	NA	NA
ORF3a	all	ss13	233	TAC	TCT	ACA	2	ATCTACAAT:ATCTTTAAC	1:1	TRUE	0.833333333333333	1	1.16666666666667	0	1	1	0	0	SARSCOV2_EPI_ISL_410721	ORF2	dNNdNS	NA	NA	NA	NA	NA	NA	NA	NA	NA	NA	NA	NA	NA	NA	NA	NA	NA	NA	NA	NA	NA
ORF3a	all	ss13	234	AAC	ACA	ACA	2	TACAATAAA:TTTAACAAG	1:1	FALSE	2	0.333333333333333	0.666666666666667	0	0	1	0	0	SARSCOV2_EPI_ISL_410721	ORF2	dNNdNS	NA	NA	NA	NA	NA	NA	NA	NA	NA	NA	NA	NA	NA	NA	NA	NA	NA	NA	NA	NA	NA
ORF3a	all	ss13	235	AAA	ACA	AAA	2	AACAAGCTT:AATAAAATC	1:1	FALSE	1.91666666666667	0.333333333333333	0.75	0	0	1	0	0	SARSCOV2_EPI_ISL_410721	ORF2	dNNdNS	NA	NA	NA	NA	NA	NA	NA	NA	NA	NA	NA	NA	NA	NA	NA	NA	NA	NA	NA	NA	NA
ORF3a	all	ss13	236	ATC	AAA	TCG	2	AAAATCGTA:AAGCTTGTT	1:1	TRUE	1.75	0.75	0.5	0	1	1	0	0	SARSCOV2_EPI_ISL_410721	ORF2	dNNdNS	NA	NA	NA	NA	NA	NA	NA	NA	NA	NA	NA	NA	NA	NA	NA	NA	NA	NA	NA	NA	NA
ORF3a	all	ss13	237	GTA	TCG	TAG	2	ATCGTAGAT:CTTGTTAAA	1:1	FALSE	1	1	1	0	0	0	0	0	SARSCOV2_EPI_ISL_410721	ORF2	dNNdNS	NA	NA	NA	NA	NA	NA	NA	NA	NA	NA	NA	NA	NA	NA	NA	NA	NA	NA	NA	NA	NA
ORF3a	all	ss13	238	AAA	TAG	AAG	2	GTAGATGAG:GTTAAAGAC	1:1	FALSE	2.16666666666667	0.333333333333333	0.5	0	1	0	0	0	SARSCOV2_EPI_ISL_410721	ORF2	dNNdNS	NA	NA	NA	NA	NA	NA	NA	NA	NA	NA	NA	NA	NA	NA	NA	NA	NA	NA	NA	NA	NA
ORF3a	all	ss13	239	GAC	AAG	ACC	2	AAAGACCCA:GATGAGCCC	1:1	FALSE	2.5	0.333333333333333	0.166666666666667	0	1	0	0	0	SARSCOV2_EPI_ISL_410721	ORF2	dNNdNS	NA	NA	NA	NA	NA	NA	NA	NA	NA	NA	NA	NA	NA	NA	NA	NA	NA	NA	NA	NA	NA
ORF3a	all	ss13	240	CCA	ACC	CA-	1	GACCCA---:GAGCCCGAA	1:1	FALSE	0.833333333333333	0.5	1.16666666666667	0.5	0	0	0	1	SARSCOV2_EPI_ISL_410721	ORF2	dNNdNS	NA	NA	NA	NA	NA	NA	NA	NA	NA	NA	NA	NA	NA	NA	NA	NA	NA	NA	NA	NA	NA
ORF3a	all	ss13	241	---	CCG	AAG	1	CCA---CCG:CCCGAAGAA	1:1	FALSE	NA	NA	NA	NA	NA	NA	NA	NA	SARSCOV2_EPI_ISL_410721	ORF2	dNNdNS	NA	NA	NA	NA	NA	NA	NA	NA	NA	NA	NA	NA	NA	NA	NA	NA	NA	NA	NA	NA	NA
ORF3a	all	ss13	242	CCG	--C	AAC	1	---CCGAAT:GAAGAACAT	1:1	TRUE	1.33333333333333	0.666666666666667	1	0	0	1	2	0	SARSCOV2_EPI_ISL_410721	ORF2	dNNdNS	NA	NA	NA	NA	NA	NA	NA	NA	NA	NA	NA	NA	NA	NA	NA	NA	NA	NA	NA	NA	NA
ORF3a	all	ss13	243	AAT	AAC	ATG	2	CCGAATGTG:GAACATGTC	1:1	FALSE	2	0.333333333333333	0.666666666666667	0	0	0	1	0	SARSCOV2_EPI_ISL_410721	ORF2	dNNdNS	NA	NA	NA	NA	NA	NA	NA	NA	NA	NA	NA	NA	NA	NA	NA	NA	NA	NA	NA	NA	NA
ORF3a	all	ss13	244	GTC	ATG	TCC	2	AATGTGCAA:CATGTCCAA	1:1	FALSE	2	1	0	0	0	1	0	0	SARSCOV2_EPI_ISL_410721	ORF2	dNNdNS	NA	NA	NA	NA	NA	NA	NA	NA	NA	NA	NA	NA	NA	NA	NA	NA	NA	NA	NA	NA	NA
ORF3a	all	ss13	245	CAA	TCC	AAA	2	GTCCAAATT:GTGCAAATA	1:1	FALSE	2.16666666666667	0.333333333333333	0.5	0	0	0	0	0	SARSCOV2_EPI_ISL_410721	ORF2	dNNdNS	NA	NA	NA	NA	NA	NA	NA	NA	NA	NA	NA	NA	NA	NA	NA	NA	NA	NA	NA	NA	NA
ORF3a	all	ss13	246	ATA	AAA	TAC	2	CAAATACAC:CAAATTCAC	1:1	FALSE	2	0.666666666666667	0.333333333333333	0	0	1	0	0	SARSCOV2_EPI_ISL_410721	ORF2	dNNdNS	NA	NA	NA	NA	NA	NA	NA	NA	NA	NA	NA	NA	NA	NA	NA	NA	NA	NA	NA	NA	NA
ORF3a	all	ss13	247	CAC	TAC	ACA	2	ATACACACA:ATTCACACA	1:1	FALSE	2	0.333333333333333	0.666666666666667	0	0	0	0	0	SARSCOV2_EPI_ISL_410721	ORF2	dNNdNS	NA	NA	NA	NA	NA	NA	NA	NA	NA	NA	NA	NA	NA	NA	NA	NA	NA	NA	NA	NA	NA
ORF3a	all	ss13	248	ACA	ACA	CAA	2	CACACAATC	2	FALSE	1	1	1	0	0	0	0	0	SARSCOV2_EPI_ISL_410721	ORF2	dNNdNS	NA	NA	NA	NA	NA	NA	NA	NA	NA	NA	NA	NA	NA	NA	NA	NA	NA	NA	NA	NA	NA
ORF3a	all	ss13	249	ATC	CAA	TCG	2	ACAATCGAC	2	FALSE	2.16666666666667	0.5	0.333333333333333	0	0	0	0	0	SARSCOV2_EPI_ISL_410721	ORF2	dNNdNS	NA	NA	NA	NA	NA	NA	NA	NA	NA	NA	NA	NA	NA	NA	NA	NA	NA	NA	NA	NA	NA
ORF3a	all	ss13	250	GAC	TCG	ACG	2	ATCGACGGC:ATCGACGGT	1:1	FALSE	1.66666666666667	0.333333333333333	1	0	0	0	0	0	SARSCOV2_EPI_ISL_410721	ORF2	dNNdNS	NA	NA	NA	NA	NA	NA	NA	NA	NA	NA	NA	NA	NA	NA	NA	NA	NA	NA	NA	NA	NA
ORF3a	all	ss13	251	GGC	ACG	GCT	2	GACGGCTCT:GACGGTTCA	1:1	FALSE	1	1	1	0	0	1	0	0	SARSCOV2_EPI_ISL_410721	ORF2	dNNdNS	NA	NA	NA	NA	NA	NA	NA	NA	NA	NA	NA	NA	NA	NA	NA	NA	NA	NA	NA	NA	NA
ORF3a	all	ss13	252	TCA	GCT	CAT	2	GGCTCTTCA:GGTTCATCC	1:1	FALSE	1	1	1	0	0	1	0	0	SARSCOV2_EPI_ISL_410721	ORF2	dNNdNS	NA	NA	NA	NA	NA	NA	NA	NA	NA	NA	NA	NA	NA	NA	NA	NA	NA	NA	NA	NA	NA
ORF3a	all	ss13	253	TCA	CAT	CAG	2	TCATCCGGA:TCTTCAGGA	1:1	FALSE	1.33333333333333	1	0.666666666666667	0	0	1	0	0	SARSCOV2_EPI_ISL_410721	ORF2	dNNdNS	NA	NA	NA	NA	NA	NA	NA	NA	NA	NA	NA	NA	NA	NA	NA	NA	NA	NA	NA	NA	NA
ORF3a	all	ss13	254	GGA	CAG	GAG	2	TCAGGAGTT:TCCGGAGTT	1:1	FALSE	1.25	1	0.75	0	0	0	0	0	SARSCOV2_EPI_ISL_410721	ORF2	dNNdNS	NA	NA	NA	NA	NA	NA	NA	NA	NA	NA	NA	NA	NA	NA	NA	NA	NA	NA	NA	NA	NA
ORF3a	all	ss13	255	GTT	GAG	TTG	2	GGAGTTGCT:GGAGTTGTT	1:1	FALSE	1.33333333333333	1	0.666666666666667	0	0	0	0	0	SARSCOV2_EPI_ISL_410721	ORF2	dNNdNS	NA	NA	NA	NA	NA	NA	NA	NA	NA	NA	NA	NA	NA	NA	NA	NA	NA	NA	NA	NA	NA
ORF3a	all	ss13	256	GCT	TTG	CTA	2	GTTGCTAAT:GTTGTTAAT	1:1	FALSE	1.33333333333333	1	0.666666666666667	0	0	0	1	0	SARSCOV2_EPI_ISL_410721	ORF2	dNNdNS	NA	NA	NA	NA	NA	NA	NA	NA	NA	NA	NA	NA	NA	NA	NA	NA	NA	NA	NA	NA	NA
ORF3a	all	ss13	257	AAT	CTA	ATC	2	GCTAATCCA:GTTAATCCA	1:1	FALSE	2	0.333333333333333	0.666666666666667	0	0	0	0	0	SARSCOV2_EPI_ISL_410721	ORF2	dNNdNS	NA	NA	NA	NA	NA	NA	NA	NA	NA	NA	NA	NA	NA	NA	NA	NA	NA	NA	NA	NA	NA
ORF3a	all	ss13	258	CCA	ATC	CAG	2	AATCCAGCA	2	FALSE	1.33333333333333	1	0.666666666666667	0	0	0	0	0	SARSCOV2_EPI_ISL_410721	ORF2	dNNdNS	NA	NA	NA	NA	NA	NA	NA	NA	NA	NA	NA	NA	NA	NA	NA	NA	NA	NA	NA	NA	NA
ORF3a	all	ss13	259	GCA	CAG	CAA	2	CCAGCAATG	2	FALSE	1.66666666666667	1	0.333333333333333	0	0	0	0	0	SARSCOV2_EPI_ISL_410721	ORF2	dNNdNS	NA	NA	NA	NA	NA	NA	NA	NA	NA	NA	NA	NA	NA	NA	NA	NA	NA	NA	NA	NA	NA
ORF3a	all	ss13	260	ATG	CAA	TGG	2	GCAATGGAA:GCAATGGAT	1:1	FALSE	2.66666666666667	0	0.333333333333333	0	0	0	0	0	SARSCOV2_EPI_ISL_410721	ORF2	dNNdNS	NA	NA	NA	NA	NA	NA	NA	NA	NA	NA	NA	NA	NA	NA	NA	NA	NA	NA	NA	NA	NA
ORF3a	all	ss13	261	GAA	TGG	AAC	2	ATGGAACCA:ATGGATCCA	1:1	FALSE	2.66666666666667	0.333333333333333	0	0	1	0	0	0	SARSCOV2_EPI_ISL_410721	ORF2	dNNdNS	NA	NA	NA	NA	NA	NA	NA	NA	NA	NA	NA	NA	NA	NA	NA	NA	NA	NA	NA	NA	NA
ORF3a	all	ss13	262	CCA	AAC	CAA	2	GAACCAATT:GATCCAATT	1:1	FALSE	1.5	1	0.5	0	0	0	0	0	SARSCOV2_EPI_ISL_410721	ORF2	dNNdNS	NA	NA	NA	NA	NA	NA	NA	NA	NA	NA	NA	NA	NA	NA	NA	NA	NA	NA	NA	NA	NA
ORF3a	all	ss13	263	ATT	CAA	TTT	2	CCAATTTAT	2	FALSE	2	0.666666666666667	0.333333333333333	0	0	0	0	0	SARSCOV2_EPI_ISL_410721	ORF2	dNNdNS	NA	NA	NA	NA	NA	NA	NA	NA	NA	NA	NA	NA	NA	NA	NA	NA	NA	NA	NA	NA	NA
ORF3a	all	ss13	264	TAT	TTT	ATG	2	ATTTATGAT	2	FALSE	1.66666666666667	1	0.333333333333333	0	0	0	0	0	SARSCOV2_EPI_ISL_410721	ORF2	dNNdNS	NA	NA	NA	NA	NA	NA	NA	NA	NA	NA	NA	NA	NA	NA	NA	NA	NA	NA	NA	NA	NA
ORF3a	all	ss13	265	GAT	ATG	ATG	2	TATGATGAA:TATGATGAG	1:1	FALSE	2.66666666666667	0.333333333333333	0	0	0	0	0	0	SARSCOV2_EPI_ISL_410721	ORF2	dNNdNS	NA	NA	NA	NA	NA	NA	NA	NA	NA	NA	NA	NA	NA	NA	NA	NA	NA	NA	NA	NA	NA
ORF3a	all	ss13	266	GAA	ATG	AAC	2	GATGAACCG:GATGAGCCG	1:1	FALSE	2.66666666666667	0.333333333333333	0	0	0	1	0	0	SARSCOV2_EPI_ISL_410721	ORF2	dNNdNS	NA	NA	NA	NA	NA	NA	NA	NA	NA	NA	NA	NA	NA	NA	NA	NA	NA	NA	NA	NA	NA
ORF3a	all	ss13	267	CCG	AAC	CGA	2	GAACCGACG:GAGCCGACG	1:1	FALSE	1.16666666666667	1	0.833333333333333	0	0	0	0	0	SARSCOV2_EPI_ISL_410721	ORF2	dNNdNS	NA	NA	NA	NA	NA	NA	NA	NA	NA	NA	NA	NA	NA	NA	NA	NA	NA	NA	NA	NA	NA
ORF3a	all	ss13	268	ACG	CGA	CGA	2	CCGACGACG	2	FALSE	0.5	1	1.5	0	0	0	0	0	SARSCOV2_EPI_ISL_410721	ORF2	dNNdNS	NA	NA	NA	NA	NA	NA	NA	NA	NA	NA	NA	NA	NA	NA	NA	NA	NA	NA	NA	NA	NA
ORF3a	all	ss13	269	ACG	CGA	CGA	2	ACGACGACT	2	FALSE	0.5	1	1.5	0	0	0	0	0	SARSCOV2_EPI_ISL_410721	ORF2	dNNdNS	NA	NA	NA	NA	NA	NA	NA	NA	NA	NA	NA	NA	NA	NA	NA	NA	NA	NA	NA	NA	NA
ORF3a	all	ss13	270	ACT	CGA	CTA	2	ACGACTACT	2	FALSE	0.666666666666667	1	1.33333333333333	0	0	0	0	0	SARSCOV2_EPI_ISL_410721	ORF2	dNNdNS	NA	NA	NA	NA	NA	NA	NA	NA	NA	NA	NA	NA	NA	NA	NA	NA	NA	NA	NA	NA	NA
ORF3a	all	ss13	271	ACT	CTA	CTA	2	ACTACTAGC	2	FALSE	0.666666666666667	1	1.33333333333333	0	0	0	0	0	SARSCOV2_EPI_ISL_410721	ORF2	dNNdNS	NA	NA	NA	NA	NA	NA	NA	NA	NA	NA	NA	NA	NA	NA	NA	NA	NA	NA	NA	NA	NA
ORF3a	all	ss13	272	AGC	CTA	GCG	2	ACTAGCGTG	2	FALSE	1.66666666666667	0.333333333333333	1	0	0	0	0	0	SARSCOV2_EPI_ISL_410721	ORF2	dNNdNS	NA	NA	NA	NA	NA	NA	NA	NA	NA	NA	NA	NA	NA	NA	NA	NA	NA	NA	NA	NA	NA
ORF3a	all	ss13	273	GTG	GCG	TGC	2	AGCGTGCCT	2	FALSE	1	1	1	0	0	0	0	0	SARSCOV2_EPI_ISL_410721	ORF2	dNNdNS	NA	NA	NA	NA	NA	NA	NA	NA	NA	NA	NA	NA	NA	NA	NA	NA	NA	NA	NA	NA	NA
ORF3a	all	ss13	274	CCT	TGC	CTT	2	GTGCCTTTG	2	FALSE	1.5	1	0.5	0	0	0	0	0	SARSCOV2_EPI_ISL_410721	ORF2	dNNdNS	NA	NA	NA	NA	NA	NA	NA	NA	NA	NA	NA	NA	NA	NA	NA	NA	NA	NA	NA	NA	NA
ORF3a	all	ss13	275	TTG	CTT	TGT	2	CCTTTGTAA	2	FALSE	1.66666666666667	0.333333333333333	0.666666666666667	0.333333333333333	0	0	0	0	SARSCOV2_EPI_ISL_410721	ORF2	dNNdNS	NA	NA	NA	NA	NA	NA	NA	NA	NA	NA	NA	NA	NA	NA	NA	NA	NA	NA	NA	NA	NA
ORF3a	all	ss13	2	GAT	TGG	ATT	2	ATGGATTTG	2	FALSE	2.66666666666667	0.333333333333333	0	0	0	0	0	0	SARSCOV2_FJ588686.1	ORF2	dNNdNS	1000	6	72.16666666666669	4	33.666666666666664	0.0881207952860292	0.129351945263207	0.681248319124383	-0.0412311499771781	0.0447140276794322	0.0710809280091804	NaN	NaN	0.0763081273205536	0.588973272054884	294	0	706	0.706	0.294	0.588
ORF3a	all	ss13	3	TTG	ATT	TGT	2	GATTTGTTT	2	FALSE	2	0.333333333333333	0.333333333333333	0.333333333333333	0	0	0	0	SARSCOV2_FJ588686.1	ORF2	dNNdNS	1000	6	71.50000000000001	5	33.99999999999999	0.088993157850987	0.163690174515013	0.543668293559212	-0.0746970166640264	0.0429014142930561	0.084222586372437	NaN	NaN	0.0923713130412969	0.418710551292437	182	0	818	0.818	0.182	0.364
ORF3a	all	ss13	4	TTT	TGT	TTA	2	TTGTTTATG	2	FALSE	1.16666666666667	1	0.833333333333333	0	0	0	0	0	SARSCOV2_FJ588686.1	ORF2	dNNdNS	1000	6	70.83333333333334	5	34.33333333333333	0.0898829861073045	0.161916285324778	0.555120109919848	-0.0720332992174739	0.0425367399736914	0.0777896491970491	NaN	NaN	0.0878269005452143	0.412117188398879	183	0	817	0.817	0.183	0.366
ORF3a	all	ss13	5	ATG	TTA	TGA	2	TTTATGAGA:TTTATGAGT	1:1	FALSE	0.666666666666667	0	0.333333333333333	0	0	0	0	0	SARSCOV2_FJ588686.1	ORF2	dNNdNS	1000	6	71	5	34.166666666666664	0.089658862987337	0.162798378928371	0.550735600547877	-0.0731395159410336	0.043565430784196	0.0831555169487258	NaN	NaN	0.0906428156610437	0.419725192263869	203	0	797	0.797	0.203	0.406
ORF3a	all	ss13	6	AGA	TGA	GAT	2	ATGAGATTT:ATGAGTATT	1:1	FALSE	1.66666666666667	0.333333333333333	0	0	1	0	0	0	SARSCOV2_FJ588686.1	ORF2	dNNdNS	1000	6	71.33333333333333	5	34.83333333333333	0.089213957146024	0.159326652781303	0.559943710538387	-0.0701126956352791	0.0426572082671878	0.0836850828356558	NaN	NaN	0.0893573236277025	0.432668836826957	193	0	807	0.807	0.193	0.386
ORF3a	all	ss13	7	ATT	GAT	TTT	2	AGATTTTTT:AGTATTTTC	1:1	FALSE	1.83333333333333	0.5	0.666666666666667	0	1	0	0	0	SARSCOV2_FJ588686.1	ORF2	dNNdNS	1000	5	72	5	35.166666666666664	0.0728728113402358	0.157645932730055	0.462256209711541	-0.0847731213898191	0.0397946042658403	0.0782328145768353	NA	NA	0.0890926598588822	0.341342329139741	133	0	867	0.867	0.133	0.266
ORF3a	all	ss13	8	TTC	TTT	TCA	2	ATTTTCACG:TTTTTTACT	1:1	FALSE	1.5	1	0.5	0	0	1	0	0	SARSCOV2_FJ588686.1	ORF2	dNNdNS	1000	4	72.58333333333333	5	34.74999999999999	0.0572387314369155	0.15975246858483	0.358296381545562	-0.102513737147914	0.0369179928001006	0.082291755533642	NaN	NaN	0.0811213575443289	0.206334725850391	68	0	932	0.932	0.068	0.136
ORF3a	all	ss13	9	ACG	TCA	CGC	2	TTCACGCTC:TTTACTCTT	1:1	FALSE	1.33333333333333	1	0.666666666666667	0	0	1	0	0	SARSCOV2_FJ588686.1	ORF2	dNNdNS	1000	4	73.41666666666666	5	34.58333333333333	0.0565638983071325	0.160610991304224	0.352179498101665	-0.104047092997091	0.0375381011168494	0.0806145568029952	NA	NA	0.0892204785855986	0.243541879631586	95	0	905	0.905	0.095	0.19
ORF3a	all	ss13	10	CTC	CGC	TCG	2	ACGCTCGGA:ACTCTTAGA	1:1	FALSE	0.833333333333333	1	1.16666666666667	0	0	1	0	0	SARSCOV2_FJ588686.1	ORF2	dNNdNS	1000	4	72.91666666666667	5	35.08333333333333	0.0569668741816512	0.158062767299148	0.360406660942713	-0.101095893117497	0.0352279204635009	0.0806838472499074	NA	NA	0.0828556431939793	0.222409938075467	69	0	931	0.931	0.069	0.138
ORF3a	all	ss13	11	AGA	TCG	GAT	2	CTCGGATCA:CTTAGATCA	1:1	FALSE	1.33333333333333	0.916666666666667	0.75	0	0	0	1	0	SARSCOV2_FJ588686.1	ORF2	dNNdNS	1000	4	73.08333333333333	6	34.916666666666664	0.0568319121182793	0.195163947524611	0.291200874132312	-0.138332035406332	0.0361697120786439	0.0943844151045694	0.372560121483039	0.434437247866924	0.0911738808100254	0.129207826628064	37	1	962	0.962	0.037	0.074
ORF3a	all	ss13	12	TCA	GAT	CAA	2	AGATCAATT:GGATCAATC	1:1	FALSE	0.666666666666667	1	0.333333333333333	0	0	0	0	0	SARSCOV2_FJ588686.1	ORF2	dNNdNS	1000	4	73.41666666666667	5	35.166666666666664	0.0565638983071325	0.157645932730055	0.358803410450111	-0.101082034422922	0.0364072055965063	0.0766520080570167	NaN	NaN	0.0835663675926744	0.226431700650649	95	1	904	0.904	0.095	0.19
ORF3a	all	ss13	13	ATC	CAA	TCA	2	TCAATCACA:TCAATTACT	1:1	FALSE	1.5	1	0.5	0	0	1	0	0	SARSCOV2_FJ588686.1	ORF2	dNNdNS	1000	4	73.41666666666667	6	35.166666666666664	0.0565638983071325	0.193580949501978	0.292197648852603	-0.137017051194846	0.0364114081374859	0.0917453600102764	NaN	NaN	0.0933645956070327	0.142226967117244	41	0	959	0.959	0.041	0.082
ORF3a	all	ss13	14	ACA	TCA	CAC	2	ATCACACGT:ATTACTGCA	1:1	FALSE	1.16666666666667	1	0.833333333333333	0	0	1	0	0	SARSCOV2_FJ588686.1	ORF2	dNNdNS	1000	4	73.08333333333334	6	34.99999999999999	0.0568319121182793	0.194633396613814	0.291994658198581	-0.137801484495534	0.0357312808808038	0.0900958768267017	NaN	NaN	0.0956543041752542	0.149692123697608	47	0	953	0.953	0.047	0.094
ORF3a	all	ss13	15	CGT	CAC	CAC	2	ACACGTCAA:ACTGCACAG	1:1	TRUE	1.33333333333333	1	0.666666666666667	0	2	1	0	0	SARSCOV2_FJ588686.1	ORF2	dNNdNS	1000	4	73.58333333333334	6	34.49999999999999	0.0564308375631679	0.197860943283853	0.285204531155053	-0.141430105720685	0.0368330842765522	0.0942197616850218	NaN	NaN	0.0991866032110298	0.153897418410028	45	0	955	0.955	0.045	0.09
ORF3a	all	ss13	16	CAA	CAC	AAC	2	CGTCAACCG:GCACAGCCA	1:1	FALSE	2.16666666666667	0.333333333333333	0.5	0	0	1	0	0	SARSCOV2_FJ588686.1	ORF2	dNNdNS	1000	2	73.25000000000001	6	34.83333333333333	0.0278131522748419	0.195697415235261	0.142123247981614	-0.167884262960419	0.020070133044967	0.0906229202355151	0.154933971902465	0.358977627968267	0.0911299802896508	0.0654384986981293	5	1	994	0.994	0.005	0.01
ORF3a	all	ss13	17	CCA	AAC	CAG	2	CAACCGAGT:CAGCCAGTA	1:1	FALSE	1.41666666666667	1	0.583333333333333	0	0	1	0	0	SARSCOV2_FJ588686.1	ORF2	dNNdNS	1000	2	73.08333333333334	7	34.99999999999999	0.0278777737612569	0.23261619622788	0.119844508737245	-0.204738422466623	0.0195897723467287	0.0998595935525439	0.118456959151539	0.311675042668676	0.10504093345198	0.0512799156405489	0	0	1000	1	0	0.001
ORF3a	all	ss13	18	AGT	CAG	GTA	2	CCAGTAAAA:CCGAGTAAG	1:1	FALSE	2	0.333333333333333	0.666666666666667	0	0	0	1	0	SARSCOV2_FJ588686.1	ORF2	dNNdNS	1000	2	73.58333333333334	7	35.166666666666664	0.0276848040229394	0.231324762417615	0.11967937947326	-0.203639958394675	0.0198130398478815	0.104477680347428	0.112464196392516	0.287258317252499	0.106976702914235	0.0569633871644318	4	0	996	0.996	0.004	0.008
ORF3a	all	ss13	19	AAA	GTA	AAA	2	AGTAAGATT:GTAAAAATT	1:1	FALSE	1.41666666666667	0.333333333333333	1.25	0	0	1	0	0	SARSCOV2_FJ588686.1	ORF2	dNNdNS	1000	2	73.41666666666667	6	34.916666666666664	0.0277488297186241	0.195163947524611	0.142182150292512	-0.167415117805987	0.0193357232432113	0.0916921775387167	NA	NA	0.0887806999582567	0.0593333397957667	4	0	996	0.996	0.004	0.008
ORF3a	all	ss13	20	ATT	AAA	TTG	2	AAAATTGAC:AAGATTGAA	1:1	FALSE	1.83333333333333	0.5	0.666666666666667	0	0	0	0	0	SARSCOV2_FJ588686.1	ORF2	dNNdNS	1000	2	74.33333333333333	6	34.33333333333333	0.027400307499342	0.198960851821961	0.137717079759294	-0.171560544322619	0.0196785462929002	0.0991586031218646	NA	NA	0.091648985313146	0.06121619905807	4	0	996	0.996	0.004	0.008
ORF3a	all	ss13	21	GAA	TTG	AAA	2	ATTGAAAAT:ATTGACAAT	1:1	FALSE	2.25	0.333333333333333	0.416666666666667	0	1	0	0	0	SARSCOV2_FJ588686.1	ORF2	dNNdNS	1000	2	74.16666666666667	6	34.666666666666664	0.0274630224286674	0.196773198350618	0.139566885423759	-0.169310175921951	0.0197445642507812	0.0942360468887927	NA	NA	0.0889798526865719	0.0570676562064132	0	0	1000	1	0	0.001
ORF3a	all	ss13	22	AAT	AAA	ATG	2	GAAAATGCT:GACAATGCT	1:1	FALSE	2	0.333333333333333	0.666666666666667	0	0	0	0	0	SARSCOV2_FJ588686.1	ORF2	dNNdNS	1000	1	73.58333333333334	6	34.416666666666664	0.0137146678675636	0.198409364312814	0.0691230875874434	-0.18469469644525	0.0140345364695322	0.0951066066309999	NA	NA	0.0890211635183054	0.0380117550839894	0	1	999	0.999	0	0.001
ORF3a	all	ss13	23	GCT	ATG	CTC	2	AATGCTCTT:AATGCTTCT	1:1	FALSE	2	1	0	0	0	0	0	0	SARSCOV2_FJ588686.1	ORF2	dNNdNS	1000	1	72.58333333333334	6	34.74999999999999	0.0139053809368069	0.196233824001589	0.0708612850386807	-0.182328443064782	0.0139475757327547	0.0918967841862252	NA	NA	0.0882982829369492	0.0389310498253892	0	2	998	0.998	0	0.001
ORF3a	all	ss13	24	CTT	CTC	CTC	2	GCTCTTCCT:GCTTCTCCT	1:1	TRUE	1	1	1	0	1	0	1	0	SARSCOV2_FJ588686.1	ORF2	dNNdNS	1000	1	71.58333333333334	6	35.58333333333333	0.0141014729867999	0.190999228388671	0.0738299997636865	-0.176897755401871	0.0137050386540972	0.0903417988370405	NA	NA	0.0854324003776765	0.0383946297640233	0	4	996	0.996	0	0.001
ORF3a	all	ss13	25	CCT	CTC	CTG	2	CTTCCTGCA:TCTCCTGCA	1:1	FALSE	1	1	1	0	0	0	0	0	SARSCOV2_FJ588686.1	ORF2	dNNdNS	1000	0	72.16666666666667	5	34.99999999999999	0	0.158481820250405	0	-0.158481820250405	0	0.0778703321205519	NA	NA	0.0822958940454737	0.054134834916185	0	4	996	0.996	0	0.001
ORF3a	all	ss13	26	GCA	CTG	CAA	2	CCTGCAAGT	2	FALSE	1	1	1	0	0	0	0	0	SARSCOV2_FJ588686.1	ORF2	dNNdNS	1000	0	73.16666666666667	5	34.666666666666664	0	0.160180575223544	0	-0.160180575223544	0	0.0849666034326733	NA	NA	0.0830077753763795	0.0536433163922988	0	4	996	0.996	0	0.001
ORF3a	all	ss13	27	AGT	CAA	GTA	2	GCAAGTACT	2	FALSE	2.33333333333333	0.333333333333333	0.333333333333333	0	0	0	0	0	SARSCOV2_FJ588686.1	ORF2	dNNdNS	1000	0	73.83333333333334	5	33.99999999999999	0	0.163690174515013	0	-0.163690174515013	0	0.0816503412770472	NA	NA	0.0859785297834048	0.0569297973942703	0	2	998	0.998	0	0.001
ORF3a	all	ss13	28	ACT	GTA	CTG	2	AGTACTGTT	2	FALSE	0.666666666666667	1	1.33333333333333	0	0	0	0	0	SARSCOV2_FJ588686.1	ORF2	dNNdNS	1000	0	73.00000000000001	6	34.666666666666664	0	0.196773198350618	0	-0.196773198350618	0	0.091430253962933	NA	NA	0.0961241980172775	0.0406509706961044	0	1	999	0.999	0	0.001
ORF3a	all	ss13	29	GTT	CTG	TTC	2	ACTGTTCAT	2	FALSE	1	1	1	0	0	0	0	0	SARSCOV2_FJ588686.1	ORF2	dNNdNS	1000	0	74.50000000000001	6	33.83333333333333	0	0.202335646591906	0	-0.202335646591906	0	0.0968190242491941	NA	NA	0.0973143218518877	0.0375992467834792	0	3	997	0.997	0	0.001
ORF3a	all	ss13	30	CAT	TTC	ATG	2	GTTCATGCT	2	FALSE	2.33333333333333	0.333333333333333	0.333333333333333	0	0	0	0	0	SARSCOV2_FJ588686.1	ORF2	dNNdNS	1000	0	75.00000000000001	7	33.33333333333333	0	0.246378050229027	0	-0.246378050229027	0	0.112483641235352	0	NaN	0.110697196349978	0.0260347064306143	0	0	1000	1	0	0.001
ORF3a	all	ss13	31	GCT	ATG	CTA	2	CATGCTACA:CATGCTACT	1:1	FALSE	1.66666666666667	1	0.333333333333333	0	0	0	0	0	SARSCOV2_FJ588686.1	ORF2	dNNdNS	1000	0	74.16666666666669	8	33.666666666666664	0	0.285760509183	0	-0.285760509183	0	0.131593517241982	0	NaN	0.129571400252757	0.0274240127656301	0	0	1000	1	0	0.001
ORF3a	all	ss13	32	ACA	CTA	CAG	2	GCTACAGCA:GCTACTGCA	1:1	FALSE	0.833333333333333	1	1.16666666666667	0	0	1	0	0	SARSCOV2_FJ588686.1	ORF2	dNNdNS	1000	0	74.66666666666669	8	33.666666666666664	0	0.285760509183	0	-0.285760509183	0	0.123057241878802	0	NaN	0.120493891365866	0.0177123684357662	0	0	1000	1	0	0.001
ORF3a	all	ss13	33	GCA	CAG	CAA	2	ACAGCAACG:ACTGCAACG	1:1	FALSE	1.33333333333333	1	0.666666666666667	0	0	0	0	0	SARSCOV2_FJ588686.1	ORF2	dNNdNS	1000	0	75.50000000000003	8	33.49999999999999	0	0.287492986673213	0	-0.287492986673213	0	0.131114770347352	0	NaN	0.124259808741522	0.0206872466589411	0	0	1000	1	0	0.001
ORF3a	all	ss13	34	ACG	CAA	CGA	2	GCAACGATA	2	FALSE	1.16666666666667	1	0.833333333333333	0	0	0	0	0	SARSCOV2_FJ588686.1	ORF2	dNNdNS	1000	0	76.1666666666667	8	33.166666666666664	0	0.291022534714547	0	-0.291022534714547	0	0.126617581759004	0	NaN	0.135886058723508	0.0322203787101175	0	0	1000	1	0	0.001
ORF3a	all	ss13	35	ATA	CGA	TAC	2	ACGATACCG	2	FALSE	1.33333333333333	0.666666666666667	1	0	0	0	0	0	SARSCOV2_FJ588686.1	ORF2	dNNdNS	1000	0	76.25000000000003	8	32.33333333333333	0	0.300242781455809	0	-0.300242781455809	0	0.122831715553328	0	NaN	0.133514201023286	0.0245271083651542	0	0	1000	1	0	0.001
ORF3a	all	ss13	36	CCG	TAC	CGC	2	ATACCGCTA	2	FALSE	1	1	1	0	0	0	0	0	SARSCOV2_FJ588686.1	ORF2	dNNdNS	1000	0	76.4166666666667	8	31.33333333333333	0	0.312120297918684	0	-0.312120297918684	0	0.137098823617467	0	NaN	0.144087756945408	0.0302972860807828	0	0	1000	1	0	0.001
ORF3a	all	ss13	37	CTA	CGC	TAC	2	CCGCTACAA	2	FALSE	1	1	0.666666666666667	0.333333333333333	0	0	0	0	SARSCOV2_FJ588686.1	ORF2	dNNdNS	1000	0	76.6666666666667	8	30.83333333333333	0	0.318423959611188	0	-0.318423959611188	0	0.146192647448099	0	NaN	0.149523401536516	0.0332052458513118	0	0	1000	1	0	0.001
ORF3a	all	ss13	38	CAA	TAC	AAG	2	CTACAAGCC	2	FALSE	1.66666666666667	0.333333333333333	0	0	0	0	0	0	SARSCOV2_FJ588686.1	ORF2	dNNdNS	1000	0	77.1666666666667	8	31.16666666666666	0	0.314193196111627	0	-0.314193196111627	0	0.138601607298609	0	NaN	0.144250729073844	0.029398240120871	0	0	1000	1	0	0.001
ORF3a	all	ss13	39	GCC	AAG	CCT	2	CAAGCCTCA	2	FALSE	1.66666666666667	1	0.333333333333333	0	0	0	0	0	SARSCOV2_FJ588686.1	ORF2	dNNdNS	1000	0	76.83333333333336	8	31.83333333333333	0	0.306064756191029	0	-0.306064756191029	0	0.140692756779681	0	NaN	0.131034783766078	0.0195041714354093	0	1	999	0.999	0	0.001
ORF3a	all	ss13	40	TCA	CCT	CAC	2	GCCTCACTC	2	FALSE	1	1	1	0	0	0	0	0	SARSCOV2_FJ588686.1	ORF2	dNNdNS	1000	0	76.83333333333336	8	31.83333333333333	0	0.306064756191029	0	-0.306064756191029	0	0.138497269897919	NA	NA	0.135348197147055	0.0237398276358064	0	0	1000	1	0	0.001
ORF3a	all	ss13	41	CTC	CAC	TCC	2	TCACTCCCT	2	FALSE	1.66666666666667	1	0.333333333333333	0	0	0	0	0	SARSCOV2_FJ588686.1	ORF2	dNNdNS	1000	0	77.50000000000003	8	31.499999999999996	0	0.310074958318006	0	-0.310074958318006	0	0.134216047503363	0	NaN	0.135972766035183	0.0225828153028739	0	0	1000	1	0	0.001
ORF3a	all	ss13	42	CCT	TCC	CTT	2	CTCCCTTTC	2	FALSE	1	1	1	0	0	0	0	0	SARSCOV2_FJ588686.1	ORF2	dNNdNS	1000	0	77.16666666666669	8	31.83333333333333	0	0.306064756191029	0	-0.306064756191029	0	0.141225368548625	0	NaN	0.135483440033892	0.0238798658131644	0	1	999	0.999	0	0.001
ORF3a	all	ss13	43	TTC	CTT	TCG	2	CCTTTCGGA	2	FALSE	1.5	0.5	1	0	0	0	0	0	SARSCOV2_FJ588686.1	ORF2	dNNdNS	1000	0	77.33333333333336	8	31.66666666666666	0	0.308056623906756	0	-0.308056623906756	0	0.138407115530124	0	NaN	0.137950970482561	0.0255431574971001	0	0	1000	1	0	0.001
ORF3a	all	ss13	44	GGA	TCG	GAT	2	TTCGGATGG	2	FALSE	1	1	1	0	0	0	0	0	SARSCOV2_FJ588686.1	ORF2	dNNdNS	1000	0	78.16666666666669	8	30.999999999999996	0	0.316294221734959	0	-0.316294221734959	0	0.143000270809891	0	NaN	0.137971956597764	0.0218795183965944	0	0	1000	1	0	0.001
ORF3a	all	ss13	45	TGG	GAT	GGC	2	GGATGGCTT	2	FALSE	2.66666666666667	0	0.333333333333333	0	0	0	0	0	SARSCOV2_FJ588686.1	ORF2	dNNdNS	1000	0	78.33333333333336	8	30.66666666666666	0	0.320583011120205	0	-0.320583011120205	0	0.133083609931557	NA	NA	0.142414979076806	0.0243824719047863	0	0	1000	1	0	0.001
ORF3a	all	ss13	46	CTT	GGC	TTG	2	TGGCTTGTT	2	FALSE	0.666666666666667	1	1.33333333333333	0	0	0	0	0	SARSCOV2_FJ588686.1	ORF2	dNNdNS	1000	0	77.33333333333336	8	30.33333333333333	0	0.324991546958348	0	-0.324991546958348	0	0.145158684440326	0	NaN	0.151533705531233	0.031978314660117003	0	0	1000	1	0	0.001
ORF3a	all	ss13	47	GTT	TTG	TTA	2	CTTGTTATT:CTTGTTGTT	1:1	FALSE	1.33333333333333	1	0.666666666666667	0	0	0	0	0	SARSCOV2_FJ588686.1	ORF2	dNNdNS	1000	0	77.75000000000001	8	29.916666666666668	0	0.330678508474864	0	-0.330678508474864	0	0.150049899104615	0	NaN	0.150792878312693	0.0283122881918693	0	0	1000	1	0	0.001
ORF3a	all	ss13	48	ATT	TTA	TTG	2	GTTATTGGC:GTTGTTGGC	1:1	FALSE	1.58333333333333	0.75	0.666666666666667	0	0	0	1	0	SARSCOV2_FJ588686.1	ORF2	dNNdNS	1000	1	78.08333333333336	8	29.416666666666668	0.0129174344873365	0.337775741046657	0.0382426353275389	-0.324858306559321	0.0135667286465581	0.151999737327147	NA	NA	0.148243229734207	0.0284237892532036	0	0	1000	1	0	0.001
ORF3a	all	ss13	49	GGC	TTG	GCG	2	ATTGGCGTT:GTTGGCGTT	1:1	FALSE	1.66666666666667	1	0.333333333333333	0	0	0	0	0	SARSCOV2_FJ588686.1	ORF2	dNNdNS	1000	1	77.1666666666667	7	30.08333333333333	0.0130722263514627	0.27856879640113	0.0469263841476314	-0.265496570049667	0.0135043302411631	0.132175412094477	0.0720304439086525	0.514736768126209	0.124790796851728	0.0333758013731421	2	1	997	0.997	0.002	0.004
ORF3a	all	ss13	50	GTT	GCG	TTG	2	GGCGTTGCA	2	FALSE	0.666666666666667	1	1.33333333333333	0	0	0	0	0	SARSCOV2_FJ588686.1	ORF2	dNNdNS	1000	1	76.33333333333336	7	30.916666666666668	0.0132162010123647	0.269530500680923	0.0490341574663208	-0.256314299668558	0.0132624605248434	0.120920758411954	NA	NA	0.131128946846574	0.050621599870614	0	0	1000	1	0	0.001
ORF3a	all	ss13	51	GCA	TTG	CAC	2	GTTGCACTT:GTTGCATTT	1:1	FALSE	1.66666666666667	1	0.333333333333333	0	0	0	0	0	SARSCOV2_FJ588686.1	ORF2	dNNdNS	1000	1	77.00000000000001	7	30.250000000000004	0.0131007697802931	0.2767124213498	0.0473443501971748	-0.263611651569507	0.0128751687649768	0.127858909151219	0.0846149489312525	0.575802096297301	0.132990587889306	0.0474587886414538	2	0	998	0.998	0.002	0.004
ORF3a	all	ss13	52	CTT	CAC	TTC	2	GCACTTCTT:GCATTTCTT	1:1	FALSE	2	0.666666666666667	0.333333333333333	0	0	0	1	0	SARSCOV2_FJ588686.1	ORF2	dNNdNS	1000	1	77.33333333333336	7	30.91666666666667	0.0130438070339019	0.269530500680923	0.0483945490434253	-0.256486693647021	0.0135787777862336	0.128645067774683	NA	NA	0.12843980385387	0.0458316067413657	1	1	998	0.998	0.001	0.002
ORF3a	all	ss13	53	CTT	TTC	TTG	2	CTTCTTGCT:TTTCTTGCT	1:1	FALSE	1.33333333333333	1	0.666666666666667	0	0	0	0	0	SARSCOV2_FJ588686.1	ORF2	dNNdNS	1000	1	77.66666666666669	6	30.91666666666667	0.0129873375085957	0.224573223705648	0.0578311932931881	-0.211585886197052	0.0126210188990919	0.108405928842289	NA	NA	0.104648907890417	0.0431903774207269	3	1	996	0.996	0.003	0.006
ORF3a	all	ss13	54	GCT	TTG	CTG	2	CTTGCTGTT	2	FALSE	1.33333333333333	1	0.666666666666667	0	0	0	0	0	SARSCOV2_FJ588686.1	ORF2	dNNdNS	1000	1	78.00000000000001	6	30.583333333333336	0.0129313548258795	0.227432270381152	0.0568580474714865	-0.214500915555273	0.0126565924549731	0.102220478228419	0.0864270827412369	0.510619717163721	0.113695582605972	0.0592107971318499	2	0	998	0.998	0.002	0.004
ORF3a	all	ss13	55	GTT	CTG	TTT	2	GCTGTTTTT	2	FALSE	1	1	1	0	0	0	0	0	SARSCOV2_FJ588686.1	ORF2	dNNdNS	1000	1	78.83333333333336	6	30.416666666666668	0.0127934871784325	0.228889480485489	0.0558937315568049	-0.216095993307057	0.012342469338167	0.106466724495478	NaN	NaN	0.112269540599619	0.0542548504696336	3	1	996	0.996	0.003	0.006
ORF3a	all	ss13	56	TTT	TTT	TTC	2	GTTTTTCAA:GTTTTTCAG	1:1	FALSE	2.33333333333333	0.333333333333333	0.333333333333333	0	0	0	0	0	SARSCOV2_FJ588686.1	ORF2	dNNdNS	1000	1	80.16666666666669	6	29.750000000000004	0.0125789112103712	0.234911530842709	0.0535474404566104	-0.222332619632338	0.0131774953001885	0.110382853610292	NaN	NaN	0.118584951829984	0.0608091585007958	2	2	996	0.996	0.002	0.004
ORF3a	all	ss13	57	CAA	TTC	AAA	2	TTTCAAAGC:TTTCAGAGC	1:1	FALSE	2.41666666666667	0.333333333333333	0.25	0	0	1	0	0	SARSCOV2_FJ588686.1	ORF2	dNNdNS	1000	1	80.16666666666669	6	29.416666666666668	0.0125789112103712	0.238043979028558	0.0528428035092713	-0.225465067818186	0.0130548843631057	0.115574858878815	NA	NA	0.110476215313139	0.0412660235323197	3	0	997	0.997	0.003	0.006
ORF3a	all	ss13	58	AGC	AAA	GCG	2	CAAAGCGCT:CAGAGCGCT	1:1	FALSE	2.33333333333333	0.333333333333333	0.333333333333333	0	0	0	0	0	SARSCOV2_FJ588686.1	ORF2	dNNdNS	1000	1	79.25000000000001	6	29.666666666666668	0.0127256499425275	0.235686824877377	0.0539938961337715	-0.22296117493485	0.0125440717403154	0.113099941176762	NA	NA	0.11937944312288	0.0618083509599907	4	1	995	0.995	0.004	0.008
ORF3a	all	ss13	59	GCT	GCG	CTA	2	AGCGCTACC:AGCGCTTCC	1:1	FALSE	0.833333333333333	1	1.16666666666667	0	0	0	0	0	SARSCOV2_FJ588686.1	ORF2	dNNdNS	1000	1	78.08333333333336	7	30.333333333333336	0.0129174344873365	0.275793585093988	0.0468373275721202	-0.262876150606652	0.0134458153788063	0.123084127621915	NaN	NaN	0.136710037530024	0.0544958997292035	0	0	1000	1	0	0.001
ORF3a	all	ss13	60	ACC	CTA	CCA	2	GCTACCAAA:GCTTCCAAA	1:1	FALSE	1	1	1	0	0	0	1	0	SARSCOV2_FJ588686.1	ORF2	dNNdNS	1000	1	78.25000000000003	7	30.166666666666668	0.0128896835290581	0.277637470472643	0.0464263109266735	-0.264747786943585	0.0134025029307583	0.128466591391842	0.0900915421479408	0.606326808571074	0.133130470899932	0.0467416106809312	1	0	999	0.999	0.001	0.002
ORF3a	all	ss13	61	AAA	CCA	AAA	2	ACCAAAATA:TCCAAAGTG	1:1	FALSE	1.66666666666667	0.333333333333333	1	0	0	0	0	0	SARSCOV2_FJ588686.1	ORF2	dNNdNS	1000	1	79.25000000000003	6	29.166666666666668	0.0127256499425275	0.240449165598692	0.0529244920057926	-0.227723515656165	0.012929248793201	0.122721229628623	NaN	NaN	0.119048418010556	0.0557653764805962	3	0	997	0.997	0.003	0.006
ORF3a	all	ss13	62	ATA	AAA	TAA	2	AAAATAATT:AAAGTGATT	1:1	FALSE	0.666666666666667	0	0.333333333333333	0	0	0	1	0	SARSCOV2_FJ588686.1	ORF2	dNNdNS	1000	1	77.58333333333336	6	28.833333333333332	0.0130014090011593	0.243733392896608	0.0533427481833584	-0.230731983895449	0.0125078120391474	0.116949031957693	NA	NA	0.119432782479827	0.0533720653910586	3	0	997	0.997	0.003	0.006
ORF3a	all	ss13	63	ATT	TAA	TTG	2	ATAATTGCG:GTGATTGCG	1:1	FALSE	1.16666666666667	0.5	0.333333333333333	0	0	0	0	0	SARSCOV2_FJ588686.1	ORF2	dNNdNS	1000	1	78.25000000000001	5	28.5	0.0128896835290581	0.199849674976131	0.0644968951317912	-0.186959991447073	0.0129694621881766	0.0977374070686959	NA	NA	0.0946892193503384	0.0483295629058471	4	1	995	0.995	0.004	0.008
ORF3a	all	ss13	64	GCG	TTG	CGC	2	ATTGCGCTC:ATTGCGCTT	1:1	FALSE	1.66666666666667	1	0.333333333333333	0	0	0	0	0	SARSCOV2_FJ588686.1	ORF2	dNNdNS	1000	1	78.41666666666669	5	28.833333333333336	0.0128620515547158	0.197206849707019	0.0652211197218778	-0.184344798152303	0.013579406097319901	0.0952406853876893	NA	NA	0.0988638894689027	0.0622329670603678	6	1	993	0.993	0.006	0.012
ORF3a	all	ss13	65	CTC	CGC	TCA	2	GCGCTCAAT:GCGCTTCAT	1:1	FALSE	1	1	1	0	0	1	0	0	SARSCOV2_FJ588686.1	ORF2	dNNdNS	1000	1	78.58333333333334	6	29.166666666666668	0.0128345378007018	0.240449165598692	0.0533773438919832	-0.22761462779799	0.0119559252846966	0.106396212242772	NA	NA	0.110068829995376	0.0386466126016519	4	0	996	0.996	0.004	0.008
ORF3a	all	ss13	66	AAT	TCA	ATA	2	CTCAATAAA:CTTCATAAG	1:1	FALSE	2	0.333333333333333	0.666666666666667	0	0	0	1	0	SARSCOV2_FJ588686.1	ORF2	dNNdNS	1000	1	79.25000000000001	6	28.166666666666668	0.0127256499425275	0.250581126994749	0.0507845506768518	-0.237855477052222	0.0133972309782975	0.122525594734711	NaN	NaN	0.1197267054102	0.0469608093265836	5	0	995	0.995	0.005	0.01
ORF3a	all	ss13	67	AAA	ATA	AAA	2	AATAAAAGA:CATAAGAGG	1:1	FALSE	1.91666666666667	0.333333333333333	0.75	0	0	1	0	0	SARSCOV2_FJ588686.1	ORF2	dNNdNS	1000	1	79.91666666666669	5	27.5	0.0126185941874855	0.20822380244871	0.0606011130288228	-0.195605208261224	0.0126327786428911	0.104012104233876	NA	NA	0.105144544504961	0.0628366223451989	8	2	990	0.99	0.008	0.016
ORF3a	all	ss13	68	AGA	AAA	GAT	2	AAAAGATGG:AAGAGGTGG	1:1	FALSE	1.83333333333333	0.75	0.416666666666667	0	0	1	0	0	SARSCOV2_FJ588686.1	ORF2	dNNdNS	1000	3	79.75000000000001	5	27.25	0.0385937229566066	0.210428875701957	0.183405071323335	-0.17183515274535	0.0290093218390421	0.103753061612185	NaN	NaN	0.114927979473005	0.134873972832791	30	0	970	0.97	0.03	0.06
ORF3a	all	ss13	69	TGG	GAT	GGC	2	AGATGGCAG:AGGTGGCAG	1:1	FALSE	2.33333333333333	0	0.666666666666667	0	0	0	0	0	SARSCOV2_FJ588686.1	ORF2	dNNdNS	1000	3	79.25000000000001	6	27.5	0.0388436318463037	0.257828654327118	0.150656768339725	-0.218985022480815	0.0295696973357497	0.119100538622148	0.229564095262398	0.511648344106078	0.130001758546955	0.0920894461425702	15	0	985	0.985	0.015	0.03
ORF3a	all	ss13	70	CAG	GGC	AGC	2	TGGCAGCTA:TGGCAGCTC	1:1	FALSE	1.66666666666667	0.333333333333333	1	0	0	0	0	0	SARSCOV2_FJ588686.1	ORF2	dNNdNS	1000	4	78.58333333333336	6	27.833333333333336	0.0527110387112104	0.254152739478919	0.207399057823583	-0.201441700767709	0.0326123854488644	0.127062227628991	NaN	NaN	0.122586553940433	0.100328947859003	21	0	979	0.979	0.021	0.042
ORF3a	all	ss13	71	CTA	AGC	TAG	2	CAGCTAGCC:CAGCTCGCC	1:1	FALSE	1.66666666666667	1	0.166666666666667	0.166666666666667	0	0	0	0	SARSCOV2_FJ588686.1	ORF2	dNNdNS	1000	5	78.25000000000001	7	27.833333333333336	0.0667849179180056	0.306347708328316	0.218003647823706	-0.23956279041031	0.0351561227650623	0.146464380754306	NaN	NaN	0.141824811025624	0.0911914838848879	13	0	987	0.987	0.013	0.026
ORF3a	all	ss13	72	GCC	TAG	CCC	2	CTAGCCCTT:CTCGCCCTG	1:1	FALSE	1	1	1	0	0	0	0	0	SARSCOV2_FJ588686.1	ORF2	dNNdNS	1000	5	78.41666666666667	7	28.333333333333336	0.0666364763682366	0.299699991491825	0.222343938138064	-0.233063515123588	0.0364653660974935	0.137593522640838	0.211612807998924	0.293391270650162	0.136891965763299	0.0886549149541241	19	0	981	0.981	0.019	0.038
ORF3a	all	ss13	73	CTG	CCC	TGT	2	GCCCTGTAT:GCCCTTTAT	1:1	FALSE	1	1	0.833333333333333	0.166666666666667	0	1	0	0	SARSCOV2_FJ588686.1	ORF2	dNNdNS	1000	5	79.08333333333334	7	27.833333333333336	0.0660492550084018	0.306347708328316	0.215602249381335	-0.240298453319914	0.0353757865110606	0.139000875058312	0.222948427512106	0.333519100517896	0.145452163567044	0.0985184635806998	13	0	987	0.987	0.013	0.026
ORF3a	all	ss13	74	TAT	TGT	ATA	2	CTGTATAAA:CTTTATAAG	1:1	FALSE	1.58333333333333	1	0.416666666666667	0	0	0	0	0	SARSCOV2_FJ588686.1	ORF2	dNNdNS	1000	6	79.41666666666667	7	27.666666666666668	0.0796327387923167	0.308630566923095	0.258019610909634	-0.228997828130778	0.0373484595587984	0.136563362442233	0.261804497308524	0.324357380890251	0.139666955589545	0.101088530329653	15	0	985	0.985	0.015	0.03
ORF3a	all	ss13	75	AAA	ATA	AAG	2	TATAAAGGC:TATAAGGGC	1:1	FALSE	2	0.333333333333333	0.666666666666667	0	0	1	0	0	SARSCOV2_FJ588686.1	ORF2	dNNdNS	1000	6	79.16666666666667	7	27.916666666666668	0.0798980931045125	0.305219070273711	0.261772939131433	-0.225320977169198	0.0379547527816269	0.132009369874831	0.226943350292107	0.24871645255795	0.14141246081702	0.111079424192306	19	0	981	0.981	0.019	0.038
ORF3a	all	ss13	76	GGC	AAG	GCA	2	AAAGGCATT:AAGGGCTTC	1:1	FALSE	1.66666666666667	1	0.333333333333333	0	0	0	0	0	SARSCOV2_FJ588686.1	ORF2	dNNdNS	1000	6	77.83333333333334	7	27.583333333333336	0.0813437533100697	0.309784984170422	0.262581330492508	-0.228441230860352	0.0384765224615722	0.137437621582427	NaN	NaN	0.148090251198601	0.122932433104394	25	0	975	0.975	0.025	0.05
ORF3a	all	ss13	77	ATT	GCA	TCC	2	GGCATTCAG:GGCTTCCAG	1:1	TRUE	1.5	0.5	1	0	0	1	1	0	SARSCOV2_FJ588686.1	ORF2	dNNdNS	1000	6	77.83333333333334	7	27.25	0.0813437533100697	0.314491607077193	0.258651587131556	-0.233147853767123	0.038707260755238	0.1388277894319	NaN	NaN	0.153313939611562	0.128329659840094	27	0	973	0.973	0.027	0.054
ORF3a	all	ss13	78	CAG	TCC	AGC	2	ATTCAGCTT:TTCCAGTTC	1:1	FALSE	2.16666666666667	0.333333333333333	0.5	0	0	0	0	0	SARSCOV2_FJ588686.1	ORF2	dNNdNS	1000	6	78.16666666666667	6	26.916666666666668	0.0809774510729235	0.26452672930594	0.306121998655449	-0.183549278233017	0.0373905119042145	0.12269964157215	NaN	NaN	0.128343825843229	0.152677648631668	43	0	957	0.957	0.043	0.086
ORF3a	all	ss13	79	CTT	AGC	TCA	2	CAGCTTGTT:CAGTTCATT	1:1	TRUE	1.5	1	0.5	0	0	1	1	0	SARSCOV2_FJ588686.1	ORF2	dNNdNS	1000	6	78	6	27.416666666666668	0.0811601884801745	0.258764472899754	0.313645020781567	-0.177604284419579	0.0401329745466895	0.121996849807493	NaN	NaN	0.130653120133334	0.174033366335144	48	0	952	0.952	0.048	0.096
ORF3a	all	ss13	80	ATT	TCA	TTT	2	CTTGTTTGC:TTCATTTGC	1:1	FALSE	1.5	0.833333333333333	0.666666666666667	0	0	0	1	0	SARSCOV2_FJ588686.1	ORF2	dNNdNS	1000	6	77.5	5	27.916666666666668	0.0817133878414162	0.20465023999998	0.399283127356333	-0.122936852158564	0.039430884549191	0.0944231538981121	NaN	NaN	0.112138047501837	0.272947857855089	100	0	900	0.9	0.1	0.2
ORF3a	all	ss13	81	TGC	TTT	GCA	2	ATTTGCAAT:GTTTGCAAT	1:1	FALSE	2.16666666666667	0.5	0.333333333333333	0	0	0	0	0	SARSCOV2_FJ588686.1	ORF2	dNNdNS	1000	6	78.16666666666667	4	27.583333333333336	0.0809774510729235	0.16115228773261	0.502490235864876	-0.0801748366596865	0.0404117746049378	0.0833595866140033	NaN	NaN	0.09234697953493	0.385289660937146	169	0	831	0.831	0.169	0.338
ORF3a	all	ss13	82	AAT	GCA	ATT	2	TGCAATTTA:TGCAATTTG	1:1	FALSE	1.66666666666667	0.333333333333333	1	0	0	0	0	0	SARSCOV2_FJ588686.1	ORF2	dNNdNS	1000	6	78	4	28.25	0.0811601884801745	0.156921757285409	0.517201628914723	-0.0757615688052347	0.0405031657978174	0.0810396856681512	NaN	NaN	0.0896731145309722	0.398186884916375	191	0	809	0.809	0.191	0.382
ORF3a	all	ss13	83	TTA	ATT	TAC	2	AATTTACTG:AATTTGCTG	1:1	FALSE	2	0.333333333333333	0.333333333333333	0.333333333333333	0	1	0	0	SARSCOV2_FJ588686.1	ORF2	dNNdNS	1000	6	78	4	28.25	0.0811601884801745	0.156921757285409	0.517201628914723	-0.0757615688052347	0.0389710460870892	0.0833823803277335	NA	NA	0.0911321747731096	0.40578315400609	197	1	802	0.802	0.197	0.394
ORF3a	all	ss13	84	CTG	TAC	TGC	2	TTACTGCTG:TTGCTGCTA	1:1	FALSE	1.25	1	0	0.75	0	0	0	0	SARSCOV2_FJ588686.1	ORF2	dNNdNS	1000	6	78.16666666666667	4	28.25	0.0809774510729235	0.156921757285409	0.516037116036381	-0.0759443062124858	0.0394778993405615	0.0822152571364449	NaN	NaN	0.0874783355082245	0.385312289387628	188	0	812	0.812	0.188	0.376
ORF3a	all	ss13	85	CTA	TGC	TAC	2	CTGCTACTT:CTGCTGCTA	1:1	FALSE	1.5	1	0	0.5	0	1	0	0	SARSCOV2_FJ588686.1	ORF2	dNNdNS	1000	6	78.58333333333334	4	29.25	0.0805241909860523	0.150978005779684	0.533350474264167	-0.0704538147936312	0.0420616308335128	0.0776108841645514	NaN	NaN	0.087004854077098	0.418073077384806	198	0	802	0.802	0.198	0.396
ORF3a	all	ss13	86	CTA	TAC	TAT	2	CTACTTTTT:CTGCTATTT	1:1	FALSE	1.25	1	0.5	0.25	0	1	0	0	SARSCOV2_FJ588686.1	ORF2	dNNdNS	1000	6	78.75	4	29.583333333333336	0.0803443058867966	0.149095891727942	0.538876725278266	-0.0687515858411459	0.0400934444496037	0.0836772230898943	NaN	NaN	0.0890797179918896	0.440233826084178	216	0	784	0.784	0.216	0.432
ORF3a	all	ss13	87	TTT	TAT	TTG	2	CTATTTGTT:CTTTTTGTG	1:1	FALSE	1.5	0.5	1	0	0	0	0	0	SARSCOV2_FJ588686.1	ORF2	dNNdNS	1000	6	78.91666666666667	4	30.333333333333336	0.0801652234595281	0.145028544735405	0.552754794621875	-0.0648633212758766	0.0391363313518926	0.0762456799107105	NaN	NaN	0.0844799882987217	0.442608924590459	210	0	790	0.79	0.21	0.42
ORF3a	all	ss13	88	GTG	TTG	TGA	2	TTTGTGACA:TTTGTTACC	1:1	FALSE	1.33333333333333	1	0.666666666666667	0	0	0	0	0	SARSCOV2_FJ588686.1	ORF2	dNNdNS	1000	6	79.75	4	29.666666666666668	0.0792816652689176	0.148632696437812	0.533406627000737	-0.0693510311688939	0.0377056290259604	0.0812414514452758	NaN	NaN	0.0852585446477259	0.415977123041798	210	1	789	0.789	0.21	0.42
ORF3a	all	ss13	89	ACA	TGA	CAA	2	GTGACAATT:GTTACCATC	1:1	FALSE	1.66666666666667	1	0.333333333333333	0	0	1	0	0	SARSCOV2_FJ588686.1	ORF2	dNNdNS	1000	6	79.41666666666667	4	30	0.0796327387923167	0.146808432844572	0.542426189349935	-0.0671756940522548	0.0387950322711397	0.0778720461036121	NaN	NaN	0.089372477123105	0.452269160986838	218	0	782	0.782	0.218	0.436
ORF3a	all	ss13	90	ATC	CAA	TCT	2	ACAATTTAC:ACCATCTAT	1:1	FALSE	1.66666666666667	0.666666666666667	0.666666666666667	0	0	1	0	0	SARSCOV2_FJ588686.1	ORF2	dNNdNS	1000	6	80.08333333333334	4	29.666666666666668	0.0789336765288098	0.148632696437812	0.531065360587305	-0.0696990199090017	0.0399510757392084	0.0812238331849445	NaN	NaN	0.0837256257519142	0.405144053665053	185	1	814	0.814	0.185	0.37
ORF3a	all	ss13	91	TAC	TCT	ACT	2	ATCTATTCA:ATTTACTCA	1:1	FALSE	1.33333333333333	1	0.666666666666667	0	0	1	0	0	SARSCOV2_FJ588686.1	ORF2	dNNdNS	1000	6	79.41666666666667	4	30	0.0796327387923167	0.146808432844572	0.542426189349935	-0.0671756940522548	0.0394510422443442	0.0829267777058042	NaN	NaN	0.0885317338679782	0.447986975941368	200	0	800	0.8	0.2	0.4
ORF3a	all	ss13	92	TCA	ACT	CAC	2	TACTCACAC:TATTCACAT	1:1	FALSE	1.16666666666667	1	0.833333333333333	0	0	0	0	0	SARSCOV2_FJ588686.1	ORF2	dNNdNS	1000	6	80.08333333333334	5	29.666666666666668	0.0789336765288098	0.19089739885116	0.413487438822323	-0.111963722322351	0.0379149572062007	0.0959947576654264	NaN	NaN	0.106648815500771	0.293793708353108	97	1	902	0.902	0.097	0.194
ORF3a	all	ss13	93	CAC	CAC	ACC	2	TCACACCTA:TCACATCTT	1:1	FALSE	2.33333333333333	0.333333333333333	0.333333333333333	0	0	1	0	0	SARSCOV2_FJ588686.1	ORF2	dNNdNS	1000	6	81.58333333333334	5	28.833333333333332	0.0774048314449128	0.197206849707019	0.392505795614653	-0.119802018262106	0.0377944945780847	0.107048652654519	NaN	NaN	0.104779302388036	0.252882993453301	107	0	893	0.893	0.107	0.214
ORF3a	all	ss13	94	CTA	ACC	TAC	2	CACCTACTA:CATCTTTTG	1:1	FALSE	1.16666666666667	1	0.666666666666667	0.166666666666667	0	1	0	0	SARSCOV2_FJ588686.1	ORF2	dNNdNS	1000	6	81.25	5	28.5	0.0777394299845027	0.199849674976131	0.388989524220079	-0.122110244991629	0.0392299484579426	0.106089339406552	NaN	NaN	0.111170781384124	0.272028846628033	104	0	896	0.896	0.104	0.208
ORF3a	all	ss13	95	CTA	TAC	TAC	2	CTACTACTT:CTTTTGCTT	1:1	TRUE	1.66666666666667	0.666666666666667	0	0.666666666666667	0	1	0	1	SARSCOV2_FJ588686.1	ORF2	dNNdNS	1000	6	81.75	5	28.833333333333332	0.0772386109180752	0.197206849707019	0.391662921611623	-0.119968238788944	0.0367241732916151	0.103708198003441	NaN	NaN	0.10634438750285	0.25927318130805	101	0	899	0.899	0.101	0.202
ORF3a	all	ss13	96	CTT	TAC	TTG	2	CTACTTTTA:TTGCTTGTC	1:1	FALSE	1.08333333333333	1	0.916666666666667	0	0	0	0	0	SARSCOV2_FJ588686.1	ORF2	dNNdNS	1000	6	81.08333333333334	5	29.833333333333332	0.0779078173603665	0.189683904532547	0.410724449986206	-0.111776087172181	0.0387535755548347	0.094660192357269	NaN	NaN	0.105989782423074	0.291611486944727	94	1	905	0.905	0.094	0.188
ORF3a	all	ss13	97	GTC	TTG	TAG	2	CTTGTCGCT:CTTTTAGCT	1:1	FALSE	1.66666666666667	1	0.166666666666667	0.166666666666667	1	0	0	0	SARSCOV2_FJ588686.1	ORF2	dNNdNS	1000	6	81.16666666666667	5	30.249999999999996	0.0778235325055638	0.18671695246621	0.416799500407696	-0.108893419960646	0.0359214770819838	0.0928762928982074	NaN	NaN	0.102721857546849	0.289108058649757	97	0	903	0.903	0.097	0.194
ORF3a	all	ss13	98	GCT	TAG	CTG	2	GTCGCTGCA:TTAGCTGCT	1:1	FALSE	0.666666666666667	1	1.33333333333333	0	0	0	0	0	SARSCOV2_FJ588686.1	ORF2	dNNdNS	1000	5	81.16666666666667	5	30.41666666666666	0.0642791463517657	0.185556129985381	0.346413488774691	-0.121276983633615	0.0341127638237126	0.0921781283203887	NA	NA	0.0943766722211466	0.198781324942988	59	0	941	0.941	0.059	0.118
ORF3a	all	ss13	99	GCA	CTG	CAG	2	GCTGCAGGT:GCTGCTGGC	1:1	FALSE	0.833333333333333	1	1.16666666666667	0	0	1	0	0	SARSCOV2_FJ588686.1	ORF2	dNNdNS	1000	5	82.66666666666669	5	29.416666666666664	0.063062337907906	0.192747196311253	0.327176421316507	-0.129684858403347	0.0357081703858296	0.0981330546052052	NaN	NaN	0.107966710698522	0.229690707835438	67	1	932	0.932	0.067	0.134
ORF3a	all	ss13	100	GGC	CAG	GCA	2	GCAGGTATG:GCTGGCATG	1:1	FALSE	1.33333333333333	1	0.666666666666667	0	0	1	0	0	SARSCOV2_FJ588686.1	ORF2	dNNdNS	1000	5	83.83333333333334	5	29.249999999999996	0.0621473370101289	0.194000551939624	0.320346186589563	-0.131853214929495	0.0331951800636459	0.094886696236679	NaN	NaN	0.107756009690288	0.221092787038224	65	0	935	0.935	0.065	0.13
ORF3a	all	ss13	101	ATG	GCA	TGG	2	GGCATGGAG:GGTATGGAG	1:1	FALSE	2	0	1	0	0	0	0	0	SARSCOV2_FJ588686.1	ORF2	dNNdNS	1000	5	84.16666666666669	5	29.58333333333333	0.0618907677660026	0.191510018856633	0.32317248014233	-0.129619251090631	0.0333091260805997	0.104011973546741	NaN	NaN	0.0994937837996808	0.192647342685713	50	0	950	0.95	0.05	0.1
ORF3a	all	ss13	102	GAG	TGG	AGG	2	ATGGAGGCA:ATGGAGGCG	1:1	FALSE	2.33333333333333	0.333333333333333	0.333333333333333	0	0	0	0	0	SARSCOV2_FJ588686.1	ORF2	dNNdNS	1000	5	83.33333333333336	5	29.41666666666666	0.0625362067042883	0.192747196311253	0.324446777442632	-0.130210989606965	0.0339681529335443	0.0943978171851989	NaN	NaN	0.111160359837702	0.24144618592224	67	1	932	0.932	0.067	0.134
ORF3a	all	ss13	103	GCA	AGG	CAC	2	GAGGCACAA:GAGGCGCAA	1:1	FALSE	1.66666666666667	1	0.333333333333333	0	0	1	0	0	SARSCOV2_FJ588686.1	ORF2	dNNdNS	1000	5	83.33333333333336	5	29.41666666666666	0.0625362067042883	0.192747196311253	0.324446777442632	-0.130210989606965	0.0345116153041028	0.0987849128810735	NA	NA	0.099484322950501	0.190581987096006	54	0	946	0.946	0.054	0.108
ORF3a	all	ss13	104	CAA	CAC	AAT	2	GCACAATTT:GCGCAATTT	1:1	FALSE	2.16666666666667	0.333333333333333	0.5	0	0	0	0	0	SARSCOV2_FJ588686.1	ORF2	dNNdNS	1000	5	83.66666666666669	5	29.749999999999996	0.0622764214574927	0.190288706694225	0.327273344484729	-0.128012285236733	0.0337317859378132	0.0970731517135198	NaN	NaN	0.099272102926835	0.197221136781412	52	0	948	0.948	0.052	0.104
ORF3a	all	ss13	105	TTT	AAT	TTT	2	CAATTTTTG	2	FALSE	2.33333333333333	0.333333333333333	0.333333333333333	0	0	0	0	0	SARSCOV2_FJ588686.1	ORF2	dNNdNS	1000	5	82.50000000000001	5	30.249999999999996	0.0631952577133049	0.18671695246621	0.338454847717919	-0.123521694752905	0.0339710269675854	0.0908822788116926	NaN	NaN	0.0993223317494069	0.21363034483959	72	0	928	0.928	0.072	0.144
ORF3a	all	ss13	106	TTG	TTT	TGT	2	TTTTTGTAC	2	FALSE	2.33333333333333	0.333333333333333	0	0.333333333333333	0	0	0	0	SARSCOV2_FJ588686.1	ORF2	dNNdNS	1000	5	82.83333333333336	5	29.91666666666666	0.062929976401818	0.189082955000185	0.332816759721977	-0.126152978598367	0.035124536748464	0.0942836414151145	NaN	NaN	0.108227929780021	0.243766850627194	68	1	931	0.931	0.068	0.136
ORF3a	all	ss13	107	TAC	TGT	ACA	2	TTGTACATC:TTGTACCTC	1:1	FALSE	1.5	1	0.5	0	0	0	0	0	SARSCOV2_FJ588686.1	ORF2	dNNdNS	1000	5	81.50000000000003	5	30.91666666666666	0.0640047012994632	0.182159096576957	0.351367033006903	-0.118154395277494	0.0351062550539317	0.093619079572222	NaN	NaN	0.0945612486482369	0.211481808615277	75	0	925	0.925	0.075	0.15
ORF3a	all	ss13	108	ATC	ACA	TCT	2	TACATCTAT:TACCTCTAT	1:1	FALSE	1.16666666666667	0.833333333333333	1	0	0	0	1	0	SARSCOV2_FJ588686.1	ORF2	dNNdNS	1000	5	81.50000000000003	5	31.41666666666666	0.0640047012994632	0.178884786483983	0.357798460995418	-0.11488008518452	0.0342635581766926	0.0911631323920138	NaN	NaN	0.0959132280142339	0.231014291390764	88	0	912	0.912	0.088	0.176
ORF3a	all	ss13	109	TAT	TCT	ATG	2	ATCTATGCC:CTCTATGCC	1:1	FALSE	1	1	1	0	0	0	0	0	SARSCOV2_FJ588686.1	ORF2	dNNdNS	1000	5	81.66666666666669	4	31.41666666666666	0.0638683562552301	0.139531497680893	0.457734327494257	-0.075663141425663	0.0356728800655153	0.0791177234749987	NA	NA	0.0848188924233443	0.37236329934756	159	1	840	0.84	0.159	0.318
ORF3a	all	ss13	110	GCC	ATG	CCC	2	TATGCCCTG:TATGCCTTG	1:1	FALSE	2	1	0	0	0	0	0	0	SARSCOV2_FJ588686.1	ORF2	dNNdNS	1000	5	81.66666666666669	4	31.41666666666666	0.0638683562552301	0.139531497680893	0.457734327494257	-0.075663141425663	0.0347281560161287	0.0787541495115948	NA	NA	0.0820784131690223	0.356612185562082	152	0	848	0.848	0.152	0.304
ORF3a	all	ss13	111	CTG	CCC	TGA	2	GCCCTGATT:GCCTTGATA	1:1	FALSE	0	0	0.666666666666667	0.333333333333333	0	0	0	1	SARSCOV2_FJ588686.1	ORF2	dNNdNS	1000	5	81.33333333333336	4	31.749999999999996	0.0641416300786215	0.137923200937065	0.465053229934023	-0.0737815708584438	0.0350890314802798	0.0792570196847768	NaN	NaN	0.0826936103825401	0.372270631762068	169	0	831	0.831	0.169	0.338
ORF3a	all	ss13	112	ATA	TGA	TAT	2	CTGATTTAT:TTGATATAT	1:1	FALSE	1.33333333333333	0.666666666666667	0	0	0	1	0	0	SARSCOV2_FJ588686.1	ORF2	dNNdNS	1000	5	83.33333333333336	4	31.749999999999996	0.0625362067042883	0.137923200937065	0.453413249398292	-0.075386994232777	0.0329155032048751	0.0753076745896607	NaN	NaN	0.0823006474175589	0.359669436440814	157	0	843	0.843	0.157	0.314
ORF3a	all	ss13	113	TAT	TAT	ATA	2	ATATATTTT:ATTTATATT	1:1	FALSE	1.33333333333333	1	0.666666666666667	0	0	0	0	0	SARSCOV2_FJ588686.1	ORF2	dNNdNS	1000	5	83.6666666666667	4	32.74999999999999	0.0622764214574927	0.133313895827917	0.467141261387183	-0.0710374743704243	0.0339652475117212	0.0735668012643162	NaN	NaN	0.0824883494342325	0.389137861383775	172	0	828	0.828	0.172	0.344
ORF3a	all	ss13	114	ATT	ATA	TTC	2	TATATTCTG:TATTTTCTA	1:1	FALSE	1.83333333333333	0.5	0.666666666666667	0	0	0	1	0	SARSCOV2_FJ588686.1	ORF2	dNNdNS	1000	5	83.33333333333337	4	33.08333333333333	0.0625362067042883	0.13184534303006	0.474314869733627	-0.0693091363257716	0.0341087397365219	0.07507876953691	NaN	NaN	0.0777134807265186	0.372470795397635	165	1	834	0.834	0.165	0.33
ORF3a	all	ss13	115	CTA	TTC	TAC	2	ATTCTGCAA:TTTCTACAA	1:1	FALSE	1.66666666666667	1	0	0.333333333333333	0	1	0	0	SARSCOV2_FJ588686.1	ORF2	dNNdNS	1000	5	82.50000000000004	3	33.416666666666664	0.0631952577133049	0.0956200277799543	0.660899804994128	-0.0324247700666494	0.034021558259125	0.0619690186703555	NaN	NaN	0.0670765465005624	0.628812092283299	343	1	656	0.656	0.343	0.686
ORF3a	all	ss13	116	CAA	TAC	AAG	2	CTACAATGC:CTGCAAGTT	1:1	FALSE	2.66666666666667	0.333333333333333	0	0	0	0	0	0	SARSCOV2_FJ588686.1	ORF2	dNNdNS	1000	5	83.1666666666667	3	33.74999999999999	0.0626669142682301	0.0946134639951751	0.662346685366322	-0.031946549726945	0.0346456132704751	0.0609008872263947	NA	NA	0.0631443195582635	0.612906412278438	314	2	684	0.684	0.314	0.628
ORF3a	all	ss13	117	GTT	AAG	GCA	2	CAAGTTGTG:CAATGCATC	1:1	TRUE	1.75	0.75	0.5	0	2	1	0	0	SARSCOV2_FJ588686.1	ORF2	dNNdNS	1000	5	81.83333333333336	3	34.416666666666664	0.0637325912188816	0.0926626795339059	0.687791369076063	-0.0289300883150243	0.0325464649754781	0.0597363401050731	NA	NA	0.0623135979003434	0.642457140354133	329	2	669	0.669	0.329	0.658
ORF3a	all	ss13	118	ATC	GCA	TCA	2	GTTGTGAGC:TGCATCAAC	1:1	FALSE	1.33333333333333	1	0.666666666666667	0	0	0	1	0	SARSCOV2_FJ588686.1	ORF2	dNNdNS	1000	3	81.91666666666669	3	34.58333333333333	0.0375469431438597	0.092187504132096	0.407288856525049	-0.0546405609882364	0.0218385935735985	0.059710848671938	NA	NA	0.0539818117757717	0.311440920959062	133	8	859	0.859	0.133	0.266
ORF3a	all	ss13	119	AAC	TCA	ACG	2	ATCAACGCA:GTGAGCTTC	1:1	FALSE	1.66666666666667	0.333333333333333	1	0	1	0	0	0	SARSCOV2_FJ588686.1	ORF2	dNNdNS	1000	3	82.25000000000003	2	34.24999999999999	0.037390920168914	0.0607927570603562	0.615055509520511	-0.0234018368914422	0.023320744153861	0.047414741579361	NA	NA	0.0430305966309564	0.586550345439039	291	12	697	0.697	0.291	0.582
ORF3a	all	ss13	120	GCA	ACG	CAT	2	AACGCATGT:AGCTTCTGC	1:1	TRUE	1.33333333333333	0.666666666666667	1	0	1	1	1	0	SARSCOV2_FJ588686.1	ORF2	dNNdNS	1000	2	81.25000000000003	2	34.58333333333332	0.0250283912732922	0.0601826482875393	0.415873877030339	-0.035154257014247	0.0183841740728173	0.0427538215565313	NA	NA	0.0417495983786257	0.399773270321217	146	43	811	0.811	0.146	0.292
ORF3a	all	ss13	121	TGC	CAT	GCA	2	GCATGTAGA:TTCTGCAGA	1:1	FALSE	1.83333333333333	0.5	0.666666666666667	0	0	1	0	0	SARSCOV2_FJ588686.1	ORF2	dNNdNS	1000	1	81.25000000000003	1	34.24999999999999	0.0124097970858067	0.0297805871963345	0.416707602304569	-0.0173707901105278	0.0128405726829992	0.0308298419493826	NA	NA	0.0335153905017173	0.604253901496942	280	126	594	0.594	0.28	0.56
ORF3a	all	ss13	122	AGA	GCA	GAA	2	TGCAGATTT:TGTAGAATT	1:1	FALSE	1.66666666666667	0.333333333333333	0.5	0.5	0	0	0	0	SARSCOV2_FJ588686.1	ORF2	dNNdNS	1000	2	80.75000000000003	1	34.58333333333332	0.025185997239258	0.0294878275056261	0.854115049148761	-0.00430183026636807	0.0189732013998445	0.0306401568857659	NA	NA	0.0371338648986407	0.907774154515439	468	43	489	0.489	0.468	0.936
ORF3a	all	ss13	123	ATT	GAA	TTA	2	AGAATTATT:AGATTTATT	1:1	FALSE	1.33333333333333	1	0.666666666666667	0	1	0	0	0	SARSCOV2_FJ588686.1	ORF2	dNNdNS	1000	2	80.75000000000003	1	34.41666666666666	0.025185997239258	0.0296334842053817	0.84991683950158	-0.00444748696612369	0.0185479742321811	0.0303879130746459	NA	NA	0.035757011243518	0.901013745841324	437	44	519	0.519	0.437	0.874
ORF3a	all	ss13	124	ATT	TTA	TTA	2	ATTATTATG:TTTATTATG	1:1	FALSE	1.33333333333333	1	0.666666666666667	0	0	0	0	0	SARSCOV2_FJ588686.1	ORF2	dNNdNS	1000	1	81.08333333333337	1	34.74999999999999	0.0124355180497881	0.0293435958691742	0.423789848566303	-0.0169080778193861	0.0128617371570511	0.0310828143850334	NA	NA	0.0349350518501603	0.628395768027166	267	141	592	0.592	0.267	0.534
ORF3a	all	ss13	125	ATG	TTA	TGA	2	ATTATGAGA:ATTATGAGG	1:1	FALSE	0.666666666666667	0	0.333333333333333	0	0	0	0	0	SARSCOV2_FJ588686.1	ORF2	dNNdNS	1000	1	80.75000000000003	1	35.08333333333332	0.0124872811774231	0.0290593249318817	0.429716836392265	-0.0165720437544586	0.013096412399419	0.0319568029656855	NA	NA	0.0332041400373115	0.61771196160495	265	138	597	0.597	0.265	0.53
ORF3a	all	ss13	126	AGA	TGA	GAT	2	ATGAGATGT:ATGAGGTGC	1:1	FALSE	1.66666666666667	0.333333333333333	0	0	0	1	0	0	SARSCOV2_FJ588686.1	ORF2	dNNdNS	1000	1	81.4166666666667	1	35.74999999999999	0.0123841823043677	0.0285069944752381	0.434426095501752	-0.0161228121708704	0.0123859922480088	0.0303317541203993	NA	NA	0.0333858978749995	0.629150533329861	280	130	590	0.59	0.28	0.56
ORF3a	all	ss13	127	TGC	GAT	GCT	2	AGATGTTGG:AGGTGCTGG	1:1	FALSE	1.83333333333333	0.5	0.666666666666667	0	0	1	0	0	SARSCOV2_FJ588686.1	ORF2	dNNdNS	1000	1	80.4166666666667	1	36.08333333333332	0.0125394770467935	0.0282386296527663	0.444054021069154	-0.0156991526059728	0.0129433892560528	0.0301927267167983	NA	NA	0.0325888342441763	0.629994851576989	270	129	601	0.601	0.27	0.54
ORF3a	all	ss13	128	TGG	GCT	GGC	2	TGCTGGCTT:TGTTGGCTT	1:1	FALSE	2	0	1	0	0	0	0	0	SARSCOV2_FJ588686.1	ORF2	dNNdNS	1000	1	80.25000000000003	1	35.74999999999999	0.0125657389590355	0.0285069944752381	0.440794941394133	-0.0159412555162027	0.0131644471633255	0.0311860797506295	NA	NA	0.0316905983668341	0.614944648376671	288	134	578	0.578	0.288	0.576
ORF3a	all	ss13	129	CTT	GGC	TTT	2	TGGCTTTGC:TGGCTTTGT	1:1	FALSE	1	1	1	0	0	0	0	0	SARSCOV2_FJ588686.1	ORF2	dNNdNS	1000	1	79.9166666666667	1	35.08333333333332	0.0126185941874855	0.0290593249318817	0.434235627189032	-0.0164407307443962	0.0127224044437658	0.0315724928323149	NA	NA	0.0322898753838677	0.61063969191932	265	130	605	0.605	0.265	0.53
ORF3a	all	ss13	130	TGC	TTT	GCT	2	CTTTGCTGG:CTTTGTTGG	1:1	FALSE	2.16666666666667	0.5	0.333333333333333	0	0	1	0	0	SARSCOV2_FJ588686.1	ORF2	dNNdNS	1000	1	81.08333333333337	1	34.58333333333332	0.0124355180497881	0.0294878275056261	0.421716996527313	-0.017052309455838	0.0127908223622237	0.0312444651276891	NA	NA	0.033294912510531	0.608539307140054	271	122	607	0.607	0.271	0.542
ORF3a	all	ss13	131	TGG	GCT	GGA	2	TGCTGGAAG:TGTTGGAAG	1:1	FALSE	2	0	1	0	0	0	0	0	SARSCOV2_FJ588686.1	ORF2	dNNdNS	1000	1	80.58333333333337	1	34.58333333333332	0.012513324680928	0.0294878275056261	0.424355598205414	-0.0169745028246981	0.0128989959446714	0.0320951400966726	NA	NA	0.0353480242982585	0.631077512165448	268	124	608	0.608	0.268	0.536
ORF3a	all	ss13	132	AAG	GGA	AGT	2	TGGAAGTGC	2	FALSE	1.66666666666667	0.333333333333333	1	0	0	0	0	0	SARSCOV2_FJ588686.1	ORF2	dNNdNS	1000	1	80.25000000000004	1	34.58333333333332	0.0125657389590355	0.0294878275056261	0.426133086835169	-0.0169220885465907	0.0128631465505103	0.0311780857679223	NA	NA	0.0349244288910448	0.62800662954142	273	109	618	0.618	0.273	0.546
ORF3a	all	ss13	133	TGC	AGT	GCA	2	AAGTGCAAA	2	FALSE	2.16666666666667	0.5	0.333333333333333	0	0	0	0	0	SARSCOV2_FJ588686.1	ORF2	dNNdNS	1000	1	80.75000000000004	1	34.08333333333332	0.0124872811774231	0.0299291581301553	0.417227946176055	-0.0174418769527323	0.0125930954210508	0.0306573916814048	NA	NA	0.0373271059273499	0.64030594748952	296	119	585	0.585	0.296	0.592
ORF3a	all	ss13	134	AAA	GCA	AAT	2	TGCAAATCC	2	FALSE	1.66666666666667	0.333333333333333	1	0	0	0	0	0	SARSCOV2_FJ588686.1	ORF2	dNNdNS	1000	1	80.9166666666667	1	34.08333333333332	0.012461345857946	0.0299291581301553	0.416361389243036	-0.0174678122722094	0.0126140488229631	0.0304956252909433	NA	NA	0.0347928034669111	0.615630625802732	288	113	599	0.599	0.288	0.576
ORF3a	all	ss13	135	TCC	AAT	CCA	2	AAATCCAAA:AAATCCAAG	1:1	FALSE	1.66666666666667	1	0.333333333333333	0	0	0	0	0	SARSCOV2_FJ588686.1	ORF2	dNNdNS	1000	1	80.25000000000003	1	34.08333333333332	0.0125657389590355	0.0299291581301553	0.419849395843004	-0.0173634191711199	0.0123269218141478	0.0332644915677825	NA	NA	0.0319760301459737	0.58712044019572	263	139	598	0.598	0.263	0.526
ORF3a	all	ss13	136	AAA	CCA	AAA	2	TCCAAAAAC:TCCAAGAAC	1:1	FALSE	1.41666666666667	0.333333333333333	1.25	0	0	1	0	0	SARSCOV2_FJ588686.1	ORF2	dNNdNS	1000	1	80.25000000000003	1	34.74999999999999	0.0125657389590355	0.0293435958691742	0.428227645141335	-0.0167778569101387	0.0122502086091403	0.0300572758928164	NA	NA	0.0338745836627103	0.620393045867602	268	124	608	0.608	0.268	0.536
ORF3a	all	ss13	137	AAC	AAA	ACC	2	AAAAACCCA:AAGAACCCA	1:1	FALSE	2.33333333333333	0.333333333333333	0.333333333333333	0	0	0	0	0	SARSCOV2_FJ588686.1	ORF2	dNNdNS	1000	1	80.6666666666667	1	34.16666666666666	0.0125002893639087	0.0298546878003148	0.418704407412257	-0.017354398436406	0.0128709978563522	0.0300249200459851	NA	NA	0.0342710656470344	0.612585483905096	285	116	599	0.599	0.285	0.57
ORF3a	all	ss13	138	CCA	ACC	CAT	2	AACCCATTA	2	FALSE	1	1	1	0	0	0	0	0	SARSCOV2_FJ588686.1	ORF2	dNNdNS	1000	1	80.00000000000003	1	34.16666666666666	0.0126053387372859	0.0298546878003148	0.422223096808032	-0.0172493490630289	0.0132828777405543	0.0323371641786659	NA	NA	0.0355033760961339	0.627072846149463	251	127	622	0.622	0.251	0.502
ORF3a	all	ss13	139	TTA	CAT	TAC	2	CCATTACTT	2	FALSE	2.33333333333333	0.333333333333333	0	0.333333333333333	0	0	0	0	SARSCOV2_FJ588686.1	ORF2	dNNdNS	1000	1	80.00000000000003	1	34.16666666666666	0.0126053387372859	0.0298546878003148	0.422223096808032	-0.0172493490630289	0.0133703734611526	0.0310736920474154	NA	NA	0.0356126118692971	0.628129915298535	262	114	624	0.624	0.262	0.524
ORF3a	all	ss13	140	CTT	TAC	TTC	2	TTACTTCAT:TTACTTTAT	1:1	FALSE	1	1	1	0	0	0	0	0	SARSCOV2_FJ588686.1	ORF2	dNNdNS	1000	1	78.6666666666667	1	35.16666666666666	0.0128208250194751	0.0289891158257094	0.442263403153011	-0.0161682908062344	0.0128413445973339	0.031336528842819	NA	NA	0.0326454762354942	0.620410284061514	287	120	593	0.593	0.287	0.574
ORF3a	all	ss13	141	CAT	TTC	ATG	2	CTTCATGAT:CTTTATGAT	1:1	FALSE	2	0.666666666666667	0.333333333333333	0	0	0	1	0	SARSCOV2_FJ588686.1	ORF2	dNNdNS	1000	1	78.6666666666667	1	35.16666666666666	0.0128208250194751	0.0289891158257094	0.442263403153011	-0.0161682908062344	0.0135031411042708	0.0308245017390172	NA	NA	0.0352842515546842	0.646787448724318	280	137	583	0.583	0.28	0.56
ORF3a	all	ss13	142	GAT	ATG	ATG	2	CATGATGCC:TATGATGCC	1:1	FALSE	2.66666666666667	0.333333333333333	0	0	0	0	0	0	SARSCOV2_FJ588686.1	ORF2	dNNdNS	1000	1	78.00000000000003	0	36.16666666666665	0.0129313548258795	0	-Inf	0.0129313548258795	0.0131924296219873	0	NA	NA	0.0128318165821907	0.313571064581368	635	365	0	0	0.635	0.001
ORF3a	all	ss13	143	GCC	ATG	CCA	2	GATGCCAAC	2	FALSE	2	1	0	0	0	0	0	0	SARSCOV2_FJ588686.1	ORF2	dNNdNS	1000	1	77.6666666666667	0	36.499999999999986	0.0129873375085957	0	-Inf	0.0129873375085957	0.0127590718889092	0	NA	NA	0.0131390280851687	0.32292988126127	643	357	0	0	0.643	0.001
ORF3a	all	ss13	144	AAC	CCA	ACT	2	GCCAACTAC	2	FALSE	1.66666666666667	0.333333333333333	1	0	0	0	0	0	SARSCOV2_FJ588686.1	ORF2	dNNdNS	1000	1	77.83333333333337	1	36.999999999999986	0.0129592857062641	0.0275260251378209	0.470801201458542	-0.0145667394315568	0.0128620540771704	0.0288359543900891	NA	NA	0.0329856637285803	0.65877275255695	301	113	586	0.586	0.301	0.602
ORF3a	all	ss13	145	TAC	ACT	ACT	2	AACTACTTT	2	FALSE	1	1	1	0	0	0	0	0	SARSCOV2_FJ588686.1	ORF2	dNNdNS	1000	1	77.83333333333337	1	36.999999999999986	0.0129592857062641	0.0275260251378209	0.470801201458542	-0.0145667394315568	0.013560796987351501	0.0287717533558677	NA	NA	0.0334046590946768	0.662786599775567	321	115	564	0.564	0.321	0.642
ORF3a	all	ss13	146	TTT	ACT	TTG	2	TACTTTGTT	2	FALSE	1.16666666666667	0.5	1.33333333333333	0	0	0	0	0	SARSCOV2_FJ588686.1	ORF2	dNNdNS	1000	1	76.83333333333337	1	36.999999999999986	0.0131294381352109	0.0275260251378209	0.476982712522883	-0.0143965870026101	0.0131607320500721	0.0288447316944887	NA	NA	0.0330318130986173	0.662952785242513	289	132	579	0.579	0.289	0.578
ORF3a	all	ss13	147	GTT	TTG	TTT	2	TTTGTTTGC	2	FALSE	1.66666666666667	1	0.333333333333333	0	0	0	0	0	SARSCOV2_FJ588686.1	ORF2	dNNdNS	1000	1	77.33333333333337	1	35.99999999999999	0.0130438070339019	0.0283052459871353	0.460826485656769	-0.0152614389532334	0.0137429152187017	0.0302853608167593	NA	NA	0.0321989256078557	0.635518771649713	297	123	580	0.58	0.297	0.594
ORF3a	all	ss13	148	TGC	TTT	GCT	2	GTTTGCTGG	2	FALSE	2.16666666666667	0.5	0.333333333333333	0	0	0	0	0	SARSCOV2_FJ588686.1	ORF2	dNNdNS	1000	1	76.33333333333336	1	36.999999999999986	0.0132162010123647	0.0275260251378209	0.480134743254504	-0.0143098241254563	0.0131093632221095	0.0307597418070031	NA	NA	0.0330210176717006	0.664756864797754	311	123	566	0.566	0.311	0.622
ORF3a	all	ss13	149	TGG	GCT	GGC	2	TGCTGGCAC:TGCTGGCAT	1:1	FALSE	2	0	1	0	0	0	0	0	SARSCOV2_FJ588686.1	ORF2	dNNdNS	1000	1	76.33333333333336	1	37.16666666666665	0.0132162010123647	0.027400307499342	0.482337689556297	-0.0141841064869773	0.0130227163390457	0.0292219484117638	NA	NA	0.0319310610390726	0.656890539714412	292	143	565	0.565	0.292	0.584
ORF3a	all	ss13	150	CAC	GGC	ACA	2	TGGCACACA:TGGCATACA	1:1	FALSE	1.66666666666667	0.333333333333333	1	0	0	1	0	0	SARSCOV2_FJ588686.1	ORF2	dNNdNS	1000	1	76.66666666666669	1	36.499999999999986	0.0131582322381821	0.0279101972553257	0.471448915885799	-0.0147519650171436	0.0130287631978183	0.0293021157784878	NA	NA	0.0330573898609897	0.655414379614219	292	125	583	0.583	0.292	0.584
ORF3a	all	ss13	151	ACA	ACA	CAC	2	CACACACAT:CATACACAT	1:1	FALSE	1.16666666666667	1	0.833333333333333	0	0	0	0	0	SARSCOV2_FJ588686.1	ORF2	dNNdNS	1000	1	76.16666666666669	1	36.33333333333332	0.0132453773639628	0.0280406490537152	0.472363437044187	-0.0147952716897525	0.014058707889325	0.0303779024166726	NA	NA	0.0330500736960516	0.654396940616412	299	116	585	0.585	0.299	0.598
ORF3a	all	ss13	152	CAT	CAC	ATA	2	ACACATAAC	2	FALSE	2.33333333333333	0.333333333333333	0.333333333333333	0	0	0	0	0	SARSCOV2_FJ588686.1	ORF2	dNNdNS	1000	1	77.00000000000003	1	35.499999999999986	0.0131007697802931	0.0287116399282627	0.456287756917612	-0.0156108701479696	0.0132648136389639	0.029812010145018	NA	NA	0.0312983469406392	0.617937065151285	275	121	604	0.604	0.275	0.55
ORF3a	all	ss13	153	AAC	ATA	ACT	2	CATAACTAT	2	FALSE	2	0.333333333333333	0.666666666666667	0	0	0	0	0	SARSCOV2_FJ588686.1	ORF2	dNNdNS	1000	1	75.33333333333336	1	36.499999999999986	0.0133932130500048	0.0279101972553257	0.479868090056196	-0.0145169842053209	0.0138313518479918	0.0288712541084394	NA	NA	0.0322612735898751	0.652723603035109	272	124	604	0.604	0.272	0.544
ORF3a	all	ss13	154	TAT	ACT	ATG	2	AACTATGAC	2	FALSE	1	1	1	0	0	0	0	0	SARSCOV2_FJ588686.1	ORF2	dNNdNS	1000	1	75.00000000000003	1	36.16666666666665	0.0134532755150005	0.0281723261817365	0.477535132463501	-0.014719050666736	0.0131575462226399	0.0297934519284047	NA	NA	0.0338521094948748	0.663704314187745	288	121	591	0.591	0.288	0.576
ORF3a	all	ss13	155	GAC	ATG	ACT	2	TATGACTAC	2	FALSE	2.66666666666667	0.333333333333333	0	0	0	0	0	0	SARSCOV2_FJ588686.1	ORF2	dNNdNS	1000	1	75.6666666666667	1	36.16666666666665	0.013333684515963	0.0281723261817365	0.473290151120248	-0.0148386416657735	0.0136251843992532	0.0293357290304515	NA	NA	0.0343862337023412	0.666084096077119	291	130	579	0.579	0.291	0.582
ORF3a	all	ss13	156	TAC	ACT	ACT	2	GACTACTGT	2	FALSE	1	1	1	0	0	0	0	0	SARSCOV2_FJ588686.1	ORF2	dNNdNS	1000	1	75.00000000000003	1	36.16666666666665	0.0134532755150005	0.0281723261817365	0.477535132463501	-0.014719050666736	0.0131159959289731	0.0304581441982171	NA	NA	0.0340063768453809	0.665136769159111	283	127	590	0.59	0.283	0.566
ORF3a	all	ss13	157	TGT	ACT	GTA	2	TACTGTATA	2	FALSE	1.5	0.5	1	0	0	0	0	0	SARSCOV2_FJ588686.1	ORF2	dNNdNS	1000	1	75.00000000000003	1	36.16666666666665	0.0134532755150005	0.0281723261817365	0.477535132463501	-0.014719050666736	0.0135844345717422	0.0299775524457656	NA	NA	0.0329387842039313	0.654975586264964	280	145	575	0.575	0.28	0.56
ORF3a	all	ss13	158	ATA	GTA	TAC	2	TGTATACCA	2	FALSE	1.33333333333333	0.666666666666667	1	0	0	0	0	0	SARSCOV2_FJ588686.1	ORF2	dNNdNS	1000	1	74.83333333333336	1	35.833333333333314	0.0134835092215562	0.0284394261467203	0.474113266280206	-0.0149559169251641	0.0136776680243112	0.0302010264323231	NA	NA	0.0335951396220958	0.656188976226249	279	123	598	0.598	0.279	0.558
ORF3a	all	ss13	159	CCA	TAC	CAT	2	ATACCATAT	2	FALSE	1	1	1	0	0	0	0	0	SARSCOV2_FJ588686.1	ORF2	dNNdNS	1000	1	74.50000000000003	1	35.833333333333314	0.0135443861537981	0.0284394261467203	0.47625384858056	-0.0148950399929221	0.0142902702369419	0.0314295834469948	NA	NA	0.0333480648926355	0.655125042339943	307	119	574	0.574	0.307	0.614
ORF3a	all	ss13	160	TAT	CAT	ATA	2	CCATATAAC	2	FALSE	1.66666666666667	1	0.333333333333333	0	0	0	0	0	SARSCOV2_FJ588686.1	ORF2	dNNdNS	1000	1	75.1666666666667	1	35.833333333333314	0.013423177093157	0.0284394261467203	0.471991840619646	-0.0150162490535633	0.01377384178834	0.0291433109149771	NA	NA	0.0322451204869573	0.641436991802196	315	130	555	0.555	0.315	0.63
ORF3a	all	ss13	161	AAC	ATA	ACA	2	TATAACAGT	2	FALSE	2	0.333333333333333	0.666666666666667	0	0	0	0	0	SARSCOV2_FJ588686.1	ORF2	dNNdNS	1000	1	75.1666666666667	1	35.833333333333314	0.013423177093157	0.0284394261467203	0.471991840619646	-0.0150162490535633	0.0131614027547271	0.02975118668593	NA	NA	0.0338286596770933	0.657121146389017	286	118	596	0.596	0.286	0.572
ORF3a	all	ss13	162	AGT	ACA	GTG	2	AACAGTGTC	2	FALSE	1.66666666666667	0.333333333333333	1	0	0	0	0	0	SARSCOV2_FJ588686.1	ORF2	dNNdNS	1000	1	74.83333333333337	1	35.499999999999986	0.0134835092215562	0.0287116399282627	0.469618219483296	-0.0152281307067065	0.0133826864741764	0.0308313571421296	NA	NA	0.0349694360630798	0.663221509628756	282	119	599	0.599	0.282	0.564
ORF3a	all	ss13	163	GTC	GTG	TCA	2	AGTGTCACA	2	FALSE	1	1	1	0	0	0	0	0	SARSCOV2_FJ588686.1	ORF2	dNNdNS	1000	1	74.1666666666667	1	35.499999999999986	0.0136058153029875	0.0287116399282627	0.473878027760945	-0.0151058246252752	0.0141484701081066	0.0304991296251496	NA	NA	0.0327912966151131	0.645038488684419	305	137	558	0.558	0.305	0.61
ORF3a	all	ss13	164	ACA	TCA	CAG	2	GTCACAGAT	2	FALSE	1	1	1	0	0	0	0	0	SARSCOV2_FJ588686.1	ORF2	dNNdNS	1000	1	74.83333333333337	1	35.499999999999986	0.0134835092215562	0.0287116399282627	0.469618219483296	-0.0152281307067065	0.0141521308385432	0.0306611144573738	NA	NA	0.034292546938716	0.656995361462936	288	134	578	0.578	0.288	0.576
ORF3a	all	ss13	165	GAT	CAG	ATA	2	ACAGATACA	2	FALSE	2.33333333333333	0.333333333333333	0.333333333333333	0	0	0	0	0	SARSCOV2_FJ588686.1	ORF2	dNNdNS	1000	1	75.1666666666667	1	35.16666666666665	0.013423177093157	0.0289891158257094	0.463041962847741	-0.0155659387325524	0.0136167961071835	0.0306605635494373	NA	NA	0.0332069341571203	0.63924428836889	291	124	585	0.585	0.291	0.582
ORF3a	all	ss13	166	ACA	ATA	CAA	2	GATACAATT	2	FALSE	1.33333333333333	1	0.666666666666667	0	0	0	0	0	SARSCOV2_FJ588686.1	ORF2	dNNdNS	1000	1	75.00000000000004	1	35.333333333333314	0.0134532755150005	0.028849710620847	0.466322719551961	-0.0153964351058466	0.0139820783210397	0.0306628473489147	NA	NA	0.0328705661723581	0.639501571704115	263	142	595	0.595	0.263	0.526
ORF3a	all	ss13	167	ATT	CAA	TTG	2	ACAATTGTC	2	FALSE	1.83333333333333	0.5	0.666666666666667	0	0	0	0	0	SARSCOV2_FJ588686.1	ORF2	dNNdNS	1000	1	75.00000000000004	1	35.333333333333314	0.0134532755150005	0.028849710620847	0.466322719551961	-0.0153964351058466	0.0138662250056099	0.0319473698819861	NA	NA	0.0349525120304373	0.659578046156315	271	127	602	0.602	0.271	0.542
ORF3a	all	ss13	168	GTC	TTG	TCG	2	ATTGTCGTT	2	FALSE	1.66666666666667	1	0.333333333333333	0	0	0	0	0	SARSCOV2_FJ588686.1	ORF2	dNNdNS	1000	1	74.16666666666671	1	35.66666666666665	0.0136058153029875	0.0285748846742028	0.476145939279005	-0.0149690693712153	0.0141436747383563	0.0296966532712721	NA	NA	0.0328041146498034	0.648162168438286	280	139	581	0.581	0.28	0.56
ORF3a	all	ss13	169	GTT	TCG	TTA	2	GTCGTTACT	2	FALSE	0.666666666666667	1	1.33333333333333	0	0	0	0	0	SARSCOV2_FJ588686.1	ORF2	dNNdNS	1000	1	75.16666666666671	1	35.333333333333314	0.013423177093157	0.028849710620847	0.465279436233142	-0.01542653352769	0.0137243280692021	0.0303016408872314	NA	NA	0.0348972511900099	0.658448802191559	284	135	581	0.581	0.284	0.568
ORF3a	all	ss13	170	ACT	TTA	CTG	2	GTTACTGAA:GTTACTGCA	1:1	FALSE	1.33333333333333	1	0.666666666666667	0	0	0	0	0	SARSCOV2_FJ588686.1	ORF2	dNNdNS	1000	1	75.83333333333337	1	34.66666666666665	0.0133041182530361	0.029415534864961	0.452282044644501	-0.0161114166119248	0.0133823651049762	0.0306906122091251	NA	NA	0.033558051443582	0.631152132961614	285	120	595	0.595	0.285	0.57
ORF3a	all	ss13	171	GAA	CTG	AAG	2	ACTGAAGGT:ACTGCAGGT	1:1	FALSE	1.33333333333333	0.666666666666667	1	0	1	0	0	0	SARSCOV2_FJ588686.1	ORF2	dNNdNS	1000	1	75.83333333333337	1	34.66666666666665	0.0133041182530361	0.029415534864961	0.452282044644501	-0.0161114166119248	0.0138042586700073	0.0317980756184105	NA	NA	0.0348034619450941	0.643417632981175	276	129	595	0.595	0.276	0.552
ORF3a	all	ss13	172	GGT	AAG	GTG	2	GAAGGTGAC:GCAGGTGAC	1:1	FALSE	1.66666666666667	1	0.333333333333333	0	0	0	0	0	SARSCOV2_FJ588686.1	ORF2	dNNdNS	1000	0	75.50000000000004	1	34.66666666666665	0	0.029415534864961	0	-0.029415534864961	0	0.0309718044327457	NA	NA	0.0311389541305973	0.344835593092574	0	363	637	0.637	0	0.001
ORF3a	all	ss13	173	GAC	GTG	ACG	2	GGTGACGGC	2	FALSE	1.66666666666667	0.333333333333333	1	0	0	0	0	0	SARSCOV2_FJ588686.1	ORF2	dNNdNS	1000	0	76.1666666666667	1	34.66666666666665	0	0.029415534864961	0	-0.029415534864961	0	0.0325232693358205	NA	NA	0.0308066335403663	0.339656499585203	0	373	627	0.627	0	0.001
ORF3a	all	ss13	174	GGC	ACG	GCA	2	GACGGCATT	2	FALSE	1	1	1	0	0	0	0	0	SARSCOV2_FJ588686.1	ORF2	dNNdNS	1000	0	75.1666666666667	1	34.999999999999986	0	0.0291298749871979	0	-0.0291298749871979	0	0.0297141553917401	NA	NA	0.0310643433313913	0.348384699671061	0	352	648	0.648	0	0.001
ORF3a	all	ss13	175	ATT	GCA	TTT	2	GGCATTTCA	2	FALSE	1.33333333333333	0.666666666666667	1	0	0	0	0	0	SARSCOV2_FJ588686.1	ORF2	dNNdNS	1000	0	75.1666666666667	1	34.999999999999986	0	0.0291298749871979	0	-0.0291298749871979	0	0.0298249867038309	NA	NA	0.0310937147006343	0.348840215937683	0	368	632	0.632	0	0.001
ORF3a	all	ss13	176	TCA	TTT	CAA	2	ATTTCAACA	2	FALSE	0.666666666666667	1	0.333333333333333	0	0	0	0	0	SARSCOV2_FJ588686.1	ORF2	dNNdNS	1000	0	75.00000000000004	1	35.333333333333314	0	0.028849710620847	0	-0.028849710620847	0	0.0316776732063256	NA	NA	0.0296070600140382	0.32984805640584	0	382	618	0.618	0	0.001
ORF3a	all	ss13	177	ACA	CAA	CAC	2	TCAACACCA	2	FALSE	1.66666666666667	1	0.333333333333333	0	0	0	0	0	SARSCOV2_FJ588686.1	ORF2	dNNdNS	1000	0	76.50000000000004	1	35.49999999999998	0	0.0287116399282627	0	-0.0287116399282627	0	0.029392725931784	NA	NA	0.0301013385286828	0.340168352269452	0	354	646	0.646	0	0.001
ORF3a	all	ss13	178	CCA	CAC	CAA	2	ACACCAAAA	2	FALSE	1.66666666666667	1	0.333333333333333	0	0	0	0	0	SARSCOV2_FJ588686.1	ORF2	dNNdNS	1000	0	77.1666666666667	1	35.49999999999998	0	0.0287116399282627	0	-0.0287116399282627	0	0.0302296548376214	NA	NA	0.0301020397141756	0.340179600753522	0	367	633	0.633	0	0.001
ORF3a	all	ss13	179	AAA	CAA	AAC	2	CCAAAACTC	2	FALSE	2.16666666666667	0.333333333333333	0.5	0	0	0	0	0	SARSCOV2_FJ588686.1	ORF2	dNNdNS	1000	0	77.1666666666667	1	35.49999999999998	0	0.0287116399282627	0	-0.0287116399282627	0	0.0301417802352431	NA	NA	0.0298109773267729	0.335485766850159	0	360	640	0.64	0	0.001
ORF3a	all	ss13	180	CTC	AAC	TCA	2	AAACTCAAA	2	FALSE	1.66666666666667	1	0.333333333333333	0	0	0	0	0	SARSCOV2_FJ588686.1	ORF2	dNNdNS	1000	0	76.00000000000003	1	35.99999999999998	0	0.0283052459871353	0	-0.0283052459871353	0	0.029950363892892	NA	NA	0.0312884033929319	0.365647588078714	0	367	633	0.633	0	0.001
ORF3a	all	ss13	181	AAA	TCA	AAG	2	CTCAAAGAA	2	FALSE	1.66666666666667	0.333333333333333	1	0	0	0	0	0	SARSCOV2_FJ588686.1	ORF2	dNNdNS	1000	0	76.66666666666669	1	35.99999999999998	0	0.0283052459871353	0	-0.0283052459871353	0	0.0304344526764827	NA	NA	0.0287589799610938	0.325005940063881	0	367	633	0.633	0	0.001
ORF3a	all	ss13	182	GAA	AAG	AAG	2	AAAGAAGAC	2	FALSE	2.16666666666667	0.333333333333333	0.5	0	0	0	0	0	SARSCOV2_FJ588686.1	ORF2	dNNdNS	1000	0	76.00000000000003	1	35.99999999999998	0	0.0283052459871353	0	-0.0283052459871353	0	0.0292834576625325	NA	NA	0.0315319256552382	0.369361807458767	0	349	651	0.651	0	0.001
ORF3a	all	ss13	183	GAC	AAG	ACT	2	GAAGACTAC	2	FALSE	2.33333333333333	0.333333333333333	0.333333333333333	0	0	0	0	0	SARSCOV2_FJ588686.1	ORF2	dNNdNS	1000	0	75.16666666666669	1	36.49999999999998	0	0.0279101972553257	0	-0.0279101972553257	0	0.0282164828139494	NA	NA	0.0299224140592069	0.350947931268902	0	342	658	0.658	0	0.001
ORF3a	all	ss13	184	TAC	ACT	ACC	2	GACTACCAA	2	FALSE	1	1	1	0	0	0	0	0	SARSCOV2_FJ588686.1	ORF2	dNNdNS	1000	0	73.50000000000001	1	37.49999999999998	0	0.0271522864979704	0	-0.0271522864979704	0	0.0284843698225056	NA	NA	0.0301628026418846	0.368018561503343	0	362	638	0.638	0	0.001
ORF3a	all	ss13	185	CAA	ACC	AAA	2	TACCAAATT	2	FALSE	1.66666666666667	0.333333333333333	1	0	0	0	0	0	SARSCOV2_FJ588686.1	ORF2	dNNdNS	1000	0	74.83333333333334	1	36.83333333333331	0	0.0276529018562458	0	-0.0276529018562458	0	0.0309735297647702	NA	NA	0.0279372833553805	0.322261756617132	0	376	624	0.624	0	0.001
ORF3a	all	ss13	186	ATT	AAA	TTG	2	CAAATTGGT	2	FALSE	1.83333333333333	0.5	0.666666666666667	0	0	0	0	0	SARSCOV2_FJ588686.1	ORF2	dNNdNS	1000	0	74.83333333333334	1	36.83333333333331	0	0.0276529018562458	0	-0.0276529018562458	0	0.0283761888592709	NA	NA	0.0300251697651074	0.357055287076579	0	353	647	0.647	0	0.001
ORF3a	all	ss13	187	GGT	TTG	GTG	2	ATTGGTGGT	2	FALSE	1.66666666666667	1	0.333333333333333	0	0	0	0	0	SARSCOV2_FJ588686.1	ORF2	dNNdNS	1000	0	74.33333333333334	1	36.83333333333331	0	0.0276529018562458	0	-0.0276529018562458	0	0.0285345055019678	NA	NA	0.0296617732876044	0.351194909070683	0	359	641	0.641	0	0.001
ORF3a	all	ss13	188	GGT	GTG	GTT	2	GGTGGTTAT	2	FALSE	1	1	1	0	0	0	0	0	SARSCOV2_FJ588686.1	ORF2	dNNdNS	1000	0	74.00000000000001	1	37.16666666666664	0	0.027400307499342	0	-0.027400307499342	0	0.028527907695141	NA	NA	0.0297493164111823	0.35702959441775	0	378	622	0.622	0	0.001
ORF3a	all	ss13	189	TAT	GTT	ATT	2	GGTTATTCT	2	FALSE	1	1	1	0	0	0	0	0	SARSCOV2_FJ588686.1	ORF2	dNNdNS	1000	0	75.16666666666667	1	36.66666666666664	0	0.0277809537602618	0	-0.0277809537602618	0	0.0289143090450712	NA	NA	0.0293485526738417	0.34384935196379	0	365	635	0.635	0	0.001
ORF3a	all	ss13	190	TCT	ATT	CTG	2	TATTCTGAG	2	FALSE	1	1	1	0	0	0	0	0	SARSCOV2_FJ588686.1	ORF2	dNNdNS	1000	0	76.50000000000001	1	35.99999999999998	0	0.0283052459871353	0	-0.0283052459871353	0	0.030395402289339	NA	NA	0.0302736011551596	0.349798021324223	0	354	646	0.646	0	0.001
ORF3a	all	ss13	191	GAG	CTG	AGG	2	TCTGAGGAT	2	FALSE	1.33333333333333	0.333333333333333	1.33333333333333	0	0	0	0	0	SARSCOV2_FJ588686.1	ORF2	dNNdNS	1000	0	75.50000000000001	1	36.99999999999998	0	0.027526025137821	0	-0.027526025137821	0	0.0302670054224922	NA	NA	0.0288171963043071	0.339479386635945	0	349	651	0.651	0	0.001
ORF3a	all	ss13	192	GAT	AGG	ATA	2	GAGGATAGG:GAGGATTGG	1:1	FALSE	2.33333333333333	0.333333333333333	0.333333333333333	0	0	0	0	0	SARSCOV2_FJ588686.1	ORF2	dNNdNS	1000	0	74.16666666666667	1	35.66666666666665	0	0.0285748846742028	0	-0.0285748846742028	0	0.0297616828708315	NA	NA	0.0311817957206286	0.359459034089393	0	362	638	0.638	0	0.001
ORF3a	all	ss13	193	AGG	ATA	GGC	2	GATAGGCAC:GATTGGCAC	1:1	FALSE	2.16666666666667	0.166666666666667	0.5	0.166666666666667	0	0	1	0	SARSCOV2_FJ588686.1	ORF2	dNNdNS	1000	0	72.33333333333334	1	36.833333333333314	0	0.0276529018562458	0	-0.0276529018562458	0	0.0310136189576531	NA	NA	0.0277997378156664	0.31987339795804	0	331	669	0.669	0	0.001
ORF3a	all	ss13	194	CAC	GGC	ACT	2	AGGCACTCA:TGGCACTCA	1:1	FALSE	1.66666666666667	0.333333333333333	1	0	0	0	0	0	SARSCOV2_FJ588686.1	ORF2	dNNdNS	1000	0	71.83333333333334	0	37.333333333333314	0	0	NaN	0	0	0	NA	NaN	0	NaN	0	1000	0	0	0	0.001
ORF3a	all	ss13	195	TCA	ACT	CAG	2	CACTCAGGT	2	FALSE	0	1	1	0	0	0	0	0	SARSCOV2_FJ588686.1	ORF2	dNNdNS	1000	0	72.16666666666667	0	36.333333333333314	0	0	NaN	0	0	0	NA	NaN	0	NaN	0	1000	0	0	0	0.001
ORF3a	all	ss13	196	GGT	CAG	GTG	2	TCAGGTGTT	2	FALSE	1.66666666666667	1	0.333333333333333	0	0	0	0	0	SARSCOV2_FJ588686.1	ORF2	dNNdNS	1000	0	74.83333333333334	0	35.333333333333314	0	0	NaN	0	0	0	NA	NaN	0	NaN	0	1000	0	0	0	0.001
ORF3a	all	ss13	197	GTT	GTG	TTA	2	GGTGTTAAA	2	FALSE	0.666666666666667	1	1.33333333333333	0	0	0	0	0	SARSCOV2_FJ588686.1	ORF2	dNNdNS	1000	0	75.16666666666667	0	35.333333333333314	0	0	NaN	0	0	0	NA	NaN	0	NaN	0	1000	0	0	0	0.001
ORF3a	all	ss13	198	AAA	TTA	AAG	2	GTTAAAGAC:GTTAAAGAT	1:1	FALSE	2.16666666666667	0.333333333333333	0.5	0	0	0	0	0	SARSCOV2_FJ588686.1	ORF2	dNNdNS	1000	0	76.16666666666669	0	34.999999999999986	0	0	NaN	0	0	0	NA	NaN	0	NaN	0	1000	0	0	0	0.001
ORF3a	all	ss13	199	GAC	AAG	ACT	2	AAAGACTAT:AAAGATTAT	1:1	FALSE	2.33333333333333	0.333333333333333	0.333333333333333	0	0	1	0	0	SARSCOV2_FJ588686.1	ORF2	dNNdNS	1000	0	75.00000000000001	0	35.499999999999986	0	0	NaN	0	0	0	NA	NaN	0	NaN	0	1000	0	0	0	0.001
ORF3a	all	ss13	200	TAT	ACT	ATG	2	GACTATGTC:GATTATGTC	1:1	FALSE	1.16666666666667	1	0.833333333333333	0	0	0	0	0	SARSCOV2_FJ588686.1	ORF2	dNNdNS	1000	0	74.83333333333336	0	35.499999999999986	0	0	NaN	0	0	0	NA	NaN	0	NaN	0	1000	0	0	0	0.001
ORF3a	all	ss13	201	GTC	ATG	TCG	2	TATGTCGTT	2	FALSE	2	1	0	0	0	0	0	0	SARSCOV2_FJ588686.1	ORF2	dNNdNS	1000	0	75.33333333333336	0	35.66666666666665	0	0	NaN	0	0	0	NA	NaN	0	NaN	0	1000	0	0	0	0.001
ORF3a	all	ss13	202	GTT	TCG	TTG	2	GTCGTTGTA	2	FALSE	0.666666666666667	1	1.33333333333333	0	0	0	0	0	SARSCOV2_FJ588686.1	ORF2	dNNdNS	1000	0	74.33333333333336	0	36.66666666666665	0	0	NaN	0	0	0	NA	NaN	0	NaN	0	1000	0	0	0	0.001
ORF3a	all	ss13	203	GTA	TTG	TAC	2	GTTGTACAT	2	FALSE	1.66666666666667	1	0.333333333333333	0	0	0	0	0	SARSCOV2_FJ588686.1	ORF2	dNNdNS	1000	0	74.66666666666669	0	36.33333333333332	0	0	NaN	0	0	0	NA	NaN	0	NaN	0	1000	0	0	0	0.001
ORF3a	all	ss13	204	CAT	TAC	ATG	2	GTACATGGC	2	FALSE	1.66666666666667	0.333333333333333	1	0	0	0	0	0	SARSCOV2_FJ588686.1	ORF2	dNNdNS	1000	0	73.00000000000001	0	36.999999999999986	0	0	NaN	0	0	0	NA	NaN	0	NaN	0	1000	0	0	0	0.001
ORF3a	all	ss13	205	GGC	ATG	GCT	2	CATGGCTAT	2	FALSE	2	1	0	0	0	0	0	0	SARSCOV2_FJ588686.1	ORF2	dNNdNS	1000	0	72.83333333333334	0	36.499999999999986	0	0	NaN	0	0	0	NA	NaN	0	NaN	0	1000	0	0	0	0.001
ORF3a	all	ss13	206	TAT	GCT	ATT	2	GGCTATTTC	2	FALSE	1	1	1	0	0	0	0	0	SARSCOV2_FJ588686.1	ORF2	dNNdNS	1000	0	72.16666666666667	0	37.16666666666666	0	0	NaN	0	0	0	NA	NaN	0	NaN	0	1000	0	0	0	0.001
ORF3a	all	ss13	207	TTC	ATT	TCA	2	TATTTCACC	2	FALSE	1.33333333333333	1	0.666666666666667	0	0	0	0	0	SARSCOV2_FJ588686.1	ORF2	dNNdNS	1000	0	72.5	1	36.83333333333332	0	0.0276529018562458	0	-0.0276529018562458	0	0.0280009604275602	NA	NA	0.0291732925118571	0.343188429852213	0	378	622	0.622	0	0.001
ORF3a	all	ss13	208	ACC	TCA	CCG	2	TTCACCGAA	2	FALSE	1	1	1	0	0	0	0	0	SARSCOV2_FJ588686.1	ORF2	dNNdNS	1000	0	72.83333333333334	1	37.16666666666666	0	0.027400307499342	0	-0.027400307499342	0	0.0296076858516363	NA	NA	0.028489196100612	0.33616068252418	0	365	635	0.635	0	0.001
ORF3a	all	ss13	209	GAA	CCG	AAG	2	ACCGAAGTT	2	FALSE	1.66666666666667	0.333333333333333	1	0	0	0	0	0	SARSCOV2_FJ588686.1	ORF2	dNNdNS	1000	0	73.16666666666667	1	36.83333333333332	0	0.0276529018562458	0	-0.0276529018562458	0	0.0300077628169933	NA	NA	0.0302000305944813	0.359846261345193	0	356	644	0.644	0	0.001
ORF3a	all	ss13	210	GTT	AAG	TTT	2	GAAGTTTAC	2	FALSE	1.66666666666667	1	0.333333333333333	0	0	0	0	0	SARSCOV2_FJ588686.1	ORF2	dNNdNS	1000	0	73.16666666666667	1	36.16666666666666	0	0.0281723261817365	0	-0.0281723261817365	0	0.0295088724786112	NA	NA	0.0305499350697236	0.356438328660713	0	363	637	0.637	0	0.001
ORF3a	all	ss13	211	TAC	TTT	ACT	2	GTTTACTAC	2	FALSE	1.66666666666667	1	0.333333333333333	0	0	0	0	0	SARSCOV2_FJ588686.1	ORF2	dNNdNS	1000	0	74.16666666666667	1	36.16666666666666	0	0.0281723261817365	0	-0.0281723261817365	0	0.0288022936998262	NA	NA	0.0300868063133271	0.349083687555236	0	374	626	0.626	0	0.001
ORF3a	all	ss13	212	TAC	ACT	ACC	2	TACTACCAG	2	FALSE	1	1	1	0	0	0	0	0	SARSCOV2_FJ588686.1	ORF2	dNNdNS	1000	0	75.16666666666667	1	35.83333333333332	0	0.0284394261467203	0	-0.0284394261467203	0	0.0285068938119361	NA	NA	0.0294152351904433	0.333630821132289	0	377	623	0.623	0	0.001
ORF3a	all	ss13	213	CAG	ACC	AGC	2	TACCAGCTT	2	FALSE	1.66666666666667	0.333333333333333	1	0	0	0	0	0	SARSCOV2_FJ588686.1	ORF2	dNNdNS	1000	0	75.5	1	35.499999999999986	0	0.0287116399282627	0	-0.0287116399282627	0	0.0289627191100565	NA	NA	0.0298420131126169	0.33598861726386	0	366	634	0.634	0	0.001
ORF3a	all	ss13	214	CTT	AGC	TTG	2	CAGCTTGAG	2	FALSE	1.33333333333333	1	0.666666666666667	0	0	0	0	0	SARSCOV2_FJ588686.1	ORF2	dNNdNS	1000	0	75.83333333333333	1	34.83333333333332	0	0.0292720079293014	0	-0.0292720079293014	0	0.029706817209953	NA	NA	0.0323597817673567	0.365687991460049	0	365	635	0.635	0	0.001
ORF3a	all	ss13	215	GAG	TTG	AGT	2	CTTGAGTCT	2	FALSE	2.16666666666667	0.333333333333333	0.5	0	0	0	0	0	SARSCOV2_FJ588686.1	ORF2	dNNdNS	1000	0	76.16666666666667	1	34.499999999999986	0	0.0295604764056576	0	-0.0295604764056576	0	0.0296024205630486	NA	NA	0.0330543362861624	0.371161667551263	0	378	622	0.622	0	0.001
ORF3a	all	ss13	216	TCT	AGT	CTA	2	GAGTCTACA	2	FALSE	1.33333333333333	1	0.666666666666667	0	0	0	0	0	SARSCOV2_FJ588686.1	ORF2	dNNdNS	1000	0	76.66666666666667	1	33.999999999999986	0	0.0300040009602743	0	-0.0300040009602743	0	0.0317907920700334	NA	NA	0.0308391755227841	0.330593864877406	0	342	658	0.658	0	0.001
ORF3a	all	ss13	217	ACA	CTA	CAC	2	TCTACACAA	2	FALSE	1	1	1	0	0	0	0	0	SARSCOV2_FJ588686.1	ORF2	dNNdNS	1000	0	78.00000000000001	1	33.33333333333332	0	0.0306164958901914	0	-0.0306164958901914	0	0.0328611898263599	NA	NA	0.0329925905660473	0.353417445836529	0	369	631	0.631	0	0.001
ORF3a	all	ss13	218	CAA	CAC	AAA	2	ACACAAATT	2	FALSE	2.66666666666667	0.333333333333333	0	0	0	0	0	0	SARSCOV2_FJ588686.1	ORF2	dNNdNS	1000	0	78.16666666666669	1	33.16666666666666	0	0.0307735475083969	0	-0.0307735475083969	0	0.0315943580165929	NA	NA	0.031450223889615	0.327834896597753	0	353	647	0.647	0	0.001
ORF3a	all	ss13	219	ATT	AAA	TTA	2	CAAATTACT	2	FALSE	1.33333333333333	1	0.666666666666667	0	0	0	0	0	SARSCOV2_FJ588686.1	ORF2	dNNdNS	1000	0	76.00000000000001	1	34.66666666666666	0	0.029415534864961	0	-0.029415534864961	0	0.0308283998516665	NA	NA	0.0310788166968807	0.343902892703317	0	383	617	0.617	0	0.001
ORF3a	all	ss13	220	ACT	TTA	CTA	2	ATTACTACA	2	FALSE	1.33333333333333	1	0.666666666666667	0	0	0	0	0	SARSCOV2_FJ588686.1	ORF2	dNNdNS	1000	0	75.16666666666669	1	35.499999999999986	0	0.0287116399282627	0	-0.0287116399282627	0	0.028963465380525	NA	NA	0.0309936808085517	0.354253329590108	0	368	632	0.632	0	0.001
ORF3a	all	ss13	221	ACA	CTA	CAG	2	ACTACAGAC	2	FALSE	1	1	1	0	0	0	0	0	SARSCOV2_FJ588686.1	ORF2	dNNdNS	1000	0	74.50000000000003	1	36.16666666666665	0	0.0281723261817365	0	-0.0281723261817365	0	0.0284117412451803	NA	NA	0.0279189108180849	0.31293778632889	0	369	631	0.631	0	0.001
ORF3a	all	ss13	222	GAC	CAG	ACA	2	ACAGACACT	2	FALSE	2.33333333333333	0.333333333333333	0.333333333333333	0	0	0	0	0	SARSCOV2_FJ588686.1	ORF2	dNNdNS	1000	0	74.16666666666669	1	36.49999999999998	0	0.0279101972553257	0	-0.0279101972553257	0	0.029125185530417	NA	NA	0.0282187822656438	0.3226315593952	0	381	619	0.619	0	0.001
ORF3a	all	ss13	223	ACT	ACA	CTG	2	GACACTGGT	2	FALSE	0.666666666666667	1	1.33333333333333	0	0	0	0	0	SARSCOV2_FJ588686.1	ORF2	dNNdNS	1000	0	73.50000000000003	1	37.16666666666665	0	0.027400307499342	0	-0.027400307499342	0	0.0293947502874684	NA	NA	0.0276204366556596	0.321182790159725	0	385	615	0.615	0	0.001
ORF3a	all	ss13	224	GGT	CTG	GTA	2	ACTGGTATT	2	FALSE	1	1	1	0	0	0	0	0	SARSCOV2_FJ588686.1	ORF2	dNNdNS	1000	0	73.83333333333336	1	36.833333333333314	0	0.0276529018562458	0	-0.0276529018562458	0	0.0282809728590902	NA	NA	0.0298156775249015	0.353686818137957	0	366	634	0.634	0	0.001
ORF3a	all	ss13	225	ATT	GTA	TTG	2	GGTATTGAA	2	FALSE	1.16666666666667	0.5	1.33333333333333	0	0	0	0	0	SARSCOV2_FJ588686.1	ORF2	dNNdNS	1000	0	74.33333333333336	1	36.333333333333314	0	0.0280406490537152	0	-0.0280406490537152	0	0.0291582872758503	NA	NA	0.0310983252174861	0.367228398012671	0	368	632	0.632	0	0.001
ORF3a	all	ss13	226	GAA	TTG	AAA	2	ATTGAAAAT	2	FALSE	2.16666666666667	0.333333333333333	0.5	0	0	0	0	0	SARSCOV2_FJ588686.1	ORF2	dNNdNS	1000	0	74.83333333333336	1	35.66666666666666	0	0.0285748846742028	0	-0.0285748846742028	0	0.0306987010036613	NA	NA	0.0294275814952013	0.331536381874615	0	357	643	0.643	0	0.001
ORF3a	all	ss13	227	AAT	AAA	ATG	2	GAAAATGCT	2	FALSE	2.33333333333333	0.333333333333333	0.333333333333333	0	0	0	0	0	SARSCOV2_FJ588686.1	ORF2	dNNdNS	NA	NA	NA	NA	NA	NA	NA	NA	NA	NA	NA	NA	NA	NA	NA	NA	NA	NA	NA	NA	NA
ORF3a	all	ss13	228	GCT	ATG	CTA	2	AATGCTACA	2	FALSE	1.66666666666667	1	0.333333333333333	0	0	0	0	0	SARSCOV2_FJ588686.1	ORF2	dNNdNS	NA	NA	NA	NA	NA	NA	NA	NA	NA	NA	NA	NA	NA	NA	NA	NA	NA	NA	NA	NA	NA
ORF3a	all	ss13	229	ACA	CTA	CAT	2	GCTACATTC	2	FALSE	1	1	1	0	0	0	0	0	SARSCOV2_FJ588686.1	ORF2	dNNdNS	NA	NA	NA	NA	NA	NA	NA	NA	NA	NA	NA	NA	NA	NA	NA	NA	NA	NA	NA	NA	NA
ORF3a	all	ss13	230	TTC	CAT	TCT	2	ACATTCTTC	2	FALSE	2.33333333333333	0.333333333333333	0.333333333333333	0	0	0	0	0	SARSCOV2_FJ588686.1	ORF2	dNNdNS	NA	NA	NA	NA	NA	NA	NA	NA	NA	NA	NA	NA	NA	NA	NA	NA	NA	NA	NA	NA	NA
ORF3a	all	ss13	231	TTC	TCT	TCA	2	TTCTTCATC	2	FALSE	1	1	1	0	0	0	0	0	SARSCOV2_FJ588686.1	ORF2	dNNdNS	NA	NA	NA	NA	NA	NA	NA	NA	NA	NA	NA	NA	NA	NA	NA	NA	NA	NA	NA	NA	NA
ORF3a	all	ss13	232	ATC	TCA	TCT	2	TTCATCTTT	2	FALSE	1.33333333333333	0.666666666666667	1	0	0	0	0	0	SARSCOV2_FJ588686.1	ORF2	dNNdNS	NA	NA	NA	NA	NA	NA	NA	NA	NA	NA	NA	NA	NA	NA	NA	NA	NA	NA	NA	NA	NA
ORF3a	all	ss13	233	TTT	TCT	TTA	2	ATCTTTAAC	2	FALSE	0.666666666666667	1	1.33333333333333	0	0	0	0	0	SARSCOV2_FJ588686.1	ORF2	dNNdNS	NA	NA	NA	NA	NA	NA	NA	NA	NA	NA	NA	NA	NA	NA	NA	NA	NA	NA	NA	NA	NA
ORF3a	all	ss13	234	AAC	TTA	ACA	2	TTTAACAAG	2	FALSE	2.33333333333333	0.333333333333333	0.333333333333333	0	0	0	0	0	SARSCOV2_FJ588686.1	ORF2	dNNdNS	NA	NA	NA	NA	NA	NA	NA	NA	NA	NA	NA	NA	NA	NA	NA	NA	NA	NA	NA	NA	NA
ORF3a	all	ss13	235	AAG	ACA	AGC	2	AACAAGCTT	2	FALSE	1.66666666666667	0.333333333333333	1	0	0	0	0	0	SARSCOV2_FJ588686.1	ORF2	dNNdNS	NA	NA	NA	NA	NA	NA	NA	NA	NA	NA	NA	NA	NA	NA	NA	NA	NA	NA	NA	NA	NA
ORF3a	all	ss13	236	CTT	AGC	TTG	2	AAGCTTGTT	2	FALSE	1.33333333333333	1	0.666666666666667	0	0	0	0	0	SARSCOV2_FJ588686.1	ORF2	dNNdNS	NA	NA	NA	NA	NA	NA	NA	NA	NA	NA	NA	NA	NA	NA	NA	NA	NA	NA	NA	NA	NA
ORF3a	all	ss13	237	GTT	TTG	TTA	2	CTTGTTAAA	2	FALSE	1.33333333333333	1	0.666666666666667	0	0	0	0	0	SARSCOV2_FJ588686.1	ORF2	dNNdNS	NA	NA	NA	NA	NA	NA	NA	NA	NA	NA	NA	NA	NA	NA	NA	NA	NA	NA	NA	NA	NA
ORF3a	all	ss13	238	AAA	TTA	AAG	2	GTTAAAGAC	2	FALSE	2.16666666666667	0.333333333333333	0.5	0	0	0	0	0	SARSCOV2_FJ588686.1	ORF2	dNNdNS	NA	NA	NA	NA	NA	NA	NA	NA	NA	NA	NA	NA	NA	NA	NA	NA	NA	NA	NA	NA	NA
ORF3a	all	ss13	239	GAC	AAG	ACC	2	AAAGACCCA	2	FALSE	2.33333333333333	0.333333333333333	0.333333333333333	0	0	0	0	0	SARSCOV2_FJ588686.1	ORF2	dNNdNS	NA	NA	NA	NA	NA	NA	NA	NA	NA	NA	NA	NA	NA	NA	NA	NA	NA	NA	NA	NA	NA
ORF3a	all	ss13	240	CCA	ACC	CA-	0	GACCCA---	2	FALSE	0	0	2	1	0	0	0	0	SARSCOV2_FJ588686.1	ORF2	dNNdNS	NA	NA	NA	NA	NA	NA	NA	NA	NA	NA	NA	NA	NA	NA	NA	NA	NA	NA	NA	NA	NA
ORF3a	all	ss13	241	---	NA	NA	0	CCA---CCG	2	FALSE	NA	NA	NA	NA	NA	NA	NA	NA	SARSCOV2_FJ588686.1	ORF2	dNNdNS	NA	NA	NA	NA	NA	NA	NA	NA	NA	NA	NA	NA	NA	NA	NA	NA	NA	NA	NA	NA	NA
ORF3a	all	ss13	242	CCG	--C	CGA	0	---CCGAAT	2	FALSE	0.5	1	1.5	0	0	0	0	0	SARSCOV2_FJ588686.1	ORF2	dNNdNS	NA	NA	NA	NA	NA	NA	NA	NA	NA	NA	NA	NA	NA	NA	NA	NA	NA	NA	NA	NA	NA
ORF3a	all	ss13	243	AAT	CGA	ATG	2	CCGAATGTG	2	FALSE	1.66666666666667	0.333333333333333	1	0	0	0	0	0	SARSCOV2_FJ588686.1	ORF2	dNNdNS	NA	NA	NA	NA	NA	NA	NA	NA	NA	NA	NA	NA	NA	NA	NA	NA	NA	NA	NA	NA	NA
ORF3a	all	ss13	244	GTG	ATG	TGC	2	AATGTGCAA	2	FALSE	2	1	0	0	0	0	0	0	SARSCOV2_FJ588686.1	ORF2	dNNdNS	NA	NA	NA	NA	NA	NA	NA	NA	NA	NA	NA	NA	NA	NA	NA	NA	NA	NA	NA	NA	NA
ORF3a	all	ss13	245	CAA	TGC	AAA	2	GTGCAAATA	2	FALSE	2.66666666666667	0.333333333333333	0	0	0	0	0	0	SARSCOV2_FJ588686.1	ORF2	dNNdNS	NA	NA	NA	NA	NA	NA	NA	NA	NA	NA	NA	NA	NA	NA	NA	NA	NA	NA	NA	NA	NA
ORF3a	all	ss13	246	ATA	AAA	TAC	2	CAAATACAC	2	FALSE	2	0.666666666666667	0.333333333333333	0	0	0	0	0	SARSCOV2_FJ588686.1	ORF2	dNNdNS	NA	NA	NA	NA	NA	NA	NA	NA	NA	NA	NA	NA	NA	NA	NA	NA	NA	NA	NA	NA	NA
ORF3a	all	ss13	247	CAC	TAC	ACA	2	ATACACACA	2	FALSE	1.66666666666667	0.333333333333333	1	0	0	0	0	0	SARSCOV2_FJ588686.1	ORF2	dNNdNS	NA	NA	NA	NA	NA	NA	NA	NA	NA	NA	NA	NA	NA	NA	NA	NA	NA	NA	NA	NA	NA
ORF3a	all	ss13	248	ACA	ACA	CAA	2	CACACAATC	2	FALSE	1	1	1	0	0	0	0	0	SARSCOV2_FJ588686.1	ORF2	dNNdNS	NA	NA	NA	NA	NA	NA	NA	NA	NA	NA	NA	NA	NA	NA	NA	NA	NA	NA	NA	NA	NA
ORF3a	all	ss13	249	ATC	CAA	TCG	2	ACAATCGAC	2	FALSE	2.16666666666667	0.5	0.333333333333333	0	0	0	0	0	SARSCOV2_FJ588686.1	ORF2	dNNdNS	NA	NA	NA	NA	NA	NA	NA	NA	NA	NA	NA	NA	NA	NA	NA	NA	NA	NA	NA	NA	NA
ORF3a	all	ss13	250	GAC	TCG	ACG	2	ATCGACGGC	2	FALSE	1.66666666666667	0.333333333333333	1	0	0	0	0	0	SARSCOV2_FJ588686.1	ORF2	dNNdNS	NA	NA	NA	NA	NA	NA	NA	NA	NA	NA	NA	NA	NA	NA	NA	NA	NA	NA	NA	NA	NA
ORF3a	all	ss13	251	GGC	ACG	GCT	2	GACGGCTCT	2	FALSE	1	1	1	0	0	0	0	0	SARSCOV2_FJ588686.1	ORF2	dNNdNS	NA	NA	NA	NA	NA	NA	NA	NA	NA	NA	NA	NA	NA	NA	NA	NA	NA	NA	NA	NA	NA
ORF3a	all	ss13	252	TCT	GCT	CTT	2	GGCTCTTCA	2	FALSE	1	1	1	0	0	0	0	0	SARSCOV2_FJ588686.1	ORF2	dNNdNS	NA	NA	NA	NA	NA	NA	NA	NA	NA	NA	NA	NA	NA	NA	NA	NA	NA	NA	NA	NA	NA
ORF3a	all	ss13	253	TCA	CTT	CAG	2	TCTTCAGGA	2	FALSE	0	1	1	0	0	0	0	0	SARSCOV2_FJ588686.1	ORF2	dNNdNS	NA	NA	NA	NA	NA	NA	NA	NA	NA	NA	NA	NA	NA	NA	NA	NA	NA	NA	NA	NA	NA
ORF3a	all	ss13	254	GGA	CAG	GAG	2	TCAGGAGTT	2	FALSE	1.5	1	0.5	0	0	0	0	0	SARSCOV2_FJ588686.1	ORF2	dNNdNS	NA	NA	NA	NA	NA	NA	NA	NA	NA	NA	NA	NA	NA	NA	NA	NA	NA	NA	NA	NA	NA
ORF3a	all	ss13	255	GTT	GAG	TTG	2	GGAGTTGCT:GGAGTTGTA	1:1	FALSE	1.33333333333333	1	0.666666666666667	0	0	0	0	0	SARSCOV2_FJ588686.1	ORF2	dNNdNS	NA	NA	NA	NA	NA	NA	NA	NA	NA	NA	NA	NA	NA	NA	NA	NA	NA	NA	NA	NA	NA
ORF3a	all	ss13	256	GCT	TTG	CTA	2	GTTGCTAAT:GTTGTAAAT	1:1	TRUE	1.33333333333333	1	0.666666666666667	0	0	1	1	0	SARSCOV2_FJ588686.1	ORF2	dNNdNS	NA	NA	NA	NA	NA	NA	NA	NA	NA	NA	NA	NA	NA	NA	NA	NA	NA	NA	NA	NA	NA
ORF3a	all	ss13	257	AAT	CTA	ATC	2	GCTAATCCA:GTAAATCCA	1:1	FALSE	1.66666666666667	0.333333333333333	1	0	0	0	0	0	SARSCOV2_FJ588686.1	ORF2	dNNdNS	NA	NA	NA	NA	NA	NA	NA	NA	NA	NA	NA	NA	NA	NA	NA	NA	NA	NA	NA	NA	NA
ORF3a	all	ss13	258	CCA	ATC	CAG	2	AATCCAGCA	2	FALSE	1.33333333333333	1	0.666666666666667	0	0	0	0	0	SARSCOV2_FJ588686.1	ORF2	dNNdNS	NA	NA	NA	NA	NA	NA	NA	NA	NA	NA	NA	NA	NA	NA	NA	NA	NA	NA	NA	NA	NA
ORF3a	all	ss13	259	GCA	CAG	CAA	2	CCAGCAATG	2	FALSE	1.66666666666667	1	0.333333333333333	0	0	0	0	0	SARSCOV2_FJ588686.1	ORF2	dNNdNS	NA	NA	NA	NA	NA	NA	NA	NA	NA	NA	NA	NA	NA	NA	NA	NA	NA	NA	NA	NA	NA
ORF3a	all	ss13	260	ATG	CAA	TGG	2	GCAATGGAT	2	FALSE	2.66666666666667	0	0.333333333333333	0	0	0	0	0	SARSCOV2_FJ588686.1	ORF2	dNNdNS	NA	NA	NA	NA	NA	NA	NA	NA	NA	NA	NA	NA	NA	NA	NA	NA	NA	NA	NA	NA	NA
ORF3a	all	ss13	261	GAT	TGG	ATC	2	ATGGATCCA	2	FALSE	2.66666666666667	0.333333333333333	0	0	0	0	0	0	SARSCOV2_FJ588686.1	ORF2	dNNdNS	NA	NA	NA	NA	NA	NA	NA	NA	NA	NA	NA	NA	NA	NA	NA	NA	NA	NA	NA	NA	NA
ORF3a	all	ss13	262	CCA	ATC	CAA	2	GATCCAATT	2	FALSE	1.33333333333333	1	0.666666666666667	0	0	0	0	0	SARSCOV2_FJ588686.1	ORF2	dNNdNS	NA	NA	NA	NA	NA	NA	NA	NA	NA	NA	NA	NA	NA	NA	NA	NA	NA	NA	NA	NA	NA
ORF3a	all	ss13	263	ATT	CAA	TTT	2	CCAATTTAT	2	FALSE	2	0.666666666666667	0.333333333333333	0	0	0	0	0	SARSCOV2_FJ588686.1	ORF2	dNNdNS	NA	NA	NA	NA	NA	NA	NA	NA	NA	NA	NA	NA	NA	NA	NA	NA	NA	NA	NA	NA	NA
ORF3a	all	ss13	264	TAT	TTT	ATG	2	ATTTATGAT	2	FALSE	1.66666666666667	1	0.333333333333333	0	0	0	0	0	SARSCOV2_FJ588686.1	ORF2	dNNdNS	NA	NA	NA	NA	NA	NA	NA	NA	NA	NA	NA	NA	NA	NA	NA	NA	NA	NA	NA	NA	NA
ORF3a	all	ss13	265	GAT	ATG	ATG	2	TATGATGAG	2	FALSE	2.66666666666667	0.333333333333333	0	0	0	0	0	0	SARSCOV2_FJ588686.1	ORF2	dNNdNS	NA	NA	NA	NA	NA	NA	NA	NA	NA	NA	NA	NA	NA	NA	NA	NA	NA	NA	NA	NA	NA
ORF3a	all	ss13	266	GAG	ATG	AGC	2	GATGAGCCG	2	FALSE	2.66666666666667	0.333333333333333	0	0	0	0	0	0	SARSCOV2_FJ588686.1	ORF2	dNNdNS	NA	NA	NA	NA	NA	NA	NA	NA	NA	NA	NA	NA	NA	NA	NA	NA	NA	NA	NA	NA	NA
ORF3a	all	ss13	267	CCG	AGC	CGA	2	GAGCCGACG	2	FALSE	1.16666666666667	1	0.833333333333333	0	0	0	0	0	SARSCOV2_FJ588686.1	ORF2	dNNdNS	NA	NA	NA	NA	NA	NA	NA	NA	NA	NA	NA	NA	NA	NA	NA	NA	NA	NA	NA	NA	NA
ORF3a	all	ss13	268	ACG	CGA	CGA	2	CCGACGACG:CCGACGATG	1:1	FALSE	0.5	1	1.5	0	0	0	0	0	SARSCOV2_FJ588686.1	ORF2	dNNdNS	NA	NA	NA	NA	NA	NA	NA	NA	NA	NA	NA	NA	NA	NA	NA	NA	NA	NA	NA	NA	NA
ORF3a	all	ss13	269	ACG	CGA	CGA	2	ACGACGACT:ACGATGACT	1:1	FALSE	0.5	1	1.5	0	0	0	0	0	SARSCOV2_FJ588686.1	ORF2	dNNdNS	NA	NA	NA	NA	NA	NA	NA	NA	NA	NA	NA	NA	NA	NA	NA	NA	NA	NA	NA	NA	NA
ORF3a	all	ss13	270	ACT	CGA	CTA	2	ACGACTACT:ATGACTACT	1:1	FALSE	0.666666666666667	1	1.33333333333333	0	0	0	0	0	SARSCOV2_FJ588686.1	ORF2	dNNdNS	NA	NA	NA	NA	NA	NA	NA	NA	NA	NA	NA	NA	NA	NA	NA	NA	NA	NA	NA	NA	NA
ORF3a	all	ss13	271	ACT	CTA	CTA	2	ACTACTAGC	2	FALSE	0.666666666666667	1	1.33333333333333	0	0	0	0	0	SARSCOV2_FJ588686.1	ORF2	dNNdNS	NA	NA	NA	NA	NA	NA	NA	NA	NA	NA	NA	NA	NA	NA	NA	NA	NA	NA	NA	NA	NA
ORF3a	all	ss13	272	AGC	CTA	GCG	2	ACTAGCGTG	2	FALSE	1.66666666666667	0.333333333333333	1	0	0	0	0	0	SARSCOV2_FJ588686.1	ORF2	dNNdNS	NA	NA	NA	NA	NA	NA	NA	NA	NA	NA	NA	NA	NA	NA	NA	NA	NA	NA	NA	NA	NA
ORF3a	all	ss13	273	GTG	GCG	TGC	2	AGCGTGCCT	2	FALSE	1	1	1	0	0	0	0	0	SARSCOV2_FJ588686.1	ORF2	dNNdNS	NA	NA	NA	NA	NA	NA	NA	NA	NA	NA	NA	NA	NA	NA	NA	NA	NA	NA	NA	NA	NA
ORF3a	all	ss13	274	CCT	TGC	CTT	2	GTGCCTTTG	2	FALSE	1.5	1	0.5	0	0	0	0	0	SARSCOV2_FJ588686.1	ORF2	dNNdNS	NA	NA	NA	NA	NA	NA	NA	NA	NA	NA	NA	NA	NA	NA	NA	NA	NA	NA	NA	NA	NA
ORF3a	all	ss13	275	TTG	CTT	TGT	2	CCTTTGTAA	2	FALSE	1.66666666666667	0.333333333333333	0.666666666666667	0.333333333333333	0	0	0	0	SARSCOV2_FJ588686.1	ORF2	dNNdNS	NA	NA	NA	NA	NA	NA	NA	NA	NA	NA	NA	NA	NA	NA	NA	NA	NA	NA	NA	NA	NA
ORF3a	all	ss13	2	GAT	TGG	ATT	2	ATGGATTTG	2	FALSE	2.66666666666667	0.333333333333333	0	0	0	0	0	0	SARSCOV2_GQ153541.1	ORF2	dNNdNS	1000	7	74.25000000000001	7	32.83333333333332	0.100750036200046	0.250832878769865	0.401662001784392	-0.150082842569819	0.0375959826008535	0.113774293788784	NaN	NaN	0.112914333815674	0.18379043693269	39	0	961	0.961	0.039	0.078
ORF3a	all	ss13	3	TTG	ATT	TGT	2	GATTTGTTT	2	FALSE	2	0.333333333333333	0.333333333333333	0.333333333333333	0	0	0	0	SARSCOV2_GQ153541.1	ORF2	dNNdNS	1000	7	73.58333333333334	8	33.16666666666665	0.101727620280473	0.291022534714547	0.349552382190106	-0.189294914434074	0.0376931940948706	0.129995365331707	NaN	NaN	0.133683649293233	0.156777985815336	38	0	962	0.962	0.038	0.076
ORF3a	all	ss13	4	TTT	TGT	TTA	2	TTGTTTATG	2	FALSE	1.16666666666667	1	0.833333333333333	0	0	0	0	0	SARSCOV2_GQ153541.1	ORF2	dNNdNS	1000	7	72.91666666666667	8	33.499999999999986	0.102724391304868	0.287492986673213	0.357310946933229	-0.184768595368345	0.0382088349865849	0.137784332710328	0.25270299237455	0.157374781640565	0.139421305061415	0.185087031802922	37	0	963	0.963	0.037	0.074
ORF3a	all	ss13	5	ATG	TTA	TGA	2	TTTATGAGA:TTTATGAGC	1:1	FALSE	0.666666666666667	0	0.333333333333333	0	0	0	0	0	SARSCOV2_GQ153541.1	ORF2	dNNdNS	1000	7	73.08333333333334	8	33.33333333333332	0.102473368909235	0.289246860608989	0.354276512088964	-0.186773491699753	0.0385448748552949	0.138458583585106	0.319640454354786	0.267706618240926	0.131508179217173	0.155537124529072	31	0	969	0.969	0.031	0.062
ORF3a	all	ss13	6	AGA	TGA	GAT	2	ATGAGATTT:ATGAGCATT	1:1	FALSE	1.66666666666667	0.333333333333333	0	0	1	0	0	0	SARSCOV2_GQ153541.1	ORF2	dNNdNS	1000	7	73.41666666666667	8	33.999999999999986	0.101974992322902	0.282358178426184	0.361154732231567	-0.180383186103283	0.0364461813939493	0.123668504947076	0.290059656832857	0.213093152386546	NA	NA	NA	NA	NA	NA	NA	1
ORF3a	all	ss13	7	ATT	GAT	TTT	2	AGATTTTTT:AGCATTTTC	1:1	FALSE	1.83333333333333	0.5	0.666666666666667	0	1	0	0	0	SARSCOV2_GQ153541.1	ORF2	dNNdNS	1000	6	74.08333333333333	8	34.33333333333332	0.0857055104092924	0.27903683339124	0.307147659926042	-0.193331322981948	0.0338914954281983	0.121784292899488	NaN	NaN	0.122012547332994	0.113075431260769	17	0	983	0.983	0.017	0.034
ORF3a	all	ss13	8	TTC	TTT	TCA	2	ATTTTCACA:TTTTTTACT	1:1	FALSE	1.5	1	0.5	0	0	1	0	0	SARSCOV2_GQ153541.1	ORF2	dNNdNS	1000	5	74.66666666666667	8	33.91666666666666	0.0701445435081176	0.283201052715922	0.247684614288773	-0.213056509207804	0.0310122219762007	0.131552208418491	0.16465953889789	0.132524037707463	0.12202389700467	0.0808069859487857	7	0	993	0.993	0.007	0.014
ORF3a	all	ss13	9	ACA	TCA	CAT	2	TTCACATTG:TTTACTCTT	1:1	FALSE	1.33333333333333	1	0.666666666666667	0	0	1	0	0	SARSCOV2_GQ153541.1	ORF2	dNNdNS	1000	5	75.5	8	33.749999999999986	0.069333399391501	0.284902170689401	0.243358621044302	-0.2155687712979	0.029689241052564	0.126318759399268	0.168882678439121	0.149586888578536	0.136290123894316	0.113720280886776	9	0	991	0.991	0.009	0.018
ORF3a	all	ss13	10	CTT	CAT	TGG	2	ACATTGGGA:ACTCTTAGA	1:1	TRUE	1.66666666666667	0.5	0.666666666666667	0.166666666666667	1	0	0	1	SARSCOV2_GQ153541.1	ORF2	dNNdNS	1000	5	75	8	34.24999999999999	0.069817817299509	0.279859737639748	0.249474318415115	-0.210041920340239	0.0305272867022466	0.12086371899174	0.211906413616914	0.239081628296954	0.121594046263635	0.0840953121682145	8	0	992	0.992	0.008	0.016
ORF3a	all	ss13	11	AGA	TGG	GAG	2	CTTAGATCA:TTGGGAGCA	1:1	FALSE	1.83333333333333	0.916666666666667	0.25	0	0	0	1	0	SARSCOV2_GQ153541.1	ORF2	dNNdNS	1000	4	74.16666666666667	9	34.74999999999999	0.0559700169039056	0.317710819960381	0.176166543244845	-0.261740803056476	0.0275613853549237	0.136960435525625	0.139457056729258	0.206506005048305	0.132544419125475	0.048297629566357	0	0	1000	1	0	0.001
ORF3a	all	ss13	12	GCA	GAG	CAA	2	AGATCAATT:GGAGCAATC	1:1	FALSE	1.66666666666667	1	0.333333333333333	0	1	0	0	0	SARSCOV2_GQ153541.1	ORF2	dNNdNS	1000	4	74	8	35.49999999999999	0.0561009098120238	0.268009394822974	0.20932441509776	-0.211908485010951	0.028765362519075	0.115667256940981	0.15365329199113	0.173098022321172	0.11445088131688	0.0640942914002501	8	0	992	0.992	0.008	0.016
ORF3a	all	ss13	13	ATC	CAA	TCA	2	GCAATCACG:TCAATTACT	1:1	FALSE	1.5	1	0.5	0	0	1	0	0	SARSCOV2_GQ153541.1	ORF2	dNNdNS	1000	3	73	9	35.49999999999999	0.0422647024133488	0.309399206498443	0.13660249129812	-0.267134504085094	0.0239162841017245	0.130505834350209	0.0976097546894799	0.161670344926916	0.127323834351651	0.0358988325336282	0	0	1000	1	0	0.001
ORF3a	all	ss13	14	ACG	TCA	CGC	2	ATCACGCGC:ATTACTGCA	1:1	FALSE	1.16666666666667	1	0.833333333333333	0	0	1	0	0	SARSCOV2_GQ153541.1	ORF2	dNNdNS	1000	3	72.66666666666667	9	35.33333333333333	0.042464170499631	0.311207889047031	0.136449530986066	-0.2687437185474	0.0255298482636277	0.131151277177832	NA	NA	0.121816531386712	0.0273745458291932	1	0	999	0.999	0.001	0.002
ORF3a	all	ss13	15	CGC	CGC	CAC	2	ACGCGCAAT:ACTGCACAG	1:1	TRUE	1	1	1	0	1	1	1	0	SARSCOV2_GQ153541.1	ORF2	dNNdNS	1000	3	73.16666666666667	9	34.83333333333333	0.0421656696333547	0.316764994602515	0.133113413261669	-0.27459932496916	0.0246507393995783	0.133463654995004	NaN	NaN	0.125961305557832	0.0292552966861795	0	0	1000	1	0	0.001
ORF3a	all	ss13	16	AAT	CAC	AGC	2	CGCAATCCA:GCACAGCCA	1:1	TRUE	2.16666666666667	0.333333333333333	0.5	0	1	0	1	0	SARSCOV2_GQ153541.1	ORF2	dNNdNS	1000	2	73.16666666666667	8	34.83333333333333	0.02784542552167	0.274200382158177	0.101551373862079	-0.246354956636507	0.0195779632058	0.130031093813207	NaN	NaN	0.121765541730105	0.0430534520287364	2	0	998	0.998	0.002	0.004
ORF3a	all	ss13	17	CCA	AGC	CAG	2	AATCCAGCG:CAGCCAGTA	1:1	FALSE	1.5	1	0.5	0	0	0	0	0	SARSCOV2_GQ153541.1	ORF2	dNNdNS	1000	1	73	8	34.99999999999999	0.0138252762666285	0.272625681756849	0.0507115697154279	-0.258800405490221	0.0137231856838516	0.118840098605752	0.0690299726843627	0.462564148449215	0.126962045047938	0.041509180615373	0	0	1000	1	0	0.001
ORF3a	all	ss13	18	GCG	CAG	CGA	2	CCAGCGAAA:CCAGTAAAA	1:1	FALSE	1.16666666666667	1	0.833333333333333	0	0	1	0	0	SARSCOV2_GQ153541.1	ORF2	dNNdNS	1000	2	73.66666666666667	8	34.74999999999999	0.0276529018562458	0.274994650264777	0.100557962962626	-0.247341748408531	0.0192648858405986	0.120129743021474	0.110449165009666	0.362587526879413	0.127789627408972	0.0529242444768514	2	0	998	0.998	0.002	0.004
ORF3a	all	ss13	19	AAA	CGA	AAA	2	GCGAAAATT:GTAAAAATT	1:1	FALSE	1.66666666666667	0.333333333333333	1	0	0	0	0	0	SARSCOV2_GQ153541.1	ORF2	dNNdNS	1000	2	74.33333333333333	8	34.33333333333333	0.027400307499342	0.27903683339124	0.0981960236802276	-0.251636525891898	0.0184804311252301	0.119810390990532	0.108925770470185	0.367325258272396	0.124557004469126	0.0433572645174354	2	0	998	0.998	0.002	0.004
ORF3a	all	ss13	20	ATT	AAA	TTG	2	AAAATTGAA:AAAATTGAC	1:1	FALSE	1.83333333333333	0.5	0.666666666666667	0	0	0	0	0	SARSCOV2_GQ153541.1	ORF2	dNNdNS	1000	2	75	8	33.99999999999999	0.0271522864979704	0.282358178426184	0.0961625643334031	-0.255205891928214	0.0190649727393229	0.119739233667142	NaN	NaN	0.129972493098439	0.0495837267698471	0	0	1000	1	0	0.001
ORF3a	all	ss13	21	GAA	TTG	AAA	2	ATTGAAAAT:ATTGACAAT	1:1	FALSE	2.25	0.333333333333333	0.416666666666667	0	1	0	0	0	SARSCOV2_GQ153541.1	ORF2	dNNdNS	1000	2	74.83333333333333	8	34.33333333333333	0.0272138698048234	0.27903683339124	0.0975278764243519	-0.251822963586417	0.0191518177137365	0.119249466140928	0.121771744058201	0.423185324735806	0.120781612165398	0.0370743344638073	1	0	999	0.999	0.001	0.002
ORF3a	all	ss13	22	AAT	AAA	ATG	2	GAAAATGCT:GACAATGCT	1:1	FALSE	2	0.333333333333333	0.666666666666667	0	0	0	0	0	SARSCOV2_GQ153541.1	ORF2	dNNdNS	1000	1	74.25	8	34.08333333333333	0.0135904058348962	0.281520365031792	0.0482750362779667	-0.267929959196896	0.0136875098934912	0.128595781972835	NaN	NaN	0.128455867448449	0.036999063846339	0	0	1000	1	0	0.001
ORF3a	all	ss13	23	GCT	ATG	CTT	2	AATGCTTCT	2	FALSE	2	1	0	0	0	0	0	0	SARSCOV2_GQ153541.1	ORF2	dNNdNS	1000	1	73.25	8	34.41666666666666	0.0137776549513118	0.278218809519287	0.0495209327331863	-0.264441154567975	0.0130353167925671	0.127900952902742	0.0812471121056719	0.542186402139172	0.122080722388175	0.030302230914729	0	0	1000	1	0	0.001
ORF3a	all	ss13	24	TCT	CTT	CTC	2	GCTTCTCCT	2	FALSE	1	1	1	0	0	0	0	0	SARSCOV2_GQ153541.1	ORF2	dNNdNS	1000	1	72.58333333333333	9	35.24999999999999	0.0139053809368069	0.312120297918684	0.0445513509679836	-0.298214916981877	0.0143234070371161	0.126092997179683	0.0577711979344072	0.440606827568428	0.132351520880226	0.0242463175435303	0	0	1000	1	0	0.001
ORF3a	all	ss13	25	CCT	CTC	CTG	2	TCTCCTGCA	2	FALSE	0.666666666666667	1	1.33333333333333	0	0	0	0	0	SARSCOV2_GQ153541.1	ORF2	dNNdNS	1000	1	72.91666666666666	9	34.91666666666666	0.0138412232800193	0.315824866691675	0.0438256285042045	-0.301983643411656	0.0138613425247253	0.136184061586702	NA	NA	0.138932661863194	0.0297353996501115	0	0	1000	1	0	0.001
ORF3a	all	ss13	26	GCA	CTG	CAA	2	CCTGCAAGT	2	FALSE	1	1	1	0	0	0	0	0	SARSCOV2_GQ153541.1	ORF2	dNNdNS	1000	1	74.25	9	34.25	0.0135904058348962	0.323508417071989	0.0420094350493266	-0.309918011237093	0.0136251211587275	0.142925406574062	0.0687895131342102	0.541401292246811	0.135101780226938	0.0217928255977413	1	0	999	0.999	0.001	0.002
ORF3a	all	ss13	27	AGT	CAA	GTA	2	GCAAGTACT	2	FALSE	2.33333333333333	0.333333333333333	0.333333333333333	0	0	0	0	0	SARSCOV2_GQ153541.1	ORF2	dNNdNS	1000	1	74.91666666666667	9	33.58333333333333	0.0134683754007452	0.331581375185359	0.0406186125297785	-0.318112999784614	0.0136697071000707	0.142820188663436	0.0569498323417863	0.475700364101606	0.140258441462924	0.0233262281701009	0	0	1000	1	0	0.001
ORF3a	all	ss13	28	ACT	GTA	CTG	2	AGTACTGTT	2	FALSE	0.666666666666667	1	1.33333333333333	0	0	0	0	0	SARSCOV2_GQ153541.1	ORF2	dNNdNS	1000	1	73.91666666666667	10	34.25	0.0136522540928075	0.369855206523338	0.0369124291128399	-0.356202952430531	0.0134814305269801	0.15616682757097	0.053794364759992	0.492601812756177	0.144046074441128	0.0134043990104684	0	0	1000	1	0	0.001
ORF3a	all	ss13	29	GTT	CTG	TTC	2	ACTGTTCAT	2	FALSE	1	1	1	0	0	0	0	0	SARSCOV2_GQ153541.1	ORF2	dNNdNS	1000	1	75.41666666666667	10	33.416666666666664	0.0133782811395161	0.381873370361936	0.0350332916035395	-0.36849508922242	0.0138534385157613	0.158219268273193	0.0408192577653109	0.390752219163925	NA	NA	NA	NA	NA	NA	NA	1
ORF3a	all	ss13	30	CAT	TTC	ATG	2	GTTCATGCT	2	FALSE	2.33333333333333	0.333333333333333	0.333333333333333	0	0	0	0	0	SARSCOV2_GQ153541.1	ORF2	dNNdNS	1000	1	75.91666666666667	11	32.916666666666664	0.0132893842388272	0.442360526313466	0.0300419758281282	-0.429071142074638	0.0131719269498567	0.206208318548197	0.0435943921291162	0.490744748077329	0.186863564708424	0.0216659702344408	0	0	1000	1	0	0.001
ORF3a	all	ss13	31	GCT	ATG	CTA	2	CATGCTACA:CATGCTACT	1:1	FALSE	1.66666666666667	1	0.333333333333333	0	0	0	0	0	SARSCOV2_GQ153541.1	ORF2	dNNdNS	1000	1	75.08333333333334	12	33.25	0.0134382094503063	0.492181967718371	0.0273033356191459	-0.478743758268064	0.0140527313914649	0.234116377720867	0.0353465393818578	0.439849603525726	0.185913832962253	0.0100215711252385	0	0	1000	1	0	0.001
ORF3a	all	ss13	32	ACA	CTA	CAG	2	GCTACAGCA:GCTACTGCA	1:1	FALSE	0.833333333333333	1	1.16666666666667	0	0	1	0	0	SARSCOV2_GQ153541.1	ORF2	dNNdNS	1000	1	75.25	12	33.583333333333336	0.0134081783305544	0.485308821352962	0.0276281364372784	-0.471900643022408	0.0135507224477712	0.201034039412365	NA	NA	0.207021881461626	0.0226390051222513	0	0	1000	1	0	0.001
ORF3a	all	ss13	33	GCA	CAG	CAA	2	ACAGCAACG:ACTGCAACG	1:1	FALSE	1.33333333333333	1	0.666666666666667	0	0	0	0	0	SARSCOV2_GQ153541.1	ORF2	dNNdNS	1000	1	76.08333333333334	12	33.416666666666664	0.0132600139021293	0.488720381506319	0.0271321074461017	-0.475460367604189	0.0134858996669149	0.224468989736847	0.0344476513401684	0.430911398057492	0.215583722606374	0.0274221273747252	0	0	1000	1	0	0.001
ORF3a	all	ss13	34	ACG	CAA	CGA	2	GCAACGATA	2	FALSE	1.16666666666667	1	0.833333333333333	0	0	0	0	0	SARSCOV2_GQ153541.1	ORF2	dNNdNS	1000	2	76.91666666666667	13	33.25	0.0264636052740321	0.552515991632425	0.047896541774012	-0.526052386358393	0.0190291451641463	NA	NA	NA	NA	NA	NA	NA	NA	NA	NA	1
ORF3a	all	ss13	35	ATA	CGA	TAC	2	ACGATACCA:ACGATACCG	1:1	FALSE	1.33333333333333	0.666666666666667	1	0	0	0	0	0	SARSCOV2_GQ153541.1	ORF2	dNNdNS	1000	2	77	13	32.416666666666664	0.0264344542962561	0.573811734264465	0.046068166120968	-0.547377279968209	0.0192883315464101	NA	NA	NA	0.247874131986283	0.0272242570435297	0	0	1000	1	0	0.001
ORF3a	all	ss13	36	CCA	TAC	CAC	2	ATACCACTA:ATACCGCTA	1:1	FALSE	1	1	1	0	0	1	0	0	SARSCOV2_GQ153541.1	ORF2	dNNdNS	1000	2	77.16666666666667	13	31.416666666666664	0.0263763446044989	0.601759854393703	0.0438320110786954	-0.575383509789204	0.0186658873654122	NA	0.038075919791859	0.249660635653682	NA	NA	NA	NA	NA	NA	NA	1
ORF3a	all	ss13	37	CTA	CAC	TAC	2	CCACTACAA:CCGCTACAA	1:1	FALSE	1.33333333333333	1	0.333333333333333	0.333333333333333	0	0	0	0	SARSCOV2_GQ153541.1	ORF2	dNNdNS	1000	2	77.66666666666667	13	30.666666666666664	0.0262035385209603	0.624681842201328	0.0419470148653932	-0.598478303680368	0.018476143635415	NA	NA	NA	NA	NA	NA	NA	NA	NA	NA	1
ORF3a	all	ss13	38	CAA	TAC	AAG	2	CTACAAGCC	2	FALSE	1.66666666666667	0.333333333333333	0	0	0	0	0	0	SARSCOV2_GQ153541.1	ORF2	dNNdNS	1000	2	77.83333333333334	13	31.333333333333332	0.0261464386246643	0.604218872989977	0.0432731246796026	-0.578072434365312	0.0184711990900236	NA	NA	NA	NA	NA	NA	NA	NA	NA	NA	1
ORF3a	all	ss13	39	GCC	AAG	CCA	2	CAAGCCACA:CAAGCCTCA	1:1	FALSE	1.66666666666667	1	0.333333333333333	0	0	0	0	0	SARSCOV2_GQ153541.1	ORF2	dNNdNS	1000	2	77.5	13	32	0.0262608883838265	0.585118918162181	0.0448812840752273	-0.558858029778355	0.018869644039161	0.258566033213502	NA	NA	NA	NA	NA	NA	NA	NA	NA	1
ORF3a	all	ss13	40	ACA	CCA	CAC	2	GCCACATTC:GCCTCACTC	1:1	FALSE	1	1	1	0	0	0	1	0	SARSCOV2_GQ153541.1	ORF2	dNNdNS	1000	2	77.5	13	32	0.0262608883838265	0.585118918162181	0.0448812840752273	-0.558858029778355	0.0180917633076508	NA	0.0367863324096028	0.222444692674414	NaN	NaN	0	0	1000	1	0	0.001
ORF3a	all	ss13	41	CTC	CAC	TCC	2	ACATTCCCT:TCACTCCCT	1:1	FALSE	2	0.666666666666667	0.333333333333333	0	0	0	1	0	SARSCOV2_GQ153541.1	ORF2	dNNdNS	1000	2	78.16666666666667	12	31.666666666666668	0.026032982222434	0.527796967417862	0.0493238571449075	-0.501763985195428	0.0178386596951683	0.237910177203225	0.0410321177718779	0.22933282690584	0.259527073357035	0.053189625116423	0	0	1000	1	0	0.001
ORF3a	all	ss13	42	CCT	TCC	CTT	2	CTCCCTTTC:TTCCCTTTC	1:1	FALSE	1	1	1	0	0	0	0	0	SARSCOV2_GQ153541.1	ORF2	dNNdNS	1000	2	77.5	11	32	0.0262608883838265	0.459828354664807	0.057110198006318	-0.43356746628098	0.0188108355859807	0.20157566895244	0.0504749803025644	0.257863390376242	0.212109093005887	0.0409458721045747	0	0	1000	1	0	0.001
ORF3a	all	ss13	43	TTC	CTT	TCG	2	CCTTTCGGA	2	FALSE	1.5	0.5	1	0	0	0	0	0	SARSCOV2_GQ153541.1	ORF2	dNNdNS	1000	2	77.66666666666667	11	31.833333333333332	0.0262035385209603	0.463158329862746	0.0565757686550205	-0.436954791341785	0.0176954788741572	0.194294551598012	0.0456577471848142	0.215298296218638	NA	NA	NA	NA	NA	NA	NA	1
ORF3a	all	ss13	44	GGA	TCG	GAT	2	TTCGGATGG	2	FALSE	1	1	1	0	0	0	0	0	SARSCOV2_GQ153541.1	ORF2	dNNdNS	1000	2	78.5	11	31.166666666666668	0.0259205062991005	0.476991575039997	0.0543416438685043	-0.451071068740897	0.0188948750039823	0.203980910645168	0.0516459431284368	0.292709731199464	0.228991161794107	0.0488591545757766	0	0	1000	1	0	0.001
ORF3a	all	ss13	45	TGG	GAT	GGC	2	GGATGGCTT	2	FALSE	2.66666666666667	0	0.333333333333333	0	0	0	0	0	SARSCOV2_GQ153541.1	ORF2	dNNdNS	1000	2	78.66666666666667	11	31	0.025864632053377	0.480584396281972	0.0538191257424877	-0.454719764228595	0.0174500792273146	0.205634979500091	0.0404950546243293	0.183838208632872	NA	NA	NA	NA	NA	NA	NA	1
ORF3a	all	ss13	46	CTT	GGC	TTA	2	TGGCTTATT:TGGCTTGTT	1:1	FALSE	0.666666666666667	1	1.33333333333333	0	0	0	0	0	SARSCOV2_GQ153541.1	ORF2	dNNdNS	1000	2	78	11	30.666666666666668	0.0260895870640617	0.487940674605862	0.053468768688193	-0.4618510875418	0.0181962691165387	0.21710873470263	0.0463923031147513	0.249101157680016	0.200441700323852	0.0212132887307581	0	0	1000	1	0	0.001
ORF3a	all	ss13	47	ATT	TTA	TTA	2	CTTATTGTT:CTTGTTATT	1:1	FALSE	1.58333333333333	0.75	0.666666666666667	0	0	0	1	0	SARSCOV2_GQ153541.1	ORF2	dNNdNS	1000	2	78.41666666666667	11	30.250000000000004	0.0259485340559256	0.497470663057698	0.0521609332627441	-0.471522129001772	0.0174876507096332	0.21892285405526	0.0498108843947258	0.295016833019315	0.222044553744529	0.0337080101050398	0	0	1000	1	0	0.001
ORF3a	all	ss13	48	ATT	TTA	TTG	2	ATTGTTGGC:GTTATTGGC	1:1	FALSE	1.58333333333333	0.75	0.666666666666667	0	0	0	1	0	SARSCOV2_GQ153541.1	ORF2	dNNdNS	1000	3	78.50000000000001	10	29.750000000000004	0.0392246245521367	0.445899039781238	0.0879675017272534	-0.406674415229101	0.0221386798669262	0.18392077768099999	0.0634993043794653	0.165951534466853	0.190294256875316	0.0325913294845969	0	0	1000	1	0	0.001
ORF3a	all	ss13	49	GGC	TTG	GCG	2	ATTGGCGTT:GTTGGCGTT	1:1	FALSE	1.66666666666667	1	0.333333333333333	0	0	0	0	0	SARSCOV2_GQ153541.1	ORF2	dNNdNS	1000	3	77.58333333333334	9	30.416666666666668	0.0397005575048303	0.376300989048554	0.105502134355825	-0.336600431543724	0.0226148726720172	0.16555340687078	0.0886680995774933	0.234103597465329	0.170938646808626	0.0489381552634039	0	0	1000	1	0	0.001
ORF3a	all	ss13	50	GTT	GCG	TTG	2	GGCGTTGCA	2	FALSE	0.666666666666667	1	1.33333333333333	0	0	0	0	0	SARSCOV2_GQ153541.1	ORF2	dNNdNS	1000	3	76.91666666666667	9	31.083333333333332	0.0400540111089283	0.365892312067182	0.10946939792923	-0.325838300958254	0.0223636393363068	0.161359301987302	0.103008388482795	0.287907524386578	0.154525394300213	0.0349757381578985	1	0	999	0.999	0.001	0.002
ORF3a	all	ss13	51	GCA	TTG	CAC	2	GTTGCACTT:GTTGCATTT	1:1	FALSE	1.66666666666667	1	0.333333333333333	0	0	0	0	0	SARSCOV2_GQ153541.1	ORF2	dNNdNS	1000	4	77.83333333333334	9	30.41666666666667	0.0532374199351599	0.376300989048554	0.141475631168991	-0.323063569113394	0.0261357871281039	0.163655981644427	0.11315114126366	0.211181073927424	0.160435315910881	0.0440443315274208	1	0	999	0.999	0.001	0.002
ORF3a	all	ss13	52	CTT	CAC	TTC	2	GCACTTCTT:GCATTTCTT	1:1	FALSE	2	0.666666666666667	0.333333333333333	0	0	0	1	0	SARSCOV2_GQ153541.1	ORF2	dNNdNS	1000	4	78.16666666666667	9	31.08333333333334	0.0530021800130169	0.365892312067182	0.144857320760774	-0.312890132054165	0.0261572486118093	0.159514563690553	0.139237201093972	0.298170989619455	0.1659314592581	0.05934093544616	0	0	1000	1	0	0.001
ORF3a	all	ss13	53	CTT	TTC	TTG	2	CTTCTTGCT:TTTCTTGCT	1:1	FALSE	1.33333333333333	1	0.666666666666667	0	0	0	0	0	SARSCOV2_GQ153541.1	ORF2	dNNdNS	1000	4	78.66666666666667	8	30.91666666666667	0.0526531940049364	0.317355464450165	0.165912359808144	-0.264702270445229	0.0262204305686099	0.136621790196176	0.128604160391984	0.197015582250046	0.135477138185957	0.0507187286273845	5	0	995	0.995	0.005	0.01
ORF3a	all	ss13	54	GCT	TTG	CTG	2	CTTGCTGTT	2	FALSE	1.33333333333333	1	0.666666666666667	0	0	0	0	0	SARSCOV2_GQ153541.1	ORF2	dNNdNS	1000	4	79.00000000000001	8	30.58333333333334	0.0524230797130337	0.321673722092295	0.162969730234888	-0.269250642379261	0.0252307040805565	0.138330954676391	0.140733929974939	0.246864502328607	0.147989273212863	0.0688514994407452	6	0	994	0.994	0.006	0.012
ORF3a	all	ss13	55	GTT	CTG	TTT	2	GCTGTTTTT	2	FALSE	1	1	1	0	0	0	0	0	SARSCOV2_GQ153541.1	ORF2	dNNdNS	1000	4	79.83333333333336	8	30.41666666666667	0.0518565020980098	0.32387790933552	0.160111266015026	-0.27202140723751	0.0252191536574666	0.13491608143909	0.130432173977344	0.219618098548164	0.140131357358336	0.0522353934034399	1	0	999	0.999	0.001	0.002
ORF3a	all	ss13	56	TTT	TTT	TTC	2	GTTTTTCAA:GTTTTTCAG	1:1	FALSE	2.33333333333333	0.333333333333333	0.333333333333333	0	0	0	0	0	SARSCOV2_GQ153541.1	ORF2	dNNdNS	1000	4	81.16666666666669	8	29.750000000000004	0.0509750280987295	0.33301033366905	0.153073412278519	-0.28203530557032	0.0250921488289679	0.146802643531092	0.154831458460051	0.322836655524725	0.151073108505502	0.0619184021645362	2	0	998	0.998	0.002	0.004
ORF3a	all	ss13	57	CAA	TTC	AAA	2	TTTCAAAGC:TTTCAGAGC	1:1	FALSE	2.41666666666667	0.333333333333333	0.25	0	0	1	0	0	SARSCOV2_GQ153541.1	ORF2	dNNdNS	1000	4	80.83333333333336	8	29.750000000000004	0.0511925740908369	0.33301033366905	0.153726683273777	-0.281817759578213	0.0259759554244518	0.142113343393186	0.125235991066268	0.219636208760742	0.151700764894696	0.0632085858245588	1	0	999	0.999	0.001	0.002
ORF3a	all	ss13	58	AGC	AAA	GCG	2	CAAAGCGCT:CAGAGCGCT	1:1	FALSE	2.33333333333333	0.333333333333333	0.333333333333333	0	0	0	0	0	SARSCOV2_GQ153541.1	ORF2	dNNdNS	1000	4	79.91666666666669	8	30.000000000000004	0.0518005174564371	0.329524994837884	0.157197536660068	-0.277724477381447	0.026072542308859	0.149223291349447	0.128876535019924	0.222558533799163	0.142426538117988	0.0511822048643749	2	0	998	0.998	0.002	0.004
ORF3a	all	ss13	59	GCT	GCG	CTA	2	AGCGCTACC:AGCGCTTCT	1:1	FALSE	0.833333333333333	1	1.16666666666667	0	0	0	0	0	SARSCOV2_GQ153541.1	ORF2	dNNdNS	1000	4	78.75000000000001	9	30.66666666666667	0.0525954761681725	0.372327664735418	0.141261262994109	-0.319732188567246	0.0255286363684064	0.159199491176551	0.0987755798638922	0.152681620143223	0.166728556739582	0.055151469958295	2	0	998	0.998	0.002	0.004
ORF3a	all	ss13	60	ACC	CTA	CCA	2	GCTACCAAA:GCTTCTAAA	1:1	TRUE	0.833333333333333	1	1.16666666666667	0	0	1	1	0	SARSCOV2_GQ153541.1	ORF2	dNNdNS	1000	4	78.91666666666669	9	30.5	0.0524804194365887	0.374966963646815	0.139960115222365	-0.322486544210226	0.0259625437247505	0.156821702561482	0.103407726096895	0.175902872058984	0.157315723794508	0.040371062086917	2	0	998	0.998	0.002	0.004
ORF3a	all	ss13	61	AAA	CCA	AAA	2	ACCAAAATA:TCTAAAGTA	1:1	FALSE	1.66666666666667	0.333333333333333	1	0	0	0	0	0	SARSCOV2_GQ153541.1	ORF2	dNNdNS	1000	4	80.08333333333336	8	29.333333333333332	0.0516889101836223	0.338988842807293	0.152479679730953	-0.287299932623671	0.0250624162512207	0.154129663618281	0.121952528296084	0.211182691610125	0.14715173639325	0.0508900216006543	5	0	995	0.995	0.005	0.01
ORF3a	all	ss13	62	ATA	AAA	TAA	2	AAAATAATT:AAAGTAATT	1:1	FALSE	0.666666666666667	0	0.333333333333333	0	0	0	1	0	SARSCOV2_GQ153541.1	ORF2	dNNdNS	1000	4	78.41666666666669	8	28.999999999999996	0.0528271104098974	0.343931200066585	0.153597900974585	-0.291104089656687	0.0262902857671972	0.14706425868726	0.144323319424651	0.287209787529146	0.1534759048215	0.0578620879182527	2	0	998	0.998	0.002	0.004
ORF3a	all	ss13	63	ATT	TAA	TTG	2	ATAATTGCG:GTAATTGCG	1:1	FALSE	1.16666666666667	0.5	0.333333333333333	0	0	0	0	0	SARSCOV2_GQ153541.1	ORF2	dNNdNS	1000	4	79.08333333333334	7	28.666666666666664	0.0523658652014987	0.295428214280316	0.177254110035041	-0.243062349078818	0.0263945658438836	0.129547753428221	NaN	NaN	0.136108623786699	0.074132159972237	4	0	996	0.996	0.004	0.008
ORF3a	all	ss13	64	GCG	TTG	CGC	2	ATTGCGCTC:ATTGCGCTT	1:1	FALSE	1.66666666666667	1	0.333333333333333	0	0	0	0	0	SARSCOV2_GQ153541.1	ORF2	dNNdNS	1000	4	79.25	7	29	0.0522518101768581	0.291278006061648	0.17938810720161	-0.23902619588479	0.0266043872780222	0.14139337729251	0.152765301296698	0.240285855447538	0.133598822221646	0.0735932368593959	7	1	992	0.992	0.007	0.014
ORF3a	all	ss13	65	CTC	CGC	TCA	2	GCGCTCAAT:GCGCTTCAT	1:1	FALSE	1	1	1	0	0	1	0	0	SARSCOV2_GQ153541.1	ORF2	dNNdNS	1000	4	79.41666666666667	8	29.333333333333332	0.0521382511052232	0.338988842807293	0.153805212801244	-0.28685059170207	0.0267162497342289	0.149865329518722	0.14511654863574	0.289202063672988	0.144699603395621	0.0474359596656825	2	0	998	0.998	0.002	0.004
ORF3a	all	ss13	66	AAT	TCA	ATA	2	CTCAATAAA:CTTCATAGA	1:1	FALSE	2	0.333333333333333	0.666666666666667	0	0	0	1	0	SARSCOV2_GQ153541.1	ORF2	dNNdNS	1000	4	80.08333333333334	8	28.666666666666664	0.0516889101836223	0.349022437266925	0.148096238707117	-0.297333527083303	0.0250299824558652	0.152282259100758	0.160342863165763	0.35568301660951	0.151639562006219	0.0499033786126784	2	0	998	0.998	0.002	0.004
ORF3a	all	ss13	67	AAA	ATA	AAA	2	AATAAAAGA:CATAGAAGG	1:1	FALSE	2.16666666666667	0.333333333333333	0.25	0.25	1	0	0	0	SARSCOV2_GQ153541.1	ORF2	dNNdNS	1000	4	80.75	7	28	0.0512472511431301	0.304098831081123	0.168521697242102	-0.252851579937993	0.0259468965380173	0.140849944652441	NaN	NaN	0.130002662419972	0.0517783098402923	3	0	997	0.997	0.003	0.006
ORF3a	all	ss13	68	AGA	AAA	GAT	2	AAAAGATGG:AGAAGGTGG	1:1	FALSE	1.83333333333333	0.75	0.416666666666667	0	0	1	0	0	SARSCOV2_GQ153541.1	ORF2	dNNdNS	1000	5	80.58333333333334	7	28.25	0.0647651348577861	0.300787567424286	0.215318523343186	-0.2360224325665	0.0357565983463346	0.141109056494466	NaN	NaN	0.134586317125817	0.0794839532235841	10	0	990	0.99	0.01	0.02
ORF3a	all	ss13	69	TGG	GAT	GGC	2	AGATGGCAG:AGGTGGCAG	1:1	FALSE	2.33333333333333	0	0.666666666666667	0	0	0	0	0	SARSCOV2_GQ153541.1	ORF2	dNNdNS	1000	5	80.08333333333334	8	28.5	0.0651875872755847	0.351626041530565	0.185388963206009	-0.286438454254981	0.0341983235644641	0.147077224873007	NaN	NaN	0.153148228003305	0.0614373454273544	6	0	994	0.994	0.006	0.012
ORF3a	all	ss13	70	CAG	GGC	AGC	2	TGGCAGCTA:TGGCAGCTC	1:1	FALSE	1.66666666666667	0.333333333333333	1	0	0	0	0	0	SARSCOV2_GQ153541.1	ORF2	dNNdNS	1000	6	79.41666666666667	8	28.833333333333332	0.0796327387923167	0.346457784201476	0.22984831752548401	-0.26682504540916	0.0361552561944754	0.155231382468026	0.203436528120486	0.258548641407438	0.163671006465881	0.103048170645378	20	0	980	0.98	0.02	0.04
ORF3a	all	ss13	71	CTA	AGC	TAG	2	CAGCTAGCC:CAGCTCGCC	1:1	FALSE	1.66666666666667	1	0.166666666666667	0.166666666666667	0	0	0	0	SARSCOV2_GQ153541.1	ORF2	dNNdNS	1000	7	79.08333333333334	9	28.833333333333332	0.0941885460903394	0.40362830824239	0.233354658647422	-0.30943976215205	0.0413647943857969	0.179776278223517	0.215096610756218	0.277973473545117	0.179552839777774	0.0848178272013179	8	0	992	0.992	0.008	0.016
ORF3a	all	ss13	72	GCC	TAG	CCC	2	CTAGCCCTT:CTCGCCTTA	1:1	FALSE	1	1	1	0	0	0	0	0	SARSCOV2_GQ153541.1	ORF2	dNNdNS	1000	7	79.58333333333334	9	28.999999999999996	0.093558286859156	0.400561864447693	0.233567633774016	-0.307003577588537	0.0393516850645258	0.166978671495586	0.171691682610779	0.173706567688046	0.175837533263958	0.0808196045265244	4	0	996	0.996	0.004	0.008
ORF3a	all	ss13	73	CTT	CCC	TAT	2	GCCCTTTAT:GCCTTATAT	1:1	TRUE	1.33333333333333	0.666666666666667	0.833333333333333	0.166666666666667	0	1	1	0	SARSCOV2_GQ153541.1	ORF2	dNNdNS	1000	7	80.25	9	28.499999999999996	0.0927309624185635	0.409907779776052	0.226223963031943	-0.317176817357489	0.039129050661475	0.172298115044297	0.183012596220957	0.216417144743188	0.184978802219765	0.0864065257374866	8	0	992	0.992	0.008	0.016
ORF3a	all	ss13	74	TAT	TAT	ATA	2	CTTTATAAG:TTATATAAA	1:1	FALSE	1.33333333333333	1	0.666666666666667	0	0	0	0	0	SARSCOV2_GQ153541.1	ORF2	dNNdNS	1000	8	80.25	8	28.333333333333332	0.106966265210453	0.354269507203646	0.301934722112464	-0.247303241993193	0.0425842642496723	0.157533451392679	0.232125191883119	0.193347170580273	0.162498244499793	0.128038513392096	13	0	987	0.987	0.013	0.026
ORF3a	all	ss13	75	AAA	ATA	AAG	2	TATAAAGGC:TATAAGGGC	1:1	FALSE	2	0.333333333333333	0.666666666666667	0	0	1	0	0	SARSCOV2_GQ153541.1	ORF2	dNNdNS	1000	8	80.41666666666667	8	28.166666666666664	0.106728023137133	0.356953773574163	0.298996763834347	-0.25022575043703	0.0435501570208774	0.160576192862757	NaN	NaN	0.150689707359787	0.0968065831599684	24	0	976	0.976	0.024	0.048
ORF3a	all	ss13	76	GGC	AAG	GCG	2	AAAGGCGTT:AAGGGCTTC	1:1	FALSE	1.66666666666667	1	0.333333333333333	0	0	0	0	0	SARSCOV2_GQ153541.1	ORF2	dNNdNS	1000	8	78.75000000000001	8	28.166666666666664	0.109159374475305	0.356953773574163	0.305808153762592	-0.247794399098858	0.0418661711486098	0.161117028963423	0.261814757221177	0.242793642782141	0.160611439114477	0.122874669123048	19	0	981	0.981	0.019	0.038
ORF3a	all	ss13	77	GTT	GCG	TCC	2	GGCGTTCAA:GGCTTCCAG	1:1	TRUE	1.33333333333333	0.666666666666667	1	0	0	1	1	0	SARSCOV2_GQ153541.1	ORF2	dNNdNS	1000	8	78.75000000000001	8	27.833333333333332	0.109159374475305	0.362448618140339	0.301171997938308	-0.253289243665034	0.0431547713924339	0.163762996441946	0.229119589201756	0.188686367725837	0.166017820653694	0.127090815858137	19	0	981	0.981	0.019	0.038
ORF3a	all	ss13	78	CAA	TCC	AAC	2	GTTCAACTT:TTCCAGTTC	1:1	FALSE	2.16666666666667	0.333333333333333	0.5	0	0	1	0	0	SARSCOV2_GQ153541.1	ORF2	dNNdNS	1000	8	79.58333333333336	7	27.166666666666664	0.107929984092779	0.315691024758642	0.341884867253657	-0.207761040665863	0.0438063221307299	0.150969252246762	0.261491447429362	0.191062684804607	0.146381860891221	0.155809052781659	41	0	959	0.959	0.041	0.082
ORF3a	all	ss13	79	CTT	AAC	TCA	2	CAACTTGTA:CAGTTCATT	1:1	TRUE	1.5	1	0.5	0	0	1	1	0	SARSCOV2_GQ153541.1	ORF2	dNNdNS	1000	8	79.41666666666669	7	27.666666666666664	0.108173637989641	0.308630566923095	0.350495542512468	-0.200456928933454	0.0434844791834305	0.14730307286271	0.337226208961513	0.2986427026541	0.144060463755582	0.164080604322039	46	0	954	0.954	0.046	0.092
ORF3a	all	ss13	80	ATT	TCA	TAT	2	CTTGTATGT:TTCATTTGC	1:1	TRUE	1.5	0.833333333333333	0.666666666666667	0	0	1	1	0	SARSCOV2_GQ153541.1	ORF2	dNNdNS	1000	8	78.91666666666669	6	27.999999999999996	0.108911256999757	0.25235417746591	0.431580955359732	-0.143442920466153	0.0426067678033878	0.118034573631241	0.41855484935566	0.302483789244272	0.126999181509415	0.258695783831473	98	0	902	0.902	0.098	0.196
ORF3a	all	ss13	81	TGC	TAT	GCA	2	ATTTGCAAT:GTATGTAAT	1:1	FALSE	1.83333333333333	0.5	0.666666666666667	0	0	1	0	0	SARSCOV2_GQ153541.1	ORF2	dNNdNS	1000	8	79.50000000000001	5	27.749999999999996	0.108051673445481	0.206064750939693	0.524357867867969	-0.0980130774942115	0.0430003848953617	0.101161774483111	NaN	NaN	0.106016462153305	0.355221838644458	147	0	853	0.853	0.147	0.294
ORF3a	all	ss13	82	AAT	GCA	ATA	2	TGCAATTTA:TGTAATATG	1:1	FALSE	1.66666666666667	0.333333333333333	1	0	0	0	0	0	SARSCOV2_GQ153541.1	ORF2	dNNdNS	1000	8	79.66666666666669	5	28.083333333333332	0.107808568999606	0.203255134092856	0.530410065560037	-0.0954465650932503	0.0416345018931933	0.107633682096401	NaN	NaN	0.104373610914685	0.36046978802001	170	0	830	0.83	0.17	0.34
ORF3a	all	ss13	83	ATG	ATA	TAC	2	AATATGCTG:AATTTACTG	1:1	TRUE	2.16666666666667	0.166666666666667	0.5	0.166666666666667	1	0	1	0	SARSCOV2_GQ153541.1	ORF2	dNNdNS	1000	8	79.66666666666669	5	28.083333333333332	0.107808568999606	0.203255134092856	0.530410065560037	-0.0954465650932503	0.0424798216725947	0.101612686561656	NaN	NaN	0.108019368556534	0.376908924391581	154	0	846	0.846	0.154	0.308
ORF3a	all	ss13	84	CTG	TAC	TGC	2	ATGCTGCTG:TTACTGCTG	1:1	FALSE	1.25	1	0	0.75	0	0	0	0	SARSCOV2_GQ153541.1	ORF2	dNNdNS	1000	7	79.66666666666669	4	27.916666666666664	0.0934540638415831	0.159008783209024	0.587728941480758	-0.065554719367441	0.0395103183235246	0.0887698436747279	NaN	NaN	0.0951771104869596	0.490970788317601	233	1	766	0.766	0.233	0.466
ORF3a	all	ss13	85	CTG	TGC	TGC	2	CTGCTGCTA:CTGCTGCTT	1:1	FALSE	1.5	1	0	0.5	0	0	0	0	SARSCOV2_GQ153541.1	ORF2	dNNdNS	1000	8	80.08333333333336	4	28.666666666666664	0.107205575102587	0.154389040653112	0.694385913981173	-0.0471834655505242	0.0427542474240161	0.0843638307055041	NaN	NaN	0.0897116188096273	0.598925738518636	314	0	686	0.686	0.314	0.628
ORF3a	all	ss13	86	CTA	TGC	TAT	2	CTGCTATTT:CTGCTTTTT	1:1	FALSE	1.5	1	0.25	0.25	0	1	0	0	SARSCOV2_GQ153541.1	ORF2	dNNdNS	1000	8	80.25000000000001	4	28.999999999999996	0.106966265210453	0.152421181209951	0.701780844114525	-0.0454549159994987	0.0430408973304647	0.0800617538290194	NaN	NaN	0.0894635076413097	0.611394912214335	293	0	707	0.707	0.293	0.586
ORF3a	all	ss13	87	TTT	TAT	TTG	2	CTATTTGTT:CTTTTTGTG	1:1	FALSE	1.5	0.5	1	0	0	0	0	0	SARSCOV2_GQ153541.1	ORF2	dNNdNS	1000	8	80.16666666666669	4	29.999999999999996	0.10708578623022	0.146808432844572	0.729425307220555	-0.0397226466143517	0.0439664467259272	0.080945030790787	NaN	NaN	0.0854638890563791	0.642082808201693	321	0	679	0.679	0.321	0.642
ORF3a	all	ss13	88	GTG	TTG	TGA	2	TTTGTGACA:TTTGTTACC	1:1	FALSE	1.33333333333333	1	0.666666666666667	0	0	0	0	0	SARSCOV2_GQ153541.1	ORF2	dNNdNS	1000	8	81.00000000000001	4	29.33333333333333	0.105902482398361	0.150503021596613	0.703656852034553	-0.044600539198252	0.0440254495206743	0.0817098369047426	NaN	NaN	0.0870950033864381	0.608587549493293	296	0	704	0.704	0.296	0.592
ORF3a	all	ss13	89	ACA	TGA	CAA	2	GTGACAATT:GTTACCATC	1:1	FALSE	1.66666666666667	1	0.333333333333333	0	0	1	0	0	SARSCOV2_GQ153541.1	ORF2	dNNdNS	1000	8	80.83333333333336	4	29.499999999999996	0.106137042941326	0.149561992614941	0.709652506533424	-0.0434249496736147	0.041683668175829	0.0812780961247416	NaN	NaN	0.0888070059221541	0.624855059793331	305	0	695	0.695	0.305	0.61
ORF3a	all	ss13	90	ATC	CAA	TCT	2	ACAATTTAC:ACCATCTAT	1:1	FALSE	1.66666666666667	0.666666666666667	0.666666666666667	0	0	1	0	0	SARSCOV2_GQ153541.1	ORF2	dNNdNS	1000	8	81.50000000000001	4	29.166666666666664	0.105204990412841	0.151456007747705	0.69462408244704	-0.0462510173348637	0.0440689708768497	0.0817822888797737	NaN	NaN	0.0917757052013665	0.614291530878211	328	0	672	0.672	0.328	0.656
ORF3a	all	ss13	91	TAC	TCT	ACT	2	ATCTATTCA:ATTTACTCA	1:1	FALSE	1.33333333333333	1	0.666666666666667	0	0	1	0	0	SARSCOV2_GQ153541.1	ORF2	dNNdNS	1000	8	80.83333333333336	4	29.499999999999996	0.106137042941326	0.149561992614941	0.709652506533424	-0.0434249496736147	0.043246239055889	0.0810297721577261	NaN	NaN	0.0892492553674917	0.626571510251644	324	0	676	0.676	0.324	0.648
ORF3a	all	ss13	92	TCA	ACT	CAC	2	TACTCACAC:TATTCACAT	1:1	FALSE	1.16666666666667	1	0.833333333333333	0	0	0	0	0	SARSCOV2_GQ153541.1	ORF2	dNNdNS	1000	8	80.83333333333336	4	29.499999999999996	0.106137042941326	0.149561992614941	0.709652506533424	-0.0434249496736147	0.0424290969676353	0.0822731207943284	NaN	NaN	0.0905176627714862	0.631412233277352	302	0	698	0.698	0.302	0.604
ORF3a	all	ss13	93	CAC	CAC	ACC	2	TCACACCTT:TCACATCTT	1:1	FALSE	2.33333333333333	0.333333333333333	0.333333333333333	0	0	1	0	0	SARSCOV2_GQ153541.1	ORF2	dNNdNS	1000	8	82.33333333333336	4	28.666666666666664	0.104062731375236	0.154389040653112	0.674029263573499	-0.0503263092778758	0.0410369718716779	0.0853638614379307	NaN	NaN	0.0929924191620795	0.588378541875109	323	0	677	0.677	0.323	0.646
ORF3a	all	ss13	94	CTT	ACC	TTC	2	CACCTTCTA:CATCTTTTG	1:1	FALSE	1.16666666666667	1	0.833333333333333	0	0	0	0	0	SARSCOV2_GQ153541.1	ORF2	dNNdNS	1000	8	81.83333333333336	4	28.499999999999996	0.104745085924422	0.155392217528976	0.674069059506729	-0.0506471316045541	0.0421496816207931	0.0875340071116891	NaN	NaN	0.0914245404326183	0.579594294742993	273	0	727	0.727	0.273	0.546
ORF3a	all	ss13	95	CTA	TTC	TAC	2	CTTCTACTT:CTTTTGCTT	1:1	TRUE	2	0.666666666666667	0	0.333333333333333	0	1	0	1	SARSCOV2_GQ153541.1	ORF2	dNNdNS	1000	8	82.33333333333336	4	28.666666666666664	0.104062731375236	0.154389040653112	0.674029263573499	-0.0503263092778758	0.0422307237256891	0.0809678792368645	NaN	NaN	0.0892428601122437	0.572804951090084	295	0	705	0.705	0.295	0.59
ORF3a	all	ss13	96	CTT	TAC	TTC	2	CTACTTCTA:TTGCTTGTC	1:1	FALSE	1.08333333333333	1	0.916666666666667	0	0	0	0	0	SARSCOV2_GQ153541.1	ORF2	dNNdNS	1000	8	81.33333333333336	4	29.666666666666664	0.105436462965892	0.148632696437812	0.709375968362432	-0.0431962334719195	0.0433143249493172	0.0778483411611279	NaN	NaN	0.0897534129968912	0.630319798799083	349	0	651	0.651	0.349	0.698
ORF3a	all	ss13	97	CTA	TTC	TAG	2	CTTCTAGCT:CTTGTCGCT	1:1	FALSE	1.66666666666667	1	0.166666666666667	0.166666666666667	1	0	0	0	SARSCOV2_GQ153541.1	ORF2	dNNdNS	1000	8	81.58333333333336	4	29.916666666666668	0.105089635467852	0.147260274111344	0.713631942504693	-0.0421706386434921	0.0438351800576925	0.080557676181714	NaN	NaN	0.0886281620854426	0.634205943732597	320	0	680	0.68	0.32	0.64
ORF3a	all	ss13	98	GCT	TAG	CTG	2	CTAGCTGCT:GTCGCTGCA	1:1	FALSE	0.666666666666667	1	1.33333333333333	0	0	0	0	0	SARSCOV2_GQ153541.1	ORF2	dNNdNS	1000	7	81.58333333333336	4	30.083333333333332	0.0911194993124764	0.146359364647636	0.62257375557655	-0.0552398653351595	0.039594777601187	0.0772725248639407	NaN	NaN	0.0868314572745593	0.524663394096516	263	1	736	0.736	0.263	0.526
ORF3a	all	ss13	99	GCA	CTG	CAG	2	GCTGCAGGT:GCTGCTTGC	1:1	FALSE	1	1	1	0	0	1	0	0	SARSCOV2_GQ153541.1	ORF2	dNNdNS	1000	7	82.75000000000001	4	29.41666666666667	0.0897547785817448	0.150031026615648	0.59824144782852	-0.0602762480339036	0.0385235569864748	0.081795315444834	NaN	NaN	0.0896797471573918	0.501502362059458	245	0	755	0.755	0.245	0.49
ORF3a	all	ss13	100	GGT	CAG	GCA	2	GCAGGTATG:GCTTGCATG	1:1	TRUE	1.58333333333333	0.75	0.666666666666667	0	1	1	0	0	SARSCOV2_GQ153541.1	ORF2	dNNdNS	1000	7	83.75000000000001	4	29.41666666666667	0.0886171797125078	0.150031026615648	0.590659023746658	-0.0614138469031406	0.0396091925499144	0.0813194762826665	NaN	NaN	0.0865997142080439	0.478219506781159	221	1	778	0.778	0.221	0.442
ORF3a	all	ss13	101	ATG	GCA	TGG	2	GGTATGGAG:TGCATGGAA	1:1	FALSE	2	0	1	0	0	0	0	0	SARSCOV2_GQ153541.1	ORF2	dNNdNS	1000	6	83.83333333333336	4	29.750000000000004	0.0752195633615916	0.148172379571929	0.50764902054554	-0.0729528162103373	0.0346734385435084	0.0788609864377555	NaN	NaN	0.084093722583989	0.385658265512306	188	2	810	0.81	0.188	0.376
ORF3a	all	ss13	102	GAA	TGG	AAG	2	ATGGAAGCA:ATGGAGGCG	1:1	FALSE	2.5	0.333333333333333	0.166666666666667	0	0	1	0	0	SARSCOV2_GQ153541.1	ORF2	dNNdNS	1000	6	82.83333333333336	4	29.750000000000004	0.0761753537657808	0.148172379571929	0.514099550711489	-0.0719970258061481	0.037591306699302	0.0801664223323963	NaN	NaN	0.084848444926306	0.396139101032845	177	1	822	0.822	0.177	0.354
ORF3a	all	ss13	103	GCA	AAG	CAC	2	GAAGCACAA:GAGGCGCAA	1:1	FALSE	1.66666666666667	1	0.333333333333333	0	0	1	0	0	SARSCOV2_GQ153541.1	ORF2	dNNdNS	1000	7	82.33333333333336	4	30.250000000000004	0.0902374551086072	0.145469445655623	0.620318959090768	-0.055231990547016	0.0389755250877005	0.0795498131700332	NaN	NaN	0.086656444121035	0.523885572432942	257	0	743	0.743	0.257	0.514
ORF3a	all	ss13	104	CAA	CAC	AAT	2	GCACAATTC:GCGCAATTT	1:1	FALSE	2.16666666666667	0.333333333333333	0.5	0	0	0	0	0	SARSCOV2_GQ153541.1	ORF2	dNNdNS	1000	7	82.66666666666669	4	30.583333333333336	0.0898508998594655	0.143721781908901	0.62517245935914	-0.0538708820494353	0.0400125131557799	0.0782998416633621	NaN	NaN	0.0840179299484053	0.521403687616631	278	0	722	0.722	0.278	0.556
ORF3a	all	ss13	105	TTC	AAT	TCT	2	CAATTCTTG:CAATTTTTG	1:1	FALSE	2.33333333333333	0.333333333333333	0.333333333333333	0	0	1	0	0	SARSCOV2_GQ153541.1	ORF2	dNNdNS	1000	7	81.50000000000001	4	31.083333333333336	0.0912185711042866	0.141177857059553	0.646125199830793	-0.049959285955266	0.0392371095000606	0.0751918435589677	NaN	NaN	0.0848524126373283	0.556009793450212	266	0	734	0.734	0.266	0.532
ORF3a	all	ss13	106	TTG	TCT	TGT	2	TTCTTGTAC:TTTTTGTAC	1:1	FALSE	2	0.333333333333333	0.333333333333333	0.333333333333333	0	0	0	0	SARSCOV2_GQ153541.1	ORF2	dNNdNS	1000	7	81.83333333333336	4	30.750000000000004	0.0908235725293773	0.142863650574837	0.635736047370573	-0.0520400780454593	0.0396740224397862	0.0746224463177429	NaN	NaN	0.0826212548941439	0.528784170471453	266	2	732	0.732	0.266	0.532
ORF3a	all	ss13	107	TAC	TGT	ACA	2	TTGTACATC:TTGTACCTC	1:1	FALSE	1.5	1	0.5	0	0	0	0	0	SARSCOV2_GQ153541.1	ORF2	dNNdNS	1000	7	80.83333333333336	4	31.41666666666667	0.0920189790070996	0.139531497680893	0.659485353031513	-0.0475125186737935	0.0401901867230579	0.0736456764935231	NaN	NaN	0.0817328928089807	0.561028485432942	286	0	714	0.714	0.286	0.572
ORF3a	all	ss13	108	ATC	ACA	TCT	2	TACATCTAT:TACCTCTAT	1:1	FALSE	1.16666666666667	0.833333333333333	1	0	0	0	1	0	SARSCOV2_GQ153541.1	ORF2	dNNdNS	1000	7	80.83333333333336	4	31.91666666666667	0.0920189790070996	0.137132914796851	0.671020368402558	-0.0451139357897514	0.0404915172549633	0.0726403532510362	NaN	NaN	0.0852442046708165	0.596644725274911	266	0	734	0.734	0.266	0.532
ORF3a	all	ss13	109	TAT	TCT	ATG	2	ATCTATGCC:CTCTATGCC	1:1	FALSE	1	1	1	0	0	0	0	0	SARSCOV2_GQ153541.1	ORF2	dNNdNS	1000	7	81.00000000000001	3	31.91666666666667	0.0918175614096642	0.100428343016685	0.914259447598474	-0.00861078160702046	0.0400730443353795	0.0610175614960165	NaN	NaN	0.0736197365824397	0.906889413114545	477	0	523	0.523	0.477	0.954
ORF3a	all	ss13	110	GCC	ATG	CCC	2	TATGCCCTG:TATGCCTTG	1:1	FALSE	2	1	0	0	0	0	0	0	SARSCOV2_GQ153541.1	ORF2	dNNdNS	1000	7	81.00000000000001	3	31.91666666666667	0.0918175614096642	0.100428343016685	0.914259447598474	-0.00861078160702046	0.0411666924602572	0.0613999437735315	NaN	NaN	0.0711414242507372	0.903661316467543	489	0	511	0.511	0.489	0.978
ORF3a	all	ss13	111	CTG	CCC	TGA	2	GCCCTGATT:GCCTTGATA	1:1	FALSE	0	0	0.666666666666667	0.333333333333333	0	0	0	1	SARSCOV2_GQ153541.1	ORF2	dNNdNS	1000	7	80.66666666666669	3	32.25000000000001	0.0922212833511261	0.0993184392369987	0.928541407412405	-0.00709715588587251	0.0402554376997811	0.0630343076565773	NaN	NaN	0.0691715034122025	0.918278611128938	473	1	526	0.526	0.473	0.946
ORF3a	all	ss13	112	ATA	TGA	TAT	2	CTGATTTAT:TTGATATAT	1:1	FALSE	1.33333333333333	0.666666666666667	0	0	0	1	0	0	SARSCOV2_GQ153541.1	ORF2	dNNdNS	1000	7	82.50000000000001	3	32.41666666666667	0.0900437621201392	0.0987726497511971	0.911626470960883	-0.00872888763105795	0.0393043468694558	0.0630551377252939	NaN	NaN	0.0724708148141841	0.904129112046176	465	0	535	0.535	0.465	0.93
ORF3a	all	ss13	113	TAT	TAT	ATA	2	ATATATTTT:ATTTATATC	1:1	FALSE	1.33333333333333	1	0.666666666666667	0	0	0	0	0	SARSCOV2_GQ153541.1	ORF2	dNNdNS	1000	7	82.83333333333336	3	33.41666666666667	0.089658862987337	0.0956200277799543	0.937657780163635	-0.00596116479261728	0.040425952985262	0.0609178338152923	NaN	NaN	0.0683847757498108	0.930535642473534	496	0	504	0.504	0.496	0.992
ORF3a	all	ss13	114	ATC	ATA	TCT	2	TATATCTTG:TATTTTCTA	1:1	TRUE	1.83333333333333	0.5	0.666666666666667	0	0	1	1	0	SARSCOV2_GQ153541.1	ORF2	dNNdNS	1000	7	82.50000000000003	3	33.75	0.0900437621201392	0.094613463995175	0.951701357480486	-0.00456970187503583	0.0388931363732818	0.0588918926683706	NaN	NaN	0.064739087485404	0.943726900829803	484	1	515	0.515	0.484	0.968
ORF3a	all	ss13	115	CTA	TCT	TAC	2	ATCTTGCAA:TTTCTACAA	1:1	TRUE	1.66666666666667	0.666666666666667	0.333333333333333	0.333333333333333	0	1	0	1	SARSCOV2_GQ153541.1	ORF2	dNNdNS	1000	7	81.6666666666667	2	34.083333333333336	0.0910206427532005	0.0611024764460933	1.4896391774481	0.0299181663071073	0.0402547374982026	0.0441043707533014	NaN	NaN	0.0573807083489658	0.602089790397971	696	0	304	0.304	0.696	0.608
ORF3a	all	ss13	116	CAA	TAC	AAA	2	CTACAATGC:TTGCAAATT	1:1	FALSE	2.66666666666667	0.333333333333333	0	0	0	0	0	0	SARSCOV2_GQ153541.1	ORF2	dNNdNS	1000	7	82.33333333333336	2	34.083333333333336	0.0902374551086072	0.0611024764460933	1.47682156856961	0.029134978662514	0.041172762283164	0.0472323030266896	NA	NA	0.0551735477205864	0.597457251495931	729	0	271	0.271	0.729	0.542
ORF3a	all	ss13	117	ATT	AAA	GCA	2	CAAATTGTA:CAATGCATC	1:1	TRUE	2	0.5	0.5	0	2	1	0	0	SARSCOV2_GQ153541.1	ORF2	dNNdNS	1000	7	81.00000000000001	2	34.75	0.0918175614096642	0.0598821656332629	1.53330395517062	0.0319353957764013	0.0401299994531534	0.0434588904482408	NaN	NaN	0.0548386638166347	0.560329726188737	743	3	254	0.254	0.743	0.508
ORF3a	all	ss13	118	ATC	GCA	TAA	2	ATTGTAAGT:TGCATCAAC	1:1	FALSE	1.33333333333333	1	0.666666666666667	0	0	0	1	0	SARSCOV2_GQ153541.1	ORF2	dNNdNS	1000	5	80.58333333333334	3	34.91666666666667	0.0647651348577861	0.0912516429860269	0.709742123412544	-0.0264865081282408	0.0293922937894272	0.0562068396843616	NaN	NaN	0.0596541305932506	0.657041685298569	320	1	679	0.679	0.32	0.64
ORF3a	all	ss13	119	AAC	TAA	ACG	2	ATCAACGCA:GTAAGTTTT	1:1	TRUE	1.66666666666667	0.333333333333333	1	0	1	1	0	0	SARSCOV2_GQ153541.1	ORF2	dNNdNS	1000	5	80.91666666666669	2	34.583333333333336	0.0644865306153867	0.0601826482875392	1.07151367462735	0.00430388232784751	0.0285840078999295	0.043649617076954	NA	NA	0.0453718851608561	0.924427686410693	549	3	448	0.448	0.549	0.896
ORF3a	all	ss13	120	GCA	ACG	CAT	2	AACGCATGT:AGTTTTTGT	1:1	TRUE	1.33333333333333	0.666666666666667	1	0	1	1	1	0	SARSCOV2_GQ153541.1	ORF2	dNNdNS	1000	4	80.08333333333334	3	34.75000000000001	0.0516889101836223	0.0917171833187057	0.563568442829408	-0.0400282731350834	0.0253169225422537	0.054280285177047	NA	NA	0.0561578910429077	0.475981335250155	244	2	754	0.754	0.244	0.488
ORF3a	all	ss13	121	TGT	CAT	GTA	2	GCATGTAGA:TTTTGTAGA	1:1	FALSE	2.16666666666667	0.5	0.333333333333333	0	0	0	0	0	SARSCOV2_GQ153541.1	ORF2	dNNdNS	1000	3	79.91666666666669	2	34.583333333333336	0.0385111332176099	0.0601826482875392	0.639904263328731	-0.0216715150699293	0.0222451158550891	0.0454178658128339	NA	NA	0.0512587417828942	0.672450881042863	322	4	674	0.674	0.322	0.644
ORF3a	all	ss13	122	AGA	GTA	GAA	2	TGTAGAATT:TGTAGATTT	1:1	FALSE	1.66666666666667	0.333333333333333	0.5	0.5	0	0	0	0	SARSCOV2_GQ153541.1	ORF2	dNNdNS	1000	3	79.08333333333334	3	35.25000000000001	0.0389276557511925	0.0903346148069003	0.430927345341588	-0.0514069590557078	0.0224828796792255	0.0513802664010731	NA	NA	0.0610276670156378	0.399589286331615	186	3	811	0.811	0.186	0.372
ORF3a	all	ss13	123	ATT	GAA	TTA	2	AGAATTATT:AGATTTATC	1:1	FALSE	1.33333333333333	1	0.666666666666667	0	1	0	0	0	SARSCOV2_GQ153541.1	ORF2	dNNdNS	1000	3	79.08333333333334	3	35.083333333333336	0.0389276557511925	0.0907908105289243	0.428762068808614	-0.0518631547777318	0.0221913633325626	0.056628855791271	NA	NA	0.0586065021231393	0.376189758605492	181	1	818	0.818	0.181	0.362
ORF3a	all	ss13	124	ATC	TTA	TCA	2	ATTATTATG:TTTATCATG	1:1	FALSE	1.5	1	0.5	0	0	1	0	0	SARSCOV2_GQ153541.1	ORF2	dNNdNS	1000	2	79.41666666666669	3	35.41666666666667	0.0256161505491714	0.0898829861073045	0.284994431744738	-0.0642668355581331	0.0175797500932098	0.0529734018024589	NA	NA	0.0577757883321629	0.265988159289964	103	9	888	0.888	0.103	0.206
ORF3a	all	ss13	125	ATG	TCA	TGA	2	ATCATGAGA:ATTATGAGA	1:1	FALSE	0.333333333333333	0	0.666666666666667	0	0	0	0	0	SARSCOV2_GQ153541.1	ORF2	dNNdNS	1000	2	79.41666666666669	3	35.41666666666667	0.0256161505491714	0.0898829861073045	0.284994431744738	-0.0642668355581331	0.0173931519004988	0.05206938570512	NA	NA	0.0586329750482296	0.273040749158895	109	1	890	0.89	0.109	0.218
ORF3a	all	ss13	126	AGA	TGA	GAT	2	ATGAGATGC:ATGAGATGT	1:1	FALSE	1.66666666666667	0.333333333333333	0	0	0	0	0	0	SARSCOV2_GQ153541.1	ORF2	dNNdNS	1000	2	80.58333333333336	3	35.41666666666667	0.0252389746234555	0.0898829861073045	0.280798132288625	-0.064644011483849	0.0181539966970486	0.0515077668744212	NA	NA	0.0575022110435675	0.26092799895613	101	2	897	0.897	0.101	0.202
ORF3a	all	ss13	127	TGC	GAT	GCT	2	AGATGCTGG:AGATGTTGG	1:1	FALSE	2.16666666666667	0.5	0.333333333333333	0	0	1	0	0	SARSCOV2_GQ153541.1	ORF2	dNNdNS	1000	5	80.91666666666669	3	35.75000000000001	0.0644865306153867	0.088993157850987	0.72462346738347	-0.0245066272356003	0.0438332550396193	0.0541882119557169	NA	NA	0.0717074407781847	0.732532644937352	364	1	635	0.635	0.364	0.728
ORF3a	all	ss13	128	TGG	GCT	GGC	2	TGCTGGCTG:TGTTGGCTT	1:1	FALSE	2	0	1	0	0	0	0	0	SARSCOV2_GQ153541.1	ORF2	dNNdNS	1000	6	80.66666666666669	4	35.833333333333336	0.078331997525698	0.120863906464681	0.648100825274815	-0.0425319089389834	0.0457531394140857	0.0639205379310662	NA	NA	0.0774087873781685	0.582699764681372	267	2	731	0.731	0.267	0.534
ORF3a	all	ss13	129	CTG	GGC	TGT	2	TGGCTGTGC:TGGCTTTGT	1:1	FALSE	1	1	0.833333333333333	0.166666666666667	0	1	0	0	SARSCOV2_GQ153541.1	ORF2	dNNdNS	1000	6	80.33333333333336	4	35.16666666666667	0.0786746849626466	0.123354245726484	0.637794706613454	-0.0446795607638371	0.0462515199116288	0.0636593408803987	NaN	NaN	0.0795053498373828	0.57413697913003	264	0	736	0.736	0.264	0.528
ORF3a	all	ss13	130	TGC	TGT	GCT	2	CTGTGCTGG:CTTTGTTGG	1:1	FALSE	2.08333333333333	0.5	0.416666666666667	0	0	1	0	0	SARSCOV2_GQ153541.1	ORF2	dNNdNS	1000	6	81.50000000000003	4	34.833333333333336	0.0774882105210195	0.124638389543236	0.621704202092079	-0.0471501790222168	0.0428446663306459	0.0646889144269677	NaN	NaN	0.0749756492972016	0.5294320506232	257	1	742	0.742	0.257	0.514
ORF3a	all	ss13	131	TGG	GCT	GGA	2	TGCTGGAAG:TGTTGGAAG	1:1	FALSE	2	0	1	0	0	0	0	0	SARSCOV2_GQ153541.1	ORF2	dNNdNS	1000	6	81.08333333333336	4	34.583333333333336	0.0779078173603665	0.125619222573624	0.620190252448867	-0.0477114052132579	0.0450321552155597	0.0691805540218066	NaN	NaN	0.0809871558979594	0.555778691237829	282	0	718	0.718	0.282	0.564
ORF3a	all	ss13	132	AAG	GGA	AGT	2	TGGAAGTGC	2	FALSE	1.66666666666667	0.333333333333333	1	0	0	0	0	0	SARSCOV2_GQ153541.1	ORF2	dNNdNS	1000	6	80.75000000000003	4	34.583333333333336	0.078246792038373	0.125619222573624	0.622888682442794	-0.0473724305352514	0.0456537449231839	0.0682783537299132	NaN	NaN	0.07701252293944	0.538471295411321	259	1	740	0.74	0.259	0.518
ORF3a	all	ss13	133	TGC	AGT	GCA	2	AAGTGCAAA:AAGTGCAGA	1:1	FALSE	2.16666666666667	0.5	0.333333333333333	0	0	0	0	0	SARSCOV2_GQ153541.1	ORF2	dNNdNS	1000	6	81.25000000000003	4	34.083333333333336	0.0777394299845026	0.127628054258581	0.609109262349156	-0.0498886242740789	0.0468204080197105	0.0672336943262243	NA	NA	0.0781307458317178	0.523130404732566	245	0	755	0.755	0.245	0.49
ORF3a	all	ss13	134	AAA	GCA	AAT	2	TGCAAATCC:TGCAGATCC	1:1	FALSE	1.66666666666667	0.333333333333333	0.75	0.25	1	0	0	0	SARSCOV2_GQ153541.1	ORF2	dNNdNS	1000	6	81.4166666666667	4	34.083333333333336	0.0775717695799524	0.127628054258581	0.60779559815891	-0.050056284678629	0.0456221886041624	0.0653313557684076	NaN	NaN	0.0786582828992639	0.524531038241099	258	1	741	0.741	0.258	0.516
ORF3a	all	ss13	135	TCC	AAT	CCA	2	AAATCCAAG:AGATCCAAA	1:1	FALSE	1.66666666666667	1	0.333333333333333	0	0	0	0	0	SARSCOV2_GQ153541.1	ORF2	dNNdNS	1000	5	80.75000000000003	4	34.333333333333336	0.0646255322826462	0.126615652181289	0.510407135052426	-0.0619901198986428	0.0445399797496899	0.0691274680278895	NA	NA	0.077041075544831	0.421029034439652	196	0	804	0.804	0.196	0.392
ORF3a	all	ss13	136	AAA	CCA	AAA	2	TCCAAAAAT:TCCAAGAAC	1:1	FALSE	1.41666666666667	0.333333333333333	1.25	0	0	1	0	0	SARSCOV2_GQ153541.1	ORF2	dNNdNS	1000	5	81.00000000000003	4	34.75000000000001	0.0644172539103222	0.124963623649128	0.51548804387421	-0.0605463697388062	0.0455604571625501	0.0659672049137774	NA	NA	0.0741124343939483	0.413955333168195	186	1	813	0.813	0.186	0.372
ORF3a	all	ss13	137	AAC	AAA	ACC	2	AAAAATCCA:AAGAACCCA	1:1	FALSE	2.33333333333333	0.333333333333333	0.333333333333333	0	0	1	0	0	SARSCOV2_GQ153541.1	ORF2	dNNdNS	1000	5	81.41666666666669	4	34.16666666666667	0.06407309248799	0.127288788480472	0.503367918360067	-0.0632156959924819	0.043095624787637	0.0680881423120873	NA	NA	0.0741566007072956	0.3939576327055	184	4	812	0.812	0.184	0.368
ORF3a	all	ss13	138	CCA	ACC	CAT	2	AACCCATTA:AATCCATTA	1:1	FALSE	1.16666666666667	1	0.833333333333333	0	0	0	0	0	SARSCOV2_GQ153541.1	ORF2	dNNdNS	1000	5	80.75000000000003	4	34.16666666666667	0.0646255322826462	0.127288788480472	0.50770796905307	-0.0626632561978257	0.0444649024460049	0.0675726194810641	NA	NA	0.0800550906633539	0.433772951346591	195	2	803	0.803	0.195	0.39
ORF3a	all	ss13	139	TTA	CAT	TAC	2	CCATTACTC:CCATTACTT	1:1	FALSE	2.33333333333333	0.333333333333333	0	0.333333333333333	0	0	0	0	SARSCOV2_GQ153541.1	ORF2	dNNdNS	1000	5	80.58333333333336	4	34.33333333333334	0.0647651348577861	0.126615652181289	0.511509704701083	-0.0618505173235029	0.0445055013522512	0.0680492043664174	NA	NA	0.0782002729011069	0.428988008896036	203	2	795	0.795	0.203	0.406
ORF3a	all	ss13	140	CTC	TAC	TCT	2	TTACTCTAT:TTACTTTAT	1:1	FALSE	1	1	1	0	0	1	0	0	SARSCOV2_GQ153541.1	ORF2	dNNdNS	1000	5	79.25000000000003	4	35.33333333333334	0.0659040642696656	0.122722067836352	0.537018854323314	-0.056818003566686	0.0433426422836185	0.0655752928610544	NA	NA	0.0718734696782308	0.429219368393523	196	2	802	0.802	0.196	0.392
ORF3a	all	ss13	141	TAT	TCT	ATG	2	CTCTATGAT:CTTTATGAT	1:1	FALSE	1.33333333333333	1	0.666666666666667	0	0	0	0	0	SARSCOV2_GQ153541.1	ORF2	dNNdNS	1000	5	79.25000000000003	4	35.33333333333334	0.0659040642696656	0.122722067836352	0.537018854323314	-0.056818003566686	0.0436765851288844	0.0680278260437488	NA	NA	0.0730991984110712	0.436997960633152	192	1	807	0.807	0.192	0.384
ORF3a	all	ss13	142	GAT	ATG	ATG	2	TATGATGCC:TATGATGCT	1:1	FALSE	2.66666666666667	0.333333333333333	0	0	0	0	0	0	SARSCOV2_GQ153541.1	ORF2	dNNdNS	1000	5	79.25000000000003	4	36	0.0659040642696656	0.120256987556385	0.548026901461882	-0.054352923286719	0.0456643199326785	0.0625916333965522	NaN	NaN	0.0728702776784271	0.455736255261514	203	1	796	0.796	0.203	0.406
ORF3a	all	ss13	143	GCC	ATG	CCA	2	GATGCCAAC:GATGCTAAC	1:1	FALSE	1.83333333333333	1	0.166666666666667	0	0	1	0	0	SARSCOV2_GQ153541.1	ORF2	dNNdNS	1000	5	78.91666666666669	4	36.333333333333336	0.0661950873041523	0.119061291806916	0.555974878985038	-0.0528662045027636	0.0471537390269344	0.0648268543352489	NaN	NaN	0.0718674957185533	0.461970142070339	214	2	784	0.784	0.214	0.428
ORF3a	all	ss13	144	AAC	CCA	ACT	2	GCCAACTAC:GCTAACTAT	1:1	FALSE	1.66666666666667	0.333333333333333	1	0	0	0	0	0	SARSCOV2_GQ153541.1	ORF2	dNNdNS	1000	5	79.25000000000003	5	36.66666666666667	0.0659040642696656	0.150503021596613	0.437891967686239	-0.0845989573269477	0.0443786669941505	0.0746920891810674	NaN	NaN	0.0840204602846419	0.313989948575117	129	0	871	0.871	0.129	0.258
ORF3a	all	ss13	145	TAC	ACT	ACT	2	AACTACTTT:AACTATTTT	1:1	FALSE	1	1	1	0	0	1	0	0	SARSCOV2_GQ153541.1	ORF2	dNNdNS	1000	5	79.25000000000003	5	36.66666666666667	0.0659040642696656	0.150503021596613	0.437891967686239	-0.0845989573269477	0.0447335098877408	0.0748177488047326	NaN	NaN	0.0780275366045273	0.278267597851558	123	1	876	0.876	0.123	0.246
ORF3a	all	ss13	146	TTT	ACT	TTG	2	TACTTTGTT:TATTTTGTA	1:1	FALSE	1.33333333333333	0.5	1.16666666666667	0	0	0	0	0	SARSCOV2_GQ153541.1	ORF2	dNNdNS	1000	5	78.41666666666669	5	36.5	0.0666364763682366	0.151264442981809	0.440529678056925	-0.0846279666135727	0.0486564166411372	0.078395077883016	NA	NA	0.085537676294825	0.322484686634456	151	2	847	0.847	0.151	0.302
ORF3a	all	ss13	147	GTA	TTG	TAT	2	TTTGTATGT:TTTGTTTGC	1:1	FALSE	1.66666666666667	1	0.333333333333333	0	0	1	0	0	SARSCOV2_GQ153541.1	ORF2	dNNdNS	1000	5	78.75000000000003	5	35.666666666666664	0.0663415654213976	0.155190536855492	0.427484605476767	-0.0888489714340943	0.0452946222239404	0.0759366706535852	NaN	NaN	0.0829571421217638	0.284159282087205	131	0	869	0.869	0.131	0.262
ORF3a	all	ss13	148	TGC	TAT	GCT	2	GTATGTTGG:GTTTGCTGG	1:1	FALSE	1.83333333333333	0.5	0.666666666666667	0	0	1	0	0	SARSCOV2_GQ153541.1	ORF2	dNNdNS	1000	5	77.75000000000003	5	36.666666666666664	0.0672342400167485	0.150503021596613	0.446730167298258	-0.0832687815798649	0.0453867472901412	0.075143968329092	NA	NA	0.08062428562498	0.301697391202518	131	0	869	0.869	0.131	0.262
ORF3a	all	ss13	149	TGG	GCT	GGC	2	TGCTGGCAC:TGTTGGCAT	1:1	FALSE	2	0	1	0	0	0	0	0	SARSCOV2_GQ153541.1	ORF2	dNNdNS	1000	5	78.08333333333337	5	36.49999999999999	0.0669340227304817	0.151264442981809	0.442496738896735	-0.0843304202513276	0.0469131046567976	0.0726439023877235	NaN	NaN	0.0801302175357057	0.292608174581366	128	0	872	0.872	0.128	0.256
ORF3a	all	ss13	150	CAC	GGC	ACA	2	TGGCACACA:TGGCATACT	1:1	FALSE	1.66666666666667	0.333333333333333	1	0	0	1	0	0	SARSCOV2_GQ153541.1	ORF2	dNNdNS	1000	5	78.4166666666667	5	35.83333333333333	0.0666364763682366	0.154389040653112	0.431614032228871	-0.0877525642848749	0.0451998726222547	0.0769421996317792	NaN	NaN	0.0846355824719228	0.299815899457063	130	0	870	0.87	0.13	0.26
ORF3a	all	ss13	151	ACA	ACA	CAC	2	CACACACAT:CATACTAAT	1:1	FALSE	1	1	1	0	0	1	0	0	SARSCOV2_GQ153541.1	ORF2	dNNdNS	1000	5	77.75000000000003	5	35.83333333333333	0.0672342400167485	0.154389040653112	0.435485833271116	-0.0871548006363631	0.0483482616251408	0.0766775617427125	NaN	NaN	0.0888496962126985	0.32663021440537	133	1	866	0.866	0.133	0.266
ORF3a	all	ss13	152	AAT	CAC	ATA	2	ACACATAAC:ACTAATAAC	1:1	FALSE	2	0.333333333333333	0.666666666666667	0	1	0	0	0	SARSCOV2_GQ153541.1	ORF2	dNNdNS	1000	5	78.75000000000003	5	34.83333333333333	0.0663415654213976	0.159326652781303	0.41638711579826	-0.0929850873599056	0.0442042220858277	0.0804232789131866	NA	NA	0.089323878334113	0.297881107724523	128	0	872	0.872	0.128	0.256
ORF3a	all	ss13	153	AAC	ATA	ACT	2	AATAACTAT:CATAACTAT	1:1	FALSE	2	0.333333333333333	0.666666666666667	0	0	0	0	0	SARSCOV2_GQ153541.1	ORF2	dNNdNS	1000	4	77.4166666666667	5	35.49999999999999	0.0535344239114693	0.156000428408735	0.34316844163533	-0.102466004497265	0.0421665452532776	0.0745573090470369	NA	NA	0.0846751385205395	0.226237716730108	93	2	905	0.905	0.093	0.186
ORF3a	all	ss13	154	TAT	ACT	ATG	2	AACTATGAC	2	FALSE	1	1	1	0	0	0	0	0	SARSCOV2_GQ153541.1	ORF2	dNNdNS	1000	4	77.25000000000003	5	35.16666666666666	0.0536541558618204	0.157645932730055	0.340345957124661	-0.103991776868235	0.0430159965512458	0.0782572537945622	NaN	NaN	0.0914164588609973	0.255303937684316	102	3	895	0.895	0.102	0.204
ORF3a	all	ss13	155	GAC	ATG	ACT	2	TATGACTAC	2	FALSE	2.66666666666667	0.333333333333333	0	0	0	0	0	0	SARSCOV2_GQ153541.1	ORF2	dNNdNS	1000	4	77.58333333333336	6	35.16666666666666	0.0534152253723939	0.193580949501978	0.275932241833787	-0.140165724129584	0.0433407108001537	0.0894697179645167	NaN	NaN	0.0921528172190185	0.128256326816261	54	2	944	0.944	0.054	0.108
ORF3a	all	ss13	156	TAC	ACT	ACT	2	GACTACTGT	2	FALSE	1	1	1	0	0	0	0	0	SARSCOV2_GQ153541.1	ORF2	dNNdNS	1000	4	76.91666666666669	6	35.16666666666666	0.0538952343889476	0.193580949501978	0.278411871248709	-0.139685715113031	0.0437902932113979	0.0870769053852838	0.359207500533056	0.438296794365718	0.0966307305747926	0.148300082791438	50	1	949	0.949	0.05	0.1
ORF3a	all	ss13	157	TGT	ACT	GTA	2	TACTGTATA	2	FALSE	1.5	0.5	1	0	0	0	0	0	SARSCOV2_GQ153541.1	ORF2	dNNdNS	1000	4	76.91666666666669	6	35.16666666666666	0.0538952343889476	0.193580949501978	0.278411871248709	-0.139685715113031	0.0444847597401774	0.0904730967505182	NaN	NaN	0.101342197319292	0.168093129011513	53	0	947	0.947	0.053	0.106
ORF3a	all	ss13	158	ATA	GTA	TAC	2	TGTATACCA	2	FALSE	1.33333333333333	0.666666666666667	1	0	0	0	0	0	SARSCOV2_GQ153541.1	ORF2	dNNdNS	1000	4	76.75000000000001	6	34.83333333333332	0.0540165882431453	0.195697415235261	0.276020959082205	-0.141680826992116	0.0466128605860365	0.085971491209977	0.398232676402667	0.488237514847921	0.0918982413254757	0.12314305076621	36	1	963	0.963	0.036	0.072
ORF3a	all	ss13	159	CCA	TAC	CAT	2	ATACCATAC:ATACCATAT	1:1	FALSE	1	1	1	0	0	0	0	0	SARSCOV2_GQ153541.1	ORF2	dNNdNS	1000	4	76.41666666666669	6	34.83333333333332	0.0542609435735893	0.195697415235261	0.277269597599736	-0.141436471661672	0.0428018988858912	0.0904386486489387	NA	NA	0.101555680131437	0.163710898173521	58	0	942	0.942	0.058	0.116
ORF3a	all	ss13	160	TAC	CAT	ACA	2	CCATACAAC:CCATATAAC	1:1	FALSE	1.66666666666667	1	0.333333333333333	0	0	1	0	0	SARSCOV2_GQ153541.1	ORF2	dNNdNS	1000	4	77.08333333333336	6	34.83333333333332	0.0537744248135208	0.195697415235261	0.274783521023386	-0.14192299042174	0.0435855856976576	0.0918168397279138	NA	NA	0.0957161742935783	0.138141308629073	45	0	955	0.955	0.045	0.09
ORF3a	all	ss13	161	AAC	ACA	ACA	2	TACAACAGT:TATAACAGT	1:1	FALSE	1.83333333333333	0.333333333333333	0.833333333333333	0	0	0	0	0	SARSCOV2_GQ153541.1	ORF2	dNNdNS	1000	4	77.08333333333336	6	34.83333333333332	0.0537744248135208	0.195697415235261	0.274783521023386	-0.14192299042174	0.043400328802802	0.087862863743004	0.383051214260014	0.473155372855265	0.0889814282440057	0.110718236300193	47	0	953	0.953	0.047	0.094
ORF3a	all	ss13	162	AGT	ACA	GTG	2	AACAGTGTC	2	FALSE	1.66666666666667	0.333333333333333	1	0	0	0	0	0	SARSCOV2_GQ153541.1	ORF2	dNNdNS	1000	4	76.9166666666667	6	34.33333333333332	0.0538952343889476	0.198960851821961	0.270883613009335	-0.145065617433013	0.0446696204125677	0.0902901871079168	NaN	NaN	0.0910792732535289	0.111218491352797	44	1	955	0.955	0.044	0.088
ORF3a	all	ss13	163	GTC	GTG	TCA	2	AGTGTCACA	2	FALSE	1	1	1	0	0	0	0	0	SARSCOV2_GQ153541.1	ORF2	dNNdNS	1000	4	76.4166666666667	6	34.16666666666666	0.0542609435735893	0.200073130342575	0.271205551093648	-0.145812186768986	0.0436543847240427	0.0952251697959836	NA	NA	0.095332992827821	0.126139566637606	42	1	957	0.957	0.042	0.084
ORF3a	all	ss13	164	ACA	TCA	CAG	2	GTCACAGAT	2	FALSE	1	1	1	0	0	0	0	0	SARSCOV2_GQ153541.1	ORF2	dNNdNS	1000	4	77.08333333333337	6	34.16666666666666	0.0537744248135208	0.200073130342575	0.268773846450273	-0.146298705529054	0.0437351064643694	0.0879679396100234	NA	NA	0.0921746037773681	0.11246938272636	44	0	956	0.956	0.044	0.088
ORF3a	all	ss13	165	GAT	CAG	ATA	2	ACAGATACA	2	FALSE	2.33333333333333	0.333333333333333	0.333333333333333	0	0	0	0	0	SARSCOV2_GQ153541.1	ORF2	dNNdNS	1000	4	77.4166666666667	6	33.83333333333332	0.0535344239114693	0.202335646591906	0.264582266215522	-0.148801222680436	0.0429537297215039	0.0927526971228679	NaN	NaN	0.0999169690118107	0.136421873938556	42	0	958	0.958	0.042	0.084
ORF3a	all	ss13	166	ACA	ATA	CAA	2	GATACAATT:GATACAGTT	1:1	FALSE	1.33333333333333	1	0.666666666666667	0	0	0	0	0	SARSCOV2_GQ153541.1	ORF2	dNNdNS	1000	4	77.25000000000003	6	33.99999999999999	0.0536541558618204	0.20119798994601	0.266673418935339	-0.147543834084189	0.0455634312102479	0.0898631781551461	NA	NA	0.0960464112063955	0.124496133700853	40	1	959	0.959	0.04	0.08
ORF3a	all	ss13	167	ATT	CAA	TTG	2	ACAATTGTC:ACAGTTGTC	1:1	FALSE	1.58333333333333	0.75	0.666666666666667	0	0	0	1	0	SARSCOV2_GQ153541.1	ORF2	dNNdNS	1000	4	77.4166666666667	6	33.83333333333332	0.0535344239114693	0.202335646591906	0.264582266215522	-0.148801222680436	0.0436749536796809	0.0907549859429557	NA	NA	0.100334631637864	0.138061266631853	57	1	942	0.942	0.057	0.114
ORF3a	all	ss13	168	GTC	TTG	TCA	2	ATTGTCGTT:GTTGTCATC	1:1	FALSE	1.66666666666667	1	0.333333333333333	0	0	0	0	0	SARSCOV2_GQ153541.1	ORF2	dNNdNS	1000	4	76.83333333333337	5	34.16666666666666	0.0539558430514737	0.162798378928371	0.331427397537008	-0.108842535876897	0.0440974777712318	0.0772505094816191	NA	NA	0.0846018677096775	0.198259413092354	100	1	899	0.899	0.1	0.2
ORF3a	all	ss13	169	ATC	TCA	TCA	2	GTCATCACC:GTCGTTACT	1:1	TRUE	0.833333333333333	1	1.16666666666667	0	0	1	1	0	SARSCOV2_GQ153541.1	ORF2	dNNdNS	1000	4	77.33333333333337	5	34.33333333333332	0.0535942229866087	0.161916285324778	0.330999583390313	-0.10832206233817	0.0430368030078459	0.0772038207596678	NA	NA	0.085455881521095	0.20494841258881	70	2	928	0.928	0.07	0.14
ORF3a	all	ss13	170	ACC	TCA	CCT	2	ATCACCTCA:GTTACTGAA	1:1	FALSE	1.16666666666667	1	0.833333333333333	0	0	1	0	0	SARSCOV2_GQ153541.1	ORF2	dNNdNS	1000	5	78.33333333333337	4	33.499999999999986	0.066710614512372	0.130054644852002	0.512942960155608	-0.0633440303396297	0.046405317034077	0.069866689555295	NA	NA	0.0825912539853775	0.443106434368912	195	0	805	0.805	0.195	0.39
ORF3a	all	ss13	171	GAA	CCT	AAG	2	ACCTCAGGT:ACTGAAGGT	1:1	FALSE	1.33333333333333	0.666666666666667	1	0	0	0	1	0	SARSCOV2_GQ153541.1	ORF2	dNNdNS	1000	6	78.58333333333337	4	33.249999999999986	0.0805241909860523	0.131123163798598	0.614111104806285	-0.0505989728125454	0.0475148078946846	0.075479647621134	NA	NA	0.0809946011433672	0.532154636949316	238	0	762	0.762	0.238	0.476
ORF3a	all	ss13	172	GGT	AAG	GTG	2	GAAGGTGAC:TCAGGTGAT	1:1	FALSE	1.66666666666667	1	0.333333333333333	0	0	0	0	0	SARSCOV2_GQ153541.1	ORF2	dNNdNS	1000	6	78.08333333333337	3	33.41666666666666	0.0810687166991055	0.0956200277799544	0.84782151376974	-0.0145513110808489	0.048039356800838	0.0616941055226749	NaN	NaN	0.0741106788974329	0.84433961562848	402	3	595	0.595	0.402	0.804
ORF3a	all	ss13	173	GAC	GTG	ACG	2	GGTGACGGC:GGTGATGGA	1:1	FALSE	1.66666666666667	0.333333333333333	1	0	0	1	0	0	SARSCOV2_GQ153541.1	ORF2	dNNdNS	1000	6	78.4166666666667	3	33.74999999999999	0.0807048841711543	0.0946134639951751	0.852995765753486	-0.0139085798240208	0.0496578933595663	0.0573517985202425	NA	NA	0.0746290256800436	0.85215494978242	455	1	544	0.544	0.455	0.91
ORF3a	all	ss13	174	GGA	ACG	GAA	2	GACGGCATT:GATGGAACA	1:1	FALSE	1.5	1	0.5	0	0	1	0	0	SARSCOV2_GQ153541.1	ORF2	dNNdNS	1000	6	77.58333333333337	3	33.91666666666666	0.0816206643196587	0.0941180977157372	0.867215405969804	-0.0124974333960785	0.050067363470874	0.0581155244292511	NaN	NaN	0.072313923064608	0.862791380870998	408	0	592	0.592	0.408	0.816
ORF3a	all	ss13	175	ACA	GAA	CAA	2	GGAACAAAT:GGCATTTCA	1:1	FALSE	1.5	0.833333333333333	0.666666666666667	0	0	1	0	0	SARSCOV2_GQ153541.1	ORF2	dNNdNS	1000	6	77.08333333333337	3	34.41666666666666	0.0821801867828476	0.0926626795339059	0.886874707230728	-0.0104824927510583	0.0505553215638439	0.0593636094224726	NA	NA	0.0741453923431702	0.887571701010158	435	0	565	0.565	0.435	0.87
ORF3a	all	ss13	176	AAT	CAA	ATC	2	ACAAATCAG:ATTTCAACA	1:1	TRUE	2	0.666666666666667	0.333333333333333	0	3	0	0	0	SARSCOV2_GQ153541.1	ORF2	dNNdNS	1000	6	76.50000000000003	5	35.08333333333332	0.0828427466732329	0.158062767299149	0.524112971630095	-0.0752200206259157	0.0493409226753614	0.0881920898924465	NaN	NaN	0.0983342024189233	0.444305724406511	208	0	792	0.792	0.208	0.416
[truncated: 4,209 more rows]
